# Supplementary material for: Decoding Gene Expression Signatures Underlying Vegetative to Inflorescence Meristem Transition in the Common Bean
Source: Int J Mol Sci. 2022 Nov 26;23(23):14783. doi: 10.3390/ijms232314783 (PMC9739310; doi:10.3390/ijms232314783)
Supplement: Supplementary file 1 [file ijms-23-14783-s001.zip]

Archive with 20 entries (19 files):
- Supplementary_Files/
- __MACOSX/._Supplementary_Files
- Supplementary_Files/.DS_Store
- __MACOSX/Supplementary_Files/._.DS_Store
- Supplementary_Files/Supplementary Materials.pdf
- __MACOSX/Supplementary_Files/._Supplementary Materials.pdf
- Supplementary_Files/TableS1.xlsx
- __MACOSX/Supplementary_Files/._TableS1.xlsx
- Supplementary_Files/TableS12-S14.xlsx
- __MACOSX/Supplementary_Files/._TableS12-S14.xlsx
- Supplementary_Files/TableS15-S17.xlsx
- __MACOSX/Supplementary_Files/._TableS15-S17.xlsx
- Supplementary_Files/TableS18-S20.xlsx
- __MACOSX/Supplementary_Files/._TableS18-S20.xlsx
- Supplementary_Files/TableS2-S8.xlsx
- __MACOSX/Supplementary_Files/._TableS2-S8.xlsx
- Supplementary_Files/TableS21.xlsx
- __MACOSX/Supplementary_Files/._TableS21.xlsx
- Supplementary_Files/TableS9-S11.xlsx
- __MACOSX/Supplementary_Files/._TableS9-S11.xlsx
