# Supplementary material for: Decoding Gene Expression Signatures Underlying Vegetative to Inflorescence Meristem Transition in the Common Bean
Source: Int J Mol Sci. 2022 Nov 26;23(23):14783. doi: 10.3390/ijms232314783 (PMC9739310; doi:10.3390/ijms232314783)
Supplement: Supplementary file 1 [file ijms-23-14783-s001.zip › Supplementary_Files/TableS1.xlsx]

## Sheet: S1 Gene_expression_in_TPM
Table S1. Gene expression in Transcripts Per Million (TPM)
Note: IM: inflorescence meristem; VM: vegetative meristem; Rep.: biological replicate
Gene ID	IM PHA1037 Rep.1	IM PHA1037 Rep.2	IM PHA1037 Rep.3	IM PHA0595 Rep.1	IM PHA0595 Rep.2	IM PHA0595 Rep.3	VM PHA1037 Rep.1	VM PHA1037 Rep.2	VM PHA1037 Rep.3	VM PHA0595 Rep.1	VM PHA0595 Rep.2	VM PHA0595 Rep.3
Phvul.001G000400	23.5878	25.5752	23.8396	36.0179	27.2212	16.7465	45.9169	41.7089	38.2318	24.8829	29.3936	27.5498
Phvul.001G000500	95.2233	85.327	77.2735	233.718	231.403	254.749	273.479	289.231	273.442	120.229	116.3	125.961
Phvul.001G000600	3.50205	5.25999	4.17872	9.00634	7.70067	13.4644	24.2008	23.5323	21.0895	14.4338	13.2049	12.7199
Phvul.001G000700	37.8565	40.1112	38.4413	45.7866	35.1652	40.5632	21.2975	25.9583	20.4273	32.9989	28.4205	28.0217
Phvul.001G000800	4.71627	5.3409	2.26293	2.00044	0	1.89038	0	0.315584	0	0.242819	0.274032	0.273965
Phvul.001G001000	102.384	84.5865	103.833	63.068	67.3694	90.9359	20.7914	19.5018	19.8515	41.8709	45.8334	38.9287
Phvul.001G001100	39.6103	45.6137	33.0438	39.6679	40.5332	43.8412	45.9918	50.5743	41.976	30.7492	30.6667	29.9869
Phvul.001G001200	4.75016	4.84134	7.40738	6.85037	8.70428	6.42587	8.89532	8.89985	8.1844	9.4157	8.97002	7.31224
Phvul.001G001300	29.2105	31.2414	38.5429	28.0836	17.4455	26.3434	20.491	19.3287	21.174	13.0339	19.2353	13.0089
Phvul.001G001400	60.3008	63.8924	46.4077	51.6606	54.4094	53.1257	46.6381	43.5057	39.2496	52.3788	52.139	43.0745
Phvul.001G001500	65.6253	65.3905	51.8496	53.1829	60.1937	66.458	104.866	94.7185	93.3905	70.8404	75.3452	58.4599
Phvul.001G001600	51.6013	42.7028	39.9953	57.2431	57.218	61.2531	65.9777	68.9241	55.642	68.257	65.2688	58.5663
Phvul.001G001700	13.6526	8.46982	7.04914	8.61076	11.3122	10.7066	20.5802	21.3592	19.7499	15.1278	13.0371	11.7926
Phvul.001G001900	63.4566	70.5859	71.8214	21.3588	18.5046	41.5365	1.64283	1.43821	1.2327	7.11382	9.45549	7.84794
Phvul.001G002000	164.988	167.427	160.383	133.055	123.548	143.641	128.629	128.824	138.497	123.115	126.241	123.97
Phvul.001G002300	11.0723	6.58285	9.96124	10.5669	6.76305	7.48916	12.7369	14.4474	18.3365	6.84076	9.65011	9.16539
Phvul.001G002400	71.3408	64.7576	63.7807	106.807	114.794	129.18	97.155	93.8143	83.9097	94.0061	102.01	95.5744
Phvul.001G002600	50.5066	21.0584	24.7845	40.3137	35.3369	39.3379	50.1154	44.2419	39.4016	60.6354	58.8255	50.4096
Phvul.001G002700	0.509493	4.15419	2.7502	2.33394	2.42737	2.06768	1.71737	1.84098	2.22444	4.24949	3.86323	3.32957
Phvul.001G002800	3.17437	1.88726	1.14233	2.22162	1.74503	2.1471	2.29286	2.54892	3.10639	4.78044	2.76663	5.67022
Phvul.001G002900	0	0	0.47289	0	0.963188	0	0.140618	0	0.131892	0.608909	0.45812	0.229005
Phvul.001G003000	7.72338	11.8075	7.29577	10.3192	7.78386	11.3186	7.43816	7.26753	9.5928	6.26285	8.07759	11.104
Phvul.001G003100	26.9084	32.5671	32.0758	52.6442	65.7432	51.0622	99.3395	105.501	102.965	71.434	70.0629	80.3037
Phvul.001G003200	546.002	536.355	518.594	814.658	880.018	994.772	845.63	850.724	831.806	761.422	776.375	752.804
Phvul.001G003300	1.88908	0	0	0	0.461544	0	0.808584	1.13765	0.568805	1.16712	0	1.31682
Phvul.001G003500	844.417	800.941	931.332	1230.26	1281.25	1281.15	1583.61	1618.69	1620.53	1195.71	1237.13	1265.14
Phvul.001G003600	32.0601	33.4629	30.0244	41.2871	45.8655	41.4539	33.9761	38.9637	33.8449	34.0068	38.5802	30.6951
Phvul.001G003700	2.62968	1.34008	2.3658	1.33848	0.64249	1.18578	0.422095	0.659858	0.527868	0.609255	1.83352	0.687404
Phvul.001G003800	0	0	0	0	0.90535	0	0.198262	1.11579	1.11575	0.286173	0	1.29152
Phvul.001G003900	1.60926	0.546718	0	0.409548	0	0	0	0	0	0	0	0
Phvul.001G004000	67.0296	67.7742	85.5733	128.346	142.713	108.427	151.993	133.115	149.288	225.057	228.672	229.173
Phvul.001G004033	17.3445	13.9559	16.261	22.3027	20.4076	23.4631	13.7734	7.00934	10.7198	18.8232	15.5144	15.272
Phvul.001G004066	0	0	0	0	0	1.02605	0	0	0	0	0	0
Phvul.001G004100	15.5761	12.2672	11.8474	11.8921	13.7521	15.005	7.61411	6.50228	5.43615	10.0061	8.14525	10.9194
Phvul.001G004300	6.85056	3.49103	2.21872	93.0991	112.978	63.0171	70.1542	79.0048	75.908	30.791	26.1513	29.0102
Phvul.001G004400	6.31802	2.34157	1.86022	5.70074	5.89388	4.14391	8.85047	6.05321	7.95536	1.06457	1.20141	3.00281
Phvul.001G004500	7.41705	8.72242	5.54352	4.35599	4.60008	0	2.93052	2.23337	1.71791	2.64371	2.38683	7.15877
Phvul.001G004600	15.6712	27.2117	13.1587	62.4825	64.6648	70.1418	70.059	81.4431	69.5563	84.7181	79.5216	73.13
Phvul.001G004700	7.33244	5.67963	10.1324	4.25463	3.22466	6.87724	6.40257	5.56389	5.03382	10.3288	10.1227	7.8202
Phvul.001G004800	28.4099	15.7938	22.7708	28.9207	33.1284	31.4444	26.3935	23.0715	23.4595	25.9296	26.5615	33.3064
Phvul.001G004900	5.12783	3.73305	2.37254	2.79644	1.87927	2.64258	2.23407	2.53666	1.98515	3.39439	2.48997	4.02128
Phvul.001G005000	43.2887	40.9303	34.3464	24.6881	29.0532	21.6365	18.7522	11.3073	15.0758	60.6591	54.2742	50.4437
Phvul.001G005100	0	0	0	0.788394	0.378441	1.39691	0	0	0.155463	0	0.539993	0
Phvul.001G005200	179.577	169.362	287.335	202.138	219.237	417.094	398.878	338.482	347.048	303.984	276.316	237.703
Phvul.001G005400	0.763169	0.972274	0.823903	0.437	0.699222	1.37652	0.428742	0.746849	0.28724	0.618849	0.798169	0.897723
Phvul.001G005500	6.1392	9.20155	9.35685	7.99578	9.26437	8.79345	10.4338	12.7227	11.3086	21.5863	21.9061	20.2016
Phvul.001G005600	21.6678	19.5599	20.0504	17.961	28.5872	35.1738	20.2714	18.082	16.2173	26.1044	22.014	25.2453
Phvul.001G005700	10.6979	8.03396	13.3728	14.1859	11.9681	6.09337	10.8451	17.9713	14.2409	13.5667	11.7774	14.7181
Phvul.001G005900	3.50979	2.98097	5.05213	7.44351	7.00308	6.15472	3.81834	1.64397	1.46778	7.58951	6.52578	3.87374
Phvul.001G006000	31.4119	27.3942	26.57	34.1194	35.8413	37.3822	40.6477	36.9565	32.3724	45.0163	45.3839	36.0613
Phvul.001G006300	151.726	135.752	217.568	44.214	39.9	213.085	5.94904	6.27757	3.83616	48.838	65.4121	64.7908
Phvul.001G006700	1.51845	0	4.91787	3.47794	3.33892	0	0.487458	0.457225	0.457209	2.11081	4.76427	2.38156
Phvul.001G006800	6.91194	7.04463	9.94934	9.14707	12.159	10.8047	18.6387	19.6333	21.7832	21.8856	22.5302	19.2725
Phvul.001G006900	29.0873	18.2435	42.876	25.1972	20.5	24.2144	27.2948	44.6349	36.3804	20.2172	29.5438	27.1971
Phvul.001G007000	21.1619	14.8017	17.4705	21.5424	17.9441	17.588	20.3804	15.6179	15.4925	14.0357	16.7078	16.9207
Phvul.001G007100	15.6484	15.4797	27.8249	7.3792	16.8673	19.5084	11.229	13.0271	12.3337	21.9661	17.8101	14.4371
Phvul.001G007200	16.4284	16.3544	20.2106	28.586	33.0442	34.1111	29.6811	33.7074	33.5911	28.8564	31.5667	32.1583
Phvul.001G007300	32.3619	27.0757	16.6865	40.565	33.2791	43.5604	51.3245	50.3228	54.6841	53.2676	49.7588	49.7468
Phvul.001G007400	45.4819	36.1569	58.9217	73.6163	69.3404	65.6283	81.4722	93.1272	89.0155	54.3732	52.8002	66.1032
Phvul.001G007500	49.4907	30.4384	40.5326	76.8737	53.7872	50.0198	227.906	228.673	203.486	136.408	123.6	129.816
Phvul.001G007600	4.52271	4.09736	2.71257	5.75502	9.20833	6.34478	6.45287	7.41449	7.41423	9.31413	5.78127	8.14436
Phvul.001G007700	659.657	668.931	570.01	779.317	759.379	806.605	769.998	708.824	757.054	677.884	655.832	659.15
Phvul.001G007800	17.7667	16.5988	36.7629	2.26077	5.42602	25.3695	0.475295	0.445816	0.2229	4.4593	2.70981	1.93511
Phvul.001G007900	27.7442	26.9915	26.3216	21.3427	25.4195	20.6613	28.0016	22.9739	21.8339	28.9255	27.4778	21.6473
Phvul.001G008000	6.62036	4.29383	6.93064	4.2887	3.82319	3.98037	19.5785	15.2833	14.6183	7.71565	7.55344	8.39068
Phvul.001G008200	23.9895	22.0051	13.8911	46.1221	44.4384	44.0565	15.8225	13.7248	12.6736	20.2109	19.1594	18.4707
Phvul.001G008500	108.474	107.206	221.202	173.166	155.001	183.796	175.873	215.774	196.301	139.621	162.725	190.182
Phvul.001G008600	3.63941	5.56391	8.05453	7.36337	5.86865	8.36958	5.31593	4.82184	5.58875	5.90235	7.42232	5.61296
Phvul.001G008900	4.02222	4.55493	6.27224	0.682422	1.96544	3.62743	0.28694	0	0.134567	0.207086	0.93482	0.700945
Phvul.001G009000	13.4769	16.2658	13.0179	14.8925	13.7773	16.6319	17.761	25.2026	28.1918	23.3356	23.5534	20.2102
Phvul.001G009100	743.323	754.529	1032.84	706.717	637.35	644.163	369.835	423.818	484.734	534.288	622.35	690.285
Phvul.001G009300	5.52876	6.08569	6.2075	3.96785	3.97135	5.08581	4.93412	4.46161	4.46146	8.60783	7.9796	6.64806
Phvul.001G009400	46.6917	44.9805	48.336	38.5784	36.0988	42.6856	18.8904	21.1855	27.7328	32.305	42.4781	37.4519
Phvul.001G009500	18.0677	18.4145	13.8426	29.8136	26.6996	30.7488	35.6428	28.3427	32.1148	32.6777	32.7637	30.0134
Phvul.001G009600	0	0	0	0	0	0	0.396841	0	0	0	0	0
Phvul.001G009700	7.31159	9.68753	7.10411	9.48987	13.3979	13.1879	7.74574	7.04516	4.84338	10.8415	16.8232	14.5256
Phvul.001G009800	2.72185	3.32892	2.35077	2.90932	1.59602	0	0.524267	0.327834	0	1.00898	0.284668	0.284599
Phvul.001G009900	1138.91	1168.88	741.484	723.728	681.313	775.048	267.426	242.304	279.882	531.881	536.273	533.803
Phvul.001G010100	21.7484	23.1091	13.9876	44.8675	45.1092	56.3372	18.717	14.6301	15.8835	34.7352	35.0866	36.0458
Phvul.001G010300	5.90525	6.77093	8.76589	5.6357	5.95149	4.65992	6.872	5.11217	7.77911	4.44649	7.33409	8.10413
Phvul.001G010500	24.3977	19.0639	16.2426	28.8722	33.083	33.3711	126.621	111.421	114.968	69.9032	62.0904	63.5635
Phvul.001G010600	23.0133	22.5864	2.76053	0.650752	0.624742	5.38079	15.8701	21.8154	13.8587	2.3697	1.78287	1.78244
Phvul.001G010800	849.56	892.035	783.626	1343.58	1413.05	988.237	430.447	390.045	423.764	987.393	980.06	1084.15
Phvul.001G010900	41.4945	46.3575	28.1415	23.9634	26.125	28.0663	133.036	114.934	105.719	95.2735	86.5169	75.093
Phvul.001G011000	4.7961	4.34504	5.17778	3.86517	6.83547	6.00742	3.07932	2.8081	3.61029	4.56819	4.04071	4.17904
Phvul.001G011100	4.59515	4.99559	2.31506	3.27443	6.51165	3.03902	2.36024	2.49059	1.66033	3.6907	4.00491	3.36331
Phvul.001G011200	24.3261	24.3932	19.0611	29.0571	19.8433	21.2307	55.4205	47.3755	39.813	41.8153	43.292	36.1021
Phvul.001G011300	34.775	28.9985	0.853238	16.8955	21.4339	31.3617	1.01487	0.951927	0.71392	0	0	0.826388
Phvul.001G011400	22.9482	28.7044	38.2878	36.2357	28.671	20.6958	24.6122	27.4829	24.4982	21.992	30.0008	22.0862
Phvul.001G011500	3.48092	7.80504	3.00635	38.8014	25.0038	15.6963	8.2692	9.01409	4.82132	55.4855	60.7975	53.5034
Phvul.001G011600	13.9558	6.4653	6.84836	15.9825	13.9488	9.7255	18.1242	14.8989	10.5053	19.106	16.2544	14.9239
Phvul.001G011700	20.8479	21.2481	17.3415	22.4404	22.5455	27.7401	18.3226	15.7454	18.2146	24.2298	26.0934	23.0495
Phvul.001G012000	143.454	147.219	67.5211	120.136	130.615	78.7877	94.1755	108.512	88.4808	135.244	138.871	146.882
Phvul.001G012100	25.185	18.4287	23.7035	14.0515	18.6965	21.2571	27.1573	27.6119	24.597	35.3091	25.1582	28.3594
Phvul.001G012200	9.01136	8.08223	9.7285	15.1361	13.4743	13.3281	10.8772	9.33422	10.5278	10.5225	12.629	12.4375
Phvul.001G012300	5.73938	4.67965	19.8276	15.3367	14.7237	9.31687	22.1097	24.1948	25.4037	17.8183	14.1061	16.2031
Phvul.001G012400	63.2081	69.1934	149.113	138.519	90.0851	97.1179	537.343	673.548	714.761	242.445	312.172	364.112
Phvul.001G012500	0.987041	2.51497	18.6479	0	0	0	0	0.148605	0	0	0	0
Phvul.001G012600	5.5823	3.10334	7.12229	29.0591	35.3369	22.4259	38.1218	36.063	40.9515	34.5672	25.4763	23.8783
Phvul.001G012700	3.12297	2.65243	10.1145	11.1269	9.53764	13.6128	4.51146	4.85855	3.13444	2.89417	2.17746	3.2654
Phvul.001G012800	6.62381	7.97841	20.1527	5.05717	5.73777	11.4043	5.41265	3.08243	5.07677	2.79024	2.20423	2.2037
Phvul.001G012900	12.3056	9.9647	7.82532	10.1673	8.40179	14.4422	15.6933	13.2479	9.89753	12.0289	9.69651	12.1618
Phvul.001G013000	75.5531	73.2775	107.877	86.5253	87.5329	87.9191	58.8754	76.1391	68.798	56.1837	57.6705	78.0434
Phvul.001G013100	10.1719	2.87978	3.66048	21.5725	21.9529	27.011	6.34946	7.99758	5.44497	17.5442	12.707	16.5447
Phvul.001G013200	37.8377	49.0815	64.9868	21.6663	28.3641	82.2073	0.82819	1.55365	2.33039	51.8014	67.454	69.236
Phvul.001G013300	8.80197	8.97094	3.45544	17.1059	11.1436	5.77311	5.13753	4.33699	4.81871	14.4603	12.9716	10.8768
Phvul.001G013400	11.7698	16.1481	7.81934	18.3177	13.2721	4.49076	9.8819	8.31483	8.85976	19.9271	18.7011	17.9865
Phvul.001G013500	10.0323	8.33139	7.22046	7.94319	5.44693	8.7125	2.14707	2.34955	2.57323	7.05907	6.99494	4.46791
Phvul.001G013700	10.709	10.2531	9.80954	17.8389	23.0723	22.8277	16.0433	12.703	13.3866	15.3378	12.388	13.2333
Phvul.001G013800	2.64622	2.02276	3.57101	6.06103	7.75837	4.17634	3.61037	4.58166	4.78069	7.0505	7.2649	5.87968
Phvul.001G013900	0.805191	0	0	0	0.590179	0.726158	0.258485	0	1.45467	1.1193	0	0.420957
Phvul.001G014000	54.7675	55.4257	42.8871	46.5255	38.4466	32.3482	15.1054	14.7492	14.6325	23.0542	29.2447	21.1721
Phvul.001G014100	0.313439	1.59728	1.35353	0.717916	0.459481	0	0.603727	0.188761	0	0.290475	0.491721	0.819336
Phvul.001G014200	38.9789	40.4242	42.8192	67.3511	72.6788	64.1388	77.9329	95.3378	92.04	55.1354	59.3619	43.2593
Phvul.001G014300	0	4.22678	5.96961	2.11086	1.01325	1.2467	0	1.24876	0	0.640555	0	0
Phvul.001G014400	9.64955	9.43336	6.37804	10.675	7.79452	5.6832	4.36211	4.68454	3.43916	7.20882	7.4146	4.94187
Phvul.001G014466	12.0527	11.1414	14.5249	15.6221	15.2031	12.8919	15.5668	15.2765	13.0816	14.027	17.0027	15.8263
Phvul.001G014532	18.5079	15.0266	16.9329	33.53	31.2701	26.8758	34.3398	30.0374	28.714	26.6001	23.6218	19.0241
Phvul.001G014600	0	0	0	0	0.921583	0.56696	0	0.946496	0	0	0.657498	0
Phvul.001G014700	7.86693	10.9719	5.81099	7.58687	10.015	10.4554	2.25963	1.87013	3.36612	11.1277	10.3929	6.494
Phvul.001G014800	3.5675	3.63598	3.85141	3.63164	7.55404	7.14964	1.7815	2.98394	2.62578	4.59185	5.80395	4.55915
Phvul.001G014900	43.7356	42.9973	54.3195	51.4169	57.0214	50.6125	55.0424	57.9219	55.7056	67.9708	59.0996	68.7979
Phvul.001G015000	3.06404	5.46501	14.8855	0	0.561461	0	0	0	0	0	0	0
Phvul.001G015100	11.3022	9.42474	11.7856	10.4921	11.3907	12.0461	12.0392	9.55223	10.0933	12.2595	11.3504	11.079
Phvul.001G015300	172.829	178.435	189.007	125.098	133.259	140.346	199.832	193.971	211.536	140.06	131.459	126.342
Phvul.001G015500	0.73745	1.87902	1.19421	1.97061	2.16211	3.32533	2.36739	1.55439	1.66536	1.70856	1.54254	2.31325
Phvul.001G015600	10.693	13.5289	14.3305	10.6976	10.8105	7.9808	9.35119	11.3248	7.32758	11.1056	12.9188	7.71084
Phvul.001G015700	82.2618	72.8454	84.4407	87.5159	111.2	84.5251	117.321	119.993	118.161	97.4808	93.7917	106.812
Phvul.001G015800	5.77974	6.79695	8.63958	10.8621	9.77622	9.62296	3.71087	6.55979	7.63051	8.65248	7.67226	6.27578
Phvul.001G015900	29.0066	25.782	24.0324	24.7212	29.1719	27.9846	21.4388	17.4685	18.9913	22.5054	23.9873	25.5685
Phvul.001G016000	3.21405	4.0037	3.0843	3.27184	2.61755	2.25445	0.917144	0.752727	1.82799	3.97144	3.17471	3.73405
Phvul.001G016050	71.0234	61.5661	56.5186	65.9647	85.3319	85.513	18.6868	19.953	20.7239	48.0079	42.3094	38.8539
Phvul.001G016100	70.1248	80.6507	30.56	53.5391	52.8139	39.4536	24.577	20.9217	17.8216	55.1497	44.4082	29.9347
Phvul.001G016200	11.9433	11.7528	7.55842	13.2061	12.0746	10.771	8.19701	8.18464	9.42441	12.2133	10.7681	10.9809
Phvul.001G016300	0.862833	0	2.7945	0	0	0	0	0	0	0	0	0
Phvul.001G016400	2.02815	2.06708	0	4.64538	4.95523	1.82908	1.95325	2.23924	2.44272	3.75912	4.59586	2.12065
Phvul.001G016450	22.1447	21.3159	17.2662	23.4821	11.7226	12.2046	8.29379	11.8543	14.4469	5.70063	15.4402	14.7933
Phvul.001G016500	32.0371	31.0425	23.8697	40.307	42.4994	26.4509	30.0573	23.7773	23.1651	31.4672	25.4838	26.0673
Phvul.001G016600	2.93856	3.74372	5.55173	16.8266	18.3079	13.9132	4.95258	5.53024	6.63606	10.8931	14.2142	10.7541
Phvul.001G016700	12.9578	13.2066	7.40597	22.114	21.2301	16.4979	4.15977	6.19693	6.19671	18.0128	23.9155	13.9473
Phvul.001G016800	5.08917	6.66883	9.02614	6.66085	2.13154	7.21231	8.40211	8.53773	10.836	12.2961	11.7857	12.353
Phvul.001G017100	16.611	19.0461	16.0649	14.5317	15.9801	16.2289	17.1085	15.839	15.2132	13.1491	12.8486	11.76
Phvul.001G017200	0	2.81785	0	0	0	0	0	0	0	0	0	0
Phvul.001G017300	2.68771	3.19586	10.1556	9.91811	7.55168	4.44382	7.62156	8.49769	7.28348	8.92537	10.5412	9.83603
Phvul.001G017400	71.1164	64.9221	50.87	24.3167	21.7458	13.3781	19.3285	20.2317	15.8958	16.5776	16.1989	20.7569
Phvul.001G017500	27.2171	36.5351	34.3997	39.5323	46.2239	29.335	208.631	240.266	268.041	115.965	109.696	129.104
Phvul.001G017600	15.5121	12.9353	14.0823	12.1124	13.6955	11.128	11.6571	9.76639	11.146	17.8061	17.1453	15.6666
Phvul.001G017700	60.3752	52.3581	43.1674	72.9845	74.1433	66.6286	52.195	54.6987	50.4709	79.756	75.3299	63.8211
Phvul.001G017900	4.31417	5.27638	8.38349	5.92883	6.32429	5.83607	0.830969	1.03924	0.649502	0.599714	2.03041	1.57883
Phvul.001G018000	4.16958	2.42836	4.82293	3.18341	2.18298	1.88016	9.17852	10.4925	8.25023	5.65815	2.80338	5.13828
Phvul.001G018300	0.653706	1.33251	2.82292	1.99637	1.91658	2.35817	7.13507	5.11782	4.33031	9.0872	8.88792	8.54401
Phvul.001G018400	0	0	0.588107	1.24773	0.798575	0.491285	0	0	0	0	0	0
Phvul.001G018500	19.4668	16.2976	16.1373	18.0474	23.9508	18.1831	19.6407	20.3066	20.7246	22.7118	26.1766	24.3529
Phvul.001G018600	4.09216	2.50243	2.20891	3.1243	3.89925	2.58335	1.83915	1.60186	1.60181	2.65465	3.42387	2.78122
Phvul.001G018700	65.0296	62.9823	53.9141	55.1351	48.4546	65.127	40.368	44.2471	39.5938	32.4633	42.0847	34.5612
Phvul.001G018800	37.4363	41.9233	27.1932	23.8183	26.9315	21.049	18.5462	15.6563	18.5086	37.6918	32.1443	27.5456
Phvul.001G018900	9.0285	9.77693	5.78729	5.81607	2.6884	4.32561	8.78566	6.9664	7.47588	11.7662	11.6557	9.14528
Phvul.001G019000	6.48667	3.85653	4.66859	9.07952	7.52798	7.79997	7.46184	6.83626	6.67326	6.51238	4.52277	2.54344
Phvul.001G019100	3.12872	7.82702	4.60597	5.64609	4.16955	5.13023	14.6094	13.0181	12.2469	8.03953	7.88306	9.07076
Phvul.001G019400	3.01973	3.41966	2.89782	1.28084	2.95115	1.81555	9.47862	8.68866	6.97089	6.21887	4.38642	2.80663
Phvul.001G019500	0.898512	1.83152	0.485009	6.17399	8.56154	9.31868	5.48043	4.0583	5.68142	7.70233	7.75269	8.22056
Phvul.001G019600	108.579	112.826	76.365	93.9696	82.6959	107.172	133.636	115.336	99.9973	106.688	100.613	104.471
Phvul.001G019800	48.9633	46.6309	33.7957	43.6642	41.0365	31.8512	42.1948	39.5173	32.3257	41.6567	40.1906	32.1027
Phvul.001G019900	20.865	7.73292	10.2389	20.7574	23.6352	19.3872	76.9273	82.2465	74.0573	46.5831	43.3132	50.9055
Phvul.001G020000	5.41857	7.10048	6.05872	5.90999	5.95746	4.36314	4.65935	4.37036	4.02059	6.81502	6.07187	4.24928
Phvul.001G020100	39.2298	39.5336	22.8414	52.8355	42.0005	27.8264	88.0144	81.7591	79.1018	25.3265	30.887	30.6491
Phvul.001G020300	0	0	0	0	0	0.414577	0.295148	0	0	0	0.48078	0
Phvul.001G020350	0	0	0	0.363762	0	0	0	0	0	0	0	0.24909
Phvul.001G020400	116.202	122.599	139.949	163.617	173.769	174.31	144.528	140.487	138.373	111.477	127.333	127.608
Phvul.001G020600	144.059	153.499	147.041	124.485	128.629	117.518	109.31	118.698	132.693	110.445	122.245	103.387
Phvul.001G020800	13.5775	13.8382	1.83226	5.18311	0.621992	0.765302	0.544838	0.255523	0.511028	0.393212	2.66254	1.33095
Phvul.001G020900	6.59293	0	1.0168	0	0.690343	3.39761	0.907066	0.567204	0.850777	0.436422	0.492521	0.984804
Phvul.001G021000	9.84731	6.6909	3.54366	9.39783	11.4281	9.62082	4.34668	4.20063	5.43592	7.79501	6.22227	5.36273
Phvul.001G021100	3.27249	3.33531	4.03762	13.2063	10.9652	21.5022	13.357	13.6547	14.6395	10.398	12.9569	14.4202
Phvul.001G021200	12.331	11.1713	19.2289	15.9524	13.5573	13.5919	24.0811	18.3588	15.4704	13.6496	14.3295	10.0282
Phvul.001G021400	2.12583	0.30952	1.31143	0.231862	0	0.547763	0	0	0.182883	0	0.158809	0.476312
Phvul.001G021800	1.10723	1.50465	0.796899	2.53606	3.24627	0.998555	1.18483	0.889072	0.666781	0.513057	1.35102	0.192956
Phvul.001G021900	0.437286	0.22284	2.36043	0	0.320517	0.394365	0	0.197509	0.0658339	0.709186	0.457341	0.342923
Phvul.001G022000	208.531	212.534	230.338	210.806	155.677	201.994	151.863	172.676	167.729	136.888	173.163	187.759
Phvul.001G022100	12.9353	12.3047	15.8266	7.57149	5.37264	9.33249	0.968922	1.03866	0.649139	3.19669	4.96045	4.05757
Phvul.001G022200	14.4452	8.83349	3.74274	0.882293	0.423514	0.521093	0.18549	0	0.347958	1.33869	1.20861	0.604161
Phvul.001G022300	12.284	14.767	23.4628	13.2263	10.389	14.487	7.48246	7.39774	9.48395	12.1138	9.05905	11.3622
Phvul.001G022500	20.3109	20.7008	16.2071	27.9801	28.8036	39.8202	28.0656	28.3191	25.6592	34.986	28.862	33.4718
Phvul.001G022600	13.3244	14.3142	12.4409	14.2971	16.3652	14.9395	12.0231	9.43394	9.65048	12.0144	15.2537	13.179
Phvul.001G022700	24.4089	27.0174	26.3514	54.1039	61.9449	45.2096	18.0308	18.0189	15.8055	23.2287	20.9991	24.2872
Phvul.001G022800	0	0.437496	0.926834	0	0.314631	0	0.137801	0.258509	0.12925	0.994518	0.224471	0.448834
Phvul.001G022900	1.27711	2.60325	2.06811	7.31288	8.4247	21.3075	0.614972	2.4996	0.76908	2.36708	1.33568	2.67071
Phvul.001G023000	0	0	0	0	0.361966	0	0	0.297401	0	0	0.258242	0
Phvul.001G023100	15.4275	10.8856	16.6552	23.1042	22.6156	20.3347	16.0006	19.6536	18.045	21.7207	16.4453	21.0945
Phvul.001G023200	8.08567	12.0866	7.56525	6.58483	10.2727	7.29203	4.32615	4.22014	4.21999	3.99642	3.66448	4.22722
Phvul.001G023300	19.1575	16.9411	16.1199	20.434	23.1278	22.6127	17.6361	19.0024	18.7472	26.8921	20.4781	23.4189
Phvul.001G023400	11.0829	6.77742	11.4863	13.2002	12.6726	11.9941	12.3814	9.47769	11.3461	13.5577	9.96846	11.8202
Phvul.001G023500	487.019	468.424	601.15	632.739	639.354	674.247	499.795	442.241	435.757	539.353	525.318	508.936
Phvul.001G023600	5.41103	2.45107	7.1398	8.26247	6.16951	15.7242	4.05316	3.98281	7.42225	2.78589	7.85999	5.97215
Phvul.001G023800	3.84086	8.80783	5.87424	13.9291	16.4222	11.5462	22.5024	21.9741	20.2386	18.2423	13.39	12.7175
Phvul.001G024000	1.95614	0.664565	2.11182	0	0	0	0	0	0	0	0.340976	0
Phvul.001G024100	50.894	46.2252	46.3475	52.602	61.919	47.1475	51.2374	52.1253	46.5984	67.8603	53.5902	56.8353
Phvul.001G024200	19.8381	16.6855	32.0212	13.8226	11.7172	17.7172	35.3667	32.6512	26.7928	19.8126	22.5608	22.0519
Phvul.001G024300	11.1692	8.53771	10.5508	6.39562	7.67499	5.03645	4.48197	5.46518	8.19748	5.49892	6.20577	9.12392
Phvul.001G024500	880.757	856.763	532.552	512.738	513.069	445.197	301.669	282.21	299.631	398.077	395.203	389.538
Phvul.001G024600	62.2469	52.2462	64.5653	55.9111	65.3063	45.6802	44.4713	54.3924	52.9205	48.6376	50.1027	44.3477
Phvul.001G024800	9.03632	10.047	12.416	21.9516	15.6551	17.7804	16.0866	8.90493	13.8516	14.8453	10.3099	9.44845
Phvul.001G024900	5.97038	11.5615	10.9574	23.2473	24.5061	26.3834	14.3747	15.1012	17.6174	14.6624	14.3616	13.4218
Phvul.001G025000	116.462	134.113	258.537	538.891	487.049	476.959	596.575	570.808	589.763	1049.16	1082.26	1100.97
Phvul.001G025101	11.2994	13.0518	11.3854	8.05178	12.1471	14.2665	8.46388	8.6194	9.52637	13.264	6.30273	12.2086
Phvul.001G025200	0	0.541447	0.573526	0.405599	0.389388	0	0.51163	0	0	0	0	0
Phvul.001G025600	23.1783	21.7334	18.0164	27.96	31.2596	32.191	53.5736	61.4176	55.8322	27.2798	30.0592	37.8072
Phvul.001G025700	16.1746	18.8401	15.383	23.2279	29.9209	20.8385	17.3081	18.0899	13.7989	22.1275	23.5621	20.7377
Phvul.001G025800	134.937	146.191	285.616	77.0639	70.8686	47.9104	67.8762	60.1471	75.5012	117.174	116.123	135.537
Phvul.001G025900	20.1084	21.1664	18.5058	29.6982	28.0279	28.2426	14.2863	11.7128	12.9034	20.6209	19.3068	18.9575
Phvul.001G026000	49.1193	41.3779	51.946	46.6858	49.9631	62.8309	59.8557	63.6894	53.7266	103.118	85.1831	106.126
Phvul.001G026200	23.5224	23.1473	28.4592	13.624	15.4576	29.9916	12.8892	11.4792	7.32688	8.08069	8.69525	7.20895
Phvul.001G026300	16.0205	14.6221	22.2	15.1523	15.0724	19.6234	19.1133	18.5759	13.6074	14.6251	18.7558	21.6265
Phvul.001G026400	33.1697	35.9643	53.3332	59.2702	43.9691	38.8246	10.4217	11.2629	8.92498	11.4456	14.7621	19.924
Phvul.001G026500	9.67514	15.2395	10.4451	34.248	28.3663	17.451	9.88257	9.26962	13.2418	9.78143	11.9587	11.9558
Phvul.001G026600	3.62671	6.25532	6.62594	8.30679	6.33892	6.03828	12.3591	12.0965	9.74408	10.3415	9.92025	8.60519
Phvul.001G026900	13.3968	12.9353	8.75388	13.3236	12.0159	11.128	7.58279	7.16555	7.37761	13.0687	13.1816	10.2294
Phvul.001G027200	17.4519	9.96066	9.79718	15.9891	17.9083	15.7389	5.60246	5.88558	8.19748	18.761	13.1416	17.153
Phvul.001G027300	25.3525	24.8822	32.4386	29.7512	30.2827	31.3322	37.9808	36.8974	33.9275	30.6741	29.9524	30.6815
Phvul.001G027400	445.078	436.119	287.887	329.976	308.046	273.618	93.5691	77.567	90.4917	189.878	210.044	213.485
Phvul.001G027600	19.8619	25.6139	38.0715	36.8275	38.3266	32.9004	36.9557	33.443	28.6819	46.5804	45.3611	32.6351
Phvul.001G027700	5.55744	3.62504	1.43993	3.05497	3.74755	2.20526	3.78223	4.28394	2.94511	5.66531	6.85853	4.53251
Phvul.001G027800	66.4096	91.1136	86.8607	75.0789	82.3749	87.5333	77.4865	70.3732	66.1408	75.1549	84.8156	76.7829
Phvul.001G027900	62.7862	52.5644	45.9955	56.4962	48.4856	71.7905	46.4304	45.9139	44.8995	45.1982	42.7999	44.5481
Phvul.001G028000	17.817	12.8182	11.8804	20.8046	23.4299	33.0816	23.047	25.089	28.4016	17.9686	21.9225	20.2734
Phvul.001G028200	13.915	8.01596	11.1035	35.5668	37.2493	45.8317	29.5212	32.2446	35.5224	37.0045	29.4226	34.7925
Phvul.001G028300	27.3475	23.8907	16.4021	31.1533	27.6809	25.8377	9.05789	9.01893	9.41073	18.3039	15.4358	17.9285
Phvul.001G028700	3.13248	5.18799	4.64993	10.4632	9.47102	7.41566	5.6565	4.00872	3.18329	7.07602	6.34752	6.55069
Phvul.001G028800	1.92362	3.59434	3.8073	3.67164	4.93484	4.04789	3.39641	3.28229	3.76485	4.60529	5.02961	7.7102
Phvul.001G028900	46.3697	43.3678	36.8087	66.8482	66.9753	64.4494	42.0304	36.4667	38.7651	51.8197	41.2218	31.0871
Phvul.001G029000	19.9932	17.7835	23.9389	31.6391	23.9798	36.7172	37.5761	30.5388	25.7218	27.4557	16.1578	17.4842
Phvul.001G029200	19.7226	4.46693	33.1211	18.4041	11.2436	11.8578	2.81396	1.31972	1.97951	4.0617	5.72976	8.01972
Phvul.001G029400	1.84918	1.61544	0.855575	3.02533	2.32353	2.85888	1.35687	1.51135	1.51129	3.42741	1.79585	1.79541
Phvul.001G029600	1.44452	5.30009	5.30222	7.05834	7.41149	10.943	29.1219	30.0994	26.7928	10.0402	10.1221	5.89057
Phvul.001G029700	0	0	0	3.49662	0.479551	1.18008	0.420066	1.37904	1.37899	2.42531	1.71066	2.39435
Phvul.001G029800	40.3157	34.4696	40.6224	32.6614	34.9676	52.3159	55.0047	44.9838	40.3289	40.5793	35.6057	39.4612
Phvul.001G030000	103.765	98.3698	103.786	136.019	135.616	133.834	138.878	128.197	133.131	107.653	109.921	99.7223
Phvul.001G030200	9.68757	12.0951	8.36682	11.8341	13.6688	12.013	12.5953	9.62627	10.2822	11.4467	11.6516	12.5351
Phvul.001G030300	135.203	136.467	124.808	187.999	154.633	152.562	148.661	171.892	157.726	139.219	148.234	172.101
Phvul.001G030400	1.06543	0	1.15022	0	0	0.960856	0	0	0	0	0	0
Phvul.001G030500	1.69906	0	0	0	0	0.766145	0	0	0	0.393645	0	0.444138
Phvul.001G030600	26.2223	26.7257	29.8818	53.3875	40.5758	42.6987	184.26	243.237	210.768	102.942	103.605	101.295
Phvul.001G030700	33.2916	25.9894	51.9997	48.1311	49.8416	49.8269	32.0621	35.8323	33.0584	26.2575	32.2255	39.9944
Phvul.001G031000	37.1367	33.0382	22.4244	61.9927	80.0452	84.0128	39.8065	32.9784	36.2939	55.853	51.183	41.9566
Phvul.001G031100	75.4259	89.1478	47.8991	64.8453	58.0722	56.5902	176.209	172.151	172.336	105.731	108.716	90.464
Phvul.001G031200	7.30324	8.21344	4.62191	26.1491	30.4569	34.0676	9.70143	8.18974	7.81031	12.8362	10.5354	8.82128
Phvul.001G031300	10.4509	9.38344	5.37264	26.7868	21.339	24.6847	21.0085	19.4807	18.8057	28.3638	25.1133	26.6683
Phvul.001G031400	3.08241	3.14158	0.831928	2.94171	4.51861	7.64461	0.989526	0.696114	0.69609	3.9278	2.41783	4.83449
Phvul.001G031500	5.12966	9.80275	6.92236	12.2388	11.7496	13.8785	15.8499	15.0599	11.5841	7.13077	4.359	6.3693
Phvul.001G031600	254.621	244.565	203.461	207.778	236.432	195.765	204.463	179.721	180.684	237.624	212.814	207.715
Phvul.001G031700	9.06677	9.24082	15.059	7.45482	6.13444	5.0319	11.6426	13.4406	6.09005	12.2806	9.8473	10.2095
Phvul.001G031800	37.5018	28.3368	55.8431	45.9099	40.2835	33.8208	36.7396	29.9829	28.8137	46.7385	34.1499	37.8601
Phvul.001G031900	12.9599	10.3028	25.1843	11.8736	9.49918	6.07767	5.57498	7.96087	7.57037	6.48562	4.60845	6.63998
Phvul.001G032000	24.5509	31.4795	34.1996	56.8372	53.4045	42.1395	117.458	118.281	116.846	79.9997	78.6871	79.9102
Phvul.001G032100	1.48914	1.51772	2.67941	4.9267	5.09361	4.02892	0.956096	1.34519	2.24191	4.14011	5.45101	5.19018
Phvul.001G032150	4.57788	0.777627	1.6474	0.582523	0.55924	3.44045	2.69428	3.67589	1.14867	0.353541	0.398986	0.398889
Phvul.001G032200	7.96959	7.26757	12.2265	10.5681	13.5276	46.1503	3.36635	2.52605	3.03115	2.33233	2.85148	6.14016
Phvul.001G032300	3.14846	3.66731	3.64181	4.2925	3.62642	3.24506	3.46536	2.43782	4.60461	4.79352	5.8801	2.93934
Phvul.001G032400	5.39422	0.916294	0.970583	4.11839	1.31793	5.67554	2.59751	4.33138	3.51912	2.91609	4.70134	3.76016
Phvul.001G032500	8.01843	3.81377	6.34814	5.30568	7.0527	6.2672	8.92356	12.7161	8.3698	8.17407	12.0202	8.94308
Phvul.001G032600	0.754768	0	0	0.576253	0	0.680685	5.81516	7.95446	4.31798	2.79788	1.57877	3.55136
Phvul.001G032700	21.1647	25.2215	28.1219	37.2898	33.8901	29.6588	27.8047	25.688	32.7461	31.0808	34.2247	31.3225
Phvul.001G032800	142.447	123.692	119.362	162.937	151.525	150.726	64.7137	67.5132	61.472	98.174	109.718	96.7865
Phvul.001G032900	8.52194	6.72428	9.20013	6.08659	6.04481	9.91674	6.79523	7.78097	8.44288	11.9738	10.6378	7.90458
Phvul.001G033000	0	0.606621	0	2.27211	1.30878	0	0	0	0	0	0	0
Phvul.001G033101	107.486	120.597	150.17	137.923	132.41	190.614	130.194	127.558	119.395	135.606	115.722	138.361
Phvul.001G033200	6.95348	1.88986	7.00639	5.30887	4.07734	2.92645	1.9346	1.53544	1.25622	3.00722	2.66654	3.1506
Phvul.001G033300	17.2103	18.8899	22.3911	18.8673	18.1132	25.4704	28.1912	34.9468	31.358	25.5599	26.5378	25.8393
Phvul.001G033500	531.586	513.726	469.847	179.862	186.408	332.482	26.7641	24.8737	26.8305	92.1485	97.7939	71.5782
Phvul.001G033700	0	0	0	3.535	0.678741	0	0	0	0	0.858175	1.93697	0
Phvul.001G033800	0	0	16.4838	3.26406	0.447657	3.3048	0.784256	1.10342	0.367794	1.132	0.319378	0.319301
Phvul.001G033900	0.76298	1.55525	23.0636	0.582523	0	0.688091	0	0.459486	0	0.353541	0	0
Phvul.001G034000	11.6938	8.93871	9.46831	13.392	21.734	19.5854	21.0491	18.8633	19.3656	12.1917	11.1381	9.82538
Phvul.001G034100	15.1339	12.62	13.8628	24.1595	24.5384	20.2659	20.3168	18.3662	14.6372	27.2004	23.5022	17.2628
Phvul.001G034200	3.64637	2.02711	3.93655	5.82097	6.31722	6.27798	0.638493	0.698707	0.698682	1.22881	1.56011	0.51991
Phvul.001G034400	12.7967	15.7721	16.7066	24.9932	22.0311	18.2503	13.2795	13.3519	9.76719	26.2005	18.3635	18.2035
Phvul.001G034500	18.8476	18.7409	6.94794	18.9525	17.1841	12.4373	29.5148	33.7747	20.4856	24.4961	23.3179	17.7846
Phvul.001G034600	0	2.35854	0.83276	3.53358	1.13078	4.86962	0.990516	0.69681	0.464524	3.5743	4.03375	3.22622
Phvul.001G034700	22.0532	24.4745	17.9885	18.3339	21.9116	15.4689	14.4739	19.1837	15.7891	19.7563	12.8137	19.7283
Phvul.001G034800	42.4285	50.4501	36.2623	36.4426	29.8029	36.1382	16.8365	8.87204	11.001	19.1139	17.5648	15.404
Phvul.001G034900	4.22902	5.17224	3.65246	2.58303	4.95957	2.28835	3.80132	2.03746	5.09347	7.44645	3.53838	3.97971
Phvul.001G035000	0.823823	1.11952	0.296461	1.67727	0.603835	0.742962	1.67496	2.23257	1.48833	1.39969	2.29761	2.72776
Phvul.001G035100	14.5652	10.0945	11.1119	10.972	8.96768	9.10733	10.5984	8.47915	7.54325	10.6185	8.12437	10.2545
Phvul.001G035200	4.36132	0.592673	3.13894	6.43761	8.09833	13.6352	30.8953	33.3565	27.3146	8.0836	6.68997	8.66445
Phvul.001G035300	3.17655	3.23753	3.42935	2.82945	3.88052	10.0267	4.58887	5.10133	3.98528	2.20787	1.93797	2.76786
Phvul.001G035400	1.10989	0	1.19822	3.38953	1.62702	7.00664	1.0689	0.668403	4.01028	3.60001	4.06277	1.74076
Phvul.001G035500	72.4275	76.6415	94.2143	105.306	103.708	80.3096	189.184	173.458	161.237	153.499	163.502	146.806
Phvul.001G035600	0.649851	1.32465	2.1047	1.48845	2.85792	3.51639	6.46714	3.52221	6.06582	6.02241	3.39827	3.73719
Phvul.001G035800	9.71889	13.0335	13.8057	11.3256	6.37377	8.76494	3.44841	3.54258	3.23442	6.16258	6.15227	5.88335
Phvul.001G035900	14.5808	16.2989	27.9279	14.0051	18.2718	18.664	11.3245	14.5877	11.6131	16.1279	18.9389	16.7212
Phvul.001G036000	98.8689	99.7691	87.7146	109.864	94.7102	105.055	78.2482	63.668	71.0345	97.9757	95.2128	91.6074
Phvul.001G036200	1.11029	0.848701	0.898985	1.9073	2.84832	0.500655	2.04947	2.25667	2.5909	3.60131	3.48363	3.48278
Phvul.001G036300	5.25568	9.06497	4.80103	8.33392	6.22286	9.11504	7.78707	8.15624	8.03422	11.2399	10.782	10.5681
Phvul.001G036400	21.0675	18.0978	17.8704	21.8293	20.0744	20.3568	22.3185	24.3779	21.8397	25.6602	30.3751	18.0948
Phvul.001G036500	21.4385	19.7491	11.1272	19.2008	15.4115	19.3342	27.7937	26.194	25.8207	34.1956	29.1051	31.6845
Phvul.001G036600	1.13996	0.387281	0.410227	1.45057	0.278518	1.37076	0.121985	0	0	1.40859	0.794827	2.3839
Phvul.001G036700	17.7469	15.9844	22.2782	7.56251	11.1929	13.0273	1.72241	1.36703	2.36114	8.79709	7.12219	8.84664
Phvul.001G036800	14.3056	12.2781	31.701	7.47301	10.2096	9.50633	2.53792	1.13358	0.566769	7.32652	6.10279	7.0854
Phvul.001G036900	0	0	0	0.537836	1.03268	0	0	0	0	0	0	0
Phvul.001G037000	0	1.33477	0	0.666588	0.959917	0	0	0	0	0.202281	0	0.228227
Phvul.001G037100	0	0	0.476953	0	0.323821	0	0	0.13303	0	1.43299	0.693084	0
Phvul.001G037201	3.30031	4.58682	2.91515	5.26853	10.5557	9.47028	20.2264	12.7383	14.7253	6.53411	5.64819	7.37224
Phvul.001G037400	5.49672	6.84718	8.57156	6.06183	4.47657	4.95719	11.9599	10.6664	12.3211	6.22601	7.02632	4.78951
Phvul.001G037500	23.6135	24.0667	15.4018	25.9159	23.7984	15.0845	12.95	13.1837	13.3314	22.1114	14.9208	17.2319
Phvul.001G037700	12.4541	11.5031	12.1847	12.777	11.1253	10.5297	12.9936	15.5862	13.8279	8.29554	12.0076	6.51103
Phvul.001G037900	268.938	267.726	139.544	261.039	289.827	214.965	864.693	700.786	755.793	250.523	218.04	206.725
Phvul.001G038000	10.1496	9.76979	9.73988	13.3456	10.7457	14.7472	30.2296	26.3172	20.8832	19.8572	17.1021	20.9303
Phvul.001G038400	32.24	38.2485	38.8572	60.8205	53.6384	48.6131	34.6637	33.8492	32.7694	52.8794	57.0898	45.0365
Phvul.001G038600	0	0	0.759125	0	0	0	0.451466	0.211732	0	0	0	0
Phvul.001G038700	45.4021	46.982	34.7609	48.9891	40.9187	46.3773	27.0681	30.9694	29.2943	51.4141	47.3632	43.5975
Phvul.001G038800	78.3202	85.6442	40.515	69.7623	66.6749	45.9849	26.0593	22.1093	22.7226	32.8888	34.3434	31.3494
Phvul.001G038850	0.707681	0	0.764	0.540303	0.518708	0	0.454365	0.213092	0.639253	0.655834	0.370069	0.369979
Phvul.001G038900	28.0181	16.9551	40.6455	38.7718	38.5056	42.6398	19.6754	22.937	36.1179	31.6453	34.3395	32.958
Phvul.001G039000	62.9467	55.7136	50.0729	63.2352	49.7803	52.7845	48.9231	45.5562	40.0681	58.335	55.15	47.9198
Phvul.001G039100	8.71318	15.6714	5.53329	10.9568	12.773	14.3292	3.78436	1.69766	2.00625	5.93737	4.82442	4.55529
Phvul.001G039300	0	1.15191	0	0	0	0	0	0	0	0	0.295513	0.295441
Phvul.001G039301	1.40505	0.954682	0	0	0.343285	0.42238	0.451054	0.141026	0.423064	0	0.979659	0.244856
Phvul.001G039500	15.7703	30.0496	19.246	42.403	45.7339	37.1018	59.651	64.6227	50.788	44.4801	45.178	39.79
Phvul.001G039600	0	0	0	0	0	0	0.387526	0	0	0	0	0
Phvul.001G039900	2.37345	3.62853	2.56234	5.43628	0.869833	4.28098	1.52387	0	0.357326	4.39914	4.34404	6.82469
Phvul.001G040000	0	0	0	0	0	0	0	0	0	0	0.194585	0.194538
Phvul.001G040300	3.74949	2.08444	0	0.260243	0.499683	0.307406	0.109425	0	0	0.157945	0.534743	1.06923
Phvul.001G040501	0	0	0	0	0	0	0	0.124944	0	0	0	0
Phvul.001G040700	0.674867	0	0	0.257625	0	0	0.216648	0	0	0	0.176454	0
Phvul.001G040750	1.55384	1.58367	0.479286	0.847382	0.65081	1.40133	0.0712601	0.267361	0.802056	1.23429	0.696474	0.696306
Phvul.001G040900	79.7258	69.6482	81.5993	62.4503	86.5162	65.364	57.8355	88.5432	101.011	66.6882	66.056	88.2338
Phvul.001G041000	3.76739	5.75956	4.5756	6.47176	6.90343	3.82231	1.96531	2.69422	1.84335	3.9278	3.94017	2.70821
Phvul.001G041100	37.0205	36.3591	51.5933	29.8063	39.9622	33.9938	59.8545	60.1957	58.7749	52.0862	56.6696	52.0812
Phvul.001G041200	40.9099	36.1693	26.6057	22.2025	31.0694	15.5579	9.1773	8.01443	8.60779	38.5978	38.6621	35.0452
Phvul.001G041300	28.4584	24.425	17.7871	22.8711	32.3865	36.4715	32.4562	27.0606	19.3928	29.4966	26.2389	28.5818
Phvul.001G041400	22.1914	21.7127	33.5404	150.452	132.727	124.883	56.1368	56.6643	60.6714	51.8253	71.9483	78.4279
Phvul.001G041600	16.3121	21.7407	27.0926	38.32	37.938	31.9681	36.0517	30.793	33.3422	35.6122	35.9248	24.7641
Phvul.001G041700	7.191	4.22829	3.28446	5.06788	5.06805	6.98403	8.16847	6.99559	8.57762	8.3302	7.66542	7.22978
Phvul.001G041800	35.7187	29.4334	29.9465	45.2577	45.6769	26.7298	36.3514	35.241	35.583	40.3209	36.1646	32.9773
Phvul.001G041900	25.5575	20.1281	27.5914	18.1823	19.1586	14.1437	14.7309	17.4902	17.4896	19.1096	17.3135	16.0946
Phvul.001G042000	2.96397	1.35939	3.19985	4.07329	3.04149	3.074	2.80694	2.54359	2.23114	3.43352	3.0224	3.09915
Phvul.001G042100	0	0	0.787108	1.11329	0	0.657523	0.234054	0.439074	0.439059	0.337835	0	2.28702
Phvul.001G042200	0	0	2.71478	0.479976	0	1.13392	0.201817	0.757197	0.75717	2.33043	5.58873	4.93004
Phvul.001G042300	19.9407	24.7269	16.8633	23.8516	24.847	27.8743	28.8065	24.518	26.4184	33.5716	26.7642	26.584
Phvul.001G042400	243.849	232.151	271.552	209.646	187.439	216.764	139.516	155.268	156.104	152.167	180.496	183.009
Phvul.001G042500	0	0	0	0.963092	0.462299	0.568814	0.202477	0	0.569735	0	0.659648	0.329744
Phvul.001G042600	25.1535	35.606	26.4009	32.8073	37.3855	38.4377	105.31	91.8351	90.3592	43.0599	44.7585	49.1311
Phvul.001G042700	14.1105	4.79378	19.0418	24.2395	37.0607	25.451	64.1721	44.2588	50.6303	18.5253	20.2917	11.6803
Phvul.001G043001	6.47267	5.44963	4.86106	3.00804	2.47526	5.58355	7.40809	7.20283	5.33838	5.08565	5.73937	4.41383
Phvul.001G043100	4.77842	2.0872	5.15869	13.5506	16.0111	11.0813	12.0527	15.6217	13.1547	13.9176	21.0612	17.8441
Phvul.001G043200	0	0	0	0.425221	0	0	0	0	0.335396	0	0	0
Phvul.001G043300	29.9239	23.721	45.4668	43.1544	46.3036	41.9795	46.2525	49.0571	42.7149	44.1652	49.2627	74.7453
Phvul.001G043400	140.331	143.025	106.628	94.5155	87.7896	100.359	89.5252	83.9725	81.4128	134.399	118.956	116.357
Phvul.001G043450	0	0	0	0	0	0	0	0	0	0	4.63649	1.15884
Phvul.001G043600	0.387917	0.197682	0.628182	0	0.142165	0	0.249061	0.17521	0	0.269623	0.608561	0.709816
Phvul.001G043700	18.3517	18.3974	12.342	15.3894	14.7743	16.0078	11.01	13.9507	11.8667	16.589	14.4737	13.2119
Phvul.001G043800	1.28723	1.63993	2.08451	0.737084	1.65112	0.290221	0.516539	1.45351	0.678279	3.28054	2.0194	3.36485
Phvul.001G043900	55.9867	55.3323	42.7369	55.2662	56.7878	49.4714	28.8658	26.7349	34.3966	43.4995	45.2466	49.3748
Phvul.001G044000	26.6273	24.2159	16.3633	31.9017	23.4203	27.3387	21.9618	18.8727	23.8059	27.5238	26.1347	28.4843
Phvul.001G044100	7.61581	7.20758	5.2855	18.2743	11.563	14.2272	27.4173	27.0272	21.621	24.4504	15.6457	15.9263
Phvul.001G044600	52.1394	47.531	42.842	49.9806	44.7982	52.2463	52.4456	48.5822	45.7895	54.6278	47.7143	48.3085
Phvul.001G044700	17.7956	15.3469	26.601	25.0831	16.0537	19.7525	10.327	10.717	9.06791	15.5404	12.1692	14.6711
Phvul.001G044800	191.596	165.779	151.901	147.804	120.319	174.59	71.5977	68.0585	72.2626	145.885	147.678	135.382
Phvul.001G044900	1.05235	1.43007	1.5148	1.33909	2.31402	3.79623	2.02698	2.42938	1.05622	2.27559	2.75153	2.0173
Phvul.001G045100	0.930486	1.26446	1.33938	1.18402	0.909355	0	7.36813	6.63095	6.16377	0.574877	3.24387	3.8917
Phvul.001G045200	13.0926	15.5679	13.3493	18.6036	15.461	28.8628	32.34	29.6771	27.1575	22.9186	15.9752	22.0557
Phvul.001G045300	13.8645	19.783	11.1579	21.9405	18.4768	18.6419	21.9305	17.6859	14.4974	22.427	20.4324	18.5824
Phvul.001G045500	7.7681	7.91723	9.64425	11.8616	11.3875	6.65535	11.5959	9.23935	10.0577	16.0177	10.1555	7.91934
Phvul.001G045700	1.16171	0.789338	4.18052	0.886943	1.70299	2.44459	1.11881	0.81621	1.51577	3.05035	2.02497	1.01224
Phvul.001G045800	0	0	6.88231	0	0	0	0	0	0	0	0	0
Phvul.001G045900	4.59835	3.51496	6.20536	22.2348	21.0652	22.1173	10.0872	10.2693	7.03824	11.1863	11.0212	12.4209
Phvul.001G046200	0	0	0	0	0.676305	0	0	0	0	0	0.241253	0
Phvul.001G046300	1.38674	1.06002	0.748548	0.264688	0	0	0.111294	0	0	0	0.181292	0
Phvul.001G046400	0	0.914163	0	0.684803	0.657432	0.404453	0.14397	0.405122	0.135036	0.415616	0.46904	1.40678
Phvul.001G046600	5.96038	6.58103	6.43472	9.48053	7.64534	4.47946	4.78356	5.23468	4.1876	7.13479	8.83113	7.01126
Phvul.001G046700	22.2676	20.9493	24.0397	27.0272	23.8544	26.261	23.2782	17.8802	21.4898	27.7795	29.2603	29.2533
Phvul.001G046800	0	0	1.01867	0	0	0	0	0.426184	0	0	0	0
Phvul.001G046900	0.765251	0	3.3046	3.50554	4.48723	0.690139	0.245664	0.69128	0.691256	0.709186	2.80121	1.20023
Phvul.001G047001	86.6248	73.1526	86.8386	62.6723	71.0518	58.7777	186.847	201.094	174.507	93.2758	91.8918	86.4781
Phvul.001G047100	11.9625	13.4534	13.8051	17.6364	24.4902	23.8087	37.6078	37.0142	36.7645	27.9063	25.2379	27.1727
Phvul.001G047200	11.5444	10.3398	13.5961	17.0937	15.8976	17.6675	13.4764	14.1153	9.26941	21.8835	20.8548	17.3748
Phvul.001G047300	16.4524	18.6956	14.9035	18.9139	17.4649	16.7136	14.2057	17.1968	14.3491	20.8552	21.9537	17.4005
Phvul.001G047600	68.453	80.18	59.0101	69.4236	79.005	84.3084	60.1853	53.5298	55.3737	72.4328	78.805	82.792
Phvul.001G047700	5.67441	5.78334	6.12599	6.54269	4.15916	8.14614	9.44269	7.25299	5.54416	9.12221	7.08525	8.41548
Phvul.001G047900	0	0	0	0.532246	0.255486	0	0	0	0	0.807568	0.911375	0.546693
Phvul.001G048050	1.8048	0.73578	0.779373	0.826762	0	0	0.231754	0.21738	0	1.1708	1.13255	1.13227
Phvul.001G048600	0	0.393287	0	0.589225	0.848511	0	0.743258	0	0.464756	0.894021	1.21073	0.201739
Phvul.001G048701	1.31859	0	0	0	0	0.792775	0.141099	0	0	0.203664	0	0.459575
Phvul.001G048800	0	0	0	0	0.288171	0	0	0	0	0.364352	0.205594	0
Phvul.001G048900	0	0	0	0.299405	0.287438	0	0	0	0	0	0	0
Phvul.001G049101	1.32198	0	0	0.504653	0.484483	0	0.424385	0.199032	0	2.75653	1.3826	4.49238
Phvul.001G049500	25.9394	34.699	23.4531	27.726	28.9944	30.1189	28.4164	24.7013	23.5289	48.3785	41.8804	39.6666
Phvul.001G049601	3.68747	1.87913	2.73689	1.40766	2.0271	2.90984	1.33174	1.31853	1.1797	3.20373	2.77192	3.01223
Phvul.001G049700	51.5918	47.4771	45.964	54.6864	44.7907	39.752	37.9483	42.8342	39.6655	50.3651	45.0522	43.4701
Phvul.001G049800	0	0	0	0	0	0	0.123691	0	0	0	0	0.201437
Phvul.001G049900	53.9079	47.95	41.7967	43.0286	48.8521	54.8042	52.7037	56.0754	45.5965	52.4563	42.0289	44.837
Phvul.001G050000	5.36535	2.10321	3.11895	1.57552	3.32761	1.11663	1.19243	1.11848	0.621354	2.48614	2.15824	1.94194
Phvul.001G050100	2.29917	1.17165	1.86161	1.75538	0.84261	0.518375	0.738089	0.346155	0.346143	1.59805	1.20231	2.40404
Phvul.001G050200	0	0	0.717278	0	0	0	0	0	0	0	0	0
Phvul.001G050500	15.3422	14.768	8.28159	18.2211	16.868	31.5161	4.10435	2.82317	5.38951	9.4788	12.4801	11.5859
Phvul.001G050600	1.34105	1.64015	2.02688	0.819097	1.17954	1.69319	1.54983	2.42285	1.45366	1.2428	1.82332	1.54244
Phvul.001G050700	18.8748	26.1334	11.5341	5.43795	5.48163	11.8834	2.62948	1.60852	1.50123	5.11557	6.70429	5.39937
Phvul.001G050800	13.9697	8.66656	9.83575	13.448	15.5816	15.3374	10.5291	12.8023	7.86399	10.1319	10.4814	11.4315
Phvul.001G050900	31.4756	35.6944	35.8948	24.708	27.9446	12.7937	28.7477	24.4284	19.7556	29.9912	25.5007	28.044
Phvul.001G051000	0.402806	0	0.434862	0.307535	0	0.363269	11.25	12.0077	11.6434	0.933237	0.842558	0
Phvul.001G051200	24.2805	16.815	21.5079	18.5378	22.1319	28.9156	24.8828	29.5259	27.2753	30.7234	27.673	23.435
Phvul.001G051300	48.2587	36.9539	68.6386	19.6895	19.8383	18.1917	7.78707	6.15081	8.61084	12.5414	12.4177	6.80806
Phvul.001G051400	3.16569	0	1.13921	1.20848	0.386724	0	0.846884	0.953229	0.635464	0.73344	1.93134	0.275839
Phvul.001G051700	149.888	105.725	101.135	155.955	152.066	205.236	234.426	261.579	236.665	210.9	205.511	201.877
Phvul.001G051800	1.15996	0.788151	1.25227	1.47602	1.70042	0.697403	1.24125	1.51354	1.28064	1.61246	0.202193	1.41501
Phvul.001G051900	17.5139	9.70114	13.5642	12.2088	10.8836	8.58415	9.77804	9.40086	8.48341	8.99749	11.9459	5.77248
Phvul.001G052000	16.2639	12.3137	17.0565	18.4484	17.0299	14.6675	19.2434	18.4697	23.7859	11.1966	15.3088	16.0339
Phvul.001G052100	0	0.927647	0	1.38981	2.33495	1.23126	0.292187	0.137033	0.137028	0	0	0
Phvul.001G052200	0.736746	0	0	0	0.540011	0	8.27795	11.314	7.09874	1.36554	1.54107	0
Phvul.001G052350	0	0	0	1.28307	2.46358	3.0312	0	0	0.506017	4.67228	0	5.2716
Phvul.001G052400	0	0	0	0	0	0	0.271523	0	0	0.391919	0.442297	0.44219
Phvul.001G052500	0.36113	0	0.389869	0	0.529392	0	0	0.434963	0.108737	0.167336	0	0.1888
Phvul.001G052600	3.90526	3.11496	2.56629	2.85196	2.24016	5.81886	11.3376	9.71414	6.28841	3.38311	3.7292	4.26091
Phvul.001G052700	4.53749	4.62459	0	2.30953	1.10861	2.72808	3.88437	2.27716	2.73249	1.40169	1.58186	2.37222
Phvul.001G052800	17.6466	15.5216	19.3119	15.8721	18.7814	20.4926	20.2542	19.0708	15.5763	20.3862	17.0654	16.1766
Phvul.001G052900	15.836	11.9295	11.893	18.2234	14.2988	21.7329	17.6825	15.411	12.5771	18.8233	13.4418	16.4383
Phvul.001G053000	30.6718	31.9605	34.8425	31.9805	25.5013	41.6983	44.97	40.1131	38.1819	39.0309	34.8315	30.515
Phvul.001G053100	56.4535	67.6908	117.283	60.8489	52.8533	70.5928	107.062	88.4226	95.1332	187.947	165.716	146.827
Phvul.001G053300	0.616605	0	0	0.235384	0.225976	0	0	0	0	0	0	0
Phvul.001G053400	8.54936	7.58916	10.4207	11.3701	11.9264	12.1871	14.3425	12.0412	12.539	13.5458	13.268	9.08347
Phvul.001G053501	4.84125	6.24997	3.83279	3.20339	3.78505	4.07499	5.38774	6.60852	5.73366	7.17851	5.23206	6.91814
Phvul.001G053600	55.9642	44.6801	50.3482	84.7433	65.6319	71.5007	73.3604	87.3471	73.8633	63.9657	66.8227	70.7076
Phvul.001G053700	9.4312	5.56498	3.21529	4.54773	8.73191	3.1336	4.93983	3.73665	3.13868	5.75016	8.56587	7.52576
Phvul.001G053900	3.0171	2.05001	5.42868	1.91959	2.58001	3.17446	4.68138	4.0882	4.69369	7.45616	6.83686	7.0981
Phvul.001G054000	215.397	200.287	254.433	147.9	149.677	153.26	117.865	125.716	112.446	122.492	129.826	143.322
Phvul.001G054100	79.0286	61.9582	70.0043	73.7452	70.3026	67.6167	63.3167	61.4234	62.4382	58.5283	51.2166	50.1448
Phvul.001G054200	77.9164	65.515	60.9849	84.7703	72.8155	47.4313	64.4085	61.0002	64.5172	73.1106	67.2291	64.1577
Phvul.001G054300	4.05376	8.26316	0	0.88428	0.424468	0	0.185908	0	0	0.268341	0.302834	0.302761
Phvul.001G054400	4.08945	4.86261	6.62235	1.30093	1.37382	1.84403	0.437604	0.820924	1.02612	2.21074	2.49492	2.22707
Phvul.001G054500	1.1849	0.517564	0.548229	0.775419	0.248142	0.457972	0.543403	0.45873	0.305809	0.784353	0.619623	0.973458
Phvul.001G054600	1.58068	2.14803	0	4.8273	8.49632	8.55319	2.36804	3.01443	2.53838	1.46488	2.20423	2.2037
Phvul.001G054700	68.1917	70.7463	63.5916	71.0971	71.4801	78.2507	61.9857	51.6646	54.7538	73.1621	72.5972	66.574
Phvul.001G054800	1.91566	1.30162	3.44685	8.28793	5.14843	4.60702	5.53475	5.19147	3.26859	10.356	7.01231	10.349
Phvul.001G054900	0.682027	2.78048	0.736304	3.1243	2.49952	1.23017	0.656841	1.02684	0.82144	1.26412	1.78327	0.713134
Phvul.001G055000	0	0	0	0	0	1.13023	0	0	0	0	0	0
Phvul.001G055100	10.9627	6.60229	9.1453	27.7726	20.4534	30.1093	22.3954	21.7566	25.0567	18.7027	18.2405	17.4545
Phvul.001G055200	0.612687	1.2489	0	0.233888	0.44908	0.552549	0.786748	0.461219	0.830166	0.851699	0.640786	0.320315
Phvul.001G055300	10.4566	8.19792	15.6305	18.4233	22.4034	18.135	36.4084	44.5649	39.2351	20.8718	32.8084	23.1285
Phvul.001G055400	7.0192	5.64785	6.3813	11.5642	14.893	20.3234	41.5087	50.8369	42.6036	24.8215	23.3756	21.6317
Phvul.001G055500	11.8361	13.7866	15.6987	12.3931	14.3765	17.3839	12.4846	11.4048	12.219	15.0431	12.3789	14.3207
Phvul.001G055600	11.7285	10.1146	9.73988	8.49529	5.51064	13.8318	7.14407	6.61042	6.24798	10.1725	8.64936	4.24502
Phvul.001G055700	26.0409	17.9329	31.9123	14.5083	14.4443	19.0418	11.5229	13.1394	13.3508	16.6322	18.0341	18.0297
Phvul.001G055800	13.0267	11.8503	9.99544	6.98661	6.54954	8.34986	12.2	10.6005	10.0166	13.2197	11.3722	11.3694
Phvul.001G055900	1.98917	3.18585	2.14747	2.16957	1.97871	2.69089	2.37184	2.18194	1.96796	2.69932	2.8977	4.45692
Phvul.001G056000	0	0	0	0.282596	0	0	0	0	0	0	0	0
Phvul.001G056400	1.51398	3.85761	4.08616	4.33462	5.82591	2.04807	2.18711	3.07718	2.50724	1.92921	4.94817	2.7703
Phvul.001G056500	22.7567	19.9944	28.8035	15.577	24.1571	35.3845	19.3972	17.7215	15.8307	19.9986	23.39	30.3586
Phvul.001G056600	41.1399	31.4472	33.3104	57.9115	29.2119	26.667	19.3976	16.646	17.4197	32.1687	31.5977	35.6228
Phvul.001G056700	1.46371	0	0	0	1.07285	0	0	0	0	0.678235	0	0
Phvul.001G056800	111.218	111.091	74.5437	63.6376	50.6105	101.636	30.5578	32.301	25.8399	90.043	86.9164	87.7979
Phvul.001G056900	1.25938	0.96267	1.69951	2.4038	3.00003	1.41971	2.6279	1.32726	1.80122	1.75068	2.79893	2.30444
Phvul.001G057000	11.2691	10.9112	0	6.02266	7.84692	4.57337	7.95885	4.75059	6.44701	12.0101	9.13413	7.9536
Phvul.001G057100	12.781	13.0264	5.6816	10.3321	14.8787	14.2386	12.0677	7.81025	11.5452	11.8447	11.0083	8.64727
Phvul.001G057200	315.403	304.29	283.439	482.054	541.124	533.793	291.635	301.007	286.655	304.138	307.087	338.291
Phvul.001G057300	232.773	216.072	146.139	102.803	89.2447	82.0323	90.3604	70.9535	80.4399	99.2307	84.645	72.2679
Phvul.001G057400	39.6848	32.8628	52.6611	58.0725	40.6015	38.772	47.5087	58.5032	57.7543	56.3153	48.4223	58.352
Phvul.001G057500	8.23042	7.45636	7.89814	14.3131	11.7301	12.7833	28.183	23.406	23.8182	17.1617	18.6504	14.8211
Phvul.001G057600	19.4849	12.8499	6.18692	17.5016	21.0026	16.5387	13.6141	15.5307	14.1497	23.8995	19.7791	25.7666
Phvul.001G057700	2.23527	1.03554	1.53565	1.7066	2.08522	3.48196	3.78358	3.85485	3.12049	4.80214	3.29416	3.61207
Phvul.001G057800	8.31787	10.7085	12.7608	23.3968	20.5363	28.8213	27.2645	31.7691	29.2634	31.4425	35.942	28.8382
Phvul.001G057900	1.52747	7.78397	4.94709	18.0761	10.0763	15.8418	25.7436	28.5163	30.585	16.6329	17.9721	19.9642
Phvul.001G058000	67.5945	58.3557	51.5109	94.1074	103.169	70.2831	262.18	271.301	261.953	215.195	229.134	244.045
Phvul.001G058100	46.3903	44.7152	52.7997	62.0505	57.7253	51.2421	37.635	41.3647	34.7581	47.324	51.5267	38.1656
Phvul.001G058200	131.566	99.191	86.5837	162.369	212.022	203.172	288.129	279.213	292.77	143.222	136.657	135.682
Phvul.001G058500	65.725	57.8522	47.0887	79.8318	80.1445	110.465	125.061	112.267	106.686	89.7035	92.7981	92.1509
Phvul.001G058600	15.5506	22.4529	32.1772	20.035	24.2209	23.3737	27.1445	30.241	25.3625	23.5684	23.5485	22.0185
Phvul.001G058700	9.83458	17.8677	11.5405	9.79374	9.08888	8.86927	6.5888	6.8239	8.88364	6.34022	8.27321	6.25929
Phvul.001G058800	32.1768	24.8174	24.4101	32.8659	44.9381	51.7627	48.437	49.8844	48.5734	36.8713	40.7013	38.1908
Phvul.001G058900	196.474	183.541	205.614	112.781	115.572	132.845	63.4058	61.5347	62.1573	154.777	153.3	130.268
Phvul.001G059000	79.3486	55.6823	95.4936	99.3137	114.413	89.1571	100.221	130.823	130.819	83.1793	75.5052	99.2891
Phvul.001G059100	2.28048	2.32426	9.84786	0	0	0	0	0.343341	0	0.792527	0	0
Phvul.001G059200	0.609059	1.86225	3.28764	0.697509	1.33926	0.274639	0.684328	0.733581	1.10033	1.41109	1.43323	2.22893
Phvul.001G059300	8.45892	5.74753	6.95779	4.3055	5.31438	2.54288	6.72413	8.49029	4.73014	7.0926	4.21279	5.26471
Phvul.001G059400	0.494153	0	0	0	0	0	0	0	0	0	0	0
Phvul.001G059500	13.4904	13.0442	8.21557	12.9406	14.4517	9.35865	45.7503	47.079	38.5367	29.8125	28.2181	26.9454
Phvul.001G059700	8.23796	9.92267	5.65953	2.28711	1.64677	2.70159	1.4425	1.35303	2.70597	2.77615	3.91626	5.48144
Phvul.001G059800	4.8777	4.26114	4.88974	8.51209	7.9165	13.1968	22.0338	20.0378	16.2604	20.503	15.8508	16.3934
Phvul.001G060001	19.1249	15.7793	14.7478	31.2891	25.3658	19.7117	21.927	15.6309	16.453	19.4118	19.0496	18.5688
Phvul.001G060100	0.751093	0.255171	1.08116	0	0	0.45158	0	0.0753879	0.0753853	0.116011	0.39277	0.130892
Phvul.001G060200	70.1248	79.0867	81.2903	83.3806	68.2514	83.9768	41.333	48.4617	46.9024	70.8467	70.9363	68.2145
Phvul.001G060300	3.13909	4.2918	3.88484	2.27973	1.8519	1.65715	2.72822	2.5129	2.32838	2.98006	2.56238	4.08281
Phvul.001G060500	729.064	691.469	779.744	891.76	820.676	715.419	650.966	637.207	656.521	644.144	643.977	683.32
Phvul.001G060600	0.298403	0.912395	0	0	0.65616	0	0	0	0	0.138271	0	0
Phvul.001G060700	6.64977	9.48838	2.15369	12.9463	10.7229	8.09604	9.9265	11.7136	7.90892	12.1711	15.1266	14.4276
Phvul.001G060750	0	0	0	3.19492	6.13444	0	1.79117	0.840037	1.26001	6.46347	2.91772	5.10477
Phvul.001G060800	2.79146	1.8967	2.51134	10.301	4.77411	2.93704	5.97416	1.96127	3.08188	3.44926	4.37922	4.13493
Phvul.001G060900	20.949	23.6388	14.539	26.2762	26.0486	26.315	18.2539	20.6137	16.8959	23.5744	25.6266	22.2956
Phvul.001G061000	4.93837	4.02653	8.53019	1.88518	1.80983	2.67219	1.4268	3.12271	3.2713	2.05945	2.32418	1.2909
Phvul.001G061100	13.2614	15.7687	17.6574	33.7496	29.1606	49.035	26.3948	23.5598	20.2314	24.7845	23.3472	19.875
Phvul.001G061200	11.6332	8.43639	10.6269	11.7854	12.9541	17.1494	20.54	20.0744	18.457	18.6593	16.9633	15.3217
Phvul.001G061300	103.286	112.458	122.385	118.094	102.295	122.683	114.676	124.1	109.532	125.836	140.694	141.713
Phvul.001G061400	3.56384	2.82508	3.84745	8.16279	11.8999	6.42807	9.78821	14.0698	11.0885	14.1284	17.1869	13.4564
Phvul.001G061500	8.31315	6.689	10.8641	17.0366	21.4868	27.2266	17.5574	18.8398	16.3361	10.9479	12.584	12.8097
Phvul.001G061600	314.388	330.722	312.74	321.469	344.008	289.605	300.255	268.108	282.974	246.091	255.412	254.763
Phvul.001G061700	16.3542	15.7421	14.7131	13.8735	23.3082	39.3306	14.2919	21.3393	10.1221	9.26202	16.154	17.5751
Phvul.001G061900	12.2117	9.3346	0	2.33086	0.745899	0	0.326687	0	0.306414	0	0.532157	0.532028
Phvul.001G062000	24.626	21.8999	20.5909	26.1747	27.606	23.733	83.9381	77.7142	72.8409	46.6505	39.2643	37.9926
Phvul.001G062100	0.735341	0.749457	2.38158	1.12284	1.07796	0	0.472124	1.77136	1.32848	2.72587	0.384533	1.15332
Phvul.001G062600	0.32713	0	0	0	0	0	0	0	0	0.151582	0	0
Phvul.001G062700	10.5705	12.1546	6.43736	11.3813	8.54245	10.5107	5.22057	4.48871	4.40694	7.28423	7.79537	5.66799
Phvul.001G062800	34.9787	29.3958	25.8374	36.0761	41.3811	59.2169	29.156	33.2606	29.3792	30.9943	35.2993	32.0825
Phvul.001G062900	10.1151	7.2547	13.7513	20.594	25.5373	27.7048	41.6122	45.9126	37.1123	25.6919	21.354	21.9364
Phvul.001G063050	2.34654	1.95675	3.68478	0.488604	0.938149	2.69337	1.78052	1.99125	2.69773	4.05272	3.56969	2.45357
Phvul.001G063300	45.9282	49.0658	43.6094	41.4026	42.5869	43.4163	23.8036	29.1587	26.8251	44.6146	50.6389	36.4512
Phvul.001G063400	48.961	40.8865	45.6961	40.2749	38.4336	48.4284	36.2013	33.0048	30.1503	41.2757	41.9563	34.1844
Phvul.001G063500	10.5668	8.81149	11.4077	10.6345	13.7299	21.225	6.93854	7.23132	6.0741	5.11886	4.52101	7.28209
Phvul.001G063600	14.1722	12.8967	9.28932	9.2745	7.04884	1.36941	11.8615	10.9734	10.0586	11.7267	10.0579	11.6432
Phvul.001G063700	15.5716	9.69867	11.8299	10.3476	10.1453	13.5231	20.5509	14.3269	17.1917	17.7713	16.7382	15.3773
Phvul.001G063800	21.2528	28.0525	23.3203	26.8663	33.4536	30.4783	28.7446	30.6336	26.751	38.9072	34.7988	29.5081
Phvul.001G063900	13.5827	13.5215	12.2766	15.917	13.4286	13.9588	5.47582	4.18505	4.37512	5.70834	4.29474	5.94512
Phvul.001G064000	3.68574	4.29314	20.4637	1.608	1.54373	2.37426	0.16903	0	0	0.243979	0	0.275275
Phvul.001G064100	0	0	0.548229	0.387709	0.372213	0.915944	0	0	0	0.470612	0	0.265489
Phvul.001G064200	12.1304	11.7552	12.237	12.2979	12.3893	12.3745	9.0012	9.88001	7.78398	16.4939	15.1824	10.6043
Phvul.001G064300	18.9552	13.9527	13.6425	8.04001	11.192	8.0725	48.5116	46.7711	50.5745	31.9613	34.1423	35.5104
Phvul.001G064400	10.5721	9.57783	15.2179	11.958	12.915	18.0095	16.9695	21.6943	17.3312	18.688	18.0188	17.1956
Phvul.001G064500	2.64975	2.40055	2.86063	1.3487	1.07899	1.32759	1.70127	0.709222	1.41839	3.95628	6.00443	2.92453
Phvul.001G064800	23.3356	21.8016	34.2901	25.2399	39.91	33.9061	41.2021	36.89	37.6694	37.8455	35.2529	41.0055
Phvul.001G064900	1.04029	4.24103	2.24615	6.35394	4.57498	4.69089	5.34331	8.77082	9.24036	3.13323	5.43998	2.99127
Phvul.001G065100	10.4632	14.2188	8.78571	8.43231	10.2256	14.6786	4.29199	4.55088	7.5262	7.54185	7.59937	7.29363
Phvul.001G065300	1.36647	0	0	1.56492	0	0	0.438669	0.205731	0.205724	0	0	0
Phvul.001G065400	85.1908	74.0158	70.8625	56.8672	60.3948	62.9746	19.5772	19.6245	13.0358	30.8464	40.4105	35.7765
Phvul.001G065550	8.66305	7.72569	5.45561	3.58264	3.96859	5.53403	1.62228	1.19559	1.5216	3.51241	2.07633	3.01939
Phvul.001G065700	20.3098	17.8585	15.9071	14.8981	22.1836	21.1894	18.537	13.3103	13.4297	22.5124	16.6598	17.9049
Phvul.001G066000	9.64926	13.3055	6.74051	4.76691	4.99242	4.60702	1.82214	1.53821	1.70907	4.20815	5.0459	5.34142
Phvul.001G066200	0.32302	0	0.348727	0	0	0	0.103697	0.194531	0.194524	0	0	0
Phvul.001G066300	0.705416	0.359479	0.380777	0	0	0.636177	0.226455	0.21241	0	0	0	0
Phvul.001G066400	0	0	0	0	0	0	0	0	0	0	0	0.536273
Phvul.001G066600	30.6796	41.0958	35.0138	42.8313	35.3369	42.6882	34.049	38.0078	32.4639	40.617	31.6283	42.1608
Phvul.001G066700	1.20716	2.46066	10.4258	0.921644	0	1.08867	0.387526	0.36349	0.726955	0	1.89378	0
Phvul.001G066800	1.68055	0	0	0	0.615895	0	0	0	0	0	0	0
Phvul.001G067001	2.4047	3.26781	2.88452	1.42796	3.13345	3.37348	9.09202	8.44765	8.44735	5.32369	4.6108	3.21281
Phvul.001G067200	12.8155	16.1714	15.8119	27.0237	29.0747	22.0145	21.452	23.9804	21.2233	27.1466	27.7639	22.9715
Phvul.001G067300	972.953	1041.7	305.655	311.673	309.981	310.603	178.364	146.103	134.813	229.525	218.241	208.391
Phvul.001G067500	1.60036	3.26216	4.03134	2.64734	1.56401	5.05147	2.82564	3.93542	3.45341	3.58418	3.06855	1.95224
Phvul.001G067600	6.173	6.0347	4.48817	3.17405	3.60122	2.61313	5.66194	5.76597	4.21053	5.07862	5.59968	6.19109
Phvul.001G067700	17.4775	15.6466	18.1035	29.2121	23.1973	16.614	11.828	9.74311	9.24497	23.639	17.1675	16.0521
Phvul.001G067950	3.09291	3.15229	8.01373	0	0	0	0	0	0	0	0	0
Phvul.001G068100	0.96967	0	0.523419	0.370164	0.710737	0.437247	0.311287	0.29198	0.29197	1.34794	1.52121	0.253474
Phvul.001G068200	300.985	271.429	331.743	48.7266	43.8915	43.3455	11.8882	9.9646	8.0663	16.7945	13.1849	25.1276
Phvul.001G068300	84.8699	85.538	116.057	76.3162	63.5892	78.2404	65.6913	62.4687	63.3184	59.426	66.0785	77.4016
Phvul.001G068500	0	0	0	0.289543	0	0	0	0	0	0.175728	0.396632	0.594804
Phvul.001G068600	0	0	0	0.471899	0	0	0	0	0	0.286402	0.646434	0
Phvul.001G069264	0	0	0	0	0	0.403984	0	0	0	0.207567	0	0
Phvul.001G069280	0	0	0	0	0.957074	0.294397	0	0	0	1.36135	1.02423	1.02398
Phvul.001G069300	0	0	0	0.656556	0	0	0	0	0	0	1.79877	0.449584
Phvul.001G069400	0	0	0	0	0	0.732273	0	0	0	0	0.424605	0.849005
Phvul.001G069600	0	0	0	0	0	0	0	0	0	0.197257	0	0.445118
Phvul.001G070000	0	0	0	0	0	0	0	0	0	0	0.594072	0
Phvul.001G070100	0	0	0	0	0	0	0	0	0	0	0.480208	0
Phvul.001G070300	0	0	0	0	0	0	0	0	0.434948	0	0	0
Phvul.001G070500	4.48885	3.85265	3.06068	4.50942	4.32918	5.53971	11.5282	9.67496	9.74576	7.11575	7.78334	6.79334
Phvul.001G070600	7.72321	6.49051	6.72878	6.41379	5.1643	6.47637	11.1788	10.2406	7.62919	10.9244	8.50254	8.64216
Phvul.001G070700	9.35457	10.0495	13.9203	10.2305	9.82161	11.1725	13.9601	10.8865	12.5609	15.9326	18.1129	12.0283
Phvul.001G070900	12.7866	9.30863	23.9461	13.1493	11.4761	18.5917	17.0056	18.151	15.1646	15.1146	16.1022	16.9169
Phvul.001G071000	0	0	0	0	0	0.467828	0	0	0	0	0	0
Phvul.001G071401	2.84902	1.45186	1.53788	0	1.04412	0.642345	1.14325	2.57363	0.857847	1.32015	1.8623	0.37237
Phvul.001G071500	0.33655	0	61.4033	0.513901	0.24668	0.607033	1.29649	1.01339	0.810688	0.46784	0.175992	0.17595
Phvul.001G071600	6.37169	2.43525	0.859845	7.90511	8.46481	11.1334	15.9802	18.3466	15.8279	4.98224	8.32989	6.2459
Phvul.001G071900	26.5369	26.7837	21.417	24.3912	24.3605	28.5792	23.5719	25.4458	20.8679	23.2795	24.1163	21.6859
Phvul.001G072000	249.408	229.081	382.924	379.128	362.332	301.026	340.879	381.795	411.012	205.531	251.475	260.002
Phvul.001G072200	46.1834	52.1132	48.6716	16.7906	19.3434	32.7253	22.9449	20.1974	22.5144	7.64283	9.7753	6.03622
Phvul.001G072300	6.80467	4.33456	6.77227	4.62702	5.22139	4.79435	6.14379	5.85878	4.0978	6.74953	7.72834	5.94771
Phvul.001G072400	11.6935	10.1	7.27488	5.75009	5.66553	8.04334	12.5341	11.9955	8.71281	8.35717	6.73673	6.42425
Phvul.001G072500	15.5833	17.2838	15.339	11.5477	17.469	9.09359	15.7435	16.5612	10.0743	12.5302	9.34737	8.14701
Phvul.001G072600	151.098	135.439	134.262	145.236	144.542	134.17	126.613	130.426	132.055	162.109	163.092	159.407
Phvul.001G072800	0.851405	0.867749	0.919161	0	0	0	0	0	0	0	0.445226	0
Phvul.001G072900	5.77218	2.13927	3.96552	8.01266	5.00006	5.67885	5.39056	4.74021	5.05604	5.59244	5.48809	6.30978
Phvul.001G073000	20.0026	22.2399	17.2755	20.5473	19.1929	18.0393	23.467	22.997	19.7111	21.9075	25.4843	23.9571
Phvul.001G073100	7.12435	6.60101	6.2929	7.6645	3.5604	7.00917	2.70292	3.99793	2.82771	5.85212	6.60437	4.06325
Phvul.001G073200	25.8583	25.5438	18.0381	41.6109	42.2804	36.9536	41.5056	42.2854	35.8155	42.2132	45.7671	32.0292
Phvul.001G073501	0.470063	0	0	0	0	0	0	0	0	0.217812	0.491621	0.245751
Phvul.001G073700	0.344979	0.703203	0.372433	0.526771	0.252858	0	0	0	0	0.319705	0	0.360713
Phvul.001G073800	0	0	0	0	0.490365	0	0.429538	0	0	0	1.04954	0
Phvul.001G074000	44.1604	42.3778	35.6013	65.2421	62.6344	48.8772	43.0819	45.5042	40.2357	48.7646	55.4828	45.5748
Phvul.001G074200	2.85166	0.968799	2.0524	0.725731	1.74181	0.428626	0	0	0.143107	0.220228	0	0.248476
Phvul.001G074300	3.1974	1.22204	2.58889	0.915436	0.292949	0.360445	1.53966	1.92556	1.32377	1.29638	0.418005	1.46266
Phvul.001G074500	8.49218	9.7371	10.696	12.9673	8.55867	21.3804	16.5843	20.4568	13.8505	16.5598	20.9089	19.6089
Phvul.001G074600	65.0033	49.4675	77.6619	52.2759	45.7395	55.4964	28.3799	33.6661	31.5772	27.7108	28.5535	31.7184
Phvul.001G074700	19.8099	19.3661	15.7125	15.4332	17.4833	11.3026	12.1997	13.3908	9.49499	16.6726	16.913	15.218
Phvul.001G074800	84.3689	72.9367	74.005	79.3676	64.0482	61.8213	69.4038	73.2649	67.1382	67.0181	77.6024	74.8268
Phvul.001G074900	1.07935	3.66689	3.10731	4.94438	2.10967	10.0585	1.38598	2.4917	2.92494	4.00108	2.82212	4.13811
Phvul.001G075000	6.97925	6.09705	13.993	5.32854	6.57715	8.692	40.1157	40.2295	35.3246	17.2478	21.7242	18.2439
Phvul.001G075100	4.95832	0.721929	0.764702	3.2448	3.63429	3.83284	7.95869	6.61191	5.332	5.57971	5.18572	5.18446
Phvul.001G075200	46.1984	46.134	37.2802	46.6727	43.781	48.8182	40.4476	47.2128	51.5669	47.5708	41.9725	44.6459
Phvul.001G075300	1.37418	2.80112	3.9561	6.99442	10.408	2.4786	14.4107	15.4479	12.551	13.584	8.14415	6.70532
Phvul.001G075400	107.918	118.659	75.7576	170.875	183.528	139.995	9.55701	7.36349	7.04309	49.513	50.0396	47.804
Phvul.001G075500	2.8729	0.732012	1.55076	0.274176	0.263217	0.647728	5.76417	4.75786	4.21705	12.1473	6.38489	7.50982
Phvul.001G075600	0	0	0.764351	0.810827	0	0	0.227287	0.639569	0.319773	0.492102	1.11072	0.925372
Phvul.001G075700	1.39489	0	0	5.32487	2.04481	0	2.23896	0	0.840007	0.646347	2.18829	2.91701
Phvul.001G075800	1.12118	3.42811	1.21041	1.71201	2.19144	1.34818	3.71923	2.92588	3.03831	4.84885	4.49497	3.32157
Phvul.001G075866	1.47773	1.50609	1.59533	0	0	0	0	0	0	0	0	0
Phvul.001G076100	0.338321	0	0	0.516606	0	0	0.325827	0.101873	0.101869	0.156767	0	0.176876
Phvul.001G076200	4.57788	3.11051	2.88295	1.16505	2.51658	2.75236	3.79649	4.93947	4.36496	6.18696	12.3686	10.3711
Phvul.001G076300	0	0.366176	0	1.92013	2.37006	0.324015	0.461349	0.649101	0	2.16422	0.939392	0.751331
Phvul.001G076400	57.1464	60.7757	145.294	28.4546	26.5584	18.953	19.3091	16.8023	14.0274	23.2658	18.6773	18.781
Phvul.001G076600	25.7124	16.6766	20.6928	16.0617	17.1331	18.5509	19.0599	18.5816	20.5517	17.3299	18.8242	19.064
Phvul.001G076700	0	0	0	0	0	0	0	0	0	0	0.444001	0
Phvul.001G076800	29.3641	31.6544	25.6046	30.1795	22.7647	22.4078	23.5664	25.5055	22.6141	26.6895	20.3754	19.4848
Phvul.001G076900	42.475	38.3557	37.7771	55.9526	47.4251	60.5353	60.5472	49.171	51.7537	63.4298	50.6376	46.4833
Phvul.001G077000	68.2056	74.0665	399.286	50.524	56.8367	46.4994	30.8884	26.4054	30.1941	53.4263	52.2264	50.0913
Phvul.001G077100	20.3695	17.7947	16.2311	13.3301	11.9086	15.3084	15.0243	14.6766	15.4063	15.1691	14.3293	11.7902
Phvul.001G077200	43.7001	40.49	60.0445	32.8588	33.4867	66.8789	17.4297	11.763	12.1614	21.7833	24.5834	23.1928
Phvul.001G077300	0.552559	0.563167	1.7896	0	0	0.498324	0	0	0	0	0	0.28888
Phvul.001G077400	39.3628	38.0069	228.133	2.10897	2.02468	1.86838	0	0.207941	0.415868	0.639982	0.361123	0.722072
Phvul.001G077600	0	0	0	0	0	0	0	0	0	0	0.330364	0
Phvul.001G077700	261.695	262.622	122.502	82.1218	84.2109	84.4257	38.4762	36.4457	34.3802	40.0917	29.0509	26.0777
Phvul.001G077800	19.2576	18.1734	13.0901	19.0592	17.2519	14.7944	14.9974	13.4229	14.6036	13.2198	11.5623	12.8646
Phvul.001G077900	5.20027	5.30009	4.36653	5.29376	13.1289	10.943	5.75018	4.6976	4.69743	7.22892	5.74091	8.15617
Phvul.001G078000	5.1523	3.00069	1.58924	4.77663	1.61849	0.663797	1.65401	1.66224	1.77299	2.72847	3.4641	2.88605
Phvul.001G078100	15.2102	22.1459	29.7135	24.8844	23.3589	22.8621	18.8337	24.8627	17.8831	19.4657	27.2704	18.9332
Phvul.001G078300	17.1012	21.1379	12.57	19.7236	18.9353	19.3603	62.4913	64.3125	51.7112	31.0222	33.2974	30.8165
Phvul.001G078401	46.0143	48.7439	31.2921	12.7247	14.6062	10.1294	20.5873	20.9469	21.0552	13.4309	14.9679	15.1537
Phvul.001G078501	5.59473	6.41489	3.01998	10.6787	8.7141	4.41488	19.3074	17.2676	11.7921	14.9064	12.434	10.2373
Phvul.001G078600	17.2374	23.2152	9.30458	14.1005	17.598	18.8766	21.7392	24.0983	18.7218	23.9618	19.9595	20.9202
Phvul.001G078701	17.2751	13.7792	25.1369	17.7769	13.7632	14.2248	18.325	20.3547	18.7709	14.6174	14.1397	14.1363
Phvul.001G078800	1.84099	1.25088	0	0.937041	1.79918	1.66029	0.985	1.10869	1.66297	1.42176	3.52993	1.60413
Phvul.001G078900	0	0	0	0.283549	0	0.66987	0	0.223659	0	0.344179	0.776841	0.776653
Phvul.001G079000	15.7716	26.3034	410.188	0	0	0	0	0	0	0	0	0
Phvul.001G079100	808.158	879.341	1276.82	1133.61	1044.99	1026.4	775.451	823.686	948.179	613.106	694.831	762.847
Phvul.001G079200	5.56948	3.64911	6.87167	4.85966	6.99814	4.30527	1.78793	2.99472	2.39569	4.79277	2.70442	2.70377
Phvul.001G079300	0.733593	2.24303	0.395987	0.560086	5.10815	1.32318	0.824252	0.331341	0.441773	1.86958	0.383618	0.575288
Phvul.001G082700	31.0908	24.0389	32.9863	36.0152	42.0409	33.8403	36.9981	39.3842	41.3197	26.3291	32.5167	29.9866
Phvul.001G083000	22.2326	29.0631	50.6126	144.281	159.061	86.7395	82.8533	82.8081	105.507	67.8579	71.273	55.0842
Phvul.001G083100	9.49799	7.26024	7.6904	11.3953	10.4426	8.87165	14.7009	11.1334	8.06891	17.9186	17.3838	14.1874
Phvul.001G083200	5.657	4.53011	4.79851	11.1061	5.33108	7.65262	3.50235	3.40679	3.40667	6.17872	6.55035	2.53501
Phvul.001G083400	30.7184	29.762	30.7065	36.772	30.8547	38.3057	52.7155	50.8162	46.2469	50.4338	47.7942	48.9722
Phvul.001G083533	0.824116	2.51981	4.4485	0.943799	2.71823	3.34452	8.33366	9.802	7.81651	3.43682	5.60243	1.93883
Phvul.001G083666	0	1.55834	1.65066	0.583677	2.24139	2.06836	2.20878	1.84159	2.76228	0.708483	3.19821	0.79936
Phvul.001G083800	69.9153	68.1252	53.0843	15.8378	15.7679	19.4009	0.493285	0.925379	0.231337	2.84805	2.41061	3.61503
Phvul.001G083900	226.269	206.372	205.414	140.853	164.906	183.19	120.513	98.5212	114.776	121.824	122.693	116.614
Phvul.001G084000	2.35894	0.801407	0	0	0	1.41827	0	0	0	0	0	0
Phvul.001G084300	7.40281	12.5749	6.39355	7.1591	6.51122	12.4622	7.60473	5.4984	8.02441	8.46123	9.29078	8.7725
Phvul.001G084501	21.2603	20.3938	12.9612	12.4126	16.8664	12.632	7.46741	9.18838	7.22995	15.0668	13.8644	10.4611
Phvul.001G084700	35.0822	32.6465	21.8776	34.1047	29.8667	33.4074	55.2618	48.6193	44.156	46.5466	41.1351	30.9863
Phvul.001G084800	33.3536	23.0467	30.8204	24.3859	27.762	43.5903	31.5774	32.4276	31.1498	39.1614	48.7775	38.5692
Phvul.001G084900	7.65179	6.31321	11.4077	11.684	17.0926	11.8298	17.4288	13.8243	12.9461	18.5722	15.8149	16.0015
Phvul.001G085200	1067.97	966.652	342.901	573.721	549.979	270.479	478.915	502.863	449.862	735.885	746.562	836.062
Phvul.001G085500	78.9802	72.4467	108.003	96.8151	113.528	96.1577	224.106	202.278	225.392	220.598	204.9	212.42
Phvul.001G085600	1.97282	2.68092	9.22922	3.01243	2.41002	4.15142	3.37772	2.97021	1.38605	7.31314	6.18989	3.7818
Phvul.001G086000	0	0.529414	0.560781	0.396586	3.80735	0	0.166753	0.469233	0.312811	0	0.271633	0.543134
Phvul.001G086100	38.5813	28.198	33.1569	39.7271	36.6509	45.0954	53.6163	52.1251	46.5441	48.6923	42.4745	36.36
Phvul.001G086300	0	0.685722	0	0.770515	0.493145	0.303384	0.539967	0.810362	0.709042	1.09115	0.703663	0.175873
Phvul.001G086466	8.0984	0	0	0	1.48397	0	0	1.8289	0	2.81441	0	5.29235
Phvul.001G086532	0	2.25914	0	3.38466	1.62469	1.99902	0	2.00233	0.66742	1.0271	0	1.15884
Phvul.001G086600	381.563	390.215	350.537	390.079	377.352	376.995	282.746	262.595	251.345	269.128	243.795	260.53
Phvul.001G086700	71.7664	80.6944	74.4785	82.3654	81.7883	98.5448	87.8443	80.0258	83.9266	82.5993	77.479	85.2062
Phvul.001G087000	71.5037	76.3466	48.4551	102.803	111.399	93.7968	71.5461	63.7531	62.9121	75.0143	71.3837	74.1175
Phvul.001G087100	11.5044	5.86264	17.388	6.14842	4.63781	14.0066	21.9745	24.4221	27.0193	87.1585	81.5172	95.9324
Phvul.001G087200	283.614	245.217	430.548	364.046	331.86	361.638	264.247	323.817	331.928	233.782	293.953	276.729
Phvul.001G087300	13.4358	13.6937	9.81223	14.1802	28.3854	14.6117	8.88013	9.99523	8.32907	14.6488	10.1257	15.908
Phvul.001G087500	6.64261	3.80819	20.6173	2.53576	2.13011	0.748826	0	0.125011	0	0.192373	1.08551	1.30229
Phvul.001G087600	26.8992	32.2536	80.2866	6.64434	6.37877	10.7025	1.77785	5.71742	3.81148	6.9653	7.86064	4.13618
Phvul.001G087700	12.7447	11.3657	12.383	12.6495	18.9164	19.5394	66.4844	67.5416	58.9049	22.5885	23.4927	27.1517
Phvul.001G087800	62.3019	51.5701	30.843	14.7167	13.1193	17.6942	0.994494	1.03646	0.829137	8.61276	5.93992	5.21867
Phvul.001G088000	12.8105	12.5901	10.6194	11.1778	10.228	10.1089	6.389	9.23019	8.19667	14.4159	13.2784	13.3947
Phvul.001G088100	13.7285	14.2836	15.1299	10.6999	10.0626	15.7342	9.45709	13.0044	11.7983	16.8311	14.059	8.5231
Phvul.001G088200	52.5458	38.5593	32.902	22.466	18.4869	44.545	4.72317	7.27822	7.27797	23.3742	15.3876	17.5816
Phvul.001G088400	9.22253	13.9114	9.95648	10.4211	11.3565	13.6404	15.6322	14.8848	14.7732	13.3331	19.6768	15.6219
Phvul.001G088500	0	0	0	1.80101	0	0	0	0	0	0	0	0
Phvul.001G088700	3.87475	7.59448	8.36621	3.64099	4.15086	5.91364	3.63597	5.65418	3.85907	3.59087	5.45522	3.73982
Phvul.001G088800	12.708	14.2471	17.1491	18.4344	18.629	17.1909	53.0342	59.6938	64.4747	38.8639	40.2046	49.8283
Phvul.001G088900	72.0292	77.5066	48.02	46.4484	38.0714	41.9259	15.7532	12.011	14.6028	34.3069	35.4153	29.1056
Phvul.001G089100	7.11135	6.82152	8.5805	4.79065	6.74545	10.5632	5.50585	5.92012	4.40844	8.91636	13.125	9.62267
Phvul.001G089200	7.3878	5.75794	2.3458	5.97225	10.193	8.23034	6.97546	6.28111	3.92556	6.64517	5.90859	4.77117
Phvul.001G089400	0.253241	0.516205	0.820184	0.966728	0.928088	0.456769	0.406482	1.22007	0.381257	1.64282	0.132428	1.32396
Phvul.001G089500	9.94855	7.34748	9.80633	7.15523	9.29989	9.36215	9.25715	7.03323	8.11832	12.0925	11.3096	10.553
Phvul.001G089600	0	0	0	0	0	0	0	0	0	0	0	1.06687
Phvul.001G089700	0.494787	1.00857	0	1.13329	2.53864	2.23111	0.158838	0.297973	0.148981	0	0.258739	0
Phvul.001G089800	13.4855	23.3655	7.27937	18.018	14.3325	23.1076	16.018	20.3033	20.5057	26.2448	29.971	28.2012
Phvul.001G090000	12.1095	11.5191	8.71544	14.4844	11.5386	17.4734	9.32982	11.0605	8.02161	16.4593	18.7862	16.4603
Phvul.001G090200	32.97	25.6777	15.4464	30.1589	28.2696	31.6974	17.4738	15.5471	14.7037	25.6542	25.6989	17.3995
Phvul.001G090400	33.5041	26.206	26.9175	23.2003	27.4129	37.2424	38.52	37.304	33.7836	31.4105	33.4108	36.2542
Phvul.001G090600	10.9691	7.21266	3.82	8.10455	11.6709	7.65864	4.43006	3.40947	3.94206	7.5421	4.62586	4.43975
Phvul.001G090700	27.0838	29.3507	20.7265	25.9129	25.3798	33.7008	16.9488	11.4587	14.8648	20.8104	20.4377	21.5081
Phvul.001G090800	6.45341	5.0297	3.68841	2.89828	3.33892	2.39647	1.34051	2.17182	0.914417	1.759	1.7866	3.7708
Phvul.001G090900	0	15.8824	0	5.94879	0	0	0	0	1.17304	0	0	0
Phvul.001G091000	78.2224	66.8207	37.5865	116.681	104.395	143.536	174.908	143.229	144.313	82.7578	80.8641	84.6267
Phvul.001G091100	25.885	18.0904	20.7591	16.3749	13.01	14.6735	3.08646	1.33617	2.67224	9.25274	11.2156	6.95972
Phvul.001G091300	188.022	183.442	213.395	164.41	146.059	178.263	123.814	166.944	158.229	164.567	191.603	169.712
Phvul.001G091400	6.84524	8.28476	5.5425	5.87951	5.33092	4.24418	9.88867	9.27535	10.1768	5.74901	5.81683	4.24973
Phvul.001G091500	0	0	2.35243	0	0	0	0	0	0	0	0	0
Phvul.001G091600	11.4128	11.6319	24.6422	11.2763	9.34938	1.2109	0	0.20215	0	1.86647	0.351066	0.350981
Phvul.001G091900	0	0	0.950639	0.672295	0	0	0	0	0	0	0	0
Phvul.001G092600	8.09261	4.49889	7.14815	10.1104	10.2455	10.284	7.67567	10.0794	8.30694	11.42	13.0803	11.3464
Phvul.001G092700	11.6496	11.0252	13.9242	13.6591	16.1627	17.2602	28.7164	27.3112	24.6794	22.1707	19.3637	16.5313
Phvul.001G092800	17.3064	20.4734	11.6773	21.4714	26.9557	31.2155	24.8026	20.3795	19.2621	28.3538	32.9681	26.8205
Phvul.001G092900	0	0	7.89346	0	0	0	0	0.314516	0	0	0	0
Phvul.001G093000	8.43338	7.44923	7.28361	15.8822	16.4837	11.6619	6.85853	11.6812	12.6965	10.4207	10.8782	10.5816
Phvul.001G093200	25.314	12.9	15.9416	24.1585	25.7699	27.2683	41.7606	45.0989	38.9573	33.2341	33.4614	36.7618
Phvul.001G093400	2.67993	2.95899	5.0631	6.99078	2.78276	4.43095	8.10135	8.2041	6.92617	6.20897	7.94137	5.72107
Phvul.001G093500	10.5909	10.1946	5.08168	12.5782	10.3504	5.83696	19.4552	18.0714	13.6416	14.4499	12.9228	12.9196
Phvul.001G093700	310.375	314.588	319.676	345.43	342.078	512.998	317.412	349.436	350.111	402.902	428.138	475.461
Phvul.001G093800	148.461	155.543	115.443	160.906	117.948	136.698	145.311	142.551	130.042	119.785	119.438	113.981
Phvul.001G093900	1.33159	1.35715	1.64293	0.871414	0.976014	1.88712	0.427473	0.458239	0.28639	0.793309	1.09423	1.09397
Phvul.001G094100	34.2161	37.4372	38.5688	24.5868	24.7105	25.4122	18.8993	19.6967	18.6355	21.6836	28.1547	26.5695
Phvul.001G094300	8.44709	7.82659	14.0935	7.6218	7.59859	12.812	8.8747	8.5555	7.97714	7.65031	8.43292	10.2375
Phvul.001G094500	66.5148	55.6498	49.3011	70.4897	66.217	70.7299	579.713	566.476	632.518	187.225	190.526	216.95
Phvul.001G094700	24.1582	24.1296	19.8214	9.40666	9.73896	14.5973	3.80013	3.20072	2.61868	7.83592	8.33784	4.54681
Phvul.001G094701	0	0	3.06323	0	0	0	0	0	0	0.187824	0	0
Phvul.001G094800	25.5123	20.9036	17.2817	35.5192	28.9662	23.4593	112.734	123.968	124.415	78.8107	75.6001	75.0587
Phvul.001G094900	28.4377	25.3607	25.584	27.1397	30.3974	20.3034	23.5837	18.5531	23.1905	20.3147	22.3064	19.8231
Phvul.001G095000	9.52312	7.27945	10.7094	8.78549	8.14349	8.58839	3.94881	4.42078	3.46481	6.9868	6.43242	6.22341
Phvul.001G095100	0	5.70523	6.04325	4.27381	3.28239	7.06766	3.95344	4.38246	5.3936	9.33779	5.26905	7.609
Phvul.001G095200	0	0	0.387691	0	0	0	0.115283	0	0.216259	0	0	0
Phvul.001G095300	35.2702	33.2845	26.0899	29.4216	24.8944	32.9864	7.54838	7.67022	7.86662	20.2776	23.5672	24.5859
Phvul.001G095400	70.3971	68.6954	62.2549	68.0415	61.4794	54.7072	39.1879	39.2379	40.5895	35.0489	50.9114	46.9837
Phvul.001G095650	27.2891	22.2504	41.2452	45.3736	55.1168	76.5663	23.5559	26.2947	23.3723	37.6538	43.4452	31.7042
Phvul.001G095700	13.4807	10.3046	9.20295	19.3737	25.2835	20.9181	28.8932	27.8772	28.6522	27.8338	24.9841	24.7708
Phvul.001G095800	27.6388	23.4744	21.2485	33.8907	25.1694	21.9046	41.2715	39.09	38.3321	48.8992	48.8342	35.0295
Phvul.001G096000	1.82862	1.86372	4.27731	5.3518	1.34032	1.37428	3.62002	4.49674	2.38594	5.50761	4.94058	3.82404
Phvul.001G096100	19.1345	21.6687	13.7715	19.4785	20.825	18.9995	14.2087	13.1529	13.036	18.6283	18.3949	13.6413
Phvul.001G096200	4.70888	0.899863	0.953178	2.69636	4.53003	1.32709	4.25155	2.30409	2.2154	1.63646	1.53901	2.46182
Phvul.001G096300	8.66711	6.62512	13.4505	8.2715	8.73498	7.32788	6.78197	5.38266	3.42521	4.76908	9.0646	9.62881
Phvul.001G096400	29.1373	39.0746	28.145	26.9292	41.0274	42.8737	35.9382	39.7122	21.0098	28.4238	25.261	27.6602
Phvul.001G096600	7.41177	7.55405	8.00161	6.70668	9.05431	7.67454	9.69366	8.18318	8.01759	8.64955	9.33073	5.59708
Phvul.001G096700	3.79364	10.3106	4.09554	8.68914	17.6105	4.5617	9.74278	15.6116	10.2805	15.8207	13.8867	6.6111
Phvul.001G096800	0.316916	0.968998	0	0.24196	0	0.285809	0.101737	0	0.190848	0.440546	0	0
Phvul.001G096900	35.7088	41.8695	50.8321	38.12	47.251	43.6034	38.8537	43.7707	42.5322	41.439	45.6089	39.3199
Phvul.001G097000	323.173	332.221	199.453	164.065	176.736	173.663	124.173	113.278	113.61	101.384	86.9795	101.549
Phvul.001G097100	53.3699	56.5702	69.1406	61.3922	57.8952	60.9665	33.1238	34.712	43.4956	54.4058	49.1194	45.3873
Phvul.001G097200	1.19223	0	1.28711	0	0.873866	0	0	0	0	0	0.623454	0
Phvul.001G097300	8.7656	5.95591	3.15439	0	0	0	0	0	0	0	0	0
Phvul.001G097600	28.1368	25.9716	20.0596	26.0756	25.5522	19.6298	18.4628	17.744	14.0135	22.3855	24.06	16.2828
Phvul.001G097601	6.76643	6.89632	25.5672	25.8303	19.8383	3.05114	2.17218	4.07491	7.13085	10.9737	1.76919	12.3813
Phvul.001G097700	1.30889	1.77869	2.35509	2.33174	3.19791	3.14778	1.68074	1.051	2.36466	1.61733	3.19414	1.82478
Phvul.001G097800	49.6296	53.531	36.7606	59.9805	58.8881	49.5753	57.6562	51.2656	47.5112	57.4404	64.3584	53.6384
Phvul.001G098100	238.654	242.74	260.27	424.535	408.635	361.199	1164.5	1094.9	1135.41	952.47	965.609	900.576
Phvul.001G098200	9.13949	4.34697	13.8136	25.5854	29.4754	30.2222	15.648	13.9435	18.7131	16.9398	19.4359	16.5643
Phvul.001G098300	3.28523	2.00898	0.709336	1.00329	1.44478	1.77767	0.632783	0.197845	0.197838	0.608909	0.34359	0.687014
Phvul.001G099000	4.9927	5.5974	5.39003	8.76725	6.58708	6.30371	12.3414	10.9746	9.32055	8.79115	9.13794	7.04756
Phvul.001G099300	25.82	21.0525	21.603	27.5984	17.0327	23.8678	8.9105	9.52405	11.273	14.0579	13.5021	13.8363
Phvul.001G099500	6.71835	8.10867	6.87127	10.2587	8.03444	8.4506	23.6107	21.1881	18.2594	22.365	19.1379	16.6376
Phvul.001G099600	32.1294	42.57	32.6629	16.7623	22.3723	15.9367	9.11096	11.6901	10.4804	18.7337	21.8419	16.9374
Phvul.001G099800	3.16352	3.22425	2.27686	4.8306	3.47814	2.85301	0.338522	1.2701	1.42882	2.93175	4.6872	0.275651
Phvul.001G099900	475.943	445.871	315.213	96.3978	101.221	55.1546	0.791652	0.445531	0.445515	8.22728	13.6694	10.8297
Phvul.001G100100	2.0488	2.61016	1.10592	0.782112	0.375426	0	0	0	0.154224	0	0	0
Phvul.001G100200	45.5356	35.7355	51.1258	22.9453	25.0321	47.6367	2.33888	2.46804	3.29061	12.4489	18.5733	12.6173
Phvul.001G100400	222.893	225.388	205.355	277.091	283.551	182.597	113.325	98.5655	105.063	142.756	155.919	143.679
Phvul.001G100500	1.6124	3.28671	3.13329	4.18554	6.14556	7.85235	1.96695	2.03916	1.55359	6.57479	5.90222	5.05782
Phvul.001G100600	0	0	0	0	0	0	0.185074	0	0	0	0	0
Phvul.001G100700	25.845	18.6414	15.4533	23.0715	26.8124	31.1971	36.6338	28.6147	25.3812	26.3466	25.7827	23.4899
Phvul.001G100900	70.1931	62.3588	61.5959	92.2801	99.3218	100.202	63.5039	60.2433	55.0421	75.6603	68.7013	73.3945
Phvul.001G101000	5.82168	5.0858	3.59142	2.22238	7.31503	4.12521	1.8689	1.8782	1.00167	2.69758	2.39198	3.0436
Phvul.001G101100	11.6875	7.62357	11.6082	20.3449	18.8464	18.9725	25.3632	27.3093	24.0708	25.5616	25.9138	29.5737
Phvul.001G101200	121.954	128.899	125.158	198.865	165.534	173.802	454.174	450.184	461.2	239.527	216.515	234.567
Phvul.001G101300	18.4716	12.8018	11.1673	20.3079	23.8287	17.3249	11.6224	15.3512	15.7956	13.6946	8.88661	14.2924
Phvul.001G101400	211.144	186.217	52.9048	3.69525	2.21722	19.0965	0	0.546518	0	0.280337	1.26549	0
Phvul.001G101500	10.4406	10.641	7.95631	37.0426	36.0122	38.217	30.3621	31.2529	27.1835	29.0269	30.1889	23.1178
Phvul.001G101700	68.7898	62.2327	60.9133	57.2407	62.8842	64.1289	29.775	31.4193	22.1091	53.0056	48.9062	54.1474
Phvul.001G101800	1.79769	1.8322	2.29362	2.12115	1.31765	0.736928	2.25594	1.42708	1.27941	3.18052	2.90567	2.90496
Phvul.001G101900	0	0.64441	3.41295	0	0	0	0	0	0	0	0	0
Phvul.001G102100	1.94581	2.26647	2.10066	2.12227	2.03745	1.50413	1.69548	1.84142	1.42287	3.09128	3.05257	2.03455
Phvul.001G102200	20.6778	14.6607	18.4411	19.2192	30.6418	26.7561	26.8409	31.1318	28.8297	24.1619	28.9132	31.2563
Phvul.001G102300	14.0598	20.1919	20.0083	28.2999	29.5109	20.7488	22.7728	26.941	19.0505	26.6518	29.7435	26.3951
Phvul.001G102600	79.2221	78.9216	81.6684	80.4947	76.8408	97.2312	58.3219	54.1665	58.469	58.7896	64.4777	58.8567
Phvul.001G102700	68.4552	66.3659	77.508	82.2208	83.8296	79.8051	98.3548	122.671	149.311	106.765	121.362	127.006
Phvul.001G102901	64.8732	64.8591	47.0241	63.9168	61.5885	66.3064	46.8085	46.3238	44.2758	64.4147	63.8098	49.4204
Phvul.001G103100	121.116	117.371	90.564	100.808	98.9616	97.1417	61.3495	73.6867	62.0262	98.4427	101.752	94.4613
Phvul.001G103200	18.3213	15.8002	11.6647	8.96666	12.0516	18.2176	4.37347	3.96076	2.40466	7.61878	5.65019	7.12243
Phvul.001G103300	18.0589	16.2144	25.5305	13.4594	13.8669	4.26547	28.8486	26.9299	27.3173	15.5404	13.0411	16.6346
Phvul.001G103400	13.1756	11.2922	9.05174	12.5742	13.3885	9.4519	8.74776	6.76252	7.75409	11.7941	10.6481	7.04483
Phvul.001G103500	7.62059	10.3558	112.436	0	0	0	0	0	0	0	0	0
Phvul.001G103600	3.19315	3.25444	1.96986	0.696547	2.67483	1.23417	0.439318	1.78564	0.274704	0.211372	0.477084	0.476969
Phvul.001G103833	10.1189	10.3132	56.3016	0	0	0	0	0	0	0	0	0
Phvul.001G104033	1.86322	0.474747	3.52012	0	0.34142	0	0	0	0	0	0	0
Phvul.001G104400	2.03528	2.76581	0	0	0	0.611838	0	0	0	0	0	0
Phvul.001G104500	44.2249	45.7272	38.7491	47.2221	36.6435	54.0458	36.6248	39.6606	37.7293	49.5976	54.4648	46.7446
Phvul.001G104600	38.2048	43.8827	36.9897	28.0112	24.4469	19.1416	23.1665	24.0122	22.6419	23.6039	21.2469	23.1441
Phvul.001G104700	0.638025	0.650273	0.3444	0.730683	0.233826	0.2877	0	0	0	0	0.333643	0.166781
Phvul.001G104800	95.3169	80.4194	89.9544	141.208	131.863	187.293	144.484	128.87	154.335	120.216	113.552	129.366
Phvul.001G105101	19.5127	24.5417	34.9598	55.4698	41.9935	30.3275	26.1223	26.7523	25.8763	33.6653	27.1377	33.8597
Phvul.001G105300	1.1661	1.78272	3.14724	4.89663	4.70091	5.78402	4.11779	4.91577	5.44227	4.59282	3.35383	2.13374
Phvul.001G105400	0	1.41399	0.374442	0.794421	1.01689	0.312797	0.111344	0.104438	0.313303	0.482144	0.181374	0.362659
Phvul.001G105600	46.879	33.8796	46.929	43.6004	39.9835	30.7474	46.5159	46.454	58.5146	31.9909	65.0748	52.1364
Phvul.001G105633	17.9972	18.3427	20.9051	26.6114	23.5441	23.4215	166.378	148.787	137.258	63.8644	51.9408	47.5214
Phvul.001G105700	3.99848	4.41484	1.43889	3.05277	1.46538	0.601002	0.962704	0.601996	0.401317	2.31596	1.74244	2.26462
Phvul.001G105800	6.63936	9.22747	6.51612	12.4422	10.6177	15.2414	5.61912	5.45235	3.63477	11.1872	8.522	12.3066
Phvul.001G106000	9.53153	10.4084	11.7601	16.6335	17.4657	16.5779	10.928	14.7603	13.1198	10.0951	15.665	12.8137
Phvul.001G106200	43.7376	36.4723	48.6492	25.2977	21.3722	14.3435	3.40383	7.98179	6.78429	6.1414	21.4856	14.5512
Phvul.001G106300	4.05986	0.827558	1.75318	3.71956	4.76119	2.92909	0	1.95596	0.733459	3.38618	3.82145	2.97152
Phvul.001G106400	2.98321	0	1.38027	1.3015	1.24948	1.53737	0.820869	0	0.256643	0.39495	0.668577	0.222805
Phvul.001G106433	18.9406	18.3702	14.8413	13.5279	17.6895	20.1121	30.5981	29.8962	25.2039	23.6399	21.4068	24.2765
Phvul.001G106700	0	0	0.724139	2.56057	0.983289	1.81476	0	0.201974	0	0	0	0.701352
Phvul.001G106800	0	0.485896	0.514685	2.18392	3.84382	6.87921	0.765231	1.00488	1.00484	0	0.498609	0.249244
Phvul.001G106900	21.3423	34.1818	40.5957	21.726	20.1127	18.331	4.89385	5.50838	4.28415	16.0113	15.4122	17.5338
Phvul.001G107000	22.4625	17.0485	27.3459	26.6369	16.114	18.9647	17.0302	16.5496	17.7003	18.1594	20.7436	24.2366
Phvul.001G107100	3.59937	3.10409	4.48363	6.55307	5.27644	5.99276	12.5325	10.6714	12.8386	10.7768	8.54239	9.84309
Phvul.001G107200	2.50446	0.510507	1.08151	6.11876	6.60847	4.06554	4.01995	6.93794	5.73114	5.10614	7.07216	4.71363
Phvul.001G107300	120.145	108.906	165.863	153.016	135.211	123.694	154.448	161.677	163.912	104.199	126.489	121.178
Phvul.001G107400	0	0	0	1.75364	0	0	0.122893	0.230541	0.3458	1.24169	0.600558	0.200138
Phvul.001G107500	15.7423	15.5431	12.2152	27.4183	26.683	21.7394	102.021	86.9532	90.6533	37.8401	36.5301	33.9494
Phvul.001G107600	16.8491	13.416	6.25281	20.502	27.7871	26.1169	17.5791	12.2081	16.6468	31.2294	35.2437	28.3533
Phvul.001G107700	13.0495	14.0389	8.60936	22.1402	12.2218	15.0378	13.2658	13.3162	13.5341	16.4606	14.4062	18.572
Phvul.001G107900	44.18	41.4052	30.1526	36.4447	43.1767	38.4697	43.0375	47.8608	46.9417	52.0026	55.5005	52.3012
Phvul.001G108000	26.9765	18.3296	25.7468	32.2375	38.9727	40.9004	149.355	172.819	159.275	77.3555	80.3478	83.3944
Phvul.001G108101	12.0333	10.5726	7.61534	2.5344	3.95378	3.74212	3.99616	3.49842	3.4983	4.22994	2.8208	3.68785
Phvul.001G108200	1.39405	0	2.00665	7.09555	9.53672	2.51443	37.2935	26.3053	29.6624	21.5319	23.5707	15.0622
Phvul.001G108600	28.5094	25.0944	28.3299	25.2293	26.5955	26.5876	6.96814	6.73105	6.24308	19.5153	18.4661	15.0742
Phvul.001G108700	90.6811	75.3654	110.082	166.101	166.308	169.177	547.982	624.387	657.177	442.549	498.011	500.129
Phvul.001G108800	24.8385	30.9409	23.8357	23.7047	23.7687	29.2451	16.3905	19.529	14.7501	22.3793	22.3696	23.0856
Phvul.001G108900	4.12254	1.40056	15.8244	2.44805	6.04337	6.60959	6.17602	7.9998	7.72368	4.88176	6.46741	6.22637
Phvul.001G109000	1.90619	2.59038	2.74385	5.33627	1.8629	1.71909	1.42784	2.48724	2.29584	3.23865	3.98723	2.32532
Phvul.001G109200	88.9121	106.294	70.0452	98.3385	101.806	142.166	175.886	148.19	147.172	74.1583	77.1564	63.5695
Phvul.001G109300	50.5493	43.4382	46.8143	59.4038	56.303	68.3816	61.8078	54.8405	62.3743	58.9018	61.938	51.5594
Phvul.001G109400	2.1211	2.52212	4.19815	5.93789	9.32818	7.65162	3.97205	3.087	2.76756	5.73329	7.39459	4.6205
Phvul.001G109500	15.3438	9.24082	15.8119	20.767	17.3809	25.1595	9.17973	11.7605	10.5001	17.7745	20.424	16.4082
Phvul.001G109600	32.4383	40.906	30.2714	39.4579	39.4928	29.7502	53.6559	53.639	48.0085	41.0165	43.7013	44.2656
Phvul.001G109780	1.56624	3.19261	26.2087	0	0	0	0	0	0	0	0	0
Phvul.001G109800	0	0	0.586864	0	0	0	0	0	0	0	0	0
Phvul.001G109900	23.0702	23.5131	30.0151	29.3562	27.7493	38.9441	30.5738	34.1993	33.1294	26.0397	26.6029	30.3076
Phvul.001G110000	2.57861	2.25267	3.18151	9.56239	5.94012	5.31545	18.921	18.1912	20.6307	8.36392	8.28325	8.66641
Phvul.001G110100	4.52271	2.56085	0.542515	5.37135	4.42	0.453198	35.8134	38.1316	31.9266	23.9839	23.3879	19.7041
Phvul.001G110200	85.4423	92.6557	60.8797	81.1508	94.9416	118.666	100.39	92.2083	83.1492	130.968	117.599	112.031
Phvul.001G110300	182.191	187.021	143.92	200.967	198.49	179.632	157.506	141.125	138.129	162.545	150.087	143.764
Phvul.001G110400	317.714	365.068	354.541	664.15	621.93	659.843	247.874	259.407	252.959	399.543	408.167	400.881
Phvul.001G110500	66.255	61.5789	47.438	38.004	40.5109	43.9625	41.6572	45.8958	37.0048	46.6074	50.9828	45.5863
Phvul.001G110601	3.77754	0.77001	0	0.576817	1.66129	0	1.69775	1.13746	0.682455	0.700156	0	0
Phvul.001G110700	0	0	0	0	0	0	0	0.272298	0.272288	0	0	0
Phvul.001G110800	6.955	5.79969	10.2389	8.68914	2.78061	6.27234	7.71303	4.56925	4.18833	8.20331	4.29826	4.95833
Phvul.001G111000	15.1937	14.2942	21.4499	14.2771	16.2764	12.6484	29.828	32.2011	26.9213	24.3702	21.6967	24.7466
Phvul.001G111100	1.38736	0	1.49777	0	1.01689	0	0	0.835504	0	0.642859	0.725494	0
Phvul.001G111200	43.8064	49.5003	47.2925	42.5339	49.21	30.9182	80.5558	88.4634	84.876	49.2017	52.7873	58.749
Phvul.001G111300	120.395	123.322	106.463	153.815	163.631	138.586	133.428	126.063	123.327	170.445	155.022	162.576
Phvul.001G111500	7.81632	13.9411	8.96575	4.10275	5.72911	6.60855	3.13653	4.56008	5.00121	8.37549	8.94118	9.96061
Phvul.001G111600	11.2774	16.8577	22.7264	10.9061	14.3277	17.6288	10.8609	10.8664	9.5078	17.0702	16.5124	23.1904
Phvul.001G111700	138.748	160.771	100.306	80.3947	69.6145	39.8477	54.2185	47.9959	47.9942	132.601	140.145	134.066
Phvul.001G111900	31.6926	31.7343	34.0147	34.9509	40.2104	34.5991	37.067	36.498	35.269	41.8232	43.5164	39.3394
Phvul.001G112100	2.95734	2.00941	7.98172	1.50525	2.52891	4.44511	9.33553	12.4669	8.31097	5.25296	5.92819	5.66907
Phvul.001G112200	139.798	131.218	106.779	111.374	112.187	84.2167	76.098	67.385	77.698	60.9372	85.2404	74.2423
Phvul.001G112600	7.86021	5.82626	3.08572	3.27335	2.09501	3.22214	0.344088	0.430329	0.322736	1.98664	2.42884	1.6811
Phvul.001G112700	39.5757	25.9299	45.777	6.74451	4.92095	19.1203	0.113435	0.212799	0.106396	0.654933	0.36956	0.923676
Phvul.001G113200	15.5947	17.3687	14.0587	15.0976	13.7872	12.6141	16.8768	13.4095	15.539	17.8789	15.301	12.8598
Phvul.001G113300	35.5134	43.1148	37.7758	44.6582	42.4905	63.5843	61.6977	70.6089	75.7957	57.5953	69.0953	70.1708
Phvul.001G113400	3.32727	7.34748	5.98677	1.27016	2.84525	1.50034	1.24616	0.667923	0.667899	0.256959	0.579978	0.289919
Phvul.001G113480	0.375547	0	0	1.14689	0.275263	0.677371	0	0	0.113078	0.348033	0	0.589012
Phvul.001G113500	0	0	0	0	0	0.908172	0.646551	0.909674	0.606428	0	0	1.05294
Phvul.001G113700	13.0084	12.4119	13.1473	14.158	11.9692	16.9734	19.3696	19.9184	16.4175	12.8249	17.3681	11.4313
Phvul.001G113800	779.853	820.751	875.176	1151.96	1244.73	1090.78	750.327	610.592	653.551	1143.54	1126.17	989.056
Phvul.001G114100	3.80925	4.85297	11.3091	92.3385	46.0689	87.6016	13.4514	15.1979	23.2262	43.2446	170.812	15.9319
Phvul.001G114300	10.3905	13.1114	14.9566	26.8211	25.3864	35.6977	19.3783	16.9845	22.3472	18.8	23.2865	23.2809
Phvul.001G114400	3.44481	5.40145	4.2911	7.89017	7.5748	5.49645	7.48586	7.81947	5.10641	6.26208	6.23561	6.92678
Phvul.001G114500	99.743	99.5745	68.4037	85.8272	85.3929	62.3034	52.0979	47.6357	44.1876	58.151	65.6259	58.5575
Phvul.001G114580	0	0	0	0	0	0	0	0	0	0	4.80208	0
Phvul.001G114600	0	0	0	1.92147	0	0	0	0	0	0	0	0
Phvul.001G114700	43.2087	54.5472	35.5155	49.4837	53.9839	51.3663	68.7245	65.0534	60.6158	56.4243	44.1632	48.2598
Phvul.001G114800	4.32315	3.14724	1.33348	1.41456	2.26338	2.22789	2.18088	1.85965	0.557875	2.00321	0.322958	1.29152
Phvul.001G114880	7.26682	8.14695	6.66836	9.98657	7.45688	5.8982	4.19908	5.0327	3.50089	6.56607	6.08007	4.93886
Phvul.001G114900	16.262	15.9488	13.5812	16.164	17.542	13.559	17.336	18.8477	17.9232	22.1794	19.0937	16.6829
Phvul.001G115100	9.29092	9.93119	9.29638	9.51562	9.63357	8.78771	8.65683	9.55283	9.00664	10.7103	10.191	9.83314
Phvul.001G115300	13.6318	11.4981	9.64195	13.6376	15.8489	17.3809	17.3536	16.985	12.8799	15.2469	17.2067	11.796
Phvul.001G115400	30.7031	32.3473	36.126	44.7756	39.6988	32.0451	105.209	104.709	107.821	74.651	73.2425	71.4212
Phvul.001G115500	53.1981	41.539	38.4422	62.234	63.2056	49.1372	61.8384	60.3282	49.2168	72.5594	66.1822	56.7459
Phvul.001G115600	11.456	18.9039	18.8461	24.99	30.7886	25.091	10.1573	11.9913	10.184	14.1556	13.9783	16.5418
Phvul.001G115700	159.927	159.396	98.8079	60.5603	59.552	68.9288	19.3814	19.4364	19.049	61.6053	53.5706	44.8272
Phvul.001G116200	0.338618	2.76095	3.2901	0.25853	0	0	0	0.101962	0	0	0	0.177031
Phvul.001G116300	0	0	18.2561	0	0.238361	0	0	0	0	0	0	0
Phvul.001G116400	5.09922	11.8116	9.50868	7.43242	9.17402	10.8697	4.61328	4.7459	4.88532	4.94044	3.15137	6.78591
Phvul.001G116500	54.2818	75.7063	83.276	98.1551	87.9497	64.4129	525.829	760.756	850.194	248.436	311.744	346.52
Phvul.001G116600	35.3446	35.0495	31.9697	51.0528	49.7124	41.3519	37.106	29.4832	29.3384	31.4273	39.4633	33.9602
Phvul.001G116700	0	0.90783	0.480808	3.74032	0.979315	1.6066	0.571891	0.804631	0.402301	0.825473	0.931581	1.16419
Phvul.001G116800	51.3831	58.1173	39.2365	66.9783	62.0047	64.4234	75.033	80.1907	75.0937	61.5557	67.1745	59.6234
Phvul.001G117000	193.395	215.844	230.22	297.553	305.602	313.677	287.287	295.154	291.158	236.129	212.647	223.744
Phvul.001G117100	31.1708	24.1446	30.0619	54.5776	59.7073	65.2181	48.832	57.0664	56.1884	51.6116	43.9018	46.7158
Phvul.001G117200	44.6915	37.6096	42.3462	35.9995	33.058	35.7444	41.9442	34.3631	34.3208	44.0771	38.3077	32.5823
Phvul.001G117400	8.60839	10.027	13.6083	16.6656	19.3797	14.1406	14.4097	15.3674	15.7372	17.5225	19.2925	16.3947
Phvul.001G117500	41.3235	32.0088	34.5001	31.9705	29.4811	18.8822	22.8172	28.0383	21.0695	49.7849	58.7775	38.8874
Phvul.001G117700	59.8107	64.101	45.9316	50.8429	47.2289	44.4866	50.179	52.3583	45.0228	82.7146	87.8654	74.3049
Phvul.001G117800	0	0	0	0	0.283546	0	0	0	0	0	0	0
Phvul.001G117900	17.1507	20.8094	15.8705	36.7887	35.3182	26.5153	8.38976	11.8041	7.99208	18.354	21.3539	23.4836
Phvul.001G118200	0	0	0	0	0.940229	0	23.1981	21.2442	22.6597	13.8692	10.2856	9.83603
Phvul.001G118300	46.3442	41.4608	34.4667	19.6572	20.3813	19.5045	6.11633	3.10107	3.72115	29.8256	25.5812	28.8055
Phvul.001G118800	18.0808	20.7314	14.6398	23.8126	19.382	25.2745	24.9588	21.6413	24.4988	25.7626	24.2285	23.3955
Phvul.001G118900	5.40177	6.23953	3.11021	5.49888	11.0861	15.2642	3.93062	2.38559	3.25297	13.1825	11.4873	8.66048
Phvul.001G119100	7.99626	3.80322	12.6612	12.617	10.5498	8.17292	33.7131	36.4377	31.621	20.7492	28.4342	24.8042
Phvul.001G119200	4.49593	8.50986	10.4008	12.2592	12.7107	12.1639	8.45361	9.86326	10.2497	11.3092	9.06838	10.0735
Phvul.001G119300	7.74138	7.04463	10.1483	5.69933	10.7404	11.9683	13.8459	16.9832	18.9806	17.1669	22.1206	16.6225
Phvul.001G119400	144.043	147.266	89.6222	102.78	104.592	121.002	61.223	74.8561	66.071	113.529	123.664	114.719
Phvul.001G119600	6.94583	6.09595	5.83224	7.80723	7.21234	8.8741	4.2118	4.58963	5.63517	7.95679	7.26438	4.43827
Phvul.001G119700	27.0341	32.6044	39.8869	95.9764	98.7453	95.897	283.066	261.033	254.24	77.0395	73.5122	74.4367
Phvul.001G119800	5.4322	3.40707	3.60893	2.55224	6.12558	3.39162	3.35359	2.39065	3.90039	1.54899	1.96662	1.74768
Phvul.001G119900	39.6706	34.2118	38.8011	53.5862	52.4385	53.8181	50.832	43.6974	36.141	68.6579	66.313	69.1332
Phvul.001G120100	0	0	0	0	0	0	0	0	0	0	0	2.16816
Phvul.001G120200	19.2594	18.6138	13.9809	13.6902	9.73553	9.88238	39.4415	37.9951	36.594	19.5409	13.5442	16.145
Phvul.001G120300	1.38736	2.54519	0.299554	1.27107	0.610134	1.50142	1.15798	0.835504	0.501285	0.642859	0.870593	0.290127
Phvul.001G120400	197.885	208.107	14.9679	18.2838	18.4768	25.0074	0.809245	0.379526	0	3.50421	6.59109	8.56634
Phvul.001G120500	226.747	191.293	242.449	326.355	289.455	281.786	218.025	216.916	263.949	172.934	175.874	164.487
Phvul.001G120700	5.27735	4.03399	2.84867	1.00729	0.644688	2.37968	0.14118	0.264846	0.397255	0.40756	0	0.689756
Phvul.001G120800	57.6266	52.8595	88.8751	55.3104	44.0486	58.6522	29.3349	45.8591	37.4296	33.9501	53.3815	49.9255
Phvul.001G121000	24.1961	28.6063	19.8525	17.7344	17.735	22.2576	16.4672	18.5058	16.0281	25.3385	20.7508	23.5287
Phvul.001G121100	18.4997	15.4879	8.91606	33.7973	33.8993	42.9015	7.10541	7.0626	6.46554	7.50067	7.42832	9.49903
Phvul.001G121200	3.0489	3.62534	1.64577	5.43151	4.84195	7.79065	0.815642	0.765053	2.9071	2.82553	4.51737	3.45363
Phvul.001G121400	13.8097	9.24918	11.0751	13.8572	14.7493	12.4543	5.3199	5.8216	6.29662	10.9697	8.04686	6.39468
Phvul.001G121500	566.574	543.545	700.326	392.885	413.757	381.582	352.421	418.211	434.787	326.6	394.133	418.495
Phvul.001G121501	36.9998	29.5647	28.7599	34.5765	30.1571	32.3004	16.629	16.578	13.3689	32.0946	29.5643	25.9979
Phvul.001G121600	39.9141	36.5665	27.5973	26.0225	27.6121	37.6142	23.6111	19.986	20.1204	24.7292	20.4033	24.6187
Phvul.001G121700	39.8394	41.3042	33.3697	45.6251	28.6975	40.2653	27.3428	23.3718	27.5074	34.0561	30.1723	33.3969
Phvul.001G121800	16.4247	34.6756	43.6962	32.6935	30.5268	26.98	31.6362	33.7366	33.2055	30.7145	37.4234	30.0541
Phvul.001G121900	8.02194	14.2003	5.46969	9.67045	9.59339	11.0422	4.06616	3.68683	2.2883	5.86913	6.18199	5.29757
Phvul.001G122900	4.3828	4.12332	5.09556	5.66279	6.4249	5.47285	3.35511	2.63943	2.43631	5.62389	5.28901	3.17263
Phvul.001G123000	2.14494	4.37222	4.34181	1.84233	1.17913	1.9344	2.66823	1.211	1.29169	3.10592	1.96289	2.24276
Phvul.001G123100	31.2827	26.4331	22.8035	34.2947	44.6826	35.4461	126.69	122.133	106.993	63.8046	61.3801	50.7416
Phvul.001G123200	13.5756	11.3528	21.7961	20.9953	24.4935	24.4862	50.0622	48.8438	40.6668	29.3557	29.4886	26.5697
Phvul.001G123300	114.023	119.532	82.4554	78.7636	85.6975	105.116	50.316	46.6502	38.6922	79.3356	74.7691	73.6156
Phvul.001G123600	0	0	3.25043	0	0	0	0	0	0.181313	0	0	0
Phvul.001G123700	9.30611	7.37703	8.9304	3.94726	11.3685	10.2577	3.65136	9.96333	8.09492	10.0617	12.4365	14.5958
Phvul.001G123800	0.328663	0	0	0.250929	0	0.592808	0	0	0	0	0	0
Phvul.001G123900	101.69	113.202	67.2196	100.266	88.2863	81.0418	194.69	164.767	151.58	154.966	134.15	117.486
Phvul.001G124100	9.38029	12.7471	2.70048	8.35532	10.5424	5.07575	0.803012	0.470754	0.282443	2.89769	3.43367	3.59631
Phvul.001G124200	2.52083	7.70765	8.16431	9.62305	5.54305	4.5468	4.04622	8.34958	9.86734	5.84036	9.22753	10.5432
Phvul.001G124300	74.0466	79.4055	80.6345	84.5543	89.6697	78.3924	88.4684	82.7874	77.7438	92.7885	95.6247	94.9283
Phvul.001G124500	94.2193	78.8523	54.5801	97.0829	83.6577	94.6429	44.2634	40.3647	32.5213	58.5659	62.0885	64.0758
Phvul.001G124600	0	0	0	0	0	0	0	0	0.376438	0.579303	0	0
Phvul.001G124700	0	2.5553	0	0	0.612558	1.50739	0	0.503294	0.251638	0.774496	2.18513	0.43692
Phvul.001G124800	3.27408	4.00431	11.3108	0	1.43988	5.90543	1.05106	0.59152	0.197166	1.82052	0.684847	1.36936
Phvul.001G124900	2.98211	0.50656	0	0	0.728597	0.448234	5.74397	5.23805	2.84341	0.230303	0	0
Phvul.001G125000	0.766772	0	9.10573	0	0	0	0.492304	0.692654	0.230877	0.355298	0.400969	0.801744
Phvul.001G125100	69.8114	56.2185	92.1153	25.0049	27.164	20.2091	42.0554	38.1494	43.0788	17.572	17.1265	16.6718
Phvul.001G125200	88.1788	57.0489	74.5014	93.6669	85.9889	103.035	68.1841	73.8831	79.1907	92.0222	74.5802	82.5796
Phvul.001G125400	81.8456	87.9015	92.6345	79.6215	72.8913	65.4785	74.5853	66.1168	60.5498	97.6662	81.2272	76.6066
Phvul.001G125700	21.6526	19.7038	21.2886	14.465	17.2877	22.6656	13.1572	13.9711	11.5258	23.6495	16.9842	19.0015
Phvul.001G125800	16.2458	23.3033	7.14537	4.13446	11.4666	13.5659	12.9416	10.146	8.33389	8.9218	10.3833	9.12249
Phvul.001G125900	35.6424	35.4297	35.1536	39.6428	42.5737	45.2397	48.876	38.2921	39.7482	56.4792	56.3758	52.4513
Phvul.001G126000	0	0.546338	0	0.818527	0.392906	0	0.516252	0.968465	0.161405	0	0.840948	1.68149
Phvul.001G126100	0	0	0	0	0	0	0.649945	0	0	0.938136	0	0
Phvul.001G126200	16.5294	15.9828	13.2693	17.1502	9.63029	17.2004	23.1302	23.227	20.8015	27.8874	32.5803	18.1696
Phvul.001G126300	49.8705	56.1086	125.159	68.2388	79.2782	107.474	30.7717	28.8631	30.2272	42.0153	46.7386	46.7273
Phvul.001G126800	8.58928	4.80067	8.07634	6.34623	5.88949	7.99609	19.2126	18.021	19.7723	5.26387	5.21605	5.79421
Phvul.001G126900	0	4.69829	86.262	0	0	0	0	0	0	0	0	0.803341
Phvul.001G127000	0.380643	0.7759	1.02734	1.01715	0.836997	0.686563	2.87159	2.46425	2.34955	2.99842	3.08527	3.58203
Phvul.001G127100	8.78157	8.23413	6.44668	7.24095	8.23885	5.06856	25.259	25.4905	26.1242	13.8349	14.1438	13.5895
Phvul.001G127700	13.7609	13.2459	26.4106	13.4246	6.72418	7.584	4.41756	4.37377	3.91324	2.47969	3.99777	4.39648
Phvul.001G127800	16.046	13.9752	16.0631	13.1418	11.1196	11.0506	14.7041	13.0894	11.2442	14.3296	12.5101	12.3546
Phvul.001G127900	170.374	167.272	194.058	103.824	135.763	128.982	374.579	378.41	365.454	434.565	491.243	538.929
Phvul.001G128000	3.03557	5.84393	4.0054	7.98288	6.92215	5.47524	18.2988	17.3669	16.9601	10.315	11.4645	9.1694
Phvul.001G128100	0.388405	2.77103	0.83863	3.26195	1.13875	6.30507	7.73061	7.36809	5.73053	3.05957	4.26529	3.85814
Phvul.001G128200	2.52083	2.22665	1.27	1.53969	0.492716	0.606239	1.29479	1.56871	1.61926	2.10253	2.02127	2.02078
Phvul.001G128300	13.8834	14.8401	13.8915	12.9265	16.1328	16.4906	12.2836	10.2982	8.87041	17.4165	13.6347	13.4544
Phvul.001G128400	2.47552	0.504609	2.13802	1.13401	0.362895	0.893016	0.476821	0.447247	0.745385	3.21182	1.03562	1.55306
Phvul.001G128500	0	0.655697	0	0.491185	0	0	0	0	0.193713	0.298107	0	0
Phvul.001G128550	0.76298	0	0	0	0	0	0	0.229743	0.229735	0	0.797972	0
Phvul.001G128600	4.88773	1.81148	5.75641	9.15963	4.23392	8.81596	9.84239	7.76018	7.09095	9.88285	8.82963	9.5244
Phvul.001G128700	83.983	71.9287	85.3331	70.5854	80.179	73.8303	58.9053	66.7272	57.1624	73.5789	72.3344	78.5892
Phvul.001G128800	0	0.451568	1.91329	0	0	0	0.284467	0.266824	0.266815	0.410603	0.231691	0.231635
Phvul.001G128900	3.97615	3.24198	4.29258	3.03572	4.08014	0.717175	0	0.478907	0	1.10545	2.07925	3.326
Phvul.001G129000	4.67904	3.40633	3.42774	4.33788	7.10414	4.21977	7.40312	7.49745	5.38389	8.05301	7.6026	5.94082
Phvul.001G129100	0	0.701947	6.69182	0	1.00963	1.24225	0	0.414768	0	0	0	0
Phvul.001G129200	27.3222	18.8153	18.814	16.3498	19.3768	22.6426	22.5203	23.3471	18.766	28.6738	23.1691	19.2257
Phvul.001G129300	7.10163	5.8593	6.93662	10.0694	7.93184	11.2843	10.0962	9.47002	9.97882	8.46173	7.95785	10.0775
Phvul.001G129400	5.02812	2.11015	0.63862	2.48399	2.3847	2.13393	5.22224	3.56243	2.84984	3.15218	2.78403	2.93799
Phvul.001G129500	72.0012	62.6205	100.532	75.4945	73.8843	63.2024	50.2346	54.0566	45.6719	58.2742	63.7568	57.2167
Phvul.001G129600	10.0588	8.24173	2.98099	6.32449	4.91519	7.1149	3.29243	2.73189	1.42528	5.66623	6.18831	3.60897
Phvul.001G130000	11.7895	13.7324	13.3339	17.145	21.3976	25.8214	8.65079	12.1714	14.0304	11.9664	15.266	15.2623
Phvul.001G130100	27.161	25.3096	17.5935	22.5144	19.3393	33.5932	25.9089	29.6764	22.4317	30.2053	29.6241	30.8341
Phvul.001G130200	2.58974	3.01652	3.99405	0.847382	1.08468	3.67015	1.4252	0.891204	0.66838	4.80002	4.83663	3.09469
Phvul.001G130300	7.92676	6.05919	4.81364	5.6737	8.89665	6.25513	26.5601	26.5537	24.4643	8.49383	7.25401	7.51126
Phvul.001G130500	10.8468	10.2046	9.45806	13.6961	16.2065	14.297	16.7407	17.5867	14.9482	14.4982	13.0895	16.576
Phvul.001G130700	1.80904	2.95002	0.781201	7.73455	3.97789	1.95777	4.0652	5.01146	5.12022	7.0413	7.75721	5.67463
Phvul.001G130800	1.50836	1.22985	1.30271	0.690963	1.54781	0.544122	0.677905	0.817533	1.18084	1.11828	2.6818	2.20801
Phvul.001G130900	10.2508	11.3182	14.448	11.5221	13.1486	6.1631	39.3976	37.6399	36.7813	44.4643	38.4166	30.5175
Phvul.001G131000	6.70229	10.5569	2.63115	1.39557	0.893193	1.64848	0	0	0.550384	0.28233	0.637243	0
Phvul.001G131150	37.3435	33.0177	29.6324	18.3479	15.3695	14.4486	15.127	13.5857	10.925	21.889	19.4665	15.8897
Phvul.001G131300	6.82228	6.02615	4.41913	9.02842	8.33419	11.8951	10.3665	10.8192	7.25819	11.5912	10.2271	10.4624
Phvul.001G131400	0	0	0	0	0.408225	0	0	0	0	0.774216	0.291245	0.291175
Phvul.001G131450	9.52312	11.3939	2.235	10.1158	10.9254	10.4554	6.91181	6.60779	8.85164	12.087	11.259	9.30806
Phvul.001G131500	2.07428	2.90689	1.95944	3.56328	4.56114	3.74136	9.65545	10.0715	9.13434	9.37127	9.35558	6.64221
Phvul.001G131600	0	0	1.45672	0.3434	0.659348	0.405632	0.43317	0.406303	0.13543	0	0	0.235147
Phvul.001G131700	16.272	13.8552	23.5708	18.2419	26.5711	22.8481	25.3911	24.3744	21.3346	24.9103	22.8346	19.8139
Phvul.001G131900	3.77507	3.84754	2.717	2.8822	4.61167	1.13484	2.96239	1.38933	2.77856	2.52669	2.41279	5.263
Phvul.001G132000	0.369786	0	0	1.1293	0	0.66698	0.35613	0.222694	0.33403	0	0.580117	0
Phvul.001G132100	22.3281	17.6043	17.7377	19.9419	29.3349	28.1151	19.0692	17.379	15.8562	16.9833	21.81	20.9237
Phvul.001G132200	15.3932	18.8265	24.7428	43.2231	49.7695	48.1255	268.384	219.292	205.379	129.34	109.743	111.773
Phvul.001G132748	0	1.33477	0	0	0	0	0	0	0	0	0	0
Phvul.001G132980	0	0	0	0	0	0	0	0	0	0.182455	0	0.411717
Phvul.001G133200	45.4814	40.1277	35.1767	38.0067	34.6632	38.5684	52.3006	50.6239	41.1517	56.5135	52.6553	42.5872
Phvul.001G134100	0	0	0.24364	0	0.165416	0	0	0.067955	0	0.209146	0.118015	0.117986
Phvul.001G134400	0	0	0	0	0	0	0	0	0	0	0	0.326276
Phvul.001G134600	1.22182	2.49054	1.53889	6.52985	2.68665	3.30567	1.56893	1.71689	1.28762	1.98153	2.87516	1.384
Phvul.001G134700	147.591	146.64	325.688	201.271	146.281	153.196	129.923	164.07	183.63	145.811	177.66	214.984
Phvul.001G134766	0	3.80165	0.805377	0	0.5468	0	0.957945	1.3478	0.44925	0.691353	0.780222	0.390017
Phvul.001G134832	0.917209	0.623211	1.32027	0.466849	0.224095	0	0.0981486	0.276183	0.0920579	0.425006	0.479637	0
Phvul.001G134900	0.615621	0.627439	0	0.470016	0	0.555195	0.197629	0	0	0	0	0
Phvul.001G135100	0	0.518931	0	0.388733	0	0	0.163451	0	0.153308	0.235927	0.266254	0
Phvul.001G135200	90.2641	89.1921	41.8905	103.793	109.73	84.8789	3.71046	3.23173	2.65158	20.2752	20.5789	18.5597
Phvul.001G135300	27.996	28.8691	32.0019	27.9126	36.6949	40.0999	59.8454	57.8196	57.7184	80.1241	81.295	72.6657
Phvul.001G135400	10.2485	3.48176	5.90087	8.34622	13.5213	12.9396	11.1861	16.047	13.5778	12.347	9.6467	19.2887
Phvul.001G135500	1.72085	2.19236	8.36011	4.26999	6.30665	6.20778	0.138109	0.129543	0.777229	1.79413	2.69966	1.12459
Phvul.001G135600	69.1919	65.7391	70.2671	47.2308	51.7899	44.4207	24.4711	27.8971	26.3071	47.1411	47.6813	48.4362
Phvul.001G135900	18.6882	17.7334	9.97178	13.2841	15.4298	12.9794	12.5504	13.9711	11.3188	19.2102	16.4001	14.3747
Phvul.001G136200	13.2585	16.2849	15.4147	25.9555	18.1902	25.1406	29.1392	28.0485	19.3466	28.3549	27.9109	27.9041
Phvul.001G136300	0	0.558764	0.295935	1.25572	1.0046	0.494428	0.0879989	0	0.165076	0.381055	0.430037	0
Phvul.001G136400	88.4106	82.6316	60.0187	69.5634	80.6489	74.1619	55.8962	49.2906	50.4513	57.4249	52.2893	44.8086
Phvul.001G136500	3.17961	3.88877	4.8057	2.91309	6.52554	2.86752	6.12437	8.23381	6.31875	4.71465	5.65323	4.32201
Phvul.001G136600	142.225	133.686	105.793	163.026	176.073	155.775	111.88	104.367	106.085	124.738	134.392	130.97
Phvul.001G136700	2.87611	2.93132	2.484	2.19586	2.95133	4.15009	0.18466	0.51962	0.519602	0.26654	0.902404	1.20291
Phvul.001G137000	8.04499	3.13508	3.83172	3.61307	6.41702	5.97499	8.05174	9.4048	8.83451	10.7448	8.29022	9.27785
Phvul.001G137200	3.45649	2.34856	4.35349	15.394	15.6232	17.6642	30.1445	29.836	35.2122	17.084	15.3638	16.2636
Phvul.001G137300	4.49022	3.61296	3.57189	5.95426	9.3539	8.73837	10.3937	7.82773	7.54282	7.11793	6.30273	8.40161
Phvul.001G137500	0	0	0.414928	0	0	0	0	0	0	0	0	0
Phvul.001G137700	8.51673	8.68023	11.2961	10.5896	11.4148	10.3142	14.6078	14.8008	11.2834	12.6284	11.834	11.8312
Phvul.001G137800	11.7526	16.0683	5.87976	5.03359	4.20209	4.13621	26.4101	18.4711	14.4139	4.25037	3.44765	5.69473
Phvul.001G137900	24.7059	14.9216	17.7814	25.4994	31.8577	28.4701	41.5652	46.4265	37.6083	20.3519	23.6857	28.9422
Phvul.001G137925	0	0	1.00818	2.13897	0.684493	1.68441	1.49896	0.843596	1.12476	1.29817	2.44174	2.44114
Phvul.001G138000	7.16076	7.70368	6.01271	10.9342	11.9552	14.7097	10.4722	10.0622	11.9784	16.406	16.8506	13.3108
Phvul.001G138125	14.1327	10.6869	6.89045	10.442	10.693	11.5121	14.6353	17.434	10.5698	13.731	15.0193	13.8239
Phvul.001G138200	22.4856	23.8821	15.8426	16.9866	20.9918	23.9073	21.1233	19.4568	18.102	31.4766	29.2103	27.5946
Phvul.001G138400	14.8082	10.9763	30.52	16.4448	16.7743	14.5688	13.1809	21.2813	18.4431	13.7233	16.8953	16.5393
Phvul.001G138500	7.49538	6.97499	5.98095	20.4023	21.7366	23.5119	7.11397	6.18209	7.4575	12.0804	9.37288	9.71136
Phvul.001G138600	10.4496	6.29332	8.20453	5.43963	5.9185	11.9941	11.2836	10.7268	6.29281	10.5644	12.1708	8.69132
Phvul.001G138700	6.00758	4.89832	7.7828	11.4667	10.1277	14.0866	16.2	15.557	14.8329	10.0214	8.79633	9.42236
Phvul.001G138900	0	0	0	0	0	0	0	0	0.249655	0	0.144527	0
Phvul.001G139000	0	0	0	0	0	0	0.140141	0.131449	0	0	0	0.228227
Phvul.001G139250	0.568859	1.15956	0	0	0	0	0.730469	0.685163	0.171285	0	0.297474	0.892206
Phvul.001G139400	0.423134	0.862513	0	0	0	0.381602	0.135836	0.509644	0.382219	0.5882	0.663809	0.442432
Phvul.001G139600	0.821921	0.418849	0	0	0.602441	0	0	0	0	0	0.214904	0
Phvul.001G139800	8.34819	8.08302	13.0682	11.7914	14.6855	11.2932	19.1618	19.7329	19.2295	13.7324	18.5535	15.9303
Phvul.001G139900	581.599	573.423	859.273	706.546	692.216	776.199	716.009	756.979	842.328	529.162	638.628	689.832
Phvul.001G140100	8.85182	10.6328	4.09554	3.13774	1.62202	1.71064	0.507436	0.190385	0.380757	1.31839	0.66127	0.66111
Phvul.001G140200	3.92681	2.25123	3.97436	4.68446	6.11623	4.42672	2.36362	4.13844	3.47322	4.09401	6.54538	4.61915
Phvul.001G140300	44.0238	39.6667	42.0168	39.2133	37.646	37.6888	31.8497	31.3152	32.4667	33.5552	32.5302	30.6878
Phvul.001G140500	55.5678	51.6078	60.3449	57.9893	58.8045	67.6089	39.266	42.0779	44.2545	59.2669	53.6458	48.3039
Phvul.001G140600	0.577807	2.9445	4.36653	3.08802	1.27054	1.56328	0.18549	0	0.347958	7.49665	3.62584	5.43744
Phvul.001G140700	98.9144	85.366	64.5884	124.242	106.998	101.435	727.01	823.154	770.524	423.593	458.437	454.156
Phvul.001G140800	133.145	155.614	165.615	174.58	189.878	183.377	202.563	185.206	193.479	171.003	196.011	165.699
Phvul.001G140900	3.65003	4.54679	2.18917	8.05057	3.26988	6.58353	2.0831	1.46543	1.58749	3.75846	3.81743	3.8165
Phvul.001G141000	22.4497	13.2708	16.4807	33.9372	28.9607	24.7004	8.07172	6.6247	8.78756	9.5703	11.0353	7.7463
Phvul.001G141100	2.25768	1.53401	4.06224	5.1711	12.1352	5.42954	3.14066	3.62568	5.43833	4.18454	3.93536	3.54097
Phvul.001G141200	0	0.293132	0.3105	0.219586	0.421619	0.518762	0	0	0	0.799619	0.150401	0.150364
Phvul.001G141300	18.366	19.9262	14.7108	19.4501	19.5412	29.9208	23.0131	17.8395	19.9795	24.4326	21.6868	18.5842
Phvul.001G141600	5.44498	5.08705	4.89859	6.58216	3.991	5.72896	4.80691	3.14248	1.50287	5.88708	4.03375	2.37222
Phvul.001G141700	0.542838	0.553259	1.17208	0	0	0.489556	0.174264	0.163455	0	0.251534	0	0.567596
Phvul.001G141800	0.960614	0	0	0	0	0.866326	0.30838	0	0	0	0	0
Phvul.001G141900	25.3814	29.2428	39.3148	39.599	40.4429	41.7993	15.9418	24.091	20.6012	29.4023	32.8932	30.2891
Phvul.001G142000	0	0	1.07176	1.51591	0.727659	0	7.64877	8.96796	8.3698	0.920025	0.519144	1.03804
Phvul.001G142100	100.633	95.8757	136.51	131.616	143.994	108.906	64.4706	83.1324	91.0341	133.605	146.432	115.516
Phvul.001G142200	10.7562	11.4847	12.7181	22.2902	21.3993	21.7105	20.718	28.0698	22.3625	20.6483	18.2135	19.2802
Phvul.001G142300	13.6526	9.74029	29.4782	26.0589	36.0249	35.7064	94.6687	98.2523	99.8932	36.0593	22.846	19.9854
Phvul.001G142400	28.3238	28.2534	0	1.38031	1.32514	25.0003	0.58038	0	0.362909	0	0	0
Phvul.001G142500	138.025	124.213	240.951	153.585	147.088	242.775	95.6891	98.7443	100.067	156.716	148.45	150.973
Phvul.001G142600	4.93415	8.94022	8.87804	12.1386	10.8497	4.44985	12.4958	11.7208	12.0506	8.63725	12.041	7.16555
Phvul.001G142700	20.9446	16.6608	17.0964	22.6212	18.3471	21.653	31.6506	32.7639	24.4567	35.9797	28.0492	23.2352
Phvul.001G142750	30.92	20.4562	33.3807	31.0617	34.1938	22.5038	18.2848	17.9675	18.1302	28.4033	35.7421	26.3747
Phvul.001G142900	0	1.04894	0	0	0	0	0	0	0	0	0	0
Phvul.001G143000	11.1961	15.7393	8.75273	16.5066	16.1298	15.3198	21.9371	24.994	20.8083	14.6693	16.1511	18.7712
Phvul.001G143100	6.41919	3.27121	39.2702	5.71777	10.1943	2.89456	10.9905	9.34235	6.76491	15.8637	10.0704	13.9833
Phvul.001G143200	14.2553	17.7577	14.8198	18.1395	18.9625	21.903	35.5935	31.796	30.5231	16.1467	23.4681	19.598
Phvul.001G143300	0.634875	0	0	0.969433	0.465343	1.14512	0	0	0.191162	0	0	0
Phvul.001G143400	5.69746	2.90342	5.80916	4.34992	3.94405	2.56912	2.23547	2.47806	2.38266	2.20002	3.47594	1.98577
Phvul.001G143500	1.38611	0	2.24464	5.82052	0.507988	3.75019	0.889951	0.417377	0.208681	1.6057	1.81211	1.087
Phvul.001G143600	13.7411	14.6414	10.1145	12.8754	14.192	17.4619	17.6448	15.7041	15.4214	27.9287	21.2303	23.6742
Phvul.001G143700	20.2008	18.301	8.88493	22.8489	29.6131	23.616	72.5353	80.6525	62.1768	43.682	41.8633	54.7612
Phvul.001G143800	50.4199	42.9115	70.706	73.8147	64.0065	120.006	61.7404	54.1546	61.8218	39.982	47.8396	49.7303
Phvul.001G143900	30.4945	43.7944	29.9285	41.8019	37.0832	35.0017	12.9043	11.4779	13.3556	23.4433	31.5306	32.9723
Phvul.001G144000	3.80381	4.08087	4.10652	3.6684	6.60332	5.59705	4.24176	6.14886	5.48556	4.63833	5.8627	7.53593
Phvul.001G144300	5.13422	6.85675	5.73395	3.37922	4.67158	3.1933	4.88779	3.99822	2.82531	4.10179	3.42549	2.2214
Phvul.001G144400	29.6374	34.2882	17.2951	53.8171	42.2722	39.009	202.629	173.419	182.095	85.7386	78.7481	83.3356
Phvul.001G144600	6.65821	9.38068	9.72505	8.37271	9.47342	6.88772	12.9504	11.8523	10.9085	12.3408	13.7223	9.52139
Phvul.001G144700	22.8248	20.0907	18.2009	20.1987	22.0529	16.1401	26.0618	27.4132	25.616	26.3205	26.0417	23.5946
Phvul.001G145300	0	0	2.28362	0	0.516811	0.635886	0	0	0	0.326718	0.737431	0.368626
Phvul.001G146100	175.312	209.158	232.683	455.083	388.517	353.41	640.591	661.411	696.786	337.838	351.605	384.946
Phvul.001G146200	9.04836	7.49292	9.15792	10.7942	10.7773	16.8305	16.5207	15.496	18.7308	11.2679	14.195	13.8959
Phvul.001G146300	28.51	37.546	24.8998	15.8972	15.4966	20.8005	6.06732	3.95477	5.01563	15.4372	11.8935	9.71349
Phvul.001G146400	0.604524	0.308064	0.326317	0.692316	0.886193	0.545188	0.873299	0.910149	0.910118	1.12047	1.42256	1.73826
Phvul.001G146700	4.62113	2.89836	2.11068	3.52815	4.29906	2.24406	1.48349	1.39148	1.81956	3.37664	3.99657	2.97347
Phvul.001G146800	3.63855	2.88431	3.0552	3.08664	3.55592	2.55221	2.20634	1.94776	1.46077	8.61728	8.45649	9.08853
Phvul.001G147001	1.275	0	0	0	0	0	0	0.127973	0.127968	0.590793	0.222245	0.444383
Phvul.001G147100	229.217	196.338	273.345	130.322	143.284	134.147	74.7584	67.0622	57.2701	95.6661	92.0239	88.602
Phvul.001G147200	13.8784	14.6011	19.8161	11.6214	11.1569	8.07498	7.3297	5.66184	7.00965	9.12763	9.36448	6.08544
Phvul.001G147300	0.781137	1.1942	1.6866	0.298193	0.858822	0.352233	0.125382	0.23521	0.117601	0.180977	0.20424	0
Phvul.001G147400	4.2409	0.960514	3.05227	1.07929	1.72691	1.69984	1.81524	2.12832	1.27694	3.71185	1.72488	1.97081
Phvul.001G147500	6.93794	10.2853	10.2137	13.9648	15.7182	14.2204	47.987	59.2545	58.113	32.4405	37.2701	41.8775
Phvul.001G147600	8.43953	10.8953	8.50375	16.3234	18.9701	24.3557	14.2689	17.4499	20.6681	13.5568	10.0035	13.825
Phvul.001G147800	7.4649	6.34017	6.38002	6.17427	6.38345	2.24406	3.19521	2.90338	3.27789	8.79162	9.75907	9.26887
Phvul.001G148200	137.329	112.955	95.3707	169.843	166.586	205.692	109.699	95.0361	106.882	125.966	115.07	117.561
Phvul.001G148300	39.237	40.4296	31.1878	37.5283	55.3066	48.2179	65.6099	61.8002	56.6049	65.3323	69.2208	57.933
Phvul.001G148400	98.883	84.2025	83.6457	83.666	89.4209	84.9307	57.7159	57.4875	66.7657	85.0929	98.941	81.4611
Phvul.001G148500	252.281	214.046	412.102	244.043	277.855	254.916	218.371	269.656	266.067	242.979	270.068	291.409
Phvul.001G148600	0.797697	0.609757	0.645884	0.304514	0.146171	0	0.19206	0.180147	0.0600471	0.184814	0.104285	0.20852
Phvul.001G148800	0	0.28925	0	0	1.04009	0.767836	0.546642	0.170913	0.341813	0.263009	0.296817	0.445118
Phvul.001G148900	7.86486	10.2163	9.48967	5.41599	7.79928	6.67566	8.51503	7.10462	8.77599	8.50343	8.95134	6.12736
Phvul.001G149000	141.343	149.42	130.677	181.386	124.54	121.368	113.436	109.57	111.151	132.73	122.271	144.252
Phvul.001G149200	10.4764	12.6548	7.54008	11.5535	13.9357	11.8976	8.09652	7.94485	6.77626	10.428	10.3481	7.09995
Phvul.001G149600	11.6689	14.0836	7.62479	8.67453	11.4789	13.2929	16.4626	15.9038	15.9033	13.6597	17.9849	13.6459
Phvul.001G149700	73.5516	75.9006	87.3455	84.2332	82.2142	79.5987	64.047	97.7251	91.9082	66.8849	89.9059	86.0389
Phvul.001G149900	3.23427	3.84575	1.74583	1.23466	0	0.486135	1.21132	2.11007	2.75923	3.74664	3.3826	1.69089
Phvul.001G150000	17.0592	17.0087	8.00731	9.06047	11.1447	13.3781	5.11925	3.90839	3.57326	9.96679	7.75721	6.78591
Phvul.001G150200	0	0	0.609634	0	0	0	0	0	0	0	0	0
Phvul.001G150300	1.07583	1.82748	0.38715	0.547588	0.788551	1.61706	0.345368	0.539912	0.323936	0.498507	0.375058	0.374967
Phvul.001G150400	3.7506	2.5484	2.02454	11.9313	7.78902	7.32867	14.2477	12.2347	10.352	5.50338	6.53768	5.22888
Phvul.001G150500	28.5464	22.7695	22.4437	37.6669	39.8003	34.699	28.0898	24.479	24.8518	42.7018	40.8892	36.0127
Phvul.001G150600	2.49098	0.846265	0.896405	5.07152	3.04301	4.49296	1.33277	1.00009	2.75014	2.69323	2.17102	3.47278
Phvul.001G150700	14.3112	11.6687	15.0638	8.74108	18.3569	6.77591	13.6678	16.483	13.466	16.7442	15.3417	15.8991
Phvul.001G150900	5.14249	3.27575	7.63363	11.2878	18.8464	17.3915	2.47629	2.3227	2.90328	2.68072	4.03375	1.68032
Phvul.001G151000	5.39003	6.10389	7.11208	14.1746	19.7536	27.5455	40.3743	36.0668	33	13.3204	7.82948	9.3931
Phvul.001G151100	11.3947	9.08879	8.02274	12.1039	10.1676	15.6378	8.74733	8.50315	9.8454	17.2172	14.7671	16.3176
Phvul.001G151200	24.3023	16.5125	14.5757	27.8316	39.2541	22.3228	80.7611	92.5557	81.5763	52.7595	61.6594	51.292
Phvul.001G151300	8.94345	4.55757	7.93105	17.5582	14.047	14.1148	37.4263	37.0286	31.353	19.3885	18.2061	19.2037
Phvul.001G151400	19.4968	8.66174	22.1278	15.6488	13.5577	21.1899	11.3945	10.0856	11.44	15.7519	16.2082	18.0338
Phvul.001G151600	21.7436	18.7654	10.4119	10.1747	9.51101	6.95818	5.6855	4.80486	3.53752	18.0381	12.3791	7.609
Phvul.001G151900	0.324515	0	0	0	0	0	0	0.0977157	0	0	0	0
Phvul.001G152000	34.3829	37.3283	28.2428	54.2136	35.6109	45.838	137.492	121.987	115.006	60.2643	63.3205	60.9605
Phvul.001G152100	3.09675	1.43464	1.82356	1.50457	1.65078	0.507781	0.542253	0.678161	0.169534	1.95673	2.20826	2.94363
Phvul.001G152200	105.102	115.727	115.492	88.8411	89.4171	84.6301	93.6893	115.287	112.74	76.53	89.8024	82.9122
Phvul.001G152300	0	2.51981	0	0	0	0	0	1.48891	0.74443	0	0	0
Phvul.001G152400	32.1942	33.4685	29.8904	32.4453	33.0362	27.0018	26.3545	27.2404	25.8823	38.9354	40.4048	29.623
Phvul.001G152500	17.8696	27.319	31.0811	50.7829	34.2	25.0688	83.8178	100.74	101.932	63.4817	64.893	74.7386
Phvul.001G152800	1.21285	0	1.30937	1.85198	0.88898	1.0938	2.72548	1.09561	2.19115	1.12399	0	1.90225
Phvul.001G153100	17.0504	17.3777	17.0438	14.4641	15.9689	13.0988	6.89266	10.1731	8.08116	15.0697	14.1998	15.517
Phvul.001G153200	30.9183	31.1079	21.3967	10.5923	16.8513	16.0867	1.7815	2.98394	3.69996	10.1021	12.437	13.0557
Phvul.001G153300	43.748	55.8629	54.2868	49.5254	58.9717	58.9542	50.3652	46.4843	50.1165	41.9409	47.858	44.6917
Phvul.001G153500	13.7581	14.0222	18.8138	19.6077	21.5131	15.7164	11.7778	10.2188	9.11373	11.0501	20.1448	18.2218
Phvul.001G153700	0.709417	0	0.765874	0.722171	0.866633	1.06631	1.06278	0.427229	0.142405	1.75318	0.741952	0.494515
Phvul.001G153800	9.54276	7.29446	4.29258	16.3929	12.629	7.17175	9.53073	9.17906	7.18336	13.2654	14.2775	13.8583
Phvul.001G153900	18.6065	14.0873	27.5482	20.294	26.8863	28.2866	21.8446	24.3315	23.2102	26.3577	27.2438	23.0682
Phvul.001G154100	1.49563	1.7784	1.4801	1.61768	1.27896	1.68604	1.12031	0.900708	0.82562	1.03954	0.912465	0.651603
Phvul.001G154200	9.67037	14.784	7.30796	7.87538	5.19791	6.68624	9.62369	8.73561	7.47354	12.2479	17.5307	13.6504
Phvul.001G154300	4.2854	2.49581	3.96552	16.3592	14.1348	15.183	9.72828	9.30924	8.29507	13.9	19.2083	15.0429
Phvul.001G154400	10.6805	10.0792	5.55173	26.8794	28.1246	22.1184	9.65118	10.1246	11.7918	13.1974	14.4801	13.029
Phvul.001G154500	4.75737	1.38534	0.733709	1.03776	0.996284	2.45166	1.30905	0.409287	0.818545	0.629832	1.06619	1.06593
Phvul.001G154600	9.89846	11.5297	10.6862	11.156	10.7101	7.22653	10.0625	9.65131	9.72194	11.139	11.5849	10.8428
Phvul.001G154700	0	0	0.779738	0	1.05878	0.651367	0.927449	1.52237	1.30484	1.17135	2.26615	1.6992
Phvul.001G154800	4.15648	6.00138	3.36544	9.25575	12.1862	8.74651	4.33656	4.0676	3.75457	7.06193	7.96969	6.51907
Phvul.001G155000	0	1.23613	19.6406	0	0	0	0	0	0	0	0	0
Phvul.001G155100	8.51823	4.82319	6.64164	9.75529	7.28418	12.3768	4.55759	5.69988	6.41214	11.8412	7.42408	8.90673
Phvul.001G155201	0	0	0	0	0	0	0	0	0	0.733189	0	0
Phvul.001G155300	8.88337	8.04791	6.92635	7.5359	8.3199	12.9073	7.92159	7.28166	8.17301	8.23255	9.54886	7.99846
Phvul.001G155400	0	0	1.48178	0	3.0181	0	0.881242	1.23988	2.06639	0	1.4355	0.717575
Phvul.001G155500	26.9753	31.8179	31.7398	42.3475	37.5446	51.9353	52.834	47.0929	45.631	40.0265	37.5638	29.1564
Phvul.001G155600	0	0	0	0.517059	0	0	0.217409	0	0	0	0	0
Phvul.001G155700	270.921	256.947	315.839	515.673	510.921	503.929	774.595	810.396	928.765	406.685	462.897	483.933
Phvul.001G155800	34.5543	38.325	16.4577	40.3483	40.2255	36.6619	124.63	129.753	123.934	78.173	68.5578	79.699
Phvul.001G155900	41.5662	33.8098	39.6963	43.6358	42.4776	45.4161	95.8439	83.882	76.4178	49.2623	49.7426	60.596
Phvul.001G156000	29.6951	30.9772	28.2867	44.2765	37.3855	40.3281	35.8882	35.2403	33.2404	46.945	45.672	41.2775
Phvul.001G156100	20.9813	13.8368	39.9725	33.9224	27.1388	44.5222	19.0179	20.0681	26.7566	12.5815	32.9154	30.3264
Phvul.001G156200	49.3601	49.8144	63.737	58.3758	62.7818	57.1715	137.019	126.335	116.131	69.0642	78.195	71.0921
Phvul.001G156400	37.8305	24.4506	21.9147	28.883	24.347	36.1976	30.9536	23.616	30.4219	27.363	29.9154	31.5965
Phvul.001G156500	6.53152	3.32845	4.93592	3.98937	1.91496	7.65756	31.4516	23.6007	24.3865	14.5272	11.6128	18.7809
Phvul.001G156600	129.361	155.174	113.219	49.992	65.9428	102.261	57.5921	56.7451	59.3078	107.796	106.898	106.594
Phvul.001G156700	42.3569	53.5065	48.948	51.9243	45.9134	52.1879	49.0278	52.4539	43.2909	49.7582	48.0431	65.8093
Phvul.001G156800	5.99998	5.35077	5.26295	12.0248	12.0939	12.8513	29.3736	29.0197	25.7442	12.3371	9.80493	11.9591
Phvul.001G156900	116.915	110.599	75.8044	122.095	123.125	101.501	79.8107	69.6001	67.1699	103.68	97.6814	103.103
Phvul.001G157100	340.38	343.362	390.043	345.021	321.864	279.731	771.976	973.855	1031.54	662.106	840.162	882.472
Phvul.001G157200	5.99735	9.89638	8.63283	5.01496	6.07047	9.27203	10.2682	8.59941	6.10537	9.92493	8.96057	8.51048
Phvul.001G157300	32.4575	22.226	18.0678	17.8112	18.9579	15.5506	26.0491	34.6649	23.669	37.1295	36.5981	36.5892
Phvul.001G157400	2.82296	1.79822	4.19047	4.31056	6.98333	8.27409	15.0662	14.1317	14.3437	8.99297	8.30369	4.79653
Phvul.001G157700	0	0	0	0	0	0	0.54394	0	0.255093	0	0	0
Phvul.001G157800	105.934	104.551	99.5259	93.4201	95.3376	94.3267	55.7461	56.73	45.5238	76.8917	72.9265	65.7231
Phvul.001G158600	19.9409	16.8538	15.227	11.1399	12.8336	14.9133	10.1487	9.37282	8.78671	13.2966	14.4971	10.1709
Phvul.001G158700	1.38487	0	0	0.528663	0	0	0	0	0	0	0	0
Phvul.001G158900	39.1922	49.628	33.336	35.363	42.6546	29.9899	24.4007	32.5429	25.9261	41.2736	35.0896	36.6333
Phvul.001G159000	25.0204	16.8196	19.5403	19.9155	20.6803	27.3655	20.8494	21.4798	24.0437	23.6806	27.003	25.8832
Phvul.001G159200	9.55766	9.02836	11.8283	18.8657	15.0361	18.5005	17.8107	13.3368	10.2479	14.1503	12.3121	13.406
Phvul.001G159500	143.629	136.914	167.829	152.232	159.771	138.675	102.252	137.378	142.97	103.745	130.335	136.487
Phvul.001G159600	13.754	11.9154	9.6516	15.0514	14.7859	15.2983	9.41946	8.00693	7.38545	15.0832	10.0694	10.0669
Phvul.001G159900	16.5868	14.058	9.9901	9.86439	13.8212	10.7073	7.23045	6.62427	5.78289	8.98024	9.40417	7.30244
Phvul.001G160600	0.369078	1.12849	6.77365	0	0.541044	0	0	0	0	0	0.386005	0
Phvul.001G160700	55.4879	53.7718	53.0295	18.7513	24.0025	23.7902	8.76046	7.39539	4.6562	7.16545	13.319	9.51125
Phvul.001G160800	31.1316	21.6565	26.6739	38.4823	31.8734	25.402	35.6928	38.5381	29.9069	40.2996	37.7276	38.4935
Phvul.001G161000	0	2.0193	0.712979	0.504221	2.42034	2.3824	4.24022	2.78406	2.38625	2.44815	2.41749	2.07163
Phvul.001G161200	11.843	17.7031	11.9331	25.3174	23.1481	22.0731	20.0232	21.1587	26.1503	12.0729	11.1475	18.9875
Phvul.001G161300	30.4784	33.3476	31.4523	33.5358	40.08	38.4007	15.1081	16.7353	20.5136	25.1302	24.8447	20.3865
Phvul.001G161400	17.2779	14.7693	10.8307	11.9148	15.1152	26.6401	1.07354	1.51043	1.17474	3.0991	5.53766	4.37078
Phvul.001G161500	29.1184	28.0586	26.2917	19.8062	18.2384	24.8279	10.3674	9.08675	10.6805	22.5693	26.8547	22.1429
Phvul.001G161600	5.14935	2.09928	3.61344	2.75201	2.64201	2.08977	4.54592	4.57408	4.57392	5.3686	4.71232	2.6921
Phvul.001G161700	7.52841	7.08271	2.50078	3.09498	3.39574	4.17814	1.48726	1.04626	2.09245	3.48843	2.72551	1.81656
Phvul.001G161900	17.5794	15.7545	21.2689	18.5125	18.6612	24.3276	21.9898	24.7329	19.2563	30.3359	28.688	25.3534
Phvul.001G162000	198.262	160.81	156.229	205.639	184.336	170.753	132.41	144.737	139.549	161.73	162.517	139.814
Phvul.001G162100	173.141	150.908	320.986	245.236	209.177	236.912	128.031	151.731	164.669	154.923	169.218	189.777
Phvul.001G162200	0	0	3.06162	0	0	0	0.151733	0	0	0	0	0
Phvul.001G162300	69.0923	69.454	61.9887	70.3344	67.0607	49.5071	56.109	54.9088	55.8569	57.0133	51.8036	43.709
Phvul.001G162400	28.5178	25.5207	36.0437	36.6422	34.158	40.7736	25.0085	23.248	20.7339	31.5853	28.7345	24.7275
Phvul.001G162600	4.77419	2.78048	4.41782	1.04143	2.99942	6.15084	0.875787	0.821468	0.20536	1.26412	1.06996	2.1394
Phvul.001G162700	21.8829	31.0649	18.1402	21.4807	17.4716	14.0964	17.3114	16.5907	10.4718	22.8147	16.9605	17.5693
Phvul.001G162800	18.523	15.9988	4.74507	4.7939	4.60229	11.0422	2.62041	2.36335	2.07968	4.36422	3.28347	0.984804
Phvul.001G163000	12.4074	11.3003	7.40991	7.25582	7.1593	9.28498	8.38989	8.0285	6.99489	10.6422	14.0808	11.8692
Phvul.001G163100	33.9203	30.09	38.6542	53.2339	60.7749	83.2752	71.3849	64.4985	60.9026	63.7436	65.3677	72.2483
Phvul.001G163200	10.4039	11.2095	5.45546	10.2127	9.58659	13.4038	7.06148	7.33956	4.74369	7.9888	2.95342	4.81757
Phvul.001G163300	13.0692	18.9441	16.9311	20.6214	24.6933	24.0966	48.2019	46.6114	46.6973	30.0101	28.5521	27.0269
Phvul.001G163400	1.46649	1.12098	0	0.55982	0.268722	0	0	0	0	0	0.383436	0
Phvul.001G163600	5.623	5.73094	4.4149	16.0014	20.982	19.8233	63.3431	58.6447	63.5681	20.6073	17.9099	15.7676
Phvul.001G163700	0.39588	0	0	0.151124	0.145084	0	0	0.119205	0	0.825473	0.207018	0.103484
Phvul.001G163800	0	0	0	0.151591	0	0	0	0	0	0	0	0
Phvul.001G163900	15.6048	10.4824	16.0809	14.6217	13.2574	23.3486	17.4194	20.3971	20.6099	19.0629	25.0371	20.2102
Phvul.001G164000	10.3225	5.73854	10.1309	35.1066	33.0155	59.2411	37.3552	42.3851	54.5335	44.3526	49.0724	45.1356
Phvul.001G164200	2443.81	2634.39	2702.82	2870.61	2894.74	2725.68	2282.6	2300.29	2414.98	2237.59	2344.76	2356.58
Phvul.001G164300	8.83146	9.28227	13.7055	15.3817	14.3624	17.1737	11.7834	15.0415	11.5508	17.1362	17.0298	15.8714
Phvul.001G164400	13.8053	14.0703	13.662	17.5669	13.4918	13.4878	13.8495	13.1637	10.392	14.1266	12.6337	12.0291
Phvul.001G164500	275.424	283.872	137.956	273.508	234.613	189.369	187.091	173.339	158.951	274.073	243.777	213.881
Phvul.001G164600	86.7888	83.4983	81.1759	111.103	113.791	111.333	73.2559	70.1767	75.5809	82.1638	89.9866	75.6878
Phvul.001G164700	24.953	27.6435	34.3567	52.1837	54.074	55.444	41.4456	38.6572	36.587	65.1853	67.5128	70.7106
Phvul.001G164800	19.0267	10.504	17.9732	20.5793	15.1081	17.8741	12.216	15.5165	12.6515	19.8368	17.8264	16.1642
Phvul.001G164900	1.3689	7.67346	2.95567	1.56769	3.01007	1.23453	1.53807	1.03048	1.03044	0.317151	0.715838	1.78916
Phvul.001G165100	0	0	0	0	0	0	0	0	0.0706393	0	0	0
Phvul.001G165200	0	0	1.17955	2.50254	0.800837	0	0	0	0	0	0	0
Phvul.001G165500	9.86801	12.1823	11.5536	15.5987	15.0771	14.1639	8.83433	8.32824	8.3698	12.4295	11.4835	10.6087
Phvul.001G165600	2.57554	5.68745	0.926834	11.4705	13.8437	6.58109	32.1077	23.5243	27.7887	28.0454	28.9568	17.7289
Phvul.001G165700	0.312297	0.795729	0	0.35765	0.228903	0	0	0	0	0.0723542	0.16331	0.16327
Phvul.001G165800	0	0	0	0	0	0	0	0	0	0	0.085226	0
Phvul.001G165900	0	0	0.374611	3.04665	3.43355	2.03409	1.39243	1.77624	2.03739	2.81377	2.08673	2.08623
Phvul.001G166000	0	0	0	0	0	0	0.229445	0.0538036	0.161405	0.496775	0.747509	0.373664
Phvul.001G166200	0	0	0	0.225471	0	0	0	0	0	0.136841	0.154431	0
Phvul.001G166300	0.4931	0	0	2.00786	1.56618	2.07527	1.58297	1.33631	1.08881	0.456974	0.601667	0.51559
Phvul.001G166400	1.51812	1.54726	0.728415	3.09082	3.83274	1.82548	2.54506	2.48879	2.33633	2.26667	2.64624	1.41098
Phvul.001G166500	0	0.176789	0.187263	0	0.12714	0	0.111369	0	0.0522289	0.0803755	0.0907072	0
Phvul.001G166600	27.0349	19.3235	28.0493	30.827	32.1684	39.5801	33.5883	30.5535	34.8869	29.2842	34.7009	27.5337
Phvul.001G166700	0	1.21137	1.28314	0	1.74235	0	0	0	0	0	0	0
Phvul.001G166800	0	1.77068	0	0	0	0	0	0	0	0	0	0
Phvul.001G167000	2.32201	2.36659	3.00816	0.531846	0.510588	0.83764	0	0.0699188	0	0	0	0
Phvul.001G167100	540.407	533.058	412.529	614.462	574.215	503.046	542.636	496.897	497.148	459.08	425.059	423.558
Phvul.001G167200	0	0	0.373603	0	0	0	0.333282	0	0	0	0	0
Phvul.001G167300	4.2094	6.43531	9.08879	9.64143	12.3414	12.3378	7.43225	7.28815	9.82281	9.75252	9.90552	17.6056
Phvul.001G167400	114.293	120.196	101.207	103.275	97.8924	112.533	72.5572	59.6143	60.45	110.184	100.172	96.4553
Phvul.001G167500	29.1428	27.8458	37.3611	48.6719	50.0642	48.458	46.1929	52.3773	64.7153	35.0256	51.9101	36.6616
Phvul.001G167600	11.2368	9.43147	9.63347	5.80351	11.6276	10.73	10.1853	10.3497	9.25466	11.1793	10.7152	6.04743
Phvul.001G167700	11.4721	18.0468	10.5004	23.6105	23.7636	22.0416	15.3717	12.8413	13.8922	17.103	20.2144	14.603
Phvul.001G167800	32.997	23.1554	17.5195	49.5594	42.8207	35.6123	52.0958	55.5429	46.7456	59.9058	39.602	43.8345
Phvul.001G167900	10.0879	8.9783	9.66364	11.8242	12.393	10.251	14.7784	13.5195	11.3372	14.2867	13.2997	10.9195
Phvul.001G168000	2.66757	2.71878	0.959954	0	0.325874	0	0.285451	0	0.133869	0.412023	0.232493	0
Phvul.001G168100	18.026	20.0422	28.3063	27.1677	24.8806	29.5576	35.6225	32.2852	35.4561	40.7871	40.8884	31.332
Phvul.001G168200	1.72053	1.16904	2.47661	0	1.2611	0.517219	0.368221	0.172692	0.172686	1.06299	1.79944	2.39867
Phvul.001G168300	14.5131	12.2032	10.9677	9.41846	8.51012	7.52595	11.2982	11.9085	9.28611	11.6005	11.5738	9.48441
Phvul.001G168400	17.7593	18.1003	13.1708	16.5066	15.1677	15.1806	18.3925	15.0197	15.2981	20.9663	25.1958	19.2152
Phvul.001G168700	2.28603	4.99268	2.82052	5.23605	4.30865	1.76713	2.93548	1.86839	1.17999	4.69108	5.63563	4.26839
Phvul.001G168800	158.8	167.299	147.898	183.746	185.147	192.93	110.145	107.03	111.238	132.487	131.446	127.113
Phvul.001G169000	61.7098	62.8944	76.1381	104.843	124.013	167.876	50.9408	44.8205	53.1906	83.1122	79.2565	54.5975
Phvul.001G169100	0	0	0	0	0	0.276165	0.0983044	0.0922073	0	0.425681	0.160133	0.160094
Phvul.001G169300	1.72824	0.88071	0.93289	0.219914	0	0	0	0	0	0.667345	0.150625	0.451767
Phvul.001G169400	48.5679	40.7649	47.0355	53.7126	52.0893	48.6318	44.5961	38.0665	30.108	49.974	39.4037	37.1538
Phvul.001G169500	29.2371	21.8521	14.7298	109.378	112.864	109.425	32.0682	34.3343	36.534	64.1251	72.6228	75.1527
Phvul.001G169600	10.2764	3.27302	5.54711	4.90367	4.70767	5.2131	3.09278	4.44814	5.02815	8.03547	4.03039	5.70834
Phvul.001G169800	91.0386	113.192	92.5742	105.558	111.86	76.9927	44.9904	44.2473	55.2788	81.2181	90.4729	71.8868
Phvul.001G169900	73.3839	66.7003	90.9127	76.4177	73.0106	103.72	173.711	167.718	148.442	78.4874	66.3065	70.5672
Phvul.001G170000	32.7016	36.2702	38.4191	43.3253	31.7239	36.4311	35.1991	34.464	38.2277	32.5341	37.2191	32.6846
Phvul.001G170100	145.6	144.186	91.4141	171.082	185.436	183.46	187.628	185.63	189.043	237.33	252.177	254.815
Phvul.001G170200	11.8559	12.0835	23.1989	17.5378	20.6387	24.7257	14.2726	13.3873	16.7336	14.4208	20.9243	16.2705
Phvul.001G170300	322.131	362.625	255.029	196.753	198.249	160.174	61.1153	62.0436	57.4975	118.874	113.819	137.764
Phvul.001G170400	32.0012	35.5363	18.0474	25.8911	17.8545	14.6455	17.4797	15.3888	12.0805	38.9521	37.9647	43.1993
Phvul.001G170500	4.10087	2.08979	1.32817	0.939283	2.40464	1.10951	1.05318	0.370447	0.493912	1.71019	1.07223	1.71516
Phvul.001G170600	25.627	11.7535	32.5081	14.1852	12.2094	12.1336	8.0212	8.48828	6.36599	12.7653	11.391	11.0533
Phvul.001G170900	209.107	201.544	220.732	227.846	215.711	195.567	231.22	248.905	249.363	175.126	182.788	185.983
Phvul.001G171100	0	0	0	0	0.675497	0.831135	0	0.277503	0.277493	0	0	0
Phvul.001G171300	2.12766	1.77423	0.626449	1.77211	0.992412	3.83764	3.22886	3.43629	3.08673	3.49543	2.73097	2.02245
Phvul.001G171400	4.67904	4.76886	9.38118	1.53102	5.38934	4.8226	1.93125	3.22038	3.42154	8.9822	5.59272	6.29028
Phvul.001G171600	0	0.37455	0	0	0	0	0	0	0	0	0	0
Phvul.001G171700	7.0892	3.78468	3.28002	1.54643	1.73205	4.56669	2.81766	3.4561	2.8461	3.28491	3.70716	4.05924
Phvul.001G171900	7.86693	7.38495	5.14049	7.90299	7.43536	7.09476	11.9627	11.7195	11.6567	10.9359	11.5838	10.9316
Phvul.001G172300	79.0446	71.3434	61.7724	73.1096	74.2229	67.0302	53.4015	42.0964	43.279	66.7846	60.8712	48.9319
Phvul.001G172501	1.86172	2.52995	0.66996	4.26418	2.72916	1.11932	3.58594	5.60588	2.61598	1.15022	2.27162	3.24439
Phvul.001G172600	636.312	651.407	428.277	648.039	627.522	565.701	403.463	355.807	339.46	507.472	493.802	466.797
Phvul.001G172700	320.958	289.279	223.089	290.922	288.246	370.519	247.315	200.055	183.574	251.265	225.829	235.479
Phvul.001G172800	21.1528	15.0912	9.89569	16.1498	12.4035	12.7177	10.8649	10.4033	7.64299	10.1283	10.6928	12.9019
Phvul.001G172900	11.0382	13.8971	7.71074	22.308	19.0367	26.9363	2.29286	1.95514	4.10564	5.71647	7.4699	9.84431
Phvul.001G173000	8.96945	5.62562	5.21406	4.74094	9.1029	6.84459	4.20836	6.44041	6.02469	4.79557	4.6904	5.04998
Phvul.001G173100	7.26903	6.10118	3.23133	2.28521	2.82069	5.39869	1.92173	1.80254	2.18872	2.17945	2.9068	2.45901
Phvul.001G173200	79.516	71.345	71.9035	111.041	106.104	76.0016	48.2167	51.0585	52.4892	90.2235	91.8699	78.7012
Phvul.001G173300	0	0	0	1.97407	0.631722	2.33182	0	0	0	0	0	0.450589
Phvul.001G173400	2.21447	1.50465	1.32817	0.56357	0.180348	0	2.44864	1.48179	1.48174	1.02611	2.4447	2.83002
Phvul.001G173500	125.138	121.829	165.342	90.7875	79.8575	49.9707	53.7629	68.9874	58.2998	76.7363	84.3213	94.3909
Phvul.001G173600	19.0312	13.6189	12.6772	14.53	17.214	11.6856	6.88941	5.9744	6.09612	14.6349	13.1282	13.7601
Phvul.001G173700	6.82919	6.96028	14.3942	5.71054	7.62754	8.21183	3.75828	3.23141	3.81881	7.53435	6.63222	8.84081
Phvul.001G173800	47.8	49.3266	37.4129	38.7754	46.4225	44.186	31.0735	32.0249	26.0867	30.178	34.0572	24.6777
Phvul.001G173900	30.1842	23.2436	45.6208	37.8964	34.9068	43.5543	40.9126	48.2718	40.9993	60.2968	64.1892	54.7054
Phvul.001G174000	5.95028	7.4428	2.33593	6.60792	5.94731	3.41488	9.89821	10.6688	9.03965	12.2819	15.2751	11.1707
Phvul.001G174100	4.18656	2.13346	3.3898	10.3882	1.5343	8.49517	20.4957	22.6912	19.2239	9.69959	11.4937	15.3212
Phvul.001G174200	2.08931	0.425883	2.7067	0	0.612558	0.753694	1.60972	0.880764	1.50983	2.90436	2.84067	2.62152
Phvul.001G174300	78.9553	90.0005	143.56	120.562	111.555	148.033	91.5477	120.749	132.006	94.1111	111.369	106.454
Phvul.001G174400	38.8191	42.5422	32.4452	68.836	67.3085	47.8078	7.23591	5.40455	3.89617	26.3044	26.1932	25.5322
Phvul.001G174500	13.5914	12.1512	12.0988	15.6563	15.5548	17.8485	5.35828	7.03631	6.67708	12.2642	13.9654	13.8373
Phvul.001G174600	96.6601	84.9049	117.397	57.7764	48.0093	61.9384	38.1753	39.0627	40.5932	55.9865	48.5513	46.5448
Phvul.001G174700	3.35137	2.27713	2.11054	4.0513	4.29877	5.5411	8.60694	6.89578	5.80235	4.65875	6.572	4.67229
Phvul.001G174800	2.48229	1.89746	2.34486	6.87007	6.14061	12.3126	14.7422	12.9869	13.2668	5.0322	4.86776	2.75773
Phvul.001G174900	165.75	164.6	266.116	24.336	24.9208	36.4119	194.76	238.029	248.258	22.1547	22.7801	28.8849
Phvul.001G175000	48.0952	54.6744	50.9242	67.0844	63.7251	84.2466	76.6046	72.4104	82.9905	69.0002	72.5494	57.0584
Phvul.001G175100	26.7307	33.471	32.5683	33.5282	43.384	55.4461	57.494	56.3428	62.7797	48.66	43.7322	46.317
Phvul.001G175200	0	1.8255	0.644551	3.1908	2.18805	1.61531	0.958316	0.359551	1.97746	0.553297	1.24884	1.8728
Phvul.001G175300	1.80649	1.84117	0	1.83897	1.3241	1.08612	0.773236	0.906597	0.362626	3.06926	2.20423	2.2037
Phvul.001G175350	0	0	0	0	0	0	0	0	0	1.47698	0	0
Phvul.001G175400	0	0	0	0	0	0	0.152293	0	0.142843	0.219821	0.248078	0
Phvul.001G175500	120.737	119.636	160.035	112.665	103.245	91.9481	80.5332	80.1837	66.8511	90.4453	98.5638	90.1237
Phvul.001G175600	28.5694	24.2648	32.1281	49.0775	36.6457	48.3097	51.5894	40.1455	30.4665	27.0279	28.6346	31.7394
Phvul.001G175700	101.315	111.473	262.257	131.85	105.483	142.247	82.0502	117.522	139.357	91.2246	95.7263	114.362
Phvul.001G175800	0	0	0.376814	0.266484	0	0	0.112049	0.1051	0	0.646932	0.182523	0.182478
Phvul.001G175900	0	0	0.517242	0	0	0	0.153807	0.288534	0.144262	0.222006	0.501087	0.751448
Phvul.001G176000	50.7021	42.9003	38.9011	37.4929	39.5003	35.0849	24.6708	21.7003	21.2195	45.6576	39.1869	39.1774
Phvul.001G176100	0	0	0	0.523029	0	0.617815	0	0	0	0	0	0
Phvul.001G176200	3.78681	1.92975	1.22645	2.89117	2.22049	1.70756	0.121565	0.456102	0.228043	1.05281	1.18814	1.38583
Phvul.001G176300	23.3749	20.6472	32.3851	22.6054	25.9852	35.1343	25.8885	21.1155	19.9417	24.5507	22.206	20.3675
Phvul.001G176500	87.3636	71.4396	60.684	80.6612	82.8976	80.01	60.7658	55.7734	47.6147	64.8018	63.2155	63.5542
Phvul.001G176600	1.65265	2.52656	1.78417	5.67796	4.84534	3.35347	1.06108	1.24408	0.746423	4.78615	2.16055	2.80804
Phvul.001G176700	24.2628	31.7272	18.2861	28.3106	23.8236	37.1569	19.8397	15.3009	15.1625	24.8186	22.5028	25.848
Phvul.001G176800	8.91489	13.8681	8.10472	6.08991	9.62953	15.2334	6.77816	5.93391	7.9116	12.3926	16.4392	12.5104
Phvul.001G176900	0.958227	5.85973	2.06897	2.19477	1.4047	6.91339	0.922841	0.577069	0.577049	3.10808	3.00652	1.5029
Phvul.001G177000	183.684	151.916	115.947	28.3545	25.7498	19.0096	11.9223	11.4851	13.1469	20.697	13.3846	18.6289
Phvul.001G177300	171.222	139.785	146.181	261.45	265.407	224.533	295.724	294.875	305.386	263.923	266.328	246.853
Phvul.001G177400	53.3276	56.6479	34.8673	73.4013	82.0285	52.1575	37.3734	30.0798	29.6264	83.1799	87.1949	98.9541
Phvul.001G177500	25.8086	16.9914	17.1328	14.8089	16.9194	17.7818	12.7108	10.3778	9.94305	22.2094	17.6036	14.0795
Phvul.001G177700	7.19992	6.33748	1.05994	5.99675	5.75706	4.72234	1.68098	0.985448	1.28104	6.21749	4.79189	5.13293
Phvul.001G177800	9.47632	10.946	3.41016	3.61751	3.70445	4.55797	2.73791	1.90229	1.80712	3.65919	3.63401	1.48628
Phvul.001G177901	8.908	6.15526	6.19395	2.76656	4.09463	3.54025	1.69642	2.04583	1.36384	3.70792	2.92129	3.15739
Phvul.001G178000	6.68645	11.771	15.7496	10.6741	5.34649	13.7049	1.95137	0.366068	1.46422	4.5066	6.35736	4.13129
Phvul.001G178300	33.3737	26.313	23.1133	46.6337	50.3083	45.9987	29.5133	35.2671	29.1987	37.6395	32.5993	33.579
Phvul.001G178400	6.17592	8.81227	3.66708	6.36554	5.20576	6.12671	4.65915	4.64912	5.95067	6.2958	5.49029	4.68176
Phvul.001G178500	14.8765	11.2311	13.0862	17.6679	9.28857	14.4101	12.3814	9.95443	8.12917	8.42513	7.77937	6.04916
Phvul.001G178600	8.67059	10.0995	6.68615	9.45693	10.6678	12.0086	30.4193	27.9731	26.0141	25.9714	20.2416	19.4272
Phvul.001G178800	202.592	202.604	261.842	235.282	212.632	229.885	181.371	202.198	189.304	176.291	169.109	186.969
Phvul.001G179100	7.946	6.8526	9.8981	12.1333	15.6804	10.4735	10.0072	9.93866	7.7298	3.96515	3.19631	4.79331
Phvul.001G179200	34.8296	34.4541	37.6014	58.2674	54.8122	48.0402	127.761	130.17	120.912	80.932	68.0327	72.5685
Phvul.001G179300	31.9108	24.5202	27.9571	17.7304	17.5116	15.67	7.77695	6.89214	8.19985	18.6573	14.8524	13.5387
Phvul.001G179400	9.90148	7.68881	4.5812	5.03975	3.80153	6.3783	0	0.283949	0	0.655434	3.69842	3.94403
Phvul.001G179500	0	0	3.38291	0	0	0	0	0	0	0	0	0
Phvul.001G179600	32.1921	23.9766	21.3871	47.2657	25.4108	24.5658	32.9907	28.7075	29.4522	18.9329	26.5463	21.3614
Phvul.001G179700	25.2462	25.3831	26.887	28.6521	26.5066	26.768	43.6992	39.3452	42.2201	45.8446	46.0286	31.2134
Phvul.001G179800	1.35626	0.691148	0	0.517741	1.49114	1.52892	0.979631	0.408387	0.408373	0.628448	0.354615	0.177265
Phvul.001G179900	4.96699	9.61843	8.0434	9.85975	8.0094	8.51097	1.27562	3.14081	2.39291	2.76185	3.11687	2.33709
Phvul.001G180000	16.5773	12.5818	13.708	20.1965	21.9745	21.63	21.0603	18.0548	13.4876	18.7949	19.7353	16.4114
Phvul.001G180100	77.4895	86.1568	113.126	66.5572	65.8332	53.2068	49.4692	54.6206	60.1866	54.2673	62.6244	62.6092
Phvul.001G180200	14.522	20.8952	13.3721	18.5875	18.1576	23.1116	24.1322	18.7771	19.1623	25.9265	29.0358	22.3299
Phvul.001G180600	15.5801	14.5829	14.4171	12.3806	14.6825	16.0581	9.799	8.71252	9.38239	11.7866	11.1402	8.14533
Phvul.001G180700	79.3	78.723	57.8151	92.7821	86.8091	82.6618	234.074	231.34	200.632	104.509	93.1693	122.222
Phvul.001G180800	10.8762	11.9377	7.67729	22.037	22.6892	26.0306	10.4745	8.06144	8.81689	9.49786	10.5	8.52918
Phvul.001G181000	179.848	165.818	179.01	239.699	249.93	183.759	732.875	717.158	683.952	383.201	385.163	369.308
Phvul.001G181100	921.309	916.235	1566.33	739.451	756.661	1049.53	991.744	1052.23	1206.46	559.057	729.678	672.462
Phvul.001G181300	19.3085	8.8556	15.6338	23.9552	15.9215	25.6846	8.98778	11.0466	12.6451	15.2098	15.3979	13.3753
Phvul.001G181400	0	0.272695	0	0.204277	0.784448	0	0.429464	0.0805654	0.0805626	0.247957	0.27983	0.139881
Phvul.001G181500	10.3603	9.83925	10.9306	14.921	14.6698	18.6868	8.54153	9.07527	7.2316	14.2928	14.0369	9.47874
Phvul.001G181600	0.910712	1.85639	63.9072	0	0	0	0	0	0	0	0	0
Phvul.001G181700	6.25636	6.75155	7.15156	6.74348	6.47394	5.97418	10.3966	10.3059	8.20009	11.9371	9.04514	13.6606
Phvul.001G181800	29.7675	33.8023	29.9353	21.793	19.6268	19.2456	14.8359	15.471	13.7925	24.7524	23.1008	14.852
Phvul.001G182900	2.57339	0.983545	3.47273	2.94711	2.12199	2.3208	1.54897	0.871739	0.871709	2.53391	1.3457	4.70882
Phvul.001G183100	4.40066	5.7666	11.5378	0.959952	0.921583	0	0.403633	0	0.189293	0.582608	0.328749	0.986008
Phvul.001G183300	0	0.647062	0	0	0	0.572559	0	0	0.191162	0	0.331996	0.331915
Phvul.001G183400	3.43214	2.62352	1.85264	0	0	0.773815	0.275449	1.03346	1.80849	1.59034	1.79477	2.24292
Phvul.001G183500	23.0177	18.3099	22.4251	20.1454	30.4505	23.7962	26.3128	29.5832	30.0893	31.2166	26.4219	24.6545
Phvul.001G183800	19.4176	23.2827	12.3311	53.1956	46.6043	42.5774	27.1341	29.0051	26.5966	23.2876	22.2991	22.0947
Phvul.001G183900	7.38156	7.86522	3.62227	8.70972	7.6238	8.77518	0.538558	0.909278	1.31336	3.42038	2.28094	1.40331
Phvul.001G184000	39.3494	29.6011	36.4122	44.8255	41.8893	66.1862	59.2505	52.4724	57.4543	58.6069	59.1181	47.5116
Phvul.001G184200	0.443318	0	0.478598	0	0	0	0	0	0.133484	0.616258	0	0
Phvul.001G184300	8.97571	10.7947	7.75201	11.5127	9.07889	8.74229	7.3188	7.67567	7.35109	11.0631	10.7955	10.9806
Phvul.001G184500	0.385494	0	0.416172	0	0	0.347656	0	0.232154	0.116073	0	0	0
Phvul.001G184600	3.34797	0	3.61441	0.511224	0.490791	0	0.214956	0	0.201616	0	0	0
Phvul.001G184700	469.297	448.068	571.673	838.78	942.319	1062.95	1181.29	1319.99	1341.33	776.931	864.106	906.669
Phvul.001G184900	0	0	1.08715	19.221	19.9289	11.8062	3.23275	1.81935	3.94178	1.86647	4.21279	5.26471
Phvul.001G185000	7.54768	6.15405	8.69156	14.5984	11.802	13.6137	5.33056	8.93929	7.27239	10.2589	8.42009	9.4703
Phvul.001G185200	31.8839	33.973	16.8195	22.6831	24.6977	18.2982	6.04824	6.1095	5.8911	7.38699	9.47334	5.11436
Phvul.001G185400	15.6123	12.6646	9.97523	18.9742	20.7847	14.0799	4.50048	6.14014	4.79682	12.2539	8.66398	10.8274
Phvul.001G185500	1.2757	1.73358	0.459074	0	0.311682	0.383495	0	0.128043	0	0.394079	0.444735	0.222314
Phvul.001G185600	0.750728	0.765139	0	0.859753	0.550259	0.338521	0.964005	0.904215	0.565114	1.21752	0.588868	1.56994
Phvul.001G185800	12.4735	15.3133	14.6904	29.4357	28.6747	33.4919	21.1135	22.2795	17.7547	32.1831	36.7648	33.3471
Phvul.001G186100	536.529	488.175	598.908	684.72	684.338	527.064	870.488	864.609	920.868	513.619	526.929	520.074
Phvul.001G186200	54.4439	40.4499	43.3958	71.8682	79.8112	77.5504	79.875	71.5502	63.581	50.9267	55.8765	47.0845
Phvul.001G186300	127.555	95.108	110.89	166.069	181.575	199.798	155.603	156.06	128.361	137.808	146.746	156.538
Phvul.001G186500	2.13002	1.55065	1.47827	1.85856	1.3382	1.64653	2.29557	2.47388	2.24474	1.26898	0.636489	0.715877
Phvul.001G186600	17.6862	16.2232	16.6388	17.1683	14.8154	15.0388	11.5987	11.7162	9.66173	19.2003	20.0829	13.4734
Phvul.001G186700	12.118	12.7765	12.4057	11.9636	9.95407	16.2044	14.8899	14.0293	13.1481	15.3931	13.8756	13.3261
Phvul.001G187000	1.64355	0	0.295724	0	0.803112	0.988153	1.49492	1.4022	2.30942	1.01543	0.429732	1.00246
Phvul.001G187300	2.08385	3.18578	1.87474	4.5078	5.85502	6.89082	3.12184	2.5099	3.55556	3.05771	1.9978	3.44992
Phvul.001G187400	53.8976	43.1188	47.5505	66.3708	76.0368	111.849	170.233	166.132	157.052	119.77	111.83	104.228
Phvul.001G187500	71.211	56.0166	50.0482	65.3151	74.9651	63.3593	5.67675	6.18811	7.05133	13.7303	15.995	16.4909
Phvul.001G187600	48.965	55.1083	52.3607	62.3657	51.3683	36.4154	59.9703	56.67	49.1216	55.1629	60.4334	60.6614
Phvul.001G187700	0.534562	0.363216	0.192368	0	0	0	0.0572023	0.0536545	0	0	0	0
Phvul.001G187900	0.163808	0.333905	0.353689	0	0.120066	0.29546	0	0	0.049323	0.151807	0	0
Phvul.001G188000	5.49956	4.38662	3.8721	5.47672	5.7836	4.31283	5.75703	5.90395	4.46381	13.074	10.8784	10.2507
Phvul.001G188100	1.45268	2.59099	3.13657	2.35683	3.72668	2.94771	1.6905	1.58565	2.2417	2.86078	3.0386	1.7088
Phvul.001G188201	645.771	605.152	1054.65	855.305	745.796	664.767	740.036	833.193	913.004	506.751	538.054	589.66
Phvul.001G188300	0.384533	0	0	0.293584	0.28185	0.693579	0.617221	0.347363	0.694702	0	0.201084	0.402071
Phvul.001G188401	0	1.12472	15.4877	0	0	0	0	0	0	0	0	0
Phvul.001G188600	20.5329	16.9679	22.167	22.8793	19.9311	25.5242	14.4302	13.0339	15.7069	23.1429	27.859	27.5621
Phvul.001G188700	131.244	126.076	115.631	84.0781	95.0919	105.664	96.049	94.4828	93.4196	89.2409	75.7314	89.9092
Phvul.001G188800	7.96403	14.4945	11.0543	9.98923	9.58997	7.69535	7.12207	7.87937	9.24937	11.0708	11.899	10.7065
Phvul.001G188900	14.5044	17.0227	3.32155	4.02687	0.966481	5.94581	1.41099	0.397043	1.05874	1.62931	1.6089	0.91915
Phvul.001G189000	0.483014	0.984572	2.60726	1.47509	2.47823	4.35604	0.775294	0.727208	1.01806	0.67144	0.505166	1.26261
Phvul.001G189200	0	1.6674	0	4.3717	2.99783	18.4427	1.57558	0.985239	0.492602	0.758069	0.427757	0.427653
Phvul.001G189300	4.45237	1.13446	0	3.39931	4.0793	0	2.85863	2.68133	0.670309	2.06309	2.91035	5.23737
Phvul.001G189400	0.435804	0.44417	0	0.332729	0.31943	0	1.81874	1.31226	1.57466	0.605813	0.455791	0.911361
Phvul.001G189500	0.882073	1.34851	1.4284	2.35707	1.29306	1.98874	0.566333	0.398405	0.663985	2.24799	1.84505	0.230576
Phvul.001G189600	19.9432	14.5186	15.3788	18.489	12.0074	10.2775	18.2921	13.726	15.6557	15.8418	16.0158	15.2672
Phvul.001G189700	44.2591	39.0226	38.6801	56.5867	56.1272	54.8038	140.503	131.789	123.323	100.588	89.2715	91.6372
Phvul.001G189800	2.98403	3.80165	1.61075	12.5304	11.4828	7.40063	3.5923	7.63751	8.08649	7.95056	9.36266	13.6506
Phvul.001G189900	0	0	0	2.93487	0	0.57779	0.205672	0.192915	0.192909	0.296869	0	0
Phvul.001G190000	101.251	113.605	86.7758	102.732	103.509	86.1064	86.6772	85.1791	76.0835	93.0099	95.6767	92.6353
Phvul.001G190200	376.776	338.602	493.335	340.141	273.366	281.249	333.032	385.967	359.125	295.499	286.223	310.111
Phvul.001G190300	1.7444	1.06673	1.12993	2.66364	2.81289	2.20245	1.67998	1.36568	1.05048	0.969959	1.64196	0.911979
Phvul.001G190400	4.04095	3.2033	0.969453	3.7708	2.30369	2.02462	4.75655	4.19114	2.56867	2.0805	3.75669	3.05157
Phvul.001G190800	21.7348	26.9299	24.3847	18.8718	19.367	18.8328	20.9322	28.8734	22.9696	20.3399	23.1773	17.156
Phvul.001G190900	25.6998	14.2522	20.4008	27.4122	33.796	28.2899	39.1887	34.0268	27.4254	31.5225	29.6454	24.6985
Phvul.001G191000	24.8068	14.4474	20.4045	16.2339	17.3167	13.8493	19.3401	13.1608	14.2274	13.6841	12.3545	13.5867
Phvul.001G191100	0	0	0	0	0	0	1.01905	0	0	0	0	0
Phvul.001G191200	38.5499	40.0529	25.8596	62.0077	60.078	65.4818	484.564	448.312	418.883	198.572	186.519	172.777
Phvul.001G191300	10.1536	10.3485	9.02721	13.6802	20.7945	14.0048	13.3258	12.0496	13.2182	17.574	15.148	15.1444
Phvul.001G191400	399.478	377.095	470.289	484.361	434.326	506.09	487.319	519.529	586.812	383.433	359.108	363.994
Phvul.001G191500	10.3813	11.0406	12.6693	21.7101	25.3086	28.901	75.0566	76.1775	63.4677	26.6661	22.7769	25.957
Phvul.001G191600	0.416958	0.849925	25.658	0.318341	0	1.1281	0.669267	0.502206	0.878829	4.25052	3.05257	2.39786
Phvul.001G191700	1452.42	1416.82	2128.41	1955.44	1883.37	2184.35	2726.92	3242.72	3051.92	1814.57	2039.68	2130.91
Phvul.001G191800	21.4741	22.4623	14.6419	26.75	21.1245	27.011	25.035	22.9718	18.3768	27.4946	23.3455	23.6353
Phvul.001G192000	0	0.81217	0.860289	0	0.584082	0.718657	0.255815	0.479897	0.23994	2.95396	3.33368	2.08304
Phvul.001G192100	102.466	76.2712	108.135	71.1991	70.8849	66.4511	48.417	47.8407	50.959	60.2829	66.8278	75.2383
Phvul.001G192200	0	0.628944	1.99862	1.41343	1.35694	0.556528	0	0	0	6.29076	4.8405	6.77506
Phvul.001G192300	33.3589	27.2834	22.2306	24.2112	22.0361	27.299	20.6908	19.9656	18.7248	27.8616	27.9972	17.7631
Phvul.001G192400	53.2315	68.0633	57.4678	112.318	102.863	143.147	176.789	155.332	154.744	95.9724	78.448	104.741
Phvul.001G192500	10.0614	10.6818	8.14656	6.08135	8.91106	8.69575	5.38324	4.79688	3.15573	6.21617	3.94606	3.28759
Phvul.001G192600	29.9603	31.8257	25.0557	31.2507	35.8782	22.8335	27.7702	31.7656	30.748	42.4301	42.3676	33.9741
Phvul.001G192700	0	0.569696	0	0.426761	0.819408	0	0.179441	0.168312	0.336612	1.29504	0	0
Phvul.001G192800	28.0354	28.5735	21.6189	23.8508	22.8975	27.4507	13.6286	6.99464	15.1947	24.1256	21.7814	10.8881
Phvul.001G193000	16.2224	9.50691	15.3242	17.3397	19.6193	23.4081	7.16067	11.4792	8.79225	13.7184	19.0871	19.0825
Phvul.001G193100	0	2.08398	2.75931	1.95139	3.37211	2.30504	0.492304	0.769616	0.923507	1.18433	1.60388	0.534496
Phvul.001G193200	6.4532	3.94625	6.03786	8.21152	7.88331	5.04382	1.24298	1.8136	1.29538	5.98042	7.87402	8.09703
Phvul.001G193300	7.02312	5.36846	2.84326	10.0538	9.43749	9.76457	4.791	3.17213	3.61257	7.72894	7.34522	4.58965
Phvul.001G193500	0.729086	2.97233	3.14843	0.556645	0	0	0	0.439074	0	0	0	0
Phvul.001G193600	39.9797	25.8864	25.389	26.9328	26.5458	27.9961	13.1364	16.2872	15.8618	23.3201	23.1203	28.2786
Phvul.001G193700	71.4234	54.7415	92.5289	33.5908	37.6927	38.1325	7.52058	7.22618	10.3228	24.3582	30.1784	27.7813
Phvul.001G193800	163.815	144.943	128.266	141.563	174.829	140.431	143.03	144.186	129.817	145.141	166.622	167.522
Phvul.001G194020	0	0	0	0	0	0	0	0	0	1.84242	0	0.519687
Phvul.001G194040	4.16396	8.13412	8.61605	7.153	5.84975	6.88462	6.90643	5.74667	4.59718	7.55699	6.53239	7.25645
Phvul.001G194060	19.0282	26.1066	8.69104	9.49888	9.65564	7.2602	3.52413	1.98333	1.7629	2.71294	8.41959	8.41755
Phvul.001G194100	81.802	74.415	91.9612	153.297	148.161	118.89	532.804	520.725	529.46	322.971	317.821	340.364
Phvul.001G194200	185.156	212.049	165.987	135.369	150.1	111.518	1397.56	1312.45	1246.41	317.109	345.554	339.656
Phvul.001G194300	19.3569	17.7556	13.5833	27.3406	21.282	13.0927	99.4244	103.166	102.289	40.3622	42.0077	52.1174
Phvul.001G194400	2.30032	2.34447	0	0	0.562019	2.07453	0	0	0	0	0.400969	0
Phvul.001G195300	3.46351	4.03428	2.13665	6.04419	3.98929	8.03199	8.73611	7.7473	8.34296	6.19025	6.20975	5.43221
Phvul.001G195400	33.5048	31.4317	28.7726	31.9755	28.1858	27.1259	21.0228	19.2603	18.9157	41.1062	33.6477	21.8956
Phvul.001G195500	10.1467	6.8943	5.35537	10.3291	15.3702	9.35409	6.65941	7.53639	7.06087	13.687	9.78664	15.4427
Phvul.001G195600	37.8207	36.8207	36.5647	39.6499	44.4783	45.3082	75.2038	74.9587	68.7523	78.6005	80.1436	54.8917
Phvul.001G195800	44.6761	50.5345	25.6491	30.3633	28.014	33.0712	38.6324	26.594	29.0814	40.685	39.4327	30.2424
Phvul.001G195900	1.79389	2.74249	2.90498	2.39681	3.61587	2.83117	3.59926	5.94179	5.94159	5.61082	5.86301	4.68927
Phvul.001G196200	29.8211	24.9903	22.8937	27.0685	27.201	23.7564	24.0928	23.2969	20.4027	40.7636	41.1519	27.5434
Phvul.001G196500	9.96238	13.0547	13.8281	17.7476	17.0382	11.9794	18.8844	24.5698	22.9977	13.8488	15.1328	11.4088
Phvul.001G196700	19.981	17.1491	24.4095	19.6712	25.8222	25.6071	154.283	143.605	136.634	64.5664	49.4938	53.6053
Phvul.001G196800	7.41026	3.23679	4.19047	5.65761	3.36234	3.81881	0.113279	0.531267	0.2125	1.63509	1.47621	2.0293
Phvul.001G197200	16.4493	12.9548	12.6461	15.9839	13.8836	11.688	17.6021	19.2871	13.0577	17.6694	19.1587	13.8118
Phvul.001G197300	21.6723	22.0883	26.8632	34.3185	24.1218	28.2318	72.4076	73.7174	72.5064	47.2358	38.6165	39.4465
Phvul.001G197400	8.75627	5.85661	7.08983	13.5795	16.2457	15.3001	19.8525	19.5275	17.9614	22.8228	20.4621	17.1668
Phvul.001G197500	29.9391	34.1037	18.0621	20.8411	36.1437	34.1477	11.8726	12.1968	10.8707	21.6253	22.1027	18.8748
Phvul.001G197700	0	0	0	0	0.546536	0.67246	0.119685	0	0.224516	0.34551	0.389922	0.194914
Phvul.001G197800	2.54578	1.29733	0.916128	0.971832	1.86598	0.765302	0.272419	0.638807	0	1.37624	1.55315	1.10912
Phvul.001G197900	20.4175	24.9713	23.8057	38.971	47.5898	51.1894	46.2747	47.9541	42.5424	52.7914	42.0671	45.4728
Phvul.001G198000	56.7738	53.5597	57.2396	48.3611	55.3698	65.1652	45.9409	46.1997	48.4586	58.0497	64.2848	54.4571
Phvul.001G198300	11.5544	9.89203	8.48228	12.3502	9.48529	5.83537	3.56087	1.80917	2.36576	7.06721	6.28385	3.62442
Phvul.001G198400	3.02499	3.9239	3.56261	3.98919	4.83757	2.97608	0.70625	0.331223	0.414014	2.54852	2.4447	2.30033
Phvul.001G198500	20.3425	29.4274	31.8794	51.1024	45.9335	50.3029	82.7887	76.9623	79.4295	43.9376	48.556	38.2521
Phvul.001G198700	4.78843	1.33101	4.22959	5.65001	2.23349	5.88877	3.21414	2.3594	2.49039	3.83249	2.04874	2.95858
Phvul.001G198800	2.11625	2.51635	4.18855	3.50073	5.68752	4.77133	3.39683	3.61097	2.86743	2.77837	2.95107	4.97873
Phvul.001G198900	4.29222	2.49978	1.32394	5.14963	5.39324	3.31793	0.787373	0	0.369256	0	0.320648	1.60285
Phvul.001G199000	33.5877	35.0105	26.3714	29.432	30.4936	33.3889	42.1496	29.8814	24.4789	31.8344	32.1343	30.131
Phvul.001G199100	13.6354	12.4082	6.83452	5.57699	4.64021	6.14851	1.71965	2.19953	1.4663	4.9643	4.5838	5.34648
Phvul.001G199200	4.13235	3.50973	4.46121	6.8358	9.08664	11.8014	7.7384	5.59937	7.67294	7.02094	8.28359	6.84131
Phvul.001G199300	9.56247	9.74604	7.37391	10.082	13.3504	6.98124	6.87046	7.26701	7.40387	10.9719	9.52479	9.52248
Phvul.001G199400	3.78124	3.85383	8.16431	0.962305	12.9338	1.1367	9.30631	4.55432	6.07221	3.50421	2.63644	2.6358
Phvul.001G199500	10.7055	14.7446	13.1192	12.5915	20.9954	12.2641	8.54533	8.97368	9.1476	10.8596	14.0712	12.1013
Phvul.001G199600	12.1737	18.7992	8.7617	11.266	7.3006	11.3115	3.43436	5.99837	3.33231	9.91436	6.94476	8.29312
Phvul.001G199700	11.1421	12.2295	11.1035	39.262	31.4106	25.5075	64.6587	55.4868	48.2589	25.4172	21.0651	17.0273
Phvul.001G199800	0.467499	1.42942	0.504703	0	2.39863	0.843224	0.450234	0.703849	0.422295	1.08312	2.20023	1.46646
Phvul.001G199900	60.8861	60.2297	49.2986	50.929	45.2838	46.8349	38.2294	30.1965	29.791	49.5796	41.6719	51.9603
Phvul.001G200000	15.0512	10.9937	13.8116	17.8116	23.535	21.4919	33.5809	32.329	32.4789	23.1312	23.2186	19.6721
Phvul.001G200200	16.6935	16.0032	13.7396	14.7643	17.6874	11.9247	13.5832	13.2385	10.6501	18.3042	19.2742	14.7762
Phvul.001G200300	204.015	220.804	199.799	256.266	264.538	223.417	169.348	160.015	167.469	218.104	233.185	226.78
Phvul.001G200400	144.725	150.513	79.7154	92.8308	90.5636	84.7932	31.9215	28.1629	26.6797	81.6591	84.1758	75.4054
Phvul.001G200500	19.1333	13.8557	7.61008	13.8391	19.1908	14.0767	7.43533	4.54837	6.3675	15.865	12.3751	13.1618
Phvul.001G200600	7.62896	7.34344	6.40585	8.41329	6.8344	10.7025	9.11601	8.16774	7.27414	8.44477	8.20048	7.97691
Phvul.001G200700	91.7308	87.1173	81.9899	111.874	117.226	103.677	81.8418	74.9721	65.0154	104.055	101.389	94.9803
Phvul.001G200800	0	0	0	1.50237	1.44232	0	1.89512	2.3701	1.18501	0	1.02902	0
Phvul.001G200900	926.047	879.749	1137.64	1252.52	1249.27	1241.93	1209.63	1381.3	1485.82	954.379	1089.58	1219.74
Phvul.001G201000	97.7262	89.9321	132.135	113.005	143.26	145.464	100.818	114.564	118.845	92.325	90.7965	104.168
Phvul.001G201100	32.8843	34.4732	35.5013	37.66	36.1547	31.3513	22.169	16.6918	18.8129	28.2983	26.777	27.2617
Phvul.001G201200	35.8916	30.9218	26.7596	24.3748	26.4527	32.1899	60.4113	61.0232	54.2144	41.8992	39.6116	32.1378
Phvul.001G201400	8.55428	4.54878	7.62895	10.5065	11.9948	18.7835	40.1173	37.0691	37.6278	23.2657	21.9775	16.7222
Phvul.001G201600	29.3158	33.6134	24.2311	44.7643	37.2675	39.6576	61.4661	62.4812	62.2032	48.6054	48.1463	51.9662
Phvul.001G201700	0.443318	0.225914	0.717897	0.338466	0.162469	0.999511	0.0711577	0.266977	0.66742	0.308129	0.695474	0.927074
Phvul.001G201800	4.63635	5.90669	5.63098	3.53978	8.49574	4.70393	5.95351	4.71172	5.06055	7.51918	7.57654	6.36275
Phvul.001G201900	7.24032	3.97348	7.81652	5.95309	9.79739	10.5479	14.4823	17.6089	20.9623	16.2585	26.5033	16.597
Phvul.001G202000	4.55279	4.64019	1.05324	39.2289	36.7075	33.7272	9.60449	9.20463	7.5397	8.58916	7.31244	10.541
Phvul.001G202100	1.57637	5.35545	1.70183	25.6754	23.1086	7.58212	10.9645	10.2844	12.0245	29.4612	26.3787	22.8011
Phvul.001G202200	0	0.629448	0	0	0	0	0	0	0	0	0	0
Phvul.001G202400	3.11037	1.05669	5.03685	5.9368	11.399	17.7655	26.1275	24.3509	23.2574	7.20624	8.13256	4.87835
Phvul.001G202500	48.8211	43.4254	80.4969	26.4307	20.8199	25.6169	6.839	4.81112	4.54368	8.22623	11.6046	9.74548
Phvul.001G202600	24.7135	25.1879	18.277	34.0225	29.81	27.7281	33.1088	31.5826	32.1089	41.2072	42.8408	31.7413
Phvul.001G202800	9.29365	7.2862	6.17431	13.0995	19.9118	21.9207	21.1139	29.4912	25.185	13.5817	13.0844	9.71752
Phvul.001G202900	18.2099	20.0443	48.7546	38.3722	32.5674	36.1296	19.4081	18.2044	16.6685	23.9637	31.2339	25.1334
Phvul.001G203000	25.4859	24.6764	18.3427	27.2413	33.3132	25.2828	22.0902	20.0806	18.4173	34.8376	23.3229	20.8745
Phvul.001G203100	0	0	20.819	0	0	0	0	0	0	0	0	0
Phvul.001G203200	33.5901	23.2308	27.1974	7.32728	8.79302	9.73707	1.54046	1.08369	3.25095	7.22642	7.52799	9.40771
Phvul.001G203400	6.33897	5.24928	11.1206	11.4943	7.84056	12.8627	15.135	13.4805	13.9572	9.17899	7.45839	8.07797
Phvul.001G203700	29.0172	28.7527	37.4176	41.2313	19.4962	19.6268	34.1557	41.0174	34.9485	32.1201	45.1004	34.976
Phvul.001G203800	0.680623	0.924918	0.244929	0.519645	0.498875	0.409212	0.873984	1.36629	0.819748	1.26152	1.30504	2.135
Phvul.001G203900	14.3304	21.1528	9.60261	15.0911	26.8027	17.826	173.229	175.133	148.791	57.7017	57.1082	60.1945
Phvul.001G204000	30.4134	22.248	18.5352	20.7858	29.1235	24.5527	37.479	33.2342	31.756	34.436	30.0126	26.1585
Phvul.001G204100	439.88	416.071	505.635	759.267	804.305	921.838	955.213	895.014	934.289	664.636	640.021	665.511
Phvul.001G204200	16.6783	16.1486	27.0084	26.1039	36.0628	50.3883	19.2749	16.5728	17.8277	18.9341	25.7288	24.4146
Phvul.001G204300	533.533	452.054	549.005	765.064	785.266	962.329	1019.63	988.008	1055.72	709.895	661.086	722.912
Phvul.001G204400	22.8924	22.3174	23.1024	19.7577	22.6156	19.0745	20.8488	22.7775	18.3562	26.6343	20.429	23.0258
Phvul.001G204500	13.0833	12.2347	11.9403	5.76676	4.34992	4.37904	8.74647	7.83846	5.76695	9.3748	8.53442	6.9105
Phvul.001G204600	8.8589	6.38634	8.39758	6.59866	8.71051	8.76882	9.08666	10.54	10.4095	9.8118	8.92622	7.56851
Phvul.001G204700	0	0	0	0	0	0	0	0	0	0.244647	0	0.276028
Phvul.001G204800	0.727253	0.494142	0.26171	0.555246	0.710737	0.218623	0.933861	0.656955	0.510947	0.449315	0.760606	0.633685
Phvul.001G204900	5.02077	5.58235	3.94206	20.5603	21.4113	23.0514	14.5061	17.8669	15.5299	6.13341	8.35392	8.35189
Phvul.001G205000	53.4304	42.1005	40.2323	40.1076	42.4537	45.7564	17.0083	14.4662	14.4657	25.3821	23.7141	31.6894
Phvul.001G205200	80.1538	112.437	79.0889	69.7504	75.8066	67.6228	43.9922	49.3087	45.4144	69.4891	51.8303	59.0272
Phvul.001G205300	4.21746	3.86858	5.91902	7.7279	8.96465	14.8336	5.00944	6.09566	5.46051	4.88559	6.17523	4.85079
Phvul.001G205500	92.5647	112.407	89.3002	112.273	109.71	108.345	124.131	125.327	118.009	115.898	101.959	118.066
Phvul.001G205600	17.8869	16.863	8.20691	29.0198	20.9768	18.1476	118.001	124.551	102.061	64.6482	59.6293	57.9784
Phvul.001G205800	42.0256	60.7943	43.4187	58.9965	56.9697	48.0889	24.8064	26.2614	24.6277	40.4124	39.9358	37.7998
Phvul.001G206100	18.366	13.9052	9.06405	19.631	20.0002	24.1351	25.4367	25.4391	27.4922	19.2088	23.05	25.7878
Phvul.001G206200	137.658	145.282	167.959	148.01	153.438	141.776	91.2592	86.3348	89.5202	120.024	120.97	115.83
Phvul.001G206300	13.3438	17.2614	12.7435	22.7265	22.1943	15.274	13.0158	11.2813	13.9079	17.3602	19.5917	16.3672
Phvul.001G206400	667.282	656.204	765.038	888.922	992.845	1010.23	1247.88	1270.53	1335.66	750.315	720.595	756.1
Phvul.001G206550	4.11588	3.03768	4.59665	11.2693	9.77861	8.31976	14.8076	13.3336	12.1793	14.3366	14.7694	10.388
Phvul.001G206700	0.956247	0.487302	1.2044	0.851759	0.934531	0.287463	0.204652	0.287938	0.431892	0.369246	0.166684	0.333287
Phvul.001G206800	4.28838	12.0194	5.78707	4.5019	6.6794	5.80119	4.47418	8.23195	5.81059	8.19679	5.326	6.72596
Phvul.001G206900	182.118	179.367	287.354	109.631	97.5476	95.5446	43.0048	39.8102	40.5997	93.7188	101.187	101.163
Phvul.001G207100	284.839	308.147	267.565	345.34	320.748	369.536	268.446	252.035	256.578	280.192	300.399	290.135
Phvul.001G207200	220.043	237.972	460.591	292.132	241.03	254.671	285.303	291.902	313.977	210.719	205.203	238.387
Phvul.001G207400	20.8148	25.79	53.3143	36.7692	34.7013	20.9802	8.38532	7.25076	6.1445	19.2899	16.2204	17.2833
Phvul.001G207500	7.60838	7.15794	6.9502	11.1709	15.8721	14.251	4.69706	6.69671	6.69648	8.40692	8.26337	7.03746
Phvul.001G207600	5.93364	3.35975	2.13528	13.5907	10.148	8.91871	27.9376	32.9546	28.5861	10.9978	15.5144	17.9234
Phvul.001G207700	15.1106	11.6747	15.7869	10.6063	11.0756	26.5955	21.5942	21.8694	14.6035	14.2294	11.9802	11.9773
Phvul.001G207800	0	2.67408	0	0	0	2.36619	0	0	0	0	0	0
Phvul.001G207900	76.7658	87.073	109.609	34.9766	25.4108	10.0497	1.19243	1.4913	1.49125	8.03213	17.4817	14.2409
Phvul.001G208200	494.621	486.969	580.298	712.24	656.026	754.074	656.203	663.882	726.167	437.335	492.232	535.211
Phvul.001G208300	16.7572	16.528	18.0908	12.7939	9.50903	14.1374	6.24712	6.34796	8.46365	8.01524	8.76287	9.89117
Phvul.001G208500	2.80584	3.81294	1.51457	3.92739	4.62733	6.53697	12.6854	13.4476	9.85653	7.15076	7.58085	6.72332
Phvul.001G209100	0.38821	0.395662	0	0	0	0	0	0	0	0	0	0
Phvul.001G209300	0.872594	1.33402	0	0	0	0	0	0	0	0	0	0
Phvul.001G209400	64.3166	72.9312	68.5153	106.99	103.962	80.6673	76.4354	55.0215	64.2536	99.8672	90.4308	97.0894
Phvul.001G209500	71.1961	65.5567	27.5643	148.076	179.226	180.668	12.1371	10.9408	10.349	17.9739	18.2302	18.9959
Phvul.001G209600	20.3461	13.2197	26.3584	9.51454	11.5576	9.86263	1.38796	0.306324	0.382892	7.18866	6.25078	4.78667
Phvul.001G209700	20.0357	15.3152	0	19.1211	6.11895	6.02303	22.5117	14.077	8.54644	40.2302	15.7159	17.4579
Phvul.001G209800	105.715	93.7285	108.096	94.4914	91.6595	82.549	43.5937	39.8547	46.0642	58.3437	60.0006	50.5501
Phvul.001G209900	23.5944	19.2855	17.4017	19.9758	22.2595	12.6407	39.2967	35.8042	27.7842	44.4893	34.8158	35.7844
Phvul.001G210000	0	0	0.811657	0	0	0	0	0	0	0	0	0
Phvul.001G210100	393.219	380.806	499.331	690.728	649.869	856.667	1025.34	1029.11	1071.49	652.03	648.787	634.846
Phvul.001G210200	55.4967	50.8742	57.9049	42.6075	49.9944	51.7271	23.5884	30.3408	27.0723	32.7548	33.7227	30.7969
Phvul.001G210300	0.922327	0	0	1.40836	1.80276	1.38633	0.986962	0.740598	0.277715	0.284918	0.321542	0.482197
Phvul.001G210400	3.06506	0	11.0299	2.34012	5.9909	12.8996	3.27985	3.69171	1.84579	1.42025	4.27417	2.67071
Phvul.001G210500	13.2273	10.5603	11.424	13.4651	12.6037	10.7361	64.1188	60.9385	46.9967	23.0863	24.6705	19.7086
Phvul.001G210600	24.2511	31.3712	35.7473	29.1973	28.3721	27.3385	19.0138	19.6601	17.5531	22.0422	26.3389	22.1876
Phvul.001G210700	1.32766	0.45105	0.955548	3.04095	2.9194	1.19735	1.42071	1.46585	0.932779	2.25572	2.08283	1.61959
Phvul.001G210800	23.4873	11.9691	27.3583	20.2917	24.464	27.871	27.1836	30.3366	32.0105	39.8099	37.17	35.8684
Phvul.001G210900	9.61812	10.783	9.86436	12.1164	17.6244	17.3481	9.88045	12.019	7.8193	16.4899	16.5977	19.1079
Phvul.001G211000	4.86543	2.89265	3.28289	10.0606	11.1444	9.50704	10.0223	9.95007	11.2926	6.01196	5.61862	3.92149
Phvul.001G211300	0	0	0	0	0	0	0	0.250832	0	0.385993	0	0
Phvul.001G211700	0.649851	0	0	4.46535	3.33424	2.34426	2.50341	1.17407	2.15239	0	0.339827	0.67949
Phvul.001G211800	35.1739	24.1773	32.233	39.3453	45.8668	57.1725	83.1119	75.494	72.0431	56.2867	57.7472	58.5885
Phvul.001G211900	0	0	1.08151	0.254948	0.489516	0	0	0	0.201093	0	0	0
Phvul.001G212000	33.8025	34.4514	28.4642	55.2284	53.7642	61.579	28.9732	23.4102	22.9005	42.2901	42.4233	33.0468
Phvul.001G212100	8.38763	8.25386	3.74695	23.6279	27.3474	18.2588	19.684	14.1086	17.1562	17.0205	20.4183	16.6331
Phvul.001G212400	22.9434	20.9648	13.6658	15.1008	9.27821	15.6969	11.175	14.2935	9.29048	10.6312	12.4115	10.7541
Phvul.001G212500	9.59552	11.2286	9.39996	13.024	13.0244	20.0317	15.3449	14.3396	11.8779	12.186	13.9383	13.2846
Phvul.001G212600	31.7166	29.2759	26.1651	135.925	127.202	179.447	128.137	121.631	122.528	165.682	153.495	144.698
Phvul.001G212700	0.808567	0.412044	5.23748	0	0	0	0	0	0	0	0	0
Phvul.001G213000	43.1537	42.5479	21.0152	34.2006	40.2255	40.6101	86.5835	78.4591	74.5724	55.8586	55.6802	51.0074
Phvul.001G213200	17.1063	12.5692	10.737	17.92	16.329	15.4272	14.8143	12.3382	13.895	14.0096	17.0587	13.3108
Phvul.001G213300	0	0	0	0	0	0	0.0949133	0.267079	0.0890234	0	0.309218	0
Phvul.001G213600	14.5762	16.0445	10.0712	14.6899	11.966	18.9295	11.0432	6.14471	8.95341	18.1011	19.2083	18.2892
Phvul.001G213700	7.56248	7.70765	6.53145	8.08336	7.76027	6.82019	3.88437	3.18802	3.18791	1.40169	3.95465	5.53518
Phvul.001G213800	12.7149	15.1189	13.7268	13.8681	23.7429	25.391	22.2555	20.6017	20.8744	17.9557	14.7229	17.2517
Phvul.001G214000	17.6432	12.6931	15.9661	21.5921	19.7782	19.6554	9.91182	9.1408	7.65613	15.7495	15.3318	11.8012
Phvul.001G214100	23.3834	22.9811	22.5395	27.6294	32.6462	29.1218	22.1624	17.854	22.0444	24.895	21.1077	21.2481
Phvul.001G214200	60.3651	55.6554	51.7342	64.5228	70.793	59.8003	45.4354	42.5614	42.6718	77.2868	65.2704	51.1743
Phvul.001G214300	1.55885	1.58878	1.68291	2.38032	2.85647	4.92046	0.16681	0.0782318	0.625832	3.49123	2.03793	3.66739
Phvul.001G214400	11.0954	14.7501	7.81201	4.41974	4.59668	11.7466	4.95568	6.68194	6.53645	1.56473	2.2704	5.04412
Phvul.001G214500	12.7953	11.1779	11.5583	11.5633	11.8667	14.6008	10.2271	8.17742	9.90691	15.8508	11.88	13.5154
Phvul.001G214600	19.1083	6.49171	13.7527	16.8924	18.4287	22.07	21.5236	20.2896	21.2983	18.4851	23.3154	16.6499
Phvul.001G214700	58.4982	56.4063	40.8641	68.964	74.4046	68.0143	66.8322	63.2051	61.9078	63.1149	65.8296	51.4216
Phvul.001G214800	19.0643	24.6616	18.2067	18.4741	13.9735	14.548	30.1298	32.0144	37.7536	22.4243	30.6749	21.0839
Phvul.001G214900	13.693	17.4448	24.2272	22.9416	21.1882	29.8434	21.0021	23.479	20.844	22.7359	24.2661	18.0958
Phvul.001G215000	5.31574	3.00988	9.56462	9.92073	9.5242	9.58796	1.32726	0.711394	1.60058	0.273683	0.308863	0.308788
Phvul.001G215100	0	0.721929	0	0	0	0	0.909564	0.426575	0.63984	2.62575	2.96327	1.85159
Phvul.001G215200	2.69475	5.49296	2.90921	2.57175	2.46896	0	0.21627	0	0	0	0	0
Phvul.001G215300	2.52909	3.6087	0.546072	4.63421	2.96599	13.2289	0.974278	0.609233	0.456909	2.57818	1.58705	2.90888
Phvul.001G215400	113.728	136.07	171.585	149.39	144.454	166.907	160.324	159.313	169.092	155.475	170.659	180.588
Phvul.001G215500	57.3127	61.2857	46.6589	88.9493	88.1487	103.375	120.949	134.949	106.654	68.7867	109.073	110.521
Phvul.001G215600	50.8852	73.0782	52.4377	84.7636	94.9382	74.0507	17.0779	24.3762	18.4556	56.8029	65.9188	64.6936
Phvul.001G215700	2.13381	4.0777	0.575906	0.814565	1.36851	0.481092	0.256876	0.240944	0.240936	1.23593	1.53427	0.836675
Phvul.001G215800	1.67933	5.13471	1.81298	0	0.820597	1.00967	0	0	0.50565	0.518766	0.292725	0.292654
Phvul.001G215900	0.421976	0	2.73335	0.322172	0.309295	0.380558	0	0	0.508232	0.19553	0.882658	0.220611
Phvul.001G216000	2.0326	2.58953	9.87462	6.5954	4.4695	7.79065	1.63128	1.68312	0.306011	6.59291	4.7831	6.90725
Phvul.001G216100	33.752	25.0832	67.5621	40.801	45.8704	33.6098	15.3498	12.9157	16.938	26.066	38.6093	34.5561
Phvul.001G216200	1.89682	1.93323	2.04777	4.8273	6.4881	3.42128	0.811898	0.571156	1.33265	2.92975	2.64508	1.98333
Phvul.001G216300	0.84303	3.00725	1.82024	1.6091	0.617914	0	2.43569	2.1577	2.15763	1.1719	1.54296	1.54259
Phvul.001G216400	7.56473	10.0463	6.68188	4.90046	6.21678	5.37508	5.00409	4.69372	4.69356	7.96649	7.43217	6.7113
Phvul.001G216500	3.20705	2.64602	3.46228	3.96429	4.70133	4.68272	4.06913	2.98902	4.27645	6.79336	4.71176	3.99205
Phvul.001G216700	28.7583	25.5284	47.572	50.9958	39.438	49.7796	32.6102	31.7049	38.5474	61.2552	61.1247	53.1075
Phvul.001G216800	49.1351	47.1611	49.9553	33.1433	36.7137	52.0562	24.1963	23.701	26.573	38.4618	41.1607	42.6471
Phvul.001G216900	5.80315	4.54966	8.19266	11.5878	11.1246	9.66194	20.3491	16.1299	14.5164	20.8914	16.107	16.1031
Phvul.001G217000	5.15476	3.37739	0.794998	1.68667	1.88914	1.66029	4.2552	2.21738	1.77384	4.43588	2.88812	2.88743
Phvul.001G217100	26.3599	50.9038	35.9465	38.1322	33.5574	27.5261	24.4957	32.1669	27.9884	26.3572	37.0002	31.914
Phvul.001G217200	0.526534	0	5.11593	0	0	0.474853	0	0	0	0	0	0
Phvul.001G217500	14.9531	14.1891	11.6898	11.8101	13.2277	16.7405	15.8906	15.3708	15.3703	17.4414	19.1441	15.6351
Phvul.001G217800	2.03797	2.59637	4.40032	1.55596	2.61409	6.43278	1.96271	1.84098	2.76137	2.12475	1.86501	2.13092
Phvul.001G217900	0	0	1.62967	0	0	0	0	0	0	0	0.263128	0
Phvul.001G218000	14.2287	12.8704	8.25655	0.271584	0.782187	0.641604	2.79774	2.78489	1.76727	2.39001	1.76715	1.11582
Phvul.001G218100	13.8789	16.3788	26.0237	32.3466	24.0934	32.2797	47.1339	49.9293	45.3087	28.0934	27.8848	27.8781
Phvul.001G218200	31.8386	27.3026	22.7569	19.7819	21.5663	23.5649	21.5697	23.4716	20.4957	23.0961	20.5534	19.0561
Phvul.001G218300	237.264	215.589	200.578	280.738	308.278	288.374	358.202	361.887	350.516	341.094	324.101	299.509
Phvul.001G218400	19.87	15.113	14.4076	14.2648	11.0861	11.2333	7.71163	5.44732	7.50096	9.20715	11.1661	9.76796
Phvul.001G218500	11.0704	9.67111	4.69521	5.73536	2.60816	2.49596	3.6808	4.28587	3.21429	5.86251	6.40934	6.40779
Phvul.001G218600	1.51995	0.774562	0.820453	0	0	0	0	0	0	0.352148	0.397414	0
Phvul.001G218700	4.34576	0	1.1729	10.7832	3.1853	9.79802	5.2316	5.5614	7.52398	1.00684	2.84067	2.27198
Phvul.001G218800	11.1578	4.92784	5.62133	3.69146	4.63435	13.4168	26.0285	26.7659	28.2208	4.65314	2.52839	4.47222
Phvul.001G218900	10.8644	7.0867	7.03741	9.62196	10.5115	5.87881	12.2768	11.9079	11.9075	11.0753	7.72662	14.7679
Phvul.001G219000	14.8257	6.66631	7.06128	15.98	9.26871	12.584	8.53893	8.14062	6.95867	13.9416	10.4891	10.9425
Phvul.001G219100	23.5395	19.0701	16.2903	11.5205	14.1569	7.62068	12.7883	16.7205	15.0843	7.55133	5.99696	9.15105
Phvul.001G219200	25.9351	28.4355	24.181	30.9016	33.6988	26.5789	34.5646	38.5736	46.8547	38.4196	40.2758	39.2389
Phvul.001G219300	1.9915	5.4126	5.01663	1.01365	0.486567	0	0	0	0	0	0.694277	0.347054
Phvul.001G219400	203.893	188.189	154.699	324.402	288.966	324.041	1590.59	1506.32	1468.49	689.093	662.101	691.385
Phvul.001G219500	4.75597	6.2322	8.31293	6.57057	9.29592	6.7401	8.79715	6.41027	6.47824	8.18541	7.3427	7.34092
Phvul.001G219600	7.00452	11.6008	10.3977	10.0272	8.34289	7.10663	11.8052	15.8186	12.9181	12.1713	15.5672	12.3592
Phvul.001G219700	0	0	0	0	0.739073	0	0	0	0	0	0	0
Phvul.001G219800	203.911	219.675	100.897	25.2643	32.7763	58.879	2.87106	2.15439	3.50076	11.3963	14.0304	11.2216
Phvul.001G219900	0.587489	2.69445	0.951363	0.448538	0.43061	1.58947	0.942989	0.707601	0.265341	1.08889	0.614432	0.614284
Phvul.001G220000	34.5588	29.9979	25.8843	23.229	16.1194	14.9123	19.7997	19.2687	18.2225	24.1351	24.0382	16.5115
Phvul.001G220100	738.195	681.039	363.213	359.77	367.048	321.649	92.8608	89.5988	103.019	195.049	211.989	195.676
Phvul.001G220300	57.4321	56.0116	36.1682	50.4006	51.6521	45.6927	40.3708	28.8226	31.7534	52.9186	42.9783	38.3087
Phvul.001G220400	130.566	145.33	102.008	154.775	156.144	137.892	115.818	101.392	110.182	136.126	107.806	125.743
Phvul.001G220500	160.511	148.67	104.205	233.709	246.03	159.183	699.976	663.174	677.438	418.614	415.994	395.906
Phvul.001G220600	29.5419	35.1272	25.2486	33.8322	30.3747	26.2723	18.0453	20.8796	20.7553	29.2788	34.9735	27.0281
Phvul.001G220700	0	0.880381	0	4.61648	0.633137	0.779014	0.5546	0.520202	1.30046	0	1.80683	0
Phvul.001G220900	16.3728	14.798	12.6732	16.9816	17.2085	18.6661	22.4125	19.7202	16.929	18.4655	14.2159	12.9204
Phvul.001G221000	0	0	0	0	0.376175	0	0	0	0	0	0	0
Phvul.001G221100	1.13856	1.93402	1.02431	0.724392	0.695438	1.36907	1.70568	2.057	1.42843	4.48436	5.35848	3.57146
Phvul.001G221200	28.2475	35.4335	32.0593	14.3776	18.05	30.7005	6.97546	6.54282	11.7767	20.4725	23.8616	22.7198
Phvul.001G221300	14.817	10.571	7.35823	13.3488	10.426	12.8281	7.32517	6.42468	5.35372	19.636	18.1309	12.5492
Phvul.001G221400	11.8538	8.50167	8.05744	3.6871	3.21793	2.77155	10.9932	11.2367	9.25347	9.76473	9.41284	12.1649
Phvul.001G221500	0	0.343011	0	0	0	0	0	0.202679	0.202672	0.155947	0.175992	0
Phvul.001G221700	170.319	200.004	294.464	59.3642	50.659	51.2005	44.7713	60.2044	54.2564	46.8948	45.8234	50.329
Phvul.001G222000	20.2508	15.9488	21.3656	30.571	21.9275	21.5837	31.0275	35.2008	27.3005	29.4304	37.7863	32.9648
Phvul.001G222100	997.182	954.065	573.517	583.463	633.325	578.64	371.781	360.139	373.953	615.888	625.881	621.324
Phvul.001G222200	17.6458	17.9845	12.7	9.62305	15.7053	12.8826	4.85547	3.66875	4.04814	8.95521	7.4699	12.0807
Phvul.001G222300	4.94746	4.82319	5.57341	4.92691	3.46866	5.04382	4.28137	3.30334	3.69184	9.96737	6.52419	3.2613
Phvul.001G222500	11.268	7.54681	7.64638	12.7815	15.8102	15.6785	11.472	9.20937	10.857	11.4867	15.1518	14.9798
Phvul.001G222600	5.32226	4.70117	6.12887	20.8591	16.3844	18.5595	38.3859	34.2956	29.4868	15.9479	10.0194	13.9125
Phvul.001G222700	9.30024	8.36362	9.44976	8.7713	11.6286	14.8013	19.582	18.3675	15.8136	20.7867	18.7383	16.8747
Phvul.001G222800	0	0	0.50809	2.51526	1.37984	1.69777	0	0	0	0.218078	0	0
Phvul.001G222900	16.6783	21.2481	14.0044	6.36682	6.79149	15.8769	1.04108	1.25551	0.557987	9.01625	5.81441	8.4773
Phvul.001G223000	62.0159	61.7699	52.6045	62.106	63.018	57.0183	51.452	46.5025	41.8933	61.5776	57.279	50.8439
Phvul.001G223200	46.9908	47.8929	53.0719	45.2599	47.1601	51.5062	36.9007	43.3194	31.9986	37.8534	42.7192	38.9293
Phvul.001G223300	26.3049	20.2885	14.5829	31.482	34.9136	26.2876	34.9191	35.3222	30.9326	47.1083	49.0742	45.5313
Phvul.001G223500	38.8756	34.9298	59.6406	76.1548	64.8625	62.2772	65.8483	68.8493	78.8582	61.8628	66.07	52.9502
Phvul.001G223600	0	0	0	0	0	0	0	0	0.168184	0	0	0
Phvul.001G223700	1.28135	0	0	0	0	1.73337	0	0	0	0	0	0.334948
Phvul.001G223800	51.5583	36.2225	58.9039	67.6448	90.2571	53.7206	372.97	387.067	365.198	253.054	263.071	244.95
Phvul.001G223900	25.9831	16.5512	27.1743	15.4982	17.2593	19.7714	15.3791	15.6477	15.4026	11.2873	11.0397	18.2536
Phvul.001G224000	17.868	16.8785	14.1146	24.622	17.8881	16.5072	11.612	11.2854	9.84161	12.1163	13.9016	11.8477
Phvul.001G224100	11.2176	8.74281	8.54843	14.1061	14.5096	10.7116	93.8405	94.9744	90.2027	41.2772	39.3368	37.6024
Phvul.001G224200	0	0	0	0	0	0	0.34377	0	0	0	0.373322	0
Phvul.001G224500	15.3253	14.9687	12.7534	16.8196	15.2113	16.7004	11.992	14.1323	9.80576	17.3093	16.529	14.6889
Phvul.001G224700	17.2399	13.9665	12.8851	27.3372	20.5744	13.9531	51.2287	48.9165	40.5294	48.8521	42.6491	36.5145
Phvul.001G224800	11.4362	6.11927	10.4944	9.6045	11.9449	12.8921	0.458912	0.602628	0.430434	4.23934	5.38232	5.82943
Phvul.001G224900	24.9562	23.123	22.0436	27.2813	18.7078	30.1794	4.73408	5.46518	3.92796	9.72419	10.381	12.7507
Phvul.001G225100	0	0	0	0	0	0	0	0	1.1113	0	0	0.643185
Phvul.001G225200	7.99153	6.59352	7.80584	10.169	6.69432	8.92311	7.81857	5.72941	5.84379	9.87472	6.76603	8.35601
Phvul.001G225300	177.847	188.769	45.4439	30.5312	37.7956	86.3643	19.9319	10.7738	13.3083	20.9679	30.8172	27.5087
Phvul.001G225400	241.054	244.096	224.98	233.316	235.39	201.966	201.198	190.358	189.181	188.083	193.148	173.182
Phvul.001G225500	32.6323	32.5511	40.4762	40.2869	34.0965	51.3448	45.0234	42.0219	44.111	32.8153	33.0397	43.9213
Phvul.001G225600	8.96945	8.06615	22.7841	10.4735	7.73449	17.1298	5.25068	6.19599	5.87804	2.4448	3.86269	3.58591
Phvul.001G225700	0	0.922206	0	0.345414	0.331608	0.408012	0.145237	0.272458	0.136224	0.628909	0.236583	0.236526
Phvul.001G225800	1.41927	1.44651	3.3198	3.07017	3.29421	2.98658	5.69524	5.76936	4.131	2.30176	4.08199	3.58633
Phvul.001G226000	0	0.379797	0.804599	0	1.63882	2.0164	0.598137	1.12208	0.561019	1.03603	0.974335	0.77928
Phvul.001G226100	9.04306	6.91249	10.739	9.3207	6.95968	8.56322	29.4658	36.0795	33.6276	25.7701	32.6294	29.3121
Phvul.001G226200	1.38986	2.83308	3.00094	0.530568	0	0	2.0078	3.34804	1.46472	3.22009	0.726801	3.26981
Phvul.001G226300	217.526	193.068	97.0542	126.856	127.669	73.8369	29.3753	27.07	26.1023	119.763	130.96	138.482
Phvul.001G226400	77.6144	64.5154	61.4697	108.072	110.98	86.3479	58.8182	51.4347	54.1147	67.8011	59.2171	66.5199
Phvul.001G226500	0	0.913102	4.836	4.10405	1.97	4.03984	0.575212	1.07907	0.269758	0.415133	0.936991	0.468382
Phvul.001G226600	11.0555	8.70688	9.76526	5.37135	4.42	6.34478	6.29155	5.90133	6.50636	5.35562	7.35798	7.3562
Phvul.001G226700	0.455221	0.69594	0.245724	0.173777	0	0.20527	0.0730684	0.205609	0.137068	0	0	0
Phvul.001G226800	79.3946	85.6786	75.2089	115.884	113.82	94.065	88.2069	74.7671	72.7723	91.4313	96.061	92.1718
Phvul.001G227000	54.6977	56.3387	43.1925	34.0874	36.2666	31.5496	14.6431	12.7455	11.8721	35.4653	35.0717	28.2931
Phvul.001G227100	14.1608	11.2254	10.6165	21.9235	23.6421	21.2848	17.9313	19.0696	17.0554	20.7787	21.5983	20.9762
Phvul.001G227200	6.44153	12.0362	15.6468	15.9835	14.5577	15.4914	9.65012	8.56668	10.021	14.924	16.0003	14.3126
Phvul.001G227300	0	0	0	0	0	0	0	0	0	0	0.165589	0
Phvul.001G227400	9.71298	8.24953	9.61213	25.955	13.6453	19.7091	4.4173	6.33686	6.58035	19.1279	11.8515	14.3876
Phvul.001G227600	26.9084	25.6836	18.4443	30.9792	40.6981	54.6975	61.9758	56.8457	50.7993	44.7282	40.2035	39.9704
Phvul.001G227700	4.53749	1.54153	6.53145	4.04168	2.21722	6.13817	2.67051	1.13858	1.36625	2.80337	3.95465	2.37222
Phvul.001G227800	31.3518	26.5276	21.0744	28.4529	25.1478	27.741	32.093	37.5836	29.389	30.1513	32.4803	31.8539
Phvul.001G227900	7.91314	7.09724	5.80916	8.9415	12.0642	9.99101	6.29996	4.47956	3.90757	10.5601	4.80011	5.12991
Phvul.001G228000	20.7128	8.00739	10.795	15.2686	18.8464	11.5943	6.42001	3.6561	6.88184	11.2524	12.6988	9.70852
Phvul.001G228100	9.22695	10.3445	6.47481	13.0326	7.1012	7.48916	10.2191	10.0021	12.0854	10.9025	12.5451	12.3009
Phvul.001G228200	0.811118	0	3.50267	0	0	0.365752	0	0	0	0	0	0
Phvul.001G228400	2.7628	0.563167	0.596533	0	1.21502	0.498324	0	0.332765	0	0	1.1558	0.577761
Phvul.001G228700	30.4569	28.5828	20.8353	32.923	38.0169	27.7394	20.6196	25.0612	20.702	33.8147	31.2229	22.7021
Phvul.001G228800	0.30781	0	0.332306	0.470016	0.45123	0	0	0.185371	0.0926824	0	0	0
Phvul.001G228900	39.167	35.4835	34.0621	36.5486	41.4673	47.0968	28.989	34.0707	35.0522	28.2314	39.8254	33.559
Phvul.001G229000	73.601	79.1162	62.6975	80.9971	79.6563	80.3781	62.4841	50.7306	58.8663	75.1362	61.7917	54.8625
Phvul.001G229100	1.16083	1.18312	0	1.77255	0	0.523446	0	0	0	0.268946	0	0
Phvul.001G229300	14.0664	16.6613	16.4172	16.8349	13.3754	14.0572	14.2792	15.912	14.5378	18.8492	19.0853	14.3105
Phvul.001G229500	336.669	336.308	516.796	359.638	332.294	361.847	70.9266	69.9834	65.0852	172.843	182.556	162.261
Phvul.001G229600	8.90677	11.9444	8.09733	21.4742	17.5235	13.1057	39.3528	35.7827	38.1105	17.2687	18.2628	13.6019
Phvul.001G229700	13.1634	21.4657	32.6851	7.03501	9.1659	17.807	17.3256	14.2692	20.6103	10.6741	6.19518	7.91414
Phvul.001G229800	15.5788	10.434	13.4549	5.09749	5.54625	5.21845	2.42914	3.61875	4.28874	4.53748	5.3535	5.1195
Phvul.001G229900	0	1.80593	0	1.35283	0.865836	1.59799	0.379217	0.355697	1.06705	1.36841	0.308863	0
Phvul.001G230000	15.0073	11.0891	10.126	25.2071	27.7746	19.963	24.4497	21.3517	23.3844	9.73544	8.04395	10.5919
Phvul.001G230100	15.3338	9.11639	10.5762	13.9834	18.7319	20.743	17.3655	15.7754	18.5964	15.1972	12.9187	9.35265
Phvul.001G230200	152.158	126.323	145.23	155.022	176.154	166.758	123.734	109.687	104.222	157.82	150.179	153.303
Phvul.001G230300	22.1855	23.4811	38.6902	52.7692	53.1618	35.3986	34.7886	40.082	52.927	43.0972	39.7128	41.9337
Phvul.001G230400	33.6599	35.7355	58.2932	44.4375	38.0354	40.4747	232.096	221.712	208.191	98.7806	101.944	101.553
Phvul.001G230600	6.2841	8.8065	4.24012	5.99726	2.87877	3.54206	1.00867	0	0.473039	5.45972	6.16153	5.74937
Phvul.001G230700	12.4898	8.65613	17.2593	22.8859	19.0417	13.0661	26.3026	26.9277	21.9626	22.2236	22.9903	26.119
Phvul.001G230800	51.775	60.4166	30.783	48.6956	37.3994	57.5205	72.0244	54.9043	51.9652	50.068	56.1115	48.252
Phvul.001G230900	7.98316	10.1705	18.3143	19.0469	14.6285	10.7994	20.5023	20.733	23.737	23.582	20.8732	14.6077
Phvul.001G231200	13.6285	12.3027	10.5093	16.9455	23.4034	18.2606	10.1252	12.0766	12.3107	11.367	13.439	17.1001
Phvul.001G231500	0	0	0	0	0	0.55431	0	0	0	0	0.321414	0
Phvul.001G231600	5.55277	3.3013	3.49689	4.94603	5.42667	2.50387	2.22821	2.64735	3.48323	3.43064	4.59755	3.38685
Phvul.001G231700	39.2537	40.3847	30.3839	36.1897	37.7289	30.5583	29.3636	24.4201	24.7538	37.9222	36.2127	30.4926
Phvul.001G232000	4.42163	2.45809	4.33955	3.37584	5.3033	2.17507	1.41945	3.75215	3.26789	3.16639	5.67541	2.5218
Phvul.001G232100	2.14668	5.83436	1.54501	2.18527	1.57344	1.29065	0.918846	1.93918	1.29274	2.65254	2.24513	1.87049
Phvul.001G232200	20.4929	18.2085	11.9128	14.4424	9.6286	17.0598	27.3269	26.4231	20.8846	18.0176	19.5093	18.131
Phvul.001G232300	9.12417	5.42461	6.97729	4.93436	3.34386	5.48573	1.58658	2.51845	2.63284	5.10866	4.77131	3.18011
Phvul.001G232400	32.7951	26.4026	33.0248	30.7195	28.0777	38.2749	45.5623	38.2553	32.7772	31.5417	26.0846	31.1211
Phvul.001G232600	0.74385	0	2.40914	2.83959	2.18087	6.70839	2.86552	3.13576	2.46372	4.4808	5.83474	5.44444
Phvul.001G232700	42.009	41.8312	47.9586	25.4374	24.0667	34.4019	49.7583	50.3797	47.6155	40.05	43.9357	37.3615
Phvul.001G232800	16.0703	22.6183	17.7622	50.8303	53.5663	37.6125	82.4201	80.8798	59.6784	35.6366	29.0126	32.6062
Phvul.001G232900	3.64572	0.619284	5.2478	5.10298	3.11756	2.19192	3.9012	4.2996	4.39093	2.95629	2.54194	3.33549
Phvul.001G233100	0	0	0	0	0	0	0	0	0	0	0.360478	0
Phvul.001G233200	1.81928	3.7084	5.23748	0.462996	1.33347	0	0	0.182602	0	0	0	0.317042
Phvul.001G233400	55.6318	52.4684	76.1944	74.171	95.5505	95.8498	66.1055	68.756	58.503	59.6357	60.7884	61.2078
Phvul.001G233500	100.205	112.767	108.743	97.2253	90.279	85.6631	46.4095	51.7029	51.0725	67.4715	79.1466	69.5776
Phvul.001G233800	7.85465	9.41815	7.73152	13.934	12.0224	12.709	17.1316	15.3038	13.4947	19.8037	17.3962	15.8219
Phvul.001G234000	1.04949	1.06963	2.26601	0	0	0	0	0	0	0	0	0
Phvul.001G234300	186.312	184.633	496.91	229.116	211.644	376.971	654.274	645.781	659.318	314.105	305.946	311.264
Phvul.001G234500	1.27263	0.810662	0.686954	1.5789	2.09879	1.00425	0.970293	0.910112	0.862181	0.589696	0.748685	0.499002
Phvul.001G234700	19.2069	10.735	7.35772	9.46073	20.4358	13.4103	7.55815	6.34312	7.08912	4.59347	7.4519	9.06969
Phvul.001G234800	112.739	122.967	102.494	80.0341	85.5335	90.9709	62.2247	69.4825	60.5469	72.0969	66.1948	81.0001
Phvul.001G234900	7.97285	0	4.30367	0	1.46096	0	0	1.20036	1.80048	2.77077	2.08462	5.2103
Phvul.001G235000	0.805191	0	0	1.84425	1.77054	2.90463	0	0	0	0	0	0
Phvul.001G235100	2.83984	3.25615	6.51492	4.60737	3.38246	4.48193	0.455829	2.67223	1.81705	4.9346	1.29941	3.34054
Phvul.001G235300	2.30389	1.0273	1.86543	0.769556	1.16097	1.16874	0.600929	0.693732	0.693708	1.06755	1.58127	1.05393
Phvul.001G235400	0.145983	0.148785	0	0.222911	0.535003	0	0.281183	0.219786	0	0.135288	0.68705	0.152641
Phvul.001G235500	15.8439	17.0708	8.79676	10.3685	12.6085	13.8805	15.1135	11.9952	13.7667	10.6977	16.5706	14.6732
Phvul.001G235600	34.5503	36.7446	42.1651	62.5058	71.5685	50.8028	301.398	298.536	289.253	143.39	135.506	148.038
Phvul.001G235700	11.2118	10.6652	9.68326	3.99468	8.76575	4.04453	19.196	21.8316	21.6058	3.80981	3.12694	3.51695
Phvul.001G235800	6.26001	5.67127	18.7728	31.8628	30.0794	33.8734	2.00961	1.67553	0.628301	13.5366	8.36575	12.3638
Phvul.001G235900	1164.67	1109.48	1458.28	1505.84	1454.23	1553.89	1580.09	1600.16	1618.08	1144.97	1084.64	1154.76
Phvul.001G236000	121.048	87.9162	96.9573	79.4094	72.5928	80.3546	21.4239	15.392	16.2466	64.1498	61.0724	57.1603
Phvul.001G236100	7.06836	4.69829	7.63087	4.92731	6.30715	7.76035	6.01807	8.60602	8.51319	9.25615	8.67818	8.19408
Phvul.001G236300	13.6212	14.1844	10.2297	13.3385	10.852	10.4149	14.6391	14.2661	12.2149	16.4651	16.4137	15.4809
Phvul.001G236400	70.9444	61.5202	61.78	48.7783	57.4585	53.0228	38.5033	38.9477	34.8157	46.1317	45.0927	41.5982
Phvul.001G236500	13.6746	9.81934	54.6897	11.6267	12.5288	26.3465	14.4666	14.0373	13.8496	10.9447	6.17576	7.96156
Phvul.001G236600	2.96967	1.13501	5.20976	2.55071	1.90459	3.34774	0.595835	0.223552	0.55886	0.688026	1.35882	1.55256
Phvul.001G236801	20.3701	20.3694	29.0449	31.6913	34.932	24.6098	24.0596	26.8494	27.1956	46.4819	42.8096	43.0002
Phvul.001G236900	12.6406	17.6771	16.5029	12.1198	15.9447	12.1953	43.2218	43.3736	36.3795	28.7415	26.1333	25.8196
Phvul.001G237000	32.0811	28.3374	29.2467	26.1263	30.83	21.217	16.0204	16.9587	19.5341	21.1419	23.4867	19.7539
Phvul.001G237100	18.004	21.6118	12.526	8.85839	9.38409	7.93802	4.88065	5.30077	3.25263	7.04478	5.64892	6.27506
Phvul.001G237200	11.6265	17.7745	10.1379	0	0	0	0	0	0	0.207206	0	0
Phvul.001G237400	0	0	0.631357	0	0	0	0	0	0	0	0	0
Phvul.001G237500	0.394968	0.40255	0	0.301552	0	0	0.126794	0.35679	0.356777	0	0	0.412982
Phvul.001G237600	2.38815	0.811332	1.7188	0	0	0	0	0	0	0	0	0
Phvul.001G238000	1.63081	0.831058	11.4438	0	0	0	0	0	0.24552	0	0	0
Phvul.001G238100	102.182	96.8504	30.2822	19.6674	24.3359	23.7479	7.99396	6.5501	7.06697	29.4432	30.6834	24.9897
Phvul.001G238300	37.4323	51.0949	45.4626	10.2068	7.83905	25.3186	15.45	18.7185	17.1077	39.6456	25.1672	39.8385
Phvul.001G238500	5.47289	4.3384	2.95421	9.5176	6.01717	7.95196	20.7903	23.1629	20.4156	11.5527	10.0168	8.58375
Phvul.001G238600	41.5768	30.4103	31.684	21.2866	27.6063	15.4395	12.562	12.6666	12.6662	21.7586	24.5555	18.4121
Phvul.001G238700	22.5271	27.7737	41.5792	35.2304	42.3444	54.0668	52.0219	47.373	50.8723	33.3354	38.9505	35.9017
Phvul.001G238800	1.91289	2.43701	6.71164	4.74649	3.15469	2.15642	1.07464	1.29599	1.15195	1.77275	3.50108	2.00013
Phvul.001G238900	0.436544	0	0.942569	1.99976	2.87975	2.36217	1.40141	1.97173	1.44589	2.02281	3.65252	2.28227
Phvul.001G239000	8.38449	6.29664	6.19329	4.043	2.5876	5.17367	3.39994	3.18906	3.72044	4.9075	4.15374	5.30628
Phvul.001G239100	0.669594	1.3649	1.44576	0	0	0	0	0	0.201616	0	0	0
Phvul.001G239300	45.2581	38.4391	31.2874	51.2245	51.796	41.1739	39.381	36.6994	33.4706	91.243	87.6089	83.2291
Phvul.001G239400	13.6636	15.1919	30.843	8.53522	15.4777	13.4427	3.19007	2.61818	2.61809	6.33128	1.94867	0
Phvul.001G239500	12.2854	13.6595	18.8898	15.3486	16.9181	16.4514	13.7439	14.3487	12.891	21.7356	20.636	17.7115
Phvul.001G239600	17.027	13.1468	12.8117	25.2117	21.1785	24.6622	15.57	12.2738	12.118	14.5841	20.7758	21.58
Phvul.001G239700	107.683	109.032	168.679	123.052	131.546	114.885	84.953	106.387	101.085	105.011	128.447	143.134
Phvul.001G239800	115.27	120.898	99.8444	139.686	157.19	177.692	155.333	132.783	137.622	132.6	124.762	112.819
Phvul.001G239900	4.77227	4.86388	6.55717	9.93696	7.31383	5.47763	41.5036	34.7491	41.9326	36.5873	33.123	31.9809
Phvul.001G240000	3.12872	3.76856	2.14945	3.47452	2.91869	3.33465	5.75244	5.31001	5.22418	3.0313	3.27221	1.33831
Phvul.001G240100	4.66439	1.78272	5.03559	4.00633	3.41884	3.68074	3.55627	4.38908	3.33558	2.43149	3.35383	5.18194
Phvul.001G240200	96.6932	95.7811	108.493	163.407	168.423	141.581	630.582	635.635	586.053	383.104	389.171	405.549
Phvul.001G240300	2.00253	3.26555	1.29713	3.97513	2.0549	3.25075	2.31429	3.25612	0.844151	2.78372	3.76986	2.09386
Phvul.001G240400	19.9909	17.9156	17.1166	8.68396	9.09476	7.14932	6.3069	7.78385	8.30249	12.4573	13.1574	10.6315
Phvul.001G240500	35.3888	31.8863	53.1549	25.4524	28.5703	29.6025	14.8182	13.7447	17.1417	14.4968	15.0193	10.1892
Phvul.001G240700	1.5017	2.55088	6.48483	1.5287	0.733798	0.902868	0	0	0.150722	0.463893	0.523523	0.523397
Phvul.001G240800	0	0	0	0	0	0.479104	0	0	0	0	0	0
Phvul.001G240900	129.577	112.311	142.281	146.281	181.023	185.776	215.809	239.44	214.088	168.323	180.693	176.307
Phvul.001G241000	0	0	0	0	0	0	0	0.350861	0	0	0	0
Phvul.001G241100	249.351	280.953	246.6	224.615	237.114	236.201	310.592	335.081	299.24	212.241	222.951	215.706
Phvul.001G241200	65.0972	59.8883	405.496	75.2107	71.7823	108.064	65.2823	65.5699	63.833	25.893	27.1126	33.4307
Phvul.001G241400	19.0825	22.4409	157.678	0.560352	0	0	0	0	0	0.680171	0	0
Phvul.001G241500	8.27949	4.92242	8.93839	11.3256	19.7229	19.6004	4.65135	4.25898	3.32396	10.0707	9.02001	7.57497
Phvul.001G241600	0.434821	0	0	1.99187	2.86839	2.35285	0	0.13093	0	0	0.454763	0.454653
Phvul.001G241700	4.45412	5.7777	5.68288	8.6562	5.34228	4.01693	1.94983	1.58505	1.58499	0.375254	1.27047	0.423388
Phvul.001G241800	26.5271	19.1381	14.8018	34.1343	29.493	27.149	38.8475	38.5023	37.9625	31.3511	33.3548	29.2952
Phvul.001G241900	7.39765	3.76983	8.7124	9.24215	10.3515	13.0398	11.7662	11.9476	11.2385	10.7509	14.7705	10.8994
Phvul.001G242000	110.196	78.618	93.9829	132.089	121.155	89.442	137.257	145.335	138.362	132.76	133.114	123.864
Phvul.001G242100	8.89782	8.37104	3.69459	11.4964	7.02349	1.23453	14.5018	13.8084	11.541	16.4919	11.4534	13.2398
Phvul.001G242200	16.4384	18.0105	20.8523	7.21652	9.03662	7.04184	19.7892	19.0568	16.8288	11.2351	10.7452	14.3951
Phvul.001G242300	8.37621	6.98482	8.76878	8.5268	8.55808	8.24079	7.33353	8.10156	9.17125	7.88016	9.42402	7.03313
Phvul.001G242400	12.2635	13.1238	14.5634	9.83111	13.4831	7.18885	15.1569	16.8017	15.1395	27.276	25.6518	33.0187
Phvul.001G242500	11.5487	12.988	10.7481	10.9455	13.7188	13.6474	14.1904	15.9483	16.4274	16.2384	17.0763	9.99345
Phvul.001G242600	0	0	0	0	0	0.537189	0	0.0896796	0	0	0	0
Phvul.001G242700	52.1198	68.3924	45.0141	67.6474	62.5559	58.755	45.3847	39.8233	47.6686	34.1128	34.4095	29.6327
Phvul.001G242800	17.1914	22.8541	14.5249	25.1094	23.558	31.0081	47.5102	48.1645	45.6872	25.6297	23.8429	29.3079
Phvul.001G243000	34.6829	33.3848	33.2827	21.5761	19.3014	24.907	22.0619	17.7925	17.4051	18.7494	19.4802	19.1397
Phvul.001G243100	1.87226	0.763282	1.61701	6.57544	4.39139	6.41628	1.80312	2.25505	1.12749	0.867548	0.783252	0.587297
Phvul.001G243200	25.1213	26.3566	23.5311	35.5389	37.3678	25.3209	14.7059	16.3524	13.6821	37.3179	38.8306	25.8808
Phvul.001G243300	28.4651	29.9679	32.0812	14.3292	19.9469	24.8248	7.33046	9.23052	7.2523	18.5527	14.0674	14.7181
Phvul.001G243400	7.6082	11.006	6.35897	20.9864	15.2906	12.1735	9.53328	9.7549	7.90711	13.9879	11.8073	11.0346
Phvul.001G243600	0	0	0	0	0	0	0	0	0	0.292018	1.31822	0.988424
Phvul.001G243900	6.80561	6.71949	7.57681	12.8275	14.0296	15.344	3.68678	3.00984	3.458	16.4573	13.2345	10.5628
Phvul.001G244000	1.73342	0.588899	4.36653	2.20573	0.423514	2.60547	11.8713	13.3969	9.04691	0.267738	1.20861	0.906241
Phvul.001G244100	11.7029	12.4461	15.9301	28.3588	20.1393	16.0607	16.4977	17.7726	13.9418	17.6829	20.222	25.2713
Phvul.001G244200	601.434	634.818	746.612	955.602	882.205	950.202	1207.78	1225.43	1381.11	760.736	837.66	911.236
Phvul.001G244300	56.8366	65.1516	51.1091	56.7693	49.3051	41.7299	47.2246	43.0876	42.321	65.4999	53.6388	46.3545
Phvul.001G244400	50.4065	34.2494	27.209	34.986	40.3051	44.0814	75.2694	100.037	88.7655	59.0998	86.2663	78.659
Phvul.001G244500	9.18822	6.689	6.1406	6.34695	5.77257	4.34047	3.51147	1.31747	2.50311	4.46027	3.2032	4.34615
Phvul.001G244900	11.1164	16.0276	9.07401	18.6305	15.3023	15.4048	49.0906	46.2091	35.5945	31.4086	30.7671	25.0897
Phvul.001G245000	24.5754	22.0564	20.5913	20.1631	17.7441	20.1784	18.6045	25.0715	19.8798	18.1859	21.099	15.341
Phvul.001G245100	0.431175	0.439452	0.465489	1.64598	1.26415	5.44395	2.90677	3.63531	4.02466	0.998965	0.9019	1.1271
Phvul.001G245300	7.34337	8.13515	5.51497	4.87525	8.4247	11.8055	11.377	8.07562	9.70963	13.019	11.6872	11.0167
Phvul.001G245500	0.864283	2.20219	3.26573	0.329933	0	0.779451	0	0	0	0	0	0.225926
Phvul.001G245600	24.2679	24.7338	40.5464	39.7032	39.3868	50.5461	39.5093	35.6669	37.9274	33.4672	28.7046	27.1872
Phvul.001G245700	68.3235	91.9184	91.4635	50.599	41.5655	68.3952	27.1975	25.5106	33.3272	47.1719	56.451	59.295
Phvul.001G245800	1.13437	0	1.22465	0	0	0	0	0	0	0	0	0
Phvul.001G245900	11.0784	7.41984	11.96	7.0082	5.33607	5.99461	5.28383	5.24204	6.38554	8.94674	7.1174	4.96443
Phvul.001G246000	9.31299	9.49177	10.4008	15.6917	16.2415	26.6447	18.0412	16.6322	14.7944	16.5174	17.633	19.1397
Phvul.001G246100	11.2939	6.90642	14.6312	15.5209	10.7615	10.1854	12.5083	14.113	7.99145	9.41982	11.5166	8.2663
Phvul.001G246200	26.1852	14.4559	12.9567	12.0785	9.1966	15.2514	11.3832	10.6772	10.8411	14.4084	6.27599	9.98211
Phvul.001G246500	0	0	0	0	0	0	0	0	0	0.139949	0	0
Phvul.001G246600	0	0	0	0	0	0	0	0	0	0	0.171066	0
Phvul.001G246700	0.375181	0.764767	0.810078	8.59334	7.69988	6.42876	0.481768	0.564859	0.451872	3.3031	3.53149	0.392293
Phvul.001G246800	0	0.282291	0.299016	1.05733	1.82712	3.74682	1.86722	1.66801	1.50115	0.641705	1.15871	1.30323
Phvul.001G247000	96.5794	95.86	115.85	150.365	151.758	138.335	192.915	189.123	171.631	140.398	144.581	145.866
Phvul.001G247100	13.9628	15.6829	32.3014	12.1833	14.6204	31.6092	19.4847	19.5632	19.1335	11.8835	15.6462	12.9609
Phvul.001G247200	218.672	186.694	56.1104	24.196	25.5518	27.4377	39.8811	41.6063	32.8259	34.95	36.4595	52.0251
Phvul.001G247400	1.93812	7.90131	10.4618	7.39862	2.84116	12.2352	2.48873	0.583593	2.33429	6.28645	5.06752	8.10607
Phvul.001G247500	28.1656	15.7421	21.5792	15.9545	9.32329	9.01326	26.2504	28.1788	22.7064	11.788	11.4028	16.1501
Phvul.001G247900	153.481	155.977	116.653	150.179	159.693	176.6	152.06	148.207	146.21	169.621	180.354	186.305
Phvul.001G248000	44.0145	49.4214	31.007	26.7696	24.606	30.9481	21.0748	20.1046	19.0931	24.8887	24.772	22.621
Phvul.001G248100	36.9836	41.0591	37.7879	44.8757	41.1458	51.8171	27.9855	35.9939	32.0156	38.5583	44.5508	36.5988
Phvul.001G248200	0	2.05537	0	2.30953	1.47815	4.5468	4.53177	9.41225	13.0553	0.467228	1.05457	1.05432
Phvul.001G248300	0.709635	0	0	5.95974	4.68125	3.19991	1.36686	0.42736	1.70938	1.64411	4.45308	1.113
Phvul.001G248400	2.2788	1.16127	1.23007	4.34956	1.67028	0	4.38929	9.26336	9.94919	6.8635	7.74575	5.36114
Phvul.001G248500	3.30352	1.68347	0	0	0	4.46891	0	0	0	1.53075	0.863758	0.863548
Phvul.001G248600	3.6317	0.740283	1.17621	1.1091	0.798575	0.98257	0.582931	0.765485	1.20286	2.01938	3.0386	2.08854
Phvul.001G248700	0	0	0	0	0	0.319403	0	0	0	0	0	0.370319
Phvul.001G248800	38.8498	51.5784	35.3192	75.7141	62.9461	54.3988	584.693	572.748	549.487	245.392	249.67	237.583
Phvul.001G248900	34.3924	31.7143	41.8443	22.0901	20.4069	25.6011	74.1309	80.5466	67.2294	41.7381	37.968	38.2443
Phvul.001G249000	3.42224	0.348793	0.738917	1.04513	1.75587	3.39497	3.62545	2.67925	4.32786	3.01294	4.29503	3.57832
Phvul.001G249100	0.90219	0.919509	1.94798	2.06642	0	0	2.02737	1.08664	1.08661	1.25414	2.35892	0
Phvul.001G249200	6.4103	2.99445	4.61363	5.50593	8.41822	4.81759	9.00313	6.99706	6.99681	7.1783	7.40265	8.93689
Phvul.001G249300	41.3946	44.6232	21.485	12.7632	13.42	20.8195	1.66108	0.838953	0.719077	17.3366	16.0268	15.3986
Phvul.001G249400	59.9422	56.6335	42.5119	32.4029	33.6733	26.4374	28.9345	26.4812	26.4802	37.3041	36.1504	34.083
Phvul.001G249800	0	0.701947	0.743536	0	0	0	0	0	0	0	0	0
Phvul.001G249900	44.0086	36.1319	55.4293	28.9332	39.8731	41.3427	31.5913	29.6319	31.1032	36.2528	32.6024	43.1398
Phvul.001G250000	65.8587	77.7213	53.5407	78.7819	66.0568	83.2002	80.7169	71.9371	66.957	87.3497	76.1295	70.2564
Phvul.001G250100	4.86004	4.52261	4.79057	4.19455	4.49153	4.66886	6.61384	5.28104	5.59897	7.68613	7.5139	6.4626
Phvul.001G250200	19.9524	25.7824	25.002	36.1791	33.6884	23.4564	45.4082	46.1322	43.5558	38.1368	42.8527	37.9993
Phvul.001G250300	34.8997	25.5372	8.69471	4.7825	2.62362	1.61406	0.861817	1.07782	2.9639	3.73187	4.21157	3.74271
Phvul.001G250500	0.372824	0.379981	0	0	0.273268	0	0	0.112262	0	0	0.389922	0
Phvul.001G250600	0.412058	1.67987	0	0	0.302025	1.11484	0	0.124076	0	0	0.215478	0
Phvul.001G250700	2.63717	3.02377	1.42352	1.51008	0.72486	2.37832	0	0.0992607	0	0.610991	0.68953	1.20638
Phvul.001G250900	12.3486	15.1027	17.775	26.3982	25.9464	25.9852	14.7996	21.3183	18.0951	20.5989	23.6773	21.95
Phvul.001G251000	173.802	172.596	172.325	247.14	272.599	254.661	172.326	161.272	177.734	200.303	212.916	184.694
Phvul.001G251300	6.29494	12.338	6.79591	7.39398	6.3886	7.86056	0.310896	1.02065	0.437405	9.19938	7.59651	6.32889
Phvul.001G251400	99.1992	114.854	311.857	116.332	103.539	95.9037	20.1262	22.9403	29.3912	54.0557	58.9292	71.3618
Phvul.001G251800	31.8365	31.0957	28.1048	24.3067	22.4844	21.9824	16.0224	13.6306	11.4833	25.8929	24.2788	20.5453
Phvul.001G252000	20.1414	16.1604	19.8937	57.2571	56.225	65.3147	122.164	124.781	122.454	69.6988	75.2966	63.8522
Phvul.001G252100	8.45218	11.7882	7.68406	19.6989	19.5637	16.8499	5.4267	5.35802	4.15232	17.1088	13.4924	19.5359
Phvul.001G252200	63.1694	53.1851	50.8297	69.7969	73.6216	65.1075	190.571	189.738	171.538	130.9	133.98	120.614
Phvul.001G252300	16.7235	17.5772	18.6186	35.1124	42.9023	33.9346	48.1501	55.3923	53.9742	66.8365	76.2477	73.497
Phvul.001G252400	14.5307	8.03952	6.72304	6.97334	5.17312	9.73474	5.59764	6.62557	7.62539	7.69494	8.24986	8.46491
Phvul.001G252800	16.9569	18.6379	18.3064	18.0233	21.2022	15.2925	31.9142	32.638	29.5333	32.0454	29.3838	27.2907
Phvul.001G252900	22.3645	24.0371	17.9985	28.2513	27.1221	23.4698	84.588	86.8105	98.4389	55.9603	56.1365	45.7062
Phvul.001G253000	14.0464	10.4368	12.7184	6.78045	6.04448	6.21125	8.23296	7.50403	6.73975	11.5476	12.5581	9.0491
Phvul.001G253200	10.2084	4.55191	9.64321	8.28107	14.0296	13.2342	8.39767	14.0246	6.53177	20.3992	15.3476	15.3439
Phvul.001G253300	17.9389	20.3929	29.0498	28.4457	23.263	31.1118	36.5463	39.0579	41.7573	26.2158	31.7504	23.4463
Phvul.001G253400	5.69088	3.95463	5.86451	10.0723	7.77365	12.8307	14.6153	15.1887	14.4872	9.10954	11.7685	10.1428
Phvul.001G253500	47.7138	35.7571	39.8957	75.7145	80.9171	67.9207	149.268	148.18	132.258	39.016	35.9588	37.4175
Phvul.001G253700	1749.42	1757.3	2027.44	1627.01	1523.81	1797.85	1207.32	1285.33	1473.44	1468.55	1682.86	1699.04
Phvul.001G253800	761.119	713.833	1094.17	900.257	832.478	888.424	913.29	1090.1	1217.12	721.438	857.893	907.167
Phvul.001G254000	54.4266	40.8471	52.8821	43.0648	56.938	54.8853	30.8146	29.4993	30.8392	62.1318	55.3702	58.461
Phvul.001G254100	4.32337	4.83279	1.95731	3.30082	3.16889	3.39592	1.96993	1.72176	1.38576	3.29577	2.26082	1.53116
Phvul.001G254300	0	0	0	0	0	0	0	0	0	0	0	0.421838
Phvul.001G254400	2.27768	4.2559	1.63929	5.50673	6.95609	5.47763	2.43729	2.40043	2.28604	6.15652	8.13896	4.36619
Phvul.001G254800	2.68304	1.36727	0.482759	1.02423	1.96658	2.0164	2.00974	0.673247	3.23147	4.14411	5.14449	8.65
Phvul.001G255000	0.825881	1.68347	1.78321	0.630547	0	0	0	0	0	0.765374	0	0.431774
Phvul.001G255300	33.5707	32.293	39.9073	31.9664	24.8827	28.2346	43.4713	43.501	37.5935	37.753	35.1104	37.0739
Phvul.001G255500	32.4681	23.3381	19.9243	8.08899	12.2748	12.3289	21.9432	23.155	20.8902	17.5785	13.2254	10.7207
Phvul.001G255600	34.2905	35.9473	34.5514	37.4003	42.8472	41.5275	44.6613	36.8761	37.5631	42.371	39.9618	38.7569
Phvul.001G255700	12.8992	14.4615	11.1406	14.0339	17.2548	22.9754	10.87	9.9045	6.50567	14.7933	19.2244	15.0049
Phvul.001G255900	67.242	52.5678	36.2966	37.9202	26.0433	23.7744	32.87	30.141	32.3257	37.708	29.5688	33.7562
Phvul.001G256000	12.657	12.9	10.2482	14.2267	15.9773	16.1708	26.6365	29.6425	24.6659	19.7124	13.4213	12.499
Phvul.001G256100	0	0	0	0.20273	0	0	0.0852423	0.0799553	0	0	0	0
Phvul.001G256200	0	0	0.206845	0	0	0.518375	0	0	0	0	0.200385	0
Phvul.001G256300	2.95923	4.69161	1.41988	16.8194	19.0392	23.4259	1.89997	0.990069	1.68306	3.80893	5.84601	4.8132
Phvul.001G256400	2.5764	3.67619	3.33772	8.65496	9.81975	8.82935	8.43625	10.3955	7.44728	9.07303	11.856	9.42866
Phvul.001G256500	28.3047	26.3274	34.414	33.5692	38.8744	55.0183	42.5212	42.0353	27.7192	38.5825	34.2014	36.9228
Phvul.001G256600	25.0014	20.8058	17.5813	24.8671	28.7487	28.7531	43.7382	36.6052	30.3881	33.4791	30.7059	30.5786
Phvul.001G256700	205.817	204.371	191.706	316.971	329.143	356.585	269.502	258.208	257.774	221.656	226.148	214.097
Phvul.001G256800	0.521903	0	0	0	0	0	0	0	0	0	0	0.272853
Phvul.001G256900	9.72319	12.6626	8.74748	6.18624	5.93898	2.92294	6.06934	6.66882	11.2227	11.5138	7.62683	10.4491
Phvul.001G257000	16.0852	12.0222	15.0499	17.7389	22.5318	15.1511	60.8171	65.9785	60.0566	30.8072	27.2904	23.3594
Phvul.001G257200	2.14389	0.874019	2.54596	1.96419	2.19997	4.83366	2.27119	2.25944	2.32391	2.18551	1.56955	2.12959
Phvul.001G257300	55.6369	61.991	72.7901	82.4359	92.9647	88.4457	40.7165	46.5676	53.2385	64.6694	57.4489	63.351
Phvul.001G257400	3.75756	0.547098	0.579513	2.459	4.72143	3.87284	4.48041	5.33397	3.55586	4.72593	1.68424	1.96447
Phvul.001G257500	12.6277	9.19294	7.79008	8.26376	8.19791	6.50757	6.48607	4.99739	4.88858	11.0338	11.8862	9.6198
Phvul.001G257600	0	0	1.66886	18.8835	11.3305	6.97054	2.9775	2.79283	1.39636	8.5955	13.7422	12.9307
Phvul.001G257700	3.58606	4.41108	4.27193	1.8882	1.81273	1.89583	5.16059	3.94688	4.17014	3.15143	3.23321	3.74961
Phvul.001G257800	16.4823	9.51928	9.49014	20.9733	14.4972	18.8284	17.6374	22.0028	15.8812	19.348	19.5367	21.8298
Phvul.001G257900	0	0	0	1.45295	0	0	0.407284	0	0	0.293939	0.331723	0
Phvul.001G258000	0.387041	0.788942	0.417842	1.182	1.41844	3.14146	0.496997	1.04889	0.116539	2.33145	2.42875	1.61877
Phvul.001G258100	1.97114	3.01347	2.48267	3.76233	4.57514	4.44416	5.58958	5.34182	4.74812	4.56682	3.6077	3.60682
Phvul.001G258200	0	0	3.056	0.540303	2.07483	5.74398	2.72619	2.13092	2.55701	4.91876	5.9211	3.69979
Phvul.001G258300	44.9484	34.7279	42.2641	71.9558	74.925	62.7663	392.389	452.534	418.028	165.278	173.633	167.906
Phvul.001G258400	5.54944	7.42347	8.23773	5.56094	5.5929	3.75356	8.12811	5.53521	6.3705	4.98216	6.34807	5.98388
Phvul.001G258500	9.50636	10.7269	9.16329	11.6646	12.4426	14.0847	29.2097	25.4557	21.8768	17.3051	16.6889	15.2649
Phvul.001G258700	17.4322	13.8186	18.8194	15.5274	13.842	23.5817	13.3685	12.5394	11.8099	15.0331	15.6995	17.4677
Phvul.001G258800	22.6092	25.0764	21.5369	62.4469	60.4384	54.5733	75.1426	89.1036	84.0949	33.5861	43.1194	29.5505
Phvul.001G258900	9.05722	12.3081	280.303	5.76253	9.95797	4.08411	0.969193	2.72724	0.454525	5.59577	1.57877	4.73515
Phvul.001G259000	27.8752	10.7763	8.82051	220.895	201.145	106.624	24.2229	21.7075	18.9572	66.1412	68.3601	71.3587
Phvul.001G259100	0.978072	0.664565	0.703939	3.4848	3.58447	2.64621	2.7212	2.35608	2.6505	6.04277	5.79659	4.60206
Phvul.001G259300	6.84544	5.50804	3.88958	21.7307	21.3903	33.792	45.3389	40.791	37.3181	29.0485	24.8694	24.6751
Phvul.001G259400	146.482	114.107	128.854	220.661	246.545	222.842	339.777	314.545	339.334	281.327	240.116	259.139
Phvul.001G259500	59.5581	75.3872	59.1125	76.2749	72.5222	77.103	81.1039	63.0571	63.0549	67.6579	67.3129	60.2656
Phvul.001G259600	5.35076	5.80532	4.47219	4.08522	3.54239	4.35857	4.15578	5.14539	5.82084	6.47836	6.04746	5.05337
Phvul.001G259700	36.732	34.0338	40.3762	16.8266	18.6016	24.6944	15.651	15.8869	18.5005	23.8286	17.8114	23.3936
Phvul.001G259800	8.35006	5.57575	3.73017	16.2676	13.2959	11.1659	10.9071	8.49663	6.58899	13.6087	14.9063	11.1394
Phvul.001G259900	0.43605	0	0	0	0.319611	0	0.279965	0.1313	0.131296	0.404104	0	0
Phvul.001G260000	9.88216	11.2229	4.57225	16.8143	18.6256	15.0234	21.5724	21.8497	22.7841	28.9136	32.3349	25.2417
Phvul.001G260100	0.913227	0.310253	0	0	0.223122	0.27453	0.0977225	0	0	0	0.159185	0
Phvul.001G260200	6.35248	1.84984	3.91887	0.692859	0	0	0	0.546518	0.273249	2.10253	0.474559	1.42333
Phvul.001G260300	19.5753	19.6815	11.9945	24.2358	26.1755	21.471	12.5683	12.9039	11.1511	24.7602	26.283	21.5745
Phvul.001G260400	109.042	93.6419	166.77	92.5022	72.524	85.5916	114.415	121.607	125.555	70.6438	73.9168	88.1509
Phvul.001G260500	10.9627	16.7597	15.0628	14.8374	16.0706	19.3239	23.5151	19.5059	22.506	16.1628	19.5434	14.0678
Phvul.001G260600	28.9674	24.2854	12.6099	18.549	7.53398	15.1688	19.3484	21.1027	18.8511	14.7215	12.949	13.1902
Phvul.001G260700	36.2999	46.2459	26.1258	23.0953	22.1722	24.5527	32.0461	33.7019	37.3441	16.8202	58.5289	22.1407
Phvul.001G260800	27.6336	28.1641	25.1447	33.7565	35.5901	32.3977	31.9358	29.8361	27.8144	33.1089	38.1906	37.3558
Phvul.001G260900	61.7701	55.2783	100.842	64.4143	70.6739	65.2181	23.2152	47.6335	44.4564	51.6598	70.1179	70.1009
Phvul.001G261000	983.537	978.639	1226.31	1715.58	1775.8	1990.98	1673.02	1803.28	1801.02	1349.31	1528.48	1543.74
Phvul.001G261100	13.2643	11.9591	17.6245	21.4227	16.0792	18.8638	24.5664	24.2716	20.8913	30.7314	27.2118	29.3389
Phvul.001G261200	3.20072	2.28351	1.03663	2.19933	1.40761	1.15462	0.924755	1.83118	1.54199	2.22467	2.34326	2.67736
Phvul.001G261400	16.4622	10.3865	13.5408	37.1074	39.0717	33.2276	23.6556	23.6047	24.312	13.0767	16.8073	16.3934
Phvul.001G261500	0	0	0	0	0	0	0	0	0	0	0	0.480664
Phvul.001G261600	18.9682	20.5406	23.0374	24.7399	22.3028	26.7287	35.6474	36.2922	32.7213	23.438	25.8309	26.2378
Phvul.001G261701	2.29348	5.45418	1.65066	3.50206	2.80174	2.06836	1.47252	2.07179	1.61133	2.47969	0.799554	0.79936
Phvul.001G261800	91.3398	79.6405	143.068	54.8217	73.141	96.1829	28.9833	25.2779	27.0257	58.7154	51.9059	63.2104
Phvul.001G261900	9.16376	17.5806	14.5486	12.3466	12.6433	13.6118	8.99839	11.8489	9.90076	18.7332	26.7789	27.8997
Phvul.001G262100	29.5262	26.3314	24.5711	31.466	35.6187	47.154	25.6713	25.1904	26.1156	29.9283	31.8454	34.0888
Phvul.001G262200	61.8114	51.7792	34.7364	48.4849	35.3757	25.9631	99.4865	86.432	94.3325	67.8763	69.0741	79.2389
Phvul.001G262400	462.295	442.451	812.797	461.194	469.223	359.742	253.565	262.762	291.918	272.153	316.345	333.762
Phvul.001G262500	105.545	129.514	85.0334	108.245	130.475	145.856	93.7248	82.3776	91.7032	127.74	118.623	105.967
Phvul.001G262600	4.9132	6.54829	4.08016	21.0641	26.0396	14.9971	4.97442	4.09688	3.18635	21.015	21.7399	17.7829
Phvul.001G262700	14.193	6.72812	8.55209	13.3561	21.0479	14.5859	13.6689	11.7278	12.7212	14.5297	13.1179	13.805
Phvul.001G262800	102.734	121.565	161.664	97.0472	93.8064	87.9389	108.722	115.611	105.121	96.8207	76.0311	84.6609
Phvul.001G262900	2.28217	3.1013	0.821262	1.1616	3.34551	4.80238	0	0	0.45811	1.40998	1.19342	0
Phvul.001G263000	24.4032	26.5297	19.8216	17.0344	15.3315	14.0431	22.9051	21.2045	18.6146	26.2768	25.6439	21.0205
Phvul.001G263300	81.418	84.6919	31.7156	35.8869	30.146	31.7929	36.6458	29.3181	24.7679	16.7241	18.435	17.114
Phvul.001G263400	174.268	210.658	202.721	37.6462	48.5187	51.7785	6.72198	5.28811	2.44058	10.6415	7.41757	7.06265
Phvul.001G263500	0	1.61213	1.70764	0	0	0	0	0	0	0	0.275718	0
Phvul.001G263600	55.2625	36.9622	37.2878	24.1725	19.409	17.1319	49.8954	54.6008	49.7457	33.6091	31.6077	34.6096
Phvul.001G263700	9.38937	13.2502	9.35685	3.3086	1.05878	9.11913	3.24607	6.74192	5.87179	6.69344	7.93153	8.68481
Phvul.001G263800	3.43596	2.10115	2.59658	0.52466	1.00738	0.929612	3.41937	4.2419	3.10372	1.75133	1.97645	1.0778
Phvul.001G263900	0	0	0	1.53102	0.979881	0	0	0.402548	0.201267	0.619462	0.349545	0
Phvul.001G264000	21.759	18.4285	30.7694	31.5875	38.8608	32.0606	124.257	124.763	118.761	70.5771	78.6877	73.0609
Phvul.001G264066	0	0.738198	0	1.10597	0.530884	0.653202	1.62761	1.52666	0.872346	0	0.378756	0.757328
Phvul.001G264132	0	0	0	0	0	0	0	0	0.17676	0.272017	0	0
Phvul.001G264200	19.5284	22.0358	24.8473	24.7606	19.6813	22.0145	57.989	64.3678	58.6955	40.0735	32.2773	32.8164
Phvul.001G264300	11.7122	16.934	12.6443	18.3001	15.3726	13.5103	19.4116	18.3716	14.6804	21.3297	21.0803	16.2336
Phvul.001G264500	4.75334	3.10054	4.31056	6.67755	5.43511	8.05916	23.8656	20.2671	18.2054	4.66941	5.1702	3.4791
Phvul.001G264600	2.4613	3.01026	2.12574	1.87917	1.80406	2.21972	4.26674	2.96452	4.15018	0.456196	2.05935	3.08827
Phvul.001G264700	104.496	103.96	93.9648	117.291	113.7	109.533	74.8571	69.8387	63.9791	107.125	105.897	86.1837
Phvul.001G265000	0.372015	0.189578	0.602431	0.426041	0	0	0.417989	0.392064	0.224029	0.17238	0.0972691	0.0972455
Phvul.001G265200	0	1.36965	0	0.684008	0.328334	0.807967	1.86944	1.88838	2.69758	1.2454	1.17124	1.63934
Phvul.001G265300	97.4138	104.432	77.9008	181.252	184.056	381.995	34.5152	24.987	31.7215	126.053	128.295	122.983
Phvul.001G265400	7.79628	2.80445	5.44611	24.8597	21.177	35.9824	10.4528	8.00931	8.14712	12.9627	9.35292	14.1459
Phvul.001G265500	8.15253	7.08711	2.84749	6.04125	6.50279	8.2173	6.38893	4.69306	5.27048	9.88848	9.65491	9.52722
Phvul.001G265600	22.1866	18.4056	15.8754	25.0148	28.3641	16.519	43.3972	49.1729	34.179	31.9176	34.4015	26.1658
Phvul.001G265700	42.2881	35.8642	30.9911	19.3246	19.6835	18.6511	26.8537	23.794	22.9567	31.0373	27.1176	22.1084
Phvul.001G265900	301.261	285.996	227.752	182.708	191.432	221.296	105.291	105.466	104.853	159.671	156.056	155.172
Phvul.001G266000	51.3872	35.1076	43.284	41.389	36.8373	34.6302	31.1802	46.9301	38.937	37.6793	46.0662	36.3127
Phvul.001G266300	0.78312	2.39446	0	0	0	0.353127	0	0	0	0	0.409518	0.409418
Phvul.001G266500	8.06875	9.45719	56.6207	2.15613	1.77424	4.00223	1.81318	1.2148	1.09328	1.68246	0.42194	1.0546
Phvul.001G266600	56.3576	60.2586	77.6397	68.1058	69.6919	75.1475	100.894	95.3651	95.0494	101.573	100.346	103.214
Phvul.001G266800	19.903	19.5795	13.6396	14.2707	8.37241	15.14	19.7236	19.751	14.0702	13.553	15.1141	10.8578
Phvul.001G266900	29.6463	20.9183	25.2352	15.67	13.79	16.4531	25.6231	24.2055	25.2347	16.9072	12.5216	16.6914
Phvul.001G267100	452.742	418.779	604.803	549.717	497.07	451.192	186.256	209.072	258.61	263.555	289.972	301.836
Phvul.001G267200	27.0918	30.3427	18.6415	35.6859	34.6959	28.1915	106.468	98.6095	81.843	95.3238	91.5416	82.3364
Phvul.001G267300	2.80499	2.28707	43.6063	0	0	0	0.360187	0.506771	0	0	0.293363	0
Phvul.001G267400	5.16314	8.94583	7.80364	18.9215	25.3556	16.7629	39.1167	45.3968	34.6683	18.661	19.7097	17.0057
Phvul.001G267500	0	0	0	0	0	0	0	0.0884839	0	0	0	0
Phvul.001G267600	13.0135	10.6106	12.9954	14.1582	12.4	12.6163	5.6398	7.64111	6.07349	11.0048	13.0999	10.2052
Phvul.001G267800	0.53549	1.36442	0.867157	1.02209	0.784993	1.69025	0.515714	0.644971	0.241856	0.496258	1.1201	0
Phvul.001G267900	2.68459	1.36806	1.93216	4.09928	4.26339	5.24569	1.00545	1.88618	2.42501	2.07326	1.87181	1.87136
Phvul.001G268000	31.4469	26.3945	16.9747	92.5059	88.8084	121.782	52.8513	42.0537	42.8877	23.1429	19.8302	22.7266
Phvul.001G268200	12.7737	6.1109	9.28729	8.35927	13.7574	18.1027	19.9174	14.9143	16.1696	17.8775	14.9953	10.7668
Phvul.001G268300	22.6874	18.3389	10.135	9.55668	13.1886	10.5831	30.1374	30.3883	25.676	12.6877	7.36384	12.2701
Phvul.001G268400	14.6219	11.2472	8.33951	27.3823	21.2325	24.1341	16.8274	16.6145	13.0419	16.4909	14.4269	10.6733
Phvul.001G268500	0.346218	0.352864	0	0.528663	0	0	0.55572	0.312752	0	0.320853	0.90524	0.905021
Phvul.001G268600	0	0	0	0	0	0	0.938581	0.146728	0.146723	0	0	0
Phvul.001G268700	9.91323	9.47205	9.36437	24.5979	31.7891	20.1155	7.55815	6.71624	5.78323	16.9384	17.1718	16.8437
Phvul.001G268800	0.900085	0.688023	2.42929	1.0308	1.31947	1.01467	1.22803	1.28738	1.15182	1.98109	0.941365	1.99992
Phvul.001G268900	138.499	154.451	135.441	162.643	172.531	176.435	165.684	136.332	144.556	131.806	139.005	120.464
Phvul.001G269000	49.3679	69.1839	45.5242	62.034	79.1548	35.2468	99.7119	99.7213	74.0142	86.2597	86.0533	80.6554
Phvul.001G269300	16.7277	17.0488	10.7585	14.6734	15.1304	14.9788	10.1687	8.78783	9.82345	17.4812	14.2689	9.11746
Phvul.001G269400	27.851	25.8512	25.2352	28.4783	25.8819	22.8747	23.789	19.7677	22.4625	29.2673	35.8902	28.6012
Phvul.002G000200	0	0.212481	0	0	0	0	0	0	0	0	0	0
Phvul.002G000300	12.4853	21.0238	15.823	12.8479	10.3449	17.1345	17.0779	12.7495	15.6912	6.53988	5.9612	5.39216
Phvul.002G000400	35.9782	30.8018	23.8227	5.1275	1.75806	6.92199	81.003	71.79	46.6546	2.88967	6.02052	5.76827
Phvul.002G000500	20.4789	23.3276	24.2762	34.643	35.0242	32.2299	68.4492	66.1383	57.9144	44.8415	48.0858	43.8755
Phvul.002G000700	75.2559	67.7521	78.5367	30.6435	31.2574	28.2788	26.1722	26.8149	30.2129	22.6663	23.6122	23.6065
Phvul.002G000800	12.7121	7.25546	11.528	19.7992	14.1627	13.7573	5.38679	8.88047	6.88978	16.7287	15.9542	14.3553
[truncated: 17,906 more rows]
