# Supplementary material for: Decoding Gene Expression Signatures Underlying Vegetative to Inflorescence Meristem Transition in the Common Bean
Source: Int J Mol Sci. 2022 Nov 26;23(23):14783. doi: 10.3390/ijms232314783 (PMC9739310; doi:10.3390/ijms232314783)
Supplement: Supplementary file 1 [file ijms-23-14783-s001.zip › Supplementary_Files/TableS12-S14.xlsx]

## Sheet: S12 Up-regulated_genes
Table S12. GO Biological Process terms enriched for the up-regulated gene set
Note: GO: Gene Ontology; pvu: Phaseolus vulgaris; ath: Arabidopsis thaliana; logFC: logarithm of fold change
GO group	enriched GO term	pvu gene	ath gene	in FLOR-ID	PHA1037 logFC	PHA0595 logFC
carboxylic acid transport	carboxylic acid transport	Phvul.006G037800	AT5G54800	No	1.89438	0.417509
carboxylic acid transport	carboxylic acid transport	Phvul.008G265100	AT5G54800	No	2.81458	0.600598
carboxylic acid transport	carboxylic acid transport	Phvul.001G001000	AT4G35090	No	2.24505	0.789256
carboxylic acid transport	carboxylic acid transport	Phvul.004G011300	AT3G01550	No	1.10898	1.04783
carboxylic acid transport	carboxylic acid transport	Phvul.002G315500	AT3G18440	No	6.93117	1.5679
carboxylic acid transport	carboxylic acid transport	Phvul.002G296800	AT5G41800	No	2.60343	1.2521
carboxylic acid transport	carboxylic acid transport	Phvul.008G106300	AT2G38120	No	1.63018	-0.478952
carboxylic acid transport	carboxylic acid transport	Phvul.010G003600	AT2G38120	No	0.574581	-0.946839
carboxylic acid transport	carboxylic acid transport	Phvul.008G225300	AT2G38120	No	2.38192	1.17227
carboxylic acid transport	carboxylic acid transport	Phvul.008G024100	AT3G30390	No	1.68735	0.907536
carboxylic acid transport	carboxylic acid transport	Phvul.006G142700	AT5G47560	No	2.03128	0.91201
carboxylic acid transport	carboxylic acid transport	Phvul.006G061100	AT5G23810	No	4.1439	0.626678
carboxylic acid transport	carboxylic acid transport	Phvul.008G045400	AT1G05940	No	1.20226	0.404028
carboxylic acid transport	carboxylic acid transport	Phvul.004G056700	AT5G40780	No	3.17353	1.50988
carboxylic acid transport	carboxylic acid transport	Phvul.004G135400	AT1G17840	No	1.25266	0.463185
carboxylic acid transport	carboxylic acid transport	Phvul.001G174800	AT3G53320	No	-2.63632	0.972056
carboxylic acid transport	carboxylic acid transport	Phvul.009G128500	AT1G77380	No	2.50733	1.90853
carboxylic acid transport	carboxylic acid transport	Phvul.006G190600	AT1G47670	No	0.610904	1.07647
carboxylic acid transport	carboxylic acid transport	Phvul.007G088800	AT1G71960	No	2.1642	1.61039
carboxylic acid transport	carboxylic acid transport	Phvul.001G026200	AT4G24230	No	1.22388	1.27317
carboxylic acid transport	carboxylic acid transport	Phvul.009G124100	AT4G08300	No	5.77814	0.582636
carboxylic acid transport	carboxylic acid transport	Phvul.008G164000	AT4G08300	No	8.38468	1.706
leaf development	leaf development	Phvul.006G169600	AT4G18960	Yes	6.53418	1.66993
leaf development	leaf development	Phvul.002G243200	AT4G18960	Yes	6.08848	1.52828
leaf development	leaf development	Phvul.003G045600	AT1G69490	No	7.62003	3.67357
leaf development	leaf development	Phvul.002G170200	AT1G69490	No	6.15375	2.47887
leaf development	leaf development	Phvul.002G307700	AT2G19760	No	1.0405	0.345027
leaf development	leaf development	Phvul.006G190700	AT1G11190	No	7.89084	2.09899
leaf development	leaf development	Phvul.003G236200	AT5G67420	No	3.68294	0.634799
leaf development	leaf development	Phvul.002G012200	AT5G67420	No	1.75117	0.658457
leaf development	leaf development	Phvul.007G027700	AT1G68480	No	3.161	1.24746
leaf development	leaf development	Phvul.009G106800	AT5G11520	No	2.39862	0.443503
leaf development	leaf development	Phvul.005G074500	AT5G53950	No	1.45214	1.96253
leaf development	leaf development	Phvul.007G061400	AT4G14720	No	1.26528	1.06311
leaf development	leaf development	Phvul.009G047000	AT5G53660	No	1.49354	1.32873
leaf development	leaf development	Phvul.003G041200	AT1G13710	No	3.07824	7.54771
leaf development	leaf development	Phvul.008G001000	AT5G13180	No	1.26898	0.973394
leaf development	leaf development	Phvul.007G184100	AT5G27150	No	1.74284	0.556919
leaf development	leaf development	Phvul.001G229500	AT5G37600	No	2.508	1.01472
leaf development	leaf development	Phvul.007G196400	AT3G62770	No	1.15203	0.424194
leaf development	leaf development	Phvul.003G229000	AT1G32450	No	5.47145	5.93604
leaf development	leaf development	Phvul.005G095300	AT2G42600	No	1.35606	0.693335
leaf development	leaf development	Phvul.007G189200	AT5G28640	No	1.54712	1.70681
leaf development	leaf development	Phvul.004G135400	AT1G17840	No	1.25266	0.463185
leaf development	leaf development	Phvul.003G222900	AT5G47390	No	0.784379	0.324292
leaf development	leaf development	Phvul.011G159400	AT3G15010	No	1.11035	0.488421
leaf development	leaf development	Phvul.010G048400	AT2G45480	No	0.8115	1.21123
leaf development	leaf development	Phvul.011G130400	AT3G14940	No	2.45189	1.35922
leaf development	leaf development	Phvul.009G053200	AT5G53400	No	0.326945	0.549406
leaf development	leaf development	Phvul.010G118100	AT4G00850	No	0.774877	0.30725
leaf development	leaf development	Phvul.001G141000	AT2G42200	Yes	1.12116	1.62437
leaf development	leaf development	Phvul.009G182600	AT3G48140	No	1.03091	0.316707
leaf development	leaf development	Phvul.003G253100	AT3G50660	No	3.27349	1.78073
leaf development	leaf development	Phvul.009G175300	AT4G24670	No	1.43396	0.971733
leaf development	leaf development	Phvul.005G167400	AT4G35420	No	8.81026	9.16091
leaf development	leaf development	Phvul.009G096500	AT5G11320	No	5.64758	6.13537
leaf development	leaf development	Phvul.007G140500	AT3G10500	No	0.614654	0.414992
leaf development	leaf development	Phvul.004G142900	AT1G48410	No	0.729385	0.39204
leaf development	leaf development	Phvul.004G150600	AT1G73590	No	1.35273	0.776183
fruit development	fruit development	Phvul.001G100200	AT3G04070	No	3.99736	1.11074
fruit development	fruit development	Phvul.004G077400	AT3G04070	No	8.8109	3.11125
fruit development	fruit development	Phvul.008G288400	AT5G48230	No	1.47776	0.555464
fruit development	fruit development	Phvul.002G112600	AT4G35770	No	2.954	1.42727
fruit development	fruit development	Phvul.003G180900	AT5G08170	No	0.675058	0.488854
fruit development	fruit development	Phvul.003G045600	AT1G69490	No	7.62003	3.67357
fruit development	fruit development	Phvul.002G170200	AT1G69490	No	6.15375	2.47887
fruit development	fruit development	Phvul.003G051200	AT4G13940	No	0.340573	0.544998
fruit development	fruit development	Phvul.010G117100	AT2G46660	No	3.81516	2.60851
fruit development	fruit development	Phvul.004G114600	AT3G48990	No	4.43636	0.973314
fruit development	fruit development	Phvul.006G079500	AT3G48990	No	4.03105	4.11488
fruit development	fruit development	Phvul.002G106100	AT5G42190	No	0.478272	0.362066
fruit development	fruit development	Phvul.002G261700	AT5G10170	No	1.42056	1.61641
fruit development	fruit development	Phvul.002G014901	AT4G37300	No	2.00111	0.793172
fruit development	fruit development	Phvul.010G007300	AT1G18640	No	0.677324	0.524917
fruit development	fruit development	Phvul.001G257300	AT1G67730	No	0.407251	0.496189
fruit development	fruit development	Phvul.010G126400	AT3G14180	No	1.49634	2.04602
fruit development	fruit development	Phvul.011G086700	AT3G44880	No	1.02068	0.434692
fruit development	fruit development	Phvul.005G074500	AT5G53950	No	1.45214	1.96253
fruit development	fruit development	Phvul.002G191600	AT5G60620	No	2.19519	1.48152
fruit development	fruit development	Phvul.010G076000	AT3G51840	No	1.42466	0.827075
fruit development	fruit development	Phvul.008G197000	AT3G59030	No	3.58044	1.52722
fruit development	fruit development	Phvul.008G114300	AT5G02030	Yes	3.00426	1.92185
fruit development	fruit development	Phvul.010G011900	AT5G02030	Yes	1.80437	1.37281
fruit development	fruit development	Phvul.008G096600	AT3G08950	No	1.33719	0.832111
fruit development	fruit development	Phvul.011G071300	AT1G07890	No	0.490884	0.530111
fruit development	fruit development	Phvul.001G016050	AT1G75080	No	1.6416	0.860844
fruit development	fruit development	Phvul.006G129100	AT4G05410	No	0.648983	0.943972
fruit development	fruit development	Phvul.006G209300	AT1G43710	No	1.08189	0.657743
fruit development	fruit development	Phvul.002G314300	AT4G13345	No	2.2657	1.22328
fruit development	fruit development	Phvul.009G260800	AT1G17260	No	3.95971	1.2623
fruit development	fruit development	Phvul.007G171333	AT4G09820	No	4.83909	1.99648
fruit development	fruit development	Phvul.009G049300	AT5G24400	No	0.549151	0.548283
fruit development	fruit development	Phvul.004G135400	AT1G17840	No	1.25266	0.463185
fruit development	fruit development	Phvul.009G254300	AT5G49360	No	4.86742	2.63788
fruit development	fruit development	Phvul.003G240500	AT5G67260	No	0.535894	1.64799
fruit development	fruit development	Phvul.002G246800	AT1G30490	No	1.10965	1.49969
fruit development	fruit development	Phvul.006G128600	AT1G30490	No	0.380554	0.715556
fruit development	fruit development	Phvul.006G037800	AT5G54800	No	1.89438	0.417509
fruit development	fruit development	Phvul.008G265100	AT5G54800	No	2.81458	0.600598
fruit development	fruit development	Phvul.008G283100	AT5G12840	Yes	1.33581	0.634583
fruit development	fruit development	Phvul.009G168400	AT3G04120	No	0.630565	0.268529
fruit development	fruit development	Phvul.004G133500	AT3G55620	No	1.15679	0.482859
fruit development	fruit development	Phvul.009G175300	AT4G24670	No	1.43396	0.971733
fruit development	fruit development	Phvul.005G055400	AT1G56010	No	6.07883	1.70256
fruit development	fruit development	Phvul.005G167400	AT4G35420	No	8.81026	9.16091
fruit development	fruit development	Phvul.009G096500	AT5G11320	No	5.64758	6.13537
fruit development	fruit development	Phvul.007G180300	AT5G27540	No	0.325449	0.298993
fruit development	fruit development	Phvul.009G194100	AT5G58070	No	2.61443	0.945059
fruit development	fruit development	Phvul.004G142900	AT1G48410	No	0.729385	0.39204
fruit development	fruit development	Phvul.004G150600	AT1G73590	No	1.35273	0.776183
fruit development	seed development	Phvul.001G100200	AT3G04070	No	3.99736	1.11074
fruit development	seed development	Phvul.004G077400	AT3G04070	No	8.8109	3.11125
fruit development	seed development	Phvul.008G288400	AT5G48230	No	1.47776	0.555464
fruit development	seed development	Phvul.002G112600	AT4G35770	No	2.954	1.42727
fruit development	seed development	Phvul.003G180900	AT5G08170	No	0.675058	0.488854
fruit development	seed development	Phvul.003G045600	AT1G69490	No	7.62003	3.67357
fruit development	seed development	Phvul.002G170200	AT1G69490	No	6.15375	2.47887
fruit development	seed development	Phvul.003G051200	AT4G13940	No	0.340573	0.544998
fruit development	seed development	Phvul.010G117100	AT2G46660	No	3.81516	2.60851
fruit development	seed development	Phvul.004G114600	AT3G48990	No	4.43636	0.973314
fruit development	seed development	Phvul.006G079500	AT3G48990	No	4.03105	4.11488
fruit development	seed development	Phvul.002G106100	AT5G42190	No	0.478272	0.362066
fruit development	seed development	Phvul.002G261700	AT5G10170	No	1.42056	1.61641
fruit development	seed development	Phvul.002G014901	AT4G37300	No	2.00111	0.793172
fruit development	seed development	Phvul.010G007300	AT1G18640	No	0.677324	0.524917
fruit development	seed development	Phvul.001G257300	AT1G67730	No	0.407251	0.496189
fruit development	seed development	Phvul.010G126400	AT3G14180	No	1.49634	2.04602
fruit development	seed development	Phvul.005G074500	AT5G53950	No	1.45214	1.96253
fruit development	seed development	Phvul.002G191600	AT5G60620	No	2.19519	1.48152
fruit development	seed development	Phvul.010G076000	AT3G51840	No	1.42466	0.827075
fruit development	seed development	Phvul.008G197000	AT3G59030	No	3.58044	1.52722
fruit development	seed development	Phvul.008G096600	AT3G08950	No	1.33719	0.832111
fruit development	seed development	Phvul.011G071300	AT1G07890	No	0.490884	0.530111
fruit development	seed development	Phvul.001G016050	AT1G75080	No	1.6416	0.860844
fruit development	seed development	Phvul.006G129100	AT4G05410	No	0.648983	0.943972
fruit development	seed development	Phvul.006G209300	AT1G43710	No	1.08189	0.657743
fruit development	seed development	Phvul.002G314300	AT4G13345	No	2.2657	1.22328
fruit development	seed development	Phvul.009G260800	AT1G17260	No	3.95971	1.2623
fruit development	seed development	Phvul.007G171333	AT4G09820	No	4.83909	1.99648
fruit development	seed development	Phvul.009G049300	AT5G24400	No	0.549151	0.548283
fruit development	seed development	Phvul.004G135400	AT1G17840	No	1.25266	0.463185
fruit development	seed development	Phvul.009G254300	AT5G49360	No	4.86742	2.63788
fruit development	seed development	Phvul.003G240500	AT5G67260	No	0.535894	1.64799
fruit development	seed development	Phvul.002G246800	AT1G30490	No	1.10965	1.49969
fruit development	seed development	Phvul.006G128600	AT1G30490	No	0.380554	0.715556
fruit development	seed development	Phvul.006G037800	AT5G54800	No	1.89438	0.417509
fruit development	seed development	Phvul.008G265100	AT5G54800	No	2.81458	0.600598
fruit development	seed development	Phvul.008G283100	AT5G12840	Yes	1.33581	0.634583
fruit development	seed development	Phvul.009G168400	AT3G04120	No	0.630565	0.268529
fruit development	seed development	Phvul.004G133500	AT3G55620	No	1.15679	0.482859
fruit development	seed development	Phvul.009G175300	AT4G24670	No	1.43396	0.971733
fruit development	seed development	Phvul.005G055400	AT1G56010	No	6.07883	1.70256
fruit development	seed development	Phvul.005G167400	AT4G35420	No	8.81026	9.16091
fruit development	seed development	Phvul.009G096500	AT5G11320	No	5.64758	6.13537
fruit development	seed development	Phvul.007G180300	AT5G27540	No	0.325449	0.298993
fruit development	seed development	Phvul.009G194100	AT5G58070	No	2.61443	0.945059
fruit development	seed development	Phvul.004G142900	AT1G48410	No	0.729385	0.39204
fruit development	seed development	Phvul.004G150600	AT1G73590	No	1.35273	0.776183
tricarboxylic acid	tricarboxylic acid cycle	Phvul.007G273500	AT1G04410	No	0.400583	0.335659
tricarboxylic acid	tricarboxylic acid cycle	Phvul.011G106801	AT3G21720	No	9.60307	4.1103
tricarboxylic acid	tricarboxylic acid cycle	Phvul.011G130400	AT3G14940	No	2.45189	1.35922
tricarboxylic acid	tricarboxylic acid cycle	Phvul.008G269300	AT4G26910	No	0.418124	0.48609
tricarboxylic acid	tricarboxylic acid cycle	Phvul.002G114600	AT4G35260	No	1.25336	1.04081
tricarboxylic acid	tricarboxylic acid cycle	Phvul.005G095300	AT2G42600	No	1.35606	0.693335
tricarboxylic acid	tricarboxylic acid cycle	Phvul.005G115100	AT2G05710	No	0.839602	0.410919
tricarboxylic acid	tricarboxylic acid cycle	Phvul.006G035500	AT2G42790	No	1.14057	0.439277
tricarboxylic acid	tricarboxylic acid cycle	Phvul.004G139300	AT5G23250	No	0.437936	0.494972
tricarboxylic acid	citrate metabolic process	Phvul.007G273500	AT1G04410	No	0.400583	0.335659
tricarboxylic acid	citrate metabolic process	Phvul.011G106801	AT3G21720	No	9.60307	4.1103
tricarboxylic acid	citrate metabolic process	Phvul.011G130400	AT3G14940	No	2.45189	1.35922
tricarboxylic acid	citrate metabolic process	Phvul.008G269300	AT4G26910	No	0.418124	0.48609
tricarboxylic acid	citrate metabolic process	Phvul.002G114600	AT4G35260	No	1.25336	1.04081
tricarboxylic acid	citrate metabolic process	Phvul.005G095300	AT2G42600	No	1.35606	0.693335
tricarboxylic acid	citrate metabolic process	Phvul.005G115100	AT2G05710	No	0.839602	0.410919
tricarboxylic acid	citrate metabolic process	Phvul.006G035500	AT2G42790	No	1.14057	0.439277
tricarboxylic acid	citrate metabolic process	Phvul.004G139300	AT5G23250	No	0.437936	0.494972
alpha-amino acid metabolism	alpha-amino acid metabolic process	Phvul.007G233300	AT2G35120	No	1.19538	0.615789
alpha-amino acid metabolism	alpha-amino acid metabolic process	Phvul.003G180900	AT5G08170	No	0.675058	0.488854
alpha-amino acid metabolism	alpha-amino acid metabolic process	Phvul.003G051200	AT4G13940	No	0.340573	0.544998
alpha-amino acid metabolism	alpha-amino acid metabolic process	Phvul.006G069300	AT3G47340	No	6.71923	1.04948
alpha-amino acid metabolism	alpha-amino acid metabolic process	Phvul.010G007300	AT1G18640	No	0.677324	0.524917
alpha-amino acid metabolism	alpha-amino acid metabolic process	Phvul.003G202900	AT5G50210	No	2.24933	0.563495
alpha-amino acid metabolism	alpha-amino acid metabolic process	Phvul.009G075100	AT1G10070	No	0.88891	1.03659
alpha-amino acid metabolism	alpha-amino acid metabolic process	Phvul.008G194300	AT1G06570	No	2.60216	1.44369
alpha-amino acid metabolism	alpha-amino acid metabolic process	Phvul.011G073500	AT3G45300	No	0.584278	0.684143
alpha-amino acid metabolism	alpha-amino acid metabolic process	Phvul.002G180400	AT5G46180	No	0.454325	0.419816
alpha-amino acid metabolism	alpha-amino acid metabolic process	Phvul.001G229500	AT5G37600	No	2.508	1.01472
alpha-amino acid metabolism	alpha-amino acid metabolic process	Phvul.005G153800	AT2G43400	No	0.456775	0.695193
alpha-amino acid metabolism	alpha-amino acid metabolic process	Phvul.011G157500	AT5G53970	No	2.15971	1.70257
alpha-amino acid metabolism	alpha-amino acid metabolic process	Phvul.011G148800	AT5G54080	No	2.72245	1.21362
alpha-amino acid metabolism	alpha-amino acid metabolic process	Phvul.002G290100	AT1G63660	No	0.686045	0.891512
alpha-amino acid metabolism	alpha-amino acid metabolic process	Phvul.007G057600	AT4G14880	No	6.60027	2.09544
alpha-amino acid metabolism	alpha-amino acid metabolic process	Phvul.006G099100	AT4G14880	No	-0.747458	-1.52688
alpha-amino acid metabolism	alpha-amino acid metabolic process	Phvul.001G266600	AT4G13930	No	-0.611854	-0.532814
alpha-amino acid metabolism	alpha-amino acid metabolic process	Phvul.003G051100	AT4G13930	No	0.618435	0.312879
alpha-amino acid metabolism	alpha-amino acid metabolic process	Phvul.010G123200	AT1G17290	No	2.87663	0.850973
alpha-amino acid metabolism	alpha-amino acid metabolic process	Phvul.008G256300	AT1G17745	No	1.05384	0.794595
alpha-amino acid metabolism	alpha-amino acid metabolic process	Phvul.L005001	AT1G64660	No	0.894894	0.996895
alpha-amino acid metabolism	alpha-amino acid metabolic process	Phvul.006G012501	AT1G64660	No	1.26731	3.2854
alpha-amino acid metabolism	alpha-amino acid metabolic process	Phvul.008G269300	AT4G26910	No	0.418124	0.48609
alpha-amino acid metabolism	alpha-amino acid metabolic process	Phvul.006G168300	AT4G32520	No	0.373715	0.261593
alpha-amino acid metabolism	alpha-amino acid metabolic process	Phvul.003G126300	AT4G33150	No	0.870408	1.23834
alpha-amino acid metabolism	alpha-amino acid metabolic process	Phvul.008G008100	AT1G66860	No	2.47183	4.66582
alpha-amino acid metabolism	alpha-amino acid metabolic process	Phvul.010G081600	AT4G08870	No	0.729142	0.6536
alpha-amino acid metabolism	cellular amino acid catabolic process	Phvul.010G123200	AT1G17290	No	2.87663	0.850973
alpha-amino acid metabolism	cellular amino acid catabolic process	Phvul.007G233300	AT2G35120	No	1.19538	0.615789
alpha-amino acid metabolism	cellular amino acid catabolic process	Phvul.005G153800	AT2G43400	No	0.456775	0.695193
alpha-amino acid metabolism	cellular amino acid catabolic process	Phvul.L005001	AT1G64660	No	0.894894	0.996895
alpha-amino acid metabolism	cellular amino acid catabolic process	Phvul.006G012501	AT1G64660	No	1.26731	3.2854
alpha-amino acid metabolism	cellular amino acid catabolic process	Phvul.008G269300	AT4G26910	No	0.418124	0.48609
alpha-amino acid metabolism	cellular amino acid catabolic process	Phvul.011G148800	AT5G54080	No	2.72245	1.21362
alpha-amino acid metabolism	cellular amino acid catabolic process	Phvul.011G157500	AT5G53970	No	2.15971	1.70257
alpha-amino acid metabolism	cellular amino acid catabolic process	Phvul.008G194300	AT1G06570	No	2.60216	1.44369
alpha-amino acid metabolism	cellular amino acid catabolic process	Phvul.003G051200	AT4G13940	No	0.340573	0.544998
alpha-amino acid metabolism	cellular amino acid catabolic process	Phvul.003G126300	AT4G33150	No	0.870408	1.23834
alpha-amino acid metabolism	cellular amino acid catabolic process	Phvul.011G073500	AT3G45300	No	0.584278	0.684143
alpha-amino acid metabolism	cellular amino acid catabolic process	Phvul.002G180400	AT5G46180	No	0.454325	0.419816
alpha-amino acid metabolism	cellular amino acid catabolic process	Phvul.006G069300	AT3G47340	No	6.71923	1.04948
alpha-amino acid metabolism	alpha-amino acid catabolic process	Phvul.010G123200	AT1G17290	No	2.87663	0.850973
alpha-amino acid metabolism	alpha-amino acid catabolic process	Phvul.007G233300	AT2G35120	No	1.19538	0.615789
alpha-amino acid metabolism	alpha-amino acid catabolic process	Phvul.005G153800	AT2G43400	No	0.456775	0.695193
alpha-amino acid metabolism	alpha-amino acid catabolic process	Phvul.L005001	AT1G64660	No	0.894894	0.996895
alpha-amino acid metabolism	alpha-amino acid catabolic process	Phvul.006G012501	AT1G64660	No	1.26731	3.2854
alpha-amino acid metabolism	alpha-amino acid catabolic process	Phvul.008G269300	AT4G26910	No	0.418124	0.48609
alpha-amino acid metabolism	alpha-amino acid catabolic process	Phvul.011G148800	AT5G54080	No	2.72245	1.21362
alpha-amino acid metabolism	alpha-amino acid catabolic process	Phvul.011G157500	AT5G53970	No	2.15971	1.70257
alpha-amino acid metabolism	alpha-amino acid catabolic process	Phvul.008G194300	AT1G06570	No	2.60216	1.44369
alpha-amino acid metabolism	alpha-amino acid catabolic process	Phvul.003G051200	AT4G13940	No	0.340573	0.544998
alpha-amino acid metabolism	alpha-amino acid catabolic process	Phvul.003G126300	AT4G33150	No	0.870408	1.23834
alpha-amino acid metabolism	alpha-amino acid catabolic process	Phvul.011G073500	AT3G45300	No	0.584278	0.684143
alpha-amino acid metabolism	alpha-amino acid catabolic process	Phvul.002G180400	AT5G46180	No	0.454325	0.419816
reproductive shoot development	reproductive shoot system development	Phvul.006G169600	AT4G18960	Yes	6.53418	1.66993
reproductive shoot development	reproductive shoot system development	Phvul.002G243200	AT4G18960	Yes	6.08848	1.52828
reproductive shoot development	reproductive shoot system development	Phvul.L003446	AT1G24260	Yes	7.30135	2.13762
reproductive shoot development	reproductive shoot system development	Phvul.001G263400	AT1G24260	Yes	5.33205	2.43409
reproductive shoot development	reproductive shoot system development	Phvul.003G045600	AT1G69490	No	7.62003	3.67357
reproductive shoot development	reproductive shoot system development	Phvul.002G170200	AT1G69490	No	6.15375	2.47887
reproductive shoot development	reproductive shoot system development	Phvul.002G307700	AT2G19760	No	1.0405	0.345027
reproductive shoot development	reproductive shoot system development	Phvul.011G050600	AT3G18990	Yes	3.27296	1.26196
reproductive shoot development	reproductive shoot system development	Phvul.004G027800	AT3G28860	No	1.48645	1.54107
reproductive shoot development	reproductive shoot system development	Phvul.008G180200	AT4G24620	Yes	-1.10898	-1.07286
reproductive shoot development	reproductive shoot system development	Phvul.009G143550	AT4G24620	Yes	0.580848	0.586496
reproductive shoot development	reproductive shoot system development	Phvul.005G059200	AT1G79530	No	1.30777	0.826717
reproductive shoot development	reproductive shoot system development	Phvul.008G284100	AT5G35770	Yes	4.61614	7.20957
reproductive shoot development	reproductive shoot system development	Phvul.004G143500	AT1G17920	No	0.728697	0.943564
reproductive shoot development	reproductive shoot system development	Phvul.002G333100	AT1G17920	No	-1.85426	0.945248
reproductive shoot development	reproductive shoot system development	Phvul.006G190700	AT1G11190	No	7.89084	2.09899
reproductive shoot development	reproductive shoot system development	Phvul.007G027700	AT1G68480	No	3.161	1.24746
reproductive shoot development	reproductive shoot system development	Phvul.011G093700	AT1G08320	No	2.29548	2.62846
reproductive shoot development	reproductive shoot system development	Phvul.008G197600	AT1G30330	No	1.68959	0.72448
reproductive shoot development	reproductive shoot system development	Phvul.006G168109	AT1G30330	No	1.74152	0.389524
reproductive shoot development	reproductive shoot system development	Phvul.009G170800	AT5G50260	No	5.26132	3.67689
reproductive shoot development	reproductive shoot system development	Phvul.003G207200	AT5G50260	No	10.2637	3.11794
reproductive shoot development	reproductive shoot system development	Phvul.006G071000	AT5G58560	No	1.92938	1.02791
reproductive shoot development	reproductive shoot system development	Phvul.007G025500	AT1G68640	Yes	3.18221	1.92513
reproductive shoot development	reproductive shoot system development	Phvul.003G028800	AT1G68640	Yes	2.82274	2.02965
reproductive shoot development	reproductive shoot system development	Phvul.011G086700	AT3G44880	No	1.02068	0.434692
reproductive shoot development	reproductive shoot system development	Phvul.010G087900	AT2G45650	Yes	6.51107	1.62706
reproductive shoot development	reproductive shoot system development	Phvul.001G068200	AT5G20240	Yes	4.89515	1.2905
reproductive shoot development	reproductive shoot system development	Phvul.009G130000	AT5G20240	Yes	6.03975	1.3205
reproductive shoot development	reproductive shoot system development	Phvul.003G041200	AT1G13710	No	3.07824	7.54771
reproductive shoot development	reproductive shoot system development	Phvul.001G210200	AT2G40940	No	0.99005	0.556312
reproductive shoot development	reproductive shoot system development	Phvul.008G114300	AT5G02030	Yes	3.00426	1.92185
reproductive shoot development	reproductive shoot system development	Phvul.010G011900	AT5G02030	Yes	1.80437	1.37281
reproductive shoot development	reproductive shoot system development	Phvul.007G057500	AT3G22440	No	1.07512	0.562981
reproductive shoot development	reproductive shoot system development	Phvul.003G131600	AT2G06050	No	1.28959	0.59341
reproductive shoot development	reproductive shoot system development	Phvul.008G067300	AT3G61250	Yes	3.71374	1.94844
reproductive shoot development	reproductive shoot system development	Phvul.001G016050	AT1G75080	No	1.6416	0.860844
reproductive shoot development	reproductive shoot system development	Phvul.002G064100	AT1G70510	No	3.54464	1.52422
reproductive shoot development	reproductive shoot system development	Phvul.003G062500	AT1G70510	No	3.01187	2.21708
reproductive shoot development	reproductive shoot system development	Phvul.007G176000	AT3G54560	Yes	0.897977	0.697982
reproductive shoot development	reproductive shoot system development	Phvul.006G181200	AT2G33860	Yes	1.16598	0.942717
reproductive shoot development	reproductive shoot system development	Phvul.003G290200	AT2G33860	Yes	1.3623	1.50129
reproductive shoot development	reproductive shoot system development	Phvul.004G042300	AT3G02310	Yes	6.26225	2.37484
reproductive shoot development	reproductive shoot system development	Phvul.008G027900	AT3G02310	Yes	5.23133	1.88953
reproductive shoot development	reproductive shoot system development	Phvul.009G013900	AT3G54340	Yes	6.59667	1.47196
reproductive shoot development	reproductive shoot system development	Phvul.007G248000	AT2G41370	No	3.70954	2.50003
reproductive shoot development	reproductive shoot system development	Phvul.003G039200	AT1G26310	Yes	4.93317	2.4832
reproductive shoot development	reproductive shoot system development	Phvul.003G281000	AT1G26310	Yes	4.89908	1.98378
reproductive shoot development	reproductive shoot system development	Phvul.011G164800	AT1G53160	Yes	4.62413	1.24228
reproductive shoot development	reproductive shoot system development	Phvul.005G074000	AT1G53160	Yes	3.80777	2.30045
reproductive shoot development	reproductive shoot system development	Phvul.009G077100	AT4G32980	Yes	3.11478	1.66337
reproductive shoot development	reproductive shoot system development	Phvul.001G034200	AT4G32980	Yes	2.20577	2.46533
reproductive shoot development	reproductive shoot system development	Phvul.002G246800	AT1G30490	No	1.10965	1.49969
reproductive shoot development	reproductive shoot system development	Phvul.006G128600	AT1G30490	No	0.380554	0.715556
reproductive shoot development	reproductive shoot system development	Phvul.007G183400	AT3G05120	Yes	1.69014	0.644833
reproductive shoot development	reproductive shoot system development	Phvul.009G053200	AT5G53400	No	0.326945	0.549406
reproductive shoot development	reproductive shoot system development	Phvul.006G084200	AT5G37020	No	1.13629	0.745866
reproductive shoot development	reproductive shoot system development	Phvul.009G085300	AT5G24930	No	0.616432	0.366123
reproductive shoot development	reproductive shoot system development	Phvul.009G160900	AT5G61850	Yes	4.84789	3.67567
reproductive shoot development	reproductive shoot system development	Phvul.010G056000	AT1G02065	Yes	1.15624	0.744172
reproductive shoot development	reproductive shoot system development	Phvul.008G157200	AT1G02065	Yes	0.701091	0.80329
reproductive shoot development	reproductive shoot system development	Phvul.001G141000	AT2G42200	Yes	1.12116	1.62437
reproductive shoot development	reproductive shoot system development	Phvul.009G175300	AT4G24670	No	1.43396	0.971733
reproductive shoot development	reproductive shoot system development	Phvul.009G096500	AT5G11320	No	5.64758	6.13537
reproductive shoot development	reproductive shoot system development	Phvul.006G053200	AT1G31814	Yes	0.961226	0.745177
reproductive shoot development	reproductive shoot system development	Phvul.003G286600	AT4G37930	No	-2.62276	-1.38136
reproductive shoot development	reproductive shoot system development	Phvul.007G167600	AT3G63010	Yes	3.19382	0.939429
reproductive shoot development	reproductive shoot system development	Phvul.002G250700	AT2G02850	No	0.846607	0.452587
reproductive shoot development	reproductive shoot system development	Phvul.005G039800	AT3G14750	No	0.762838	0.711424
reproductive shoot development	reproductive shoot system development	Phvul.004G150600	AT1G73590	No	1.35273	0.776183
reproductive shoot development	flower development	Phvul.006G169600	AT4G18960	Yes	6.53418	1.66993
reproductive shoot development	flower development	Phvul.002G243200	AT4G18960	Yes	6.08848	1.52828
reproductive shoot development	flower development	Phvul.L003446	AT1G24260	Yes	7.30135	2.13762
reproductive shoot development	flower development	Phvul.001G263400	AT1G24260	Yes	5.33205	2.43409
reproductive shoot development	flower development	Phvul.003G045600	AT1G69490	No	7.62003	3.67357
reproductive shoot development	flower development	Phvul.002G170200	AT1G69490	No	6.15375	2.47887
reproductive shoot development	flower development	Phvul.011G050600	AT3G18990	Yes	3.27296	1.26196
reproductive shoot development	flower development	Phvul.004G027800	AT3G28860	No	1.48645	1.54107
reproductive shoot development	flower development	Phvul.008G180200	AT4G24620	Yes	-1.10898	-1.07286
reproductive shoot development	flower development	Phvul.009G143550	AT4G24620	Yes	0.580848	0.586496
reproductive shoot development	flower development	Phvul.005G059200	AT1G79530	No	1.30777	0.826717
reproductive shoot development	flower development	Phvul.008G284100	AT5G35770	Yes	4.61614	7.20957
reproductive shoot development	flower development	Phvul.004G143500	AT1G17920	No	0.728697	0.943564
reproductive shoot development	flower development	Phvul.002G333100	AT1G17920	No	-1.85426	0.945248
reproductive shoot development	flower development	Phvul.006G190700	AT1G11190	No	7.89084	2.09899
reproductive shoot development	flower development	Phvul.007G027700	AT1G68480	No	3.161	1.24746
reproductive shoot development	flower development	Phvul.011G093700	AT1G08320	No	2.29548	2.62846
reproductive shoot development	flower development	Phvul.008G197600	AT1G30330	No	1.68959	0.72448
reproductive shoot development	flower development	Phvul.006G168109	AT1G30330	No	1.74152	0.389524
reproductive shoot development	flower development	Phvul.009G170800	AT5G50260	No	5.26132	3.67689
reproductive shoot development	flower development	Phvul.003G207200	AT5G50260	No	10.2637	3.11794
reproductive shoot development	flower development	Phvul.006G071000	AT5G58560	No	1.92938	1.02791
reproductive shoot development	flower development	Phvul.007G025500	AT1G68640	Yes	3.18221	1.92513
reproductive shoot development	flower development	Phvul.003G028800	AT1G68640	Yes	2.82274	2.02965
reproductive shoot development	flower development	Phvul.011G086700	AT3G44880	No	1.02068	0.434692
reproductive shoot development	flower development	Phvul.010G087900	AT2G45650	Yes	6.51107	1.62706
reproductive shoot development	flower development	Phvul.001G068200	AT5G20240	Yes	4.89515	1.2905
reproductive shoot development	flower development	Phvul.009G130000	AT5G20240	Yes	6.03975	1.3205
reproductive shoot development	flower development	Phvul.003G041200	AT1G13710	No	3.07824	7.54771
reproductive shoot development	flower development	Phvul.001G210200	AT2G40940	No	0.99005	0.556312
reproductive shoot development	flower development	Phvul.008G114300	AT5G02030	Yes	3.00426	1.92185
reproductive shoot development	flower development	Phvul.010G011900	AT5G02030	Yes	1.80437	1.37281
reproductive shoot development	flower development	Phvul.007G057500	AT3G22440	No	1.07512	0.562981
reproductive shoot development	flower development	Phvul.003G131600	AT2G06050	No	1.28959	0.59341
reproductive shoot development	flower development	Phvul.008G067300	AT3G61250	Yes	3.71374	1.94844
reproductive shoot development	flower development	Phvul.001G016050	AT1G75080	No	1.6416	0.860844
reproductive shoot development	flower development	Phvul.002G064100	AT1G70510	No	3.54464	1.52422
reproductive shoot development	flower development	Phvul.003G062500	AT1G70510	No	3.01187	2.21708
reproductive shoot development	flower development	Phvul.007G176000	AT3G54560	Yes	0.897977	0.697982
reproductive shoot development	flower development	Phvul.006G181200	AT2G33860	Yes	1.16598	0.942717
reproductive shoot development	flower development	Phvul.003G290200	AT2G33860	Yes	1.3623	1.50129
reproductive shoot development	flower development	Phvul.004G042300	AT3G02310	Yes	6.26225	2.37484
reproductive shoot development	flower development	Phvul.008G027900	AT3G02310	Yes	5.23133	1.88953
reproductive shoot development	flower development	Phvul.009G013900	AT3G54340	Yes	6.59667	1.47196
reproductive shoot development	flower development	Phvul.007G248000	AT2G41370	No	3.70954	2.50003
reproductive shoot development	flower development	Phvul.003G039200	AT1G26310	Yes	4.93317	2.4832
reproductive shoot development	flower development	Phvul.003G281000	AT1G26310	Yes	4.89908	1.98378
reproductive shoot development	flower development	Phvul.011G164800	AT1G53160	Yes	4.62413	1.24228
reproductive shoot development	flower development	Phvul.005G074000	AT1G53160	Yes	3.80777	2.30045
reproductive shoot development	flower development	Phvul.009G077100	AT4G32980	Yes	3.11478	1.66337
reproductive shoot development	flower development	Phvul.001G034200	AT4G32980	Yes	2.20577	2.46533
reproductive shoot development	flower development	Phvul.002G246800	AT1G30490	No	1.10965	1.49969
reproductive shoot development	flower development	Phvul.006G128600	AT1G30490	No	0.380554	0.715556
reproductive shoot development	flower development	Phvul.007G183400	AT3G05120	Yes	1.69014	0.644833
reproductive shoot development	flower development	Phvul.009G053200	AT5G53400	No	0.326945	0.549406
reproductive shoot development	flower development	Phvul.006G084200	AT5G37020	No	1.13629	0.745866
reproductive shoot development	flower development	Phvul.009G085300	AT5G24930	No	0.616432	0.366123
reproductive shoot development	flower development	Phvul.009G160900	AT5G61850	Yes	4.84789	3.67567
reproductive shoot development	flower development	Phvul.010G056000	AT1G02065	Yes	1.15624	0.744172
reproductive shoot development	flower development	Phvul.008G157200	AT1G02065	Yes	0.701091	0.80329
reproductive shoot development	flower development	Phvul.001G141000	AT2G42200	Yes	1.12116	1.62437
reproductive shoot development	flower development	Phvul.009G175300	AT4G24670	No	1.43396	0.971733
reproductive shoot development	flower development	Phvul.009G096500	AT5G11320	No	5.64758	6.13537
reproductive shoot development	flower development	Phvul.006G053200	AT1G31814	Yes	0.961226	0.745177
reproductive shoot development	flower development	Phvul.003G286600	AT4G37930	No	-2.62276	-1.38136
reproductive shoot development	flower development	Phvul.007G167600	AT3G63010	Yes	3.19382	0.939429
reproductive shoot development	flower development	Phvul.002G250700	AT2G02850	No	0.846607	0.452587
reproductive shoot development	flower development	Phvul.005G039800	AT3G14750	No	0.762838	0.711424
reproductive shoot development	flower development	Phvul.004G150600	AT1G73590	No	1.35273	0.776183
reproductive shoot development	floral organ development	Phvul.006G169600	AT4G18960	Yes	6.53418	1.66993
reproductive shoot development	floral organ development	Phvul.002G243200	AT4G18960	Yes	6.08848	1.52828
reproductive shoot development	floral organ development	Phvul.L003446	AT1G24260	Yes	7.30135	2.13762
reproductive shoot development	floral organ development	Phvul.001G263400	AT1G24260	Yes	5.33205	2.43409
reproductive shoot development	floral organ development	Phvul.004G027800	AT3G28860	No	1.48645	1.54107
reproductive shoot development	floral organ development	Phvul.005G059200	AT1G79530	No	1.30777	0.826717
reproductive shoot development	floral organ development	Phvul.004G143500	AT1G17920	No	0.728697	0.943564
reproductive shoot development	floral organ development	Phvul.002G333100	AT1G17920	No	-1.85426	0.945248
reproductive shoot development	floral organ development	Phvul.006G190700	AT1G11190	No	7.89084	2.09899
reproductive shoot development	floral organ development	Phvul.007G027700	AT1G68480	No	3.161	1.24746
reproductive shoot development	floral organ development	Phvul.011G093700	AT1G08320	No	2.29548	2.62846
reproductive shoot development	floral organ development	Phvul.006G071000	AT5G58560	No	1.92938	1.02791
reproductive shoot development	floral organ development	Phvul.009G170800	AT5G50260	No	5.26132	3.67689
reproductive shoot development	floral organ development	Phvul.003G207200	AT5G50260	No	10.2637	3.11794
reproductive shoot development	floral organ development	Phvul.010G087900	AT2G45650	Yes	6.51107	1.62706
reproductive shoot development	floral organ development	Phvul.001G068200	AT5G20240	Yes	4.89515	1.2905
reproductive shoot development	floral organ development	Phvul.009G130000	AT5G20240	Yes	6.03975	1.3205
reproductive shoot development	floral organ development	Phvul.003G041200	AT1G13710	No	3.07824	7.54771
reproductive shoot development	floral organ development	Phvul.001G210200	AT2G40940	No	0.99005	0.556312
reproductive shoot development	floral organ development	Phvul.003G131600	AT2G06050	No	1.28959	0.59341
reproductive shoot development	floral organ development	Phvul.001G016050	AT1G75080	No	1.6416	0.860844
reproductive shoot development	floral organ development	Phvul.002G064100	AT1G70510	No	3.54464	1.52422
reproductive shoot development	floral organ development	Phvul.003G062500	AT1G70510	No	3.01187	2.21708
reproductive shoot development	floral organ development	Phvul.004G042300	AT3G02310	Yes	6.26225	2.37484
reproductive shoot development	floral organ development	Phvul.008G027900	AT3G02310	Yes	5.23133	1.88953
reproductive shoot development	floral organ development	Phvul.009G013900	AT3G54340	Yes	6.59667	1.47196
reproductive shoot development	floral organ development	Phvul.007G248000	AT2G41370	No	3.70954	2.50003
reproductive shoot development	floral organ development	Phvul.009G077100	AT4G32980	Yes	3.11478	1.66337
reproductive shoot development	floral organ development	Phvul.001G034200	AT4G32980	Yes	2.20577	2.46533
reproductive shoot development	floral organ development	Phvul.002G246800	AT1G30490	No	1.10965	1.49969
reproductive shoot development	floral organ development	Phvul.006G128600	AT1G30490	No	0.380554	0.715556
reproductive shoot development	floral organ development	Phvul.007G183400	AT3G05120	Yes	1.69014	0.644833
reproductive shoot development	floral organ development	Phvul.009G053200	AT5G53400	No	0.326945	0.549406
reproductive shoot development	floral organ development	Phvul.010G056000	AT1G02065	Yes	1.15624	0.744172
reproductive shoot development	floral organ development	Phvul.008G157200	AT1G02065	Yes	0.701091	0.80329
reproductive shoot development	floral organ development	Phvul.001G141000	AT2G42200	Yes	1.12116	1.62437
reproductive shoot development	floral organ development	Phvul.003G286600	AT4G37930	No	-2.62276	-1.38136
reproductive shoot development	floral organ development	Phvul.007G167600	AT3G63010	Yes	3.19382	0.939429
reproductive shoot development	floral organ development	Phvul.002G250700	AT2G02850	No	0.846607	0.452587
reproductive shoot development	floral whorl development	Phvul.006G169600	AT4G18960	Yes	6.53418	1.66993
reproductive shoot development	floral whorl development	Phvul.002G243200	AT4G18960	Yes	6.08848	1.52828
reproductive shoot development	floral whorl development	Phvul.L003446	AT1G24260	Yes	7.30135	2.13762
reproductive shoot development	floral whorl development	Phvul.001G263400	AT1G24260	Yes	5.33205	2.43409
reproductive shoot development	floral whorl development	Phvul.004G027800	AT3G28860	No	1.48645	1.54107
reproductive shoot development	floral whorl development	Phvul.005G059200	AT1G79530	No	1.30777	0.826717
reproductive shoot development	floral whorl development	Phvul.007G027700	AT1G68480	No	3.161	1.24746
reproductive shoot development	floral whorl development	Phvul.011G093700	AT1G08320	No	2.29548	2.62846
reproductive shoot development	floral whorl development	Phvul.006G071000	AT5G58560	No	1.92938	1.02791
reproductive shoot development	floral whorl development	Phvul.009G170800	AT5G50260	No	5.26132	3.67689
reproductive shoot development	floral whorl development	Phvul.003G207200	AT5G50260	No	10.2637	3.11794
reproductive shoot development	floral whorl development	Phvul.001G210200	AT2G40940	No	0.99005	0.556312
reproductive shoot development	floral whorl development	Phvul.008G114300	AT5G02030	Yes	3.00426	1.92185
reproductive shoot development	floral whorl development	Phvul.010G011900	AT5G02030	Yes	1.80437	1.37281
reproductive shoot development	floral whorl development	Phvul.003G131600	AT2G06050	No	1.28959	0.59341
reproductive shoot development	floral whorl development	Phvul.002G064100	AT1G70510	No	3.54464	1.52422
reproductive shoot development	floral whorl development	Phvul.003G062500	AT1G70510	No	3.01187	2.21708
reproductive shoot development	floral whorl development	Phvul.001G016050	AT1G75080	No	1.6416	0.860844
reproductive shoot development	floral whorl development	Phvul.004G042300	AT3G02310	Yes	6.26225	2.37484
reproductive shoot development	floral whorl development	Phvul.008G027900	AT3G02310	Yes	5.23133	1.88953
reproductive shoot development	floral whorl development	Phvul.002G246800	AT1G30490	No	1.10965	1.49969
reproductive shoot development	floral whorl development	Phvul.006G128600	AT1G30490	No	0.380554	0.715556
reproductive shoot development	floral whorl development	Phvul.009G053200	AT5G53400	No	0.326945	0.549406
reproductive shoot development	floral whorl development	Phvul.010G056000	AT1G02065	Yes	1.15624	0.744172
reproductive shoot development	floral whorl development	Phvul.008G157200	AT1G02065	Yes	0.701091	0.80329
reproductive shoot development	floral whorl development	Phvul.001G141000	AT2G42200	Yes	1.12116	1.62437
reproductive shoot development	floral whorl development	Phvul.009G175300	AT4G24670	No	1.43396	0.971733
reproductive shoot development	floral whorl development	Phvul.003G286600	AT4G37930	No	-2.62276	-1.38136
reproductive shoot development	floral whorl development	Phvul.002G250700	AT2G02850	No	0.846607	0.452587
reproductive shoot development	androecium development	Phvul.006G169600	AT4G18960	Yes	6.53418	1.66993
reproductive shoot development	androecium development	Phvul.002G243200	AT4G18960	Yes	6.08848	1.52828
reproductive shoot development	androecium development	Phvul.007G027700	AT1G68480	No	3.161	1.24746
reproductive shoot development	androecium development	Phvul.011G093700	AT1G08320	No	2.29548	2.62846
reproductive shoot development	androecium development	Phvul.009G170800	AT5G50260	No	5.26132	3.67689
reproductive shoot development	androecium development	Phvul.003G207200	AT5G50260	No	10.2637	3.11794
reproductive shoot development	androecium development	Phvul.009G053200	AT5G53400	No	0.326945	0.549406
reproductive shoot development	androecium development	Phvul.010G056000	AT1G02065	Yes	1.15624	0.744172
reproductive shoot development	androecium development	Phvul.008G157200	AT1G02065	Yes	0.701091	0.80329
reproductive shoot development	androecium development	Phvul.001G141000	AT2G42200	Yes	1.12116	1.62437
reproductive shoot development	androecium development	Phvul.003G131600	AT2G06050	No	1.28959	0.59341
reproductive shoot development	androecium development	Phvul.004G027800	AT3G28860	No	1.48645	1.54107
reproductive shoot development	androecium development	Phvul.005G059200	AT1G79530	No	1.30777	0.826717
reproductive shoot development	androecium development	Phvul.002G250700	AT2G02850	No	0.846607	0.452587
reproductive shoot development	gynoecium development	Phvul.006G169600	AT4G18960	Yes	6.53418	1.66993
reproductive shoot development	gynoecium development	Phvul.002G243200	AT4G18960	Yes	6.08848	1.52828
reproductive shoot development	gynoecium development	Phvul.007G027700	AT1G68480	No	3.161	1.24746
reproductive shoot development	gynoecium development	Phvul.006G071000	AT5G58560	No	1.92938	1.02791
reproductive shoot development	gynoecium development	Phvul.L003446	AT1G24260	Yes	7.30135	2.13762
reproductive shoot development	gynoecium development	Phvul.001G263400	AT1G24260	Yes	5.33205	2.43409
reproductive shoot development	gynoecium development	Phvul.002G064100	AT1G70510	No	3.54464	1.52422
reproductive shoot development	gynoecium development	Phvul.003G062500	AT1G70510	No	3.01187	2.21708
reproductive shoot development	gynoecium development	Phvul.009G175300	AT4G24670	No	1.43396	0.971733
reproductive shoot development	gynoecium development	Phvul.004G042300	AT3G02310	Yes	6.26225	2.37484
reproductive shoot development	gynoecium development	Phvul.008G027900	AT3G02310	Yes	5.23133	1.88953
reproductive shoot development	gynoecium development	Phvul.001G210200	AT2G40940	No	0.99005	0.556312
reproductive shoot development	gynoecium development	Phvul.003G286600	AT4G37930	No	-2.62276	-1.38136
reproductive shoot development	gynoecium development	Phvul.002G246800	AT1G30490	No	1.10965	1.49969
reproductive shoot development	gynoecium development	Phvul.006G128600	AT1G30490	No	0.380554	0.715556
reproductive shoot development	gynoecium development	Phvul.001G016050	AT1G75080	No	1.6416	0.860844
reproductive shoot development	carpel development	Phvul.006G169600	AT4G18960	Yes	6.53418	1.66993
reproductive shoot development	carpel development	Phvul.002G243200	AT4G18960	Yes	6.08848	1.52828
reproductive shoot development	carpel development	Phvul.007G027700	AT1G68480	No	3.161	1.24746
reproductive shoot development	carpel development	Phvul.006G071000	AT5G58560	No	1.92938	1.02791
reproductive shoot development	carpel development	Phvul.L003446	AT1G24260	Yes	7.30135	2.13762
reproductive shoot development	carpel development	Phvul.001G263400	AT1G24260	Yes	5.33205	2.43409
reproductive shoot development	carpel development	Phvul.002G064100	AT1G70510	No	3.54464	1.52422
reproductive shoot development	carpel development	Phvul.003G062500	AT1G70510	No	3.01187	2.21708
reproductive shoot development	carpel development	Phvul.004G042300	AT3G02310	Yes	6.26225	2.37484
reproductive shoot development	carpel development	Phvul.008G027900	AT3G02310	Yes	5.23133	1.88953
reproductive shoot development	carpel development	Phvul.001G210200	AT2G40940	No	0.99005	0.556312
reproductive shoot development	carpel development	Phvul.003G286600	AT4G37930	No	-2.62276	-1.38136
reproductive shoot development	carpel development	Phvul.002G246800	AT1G30490	No	1.10965	1.49969
reproductive shoot development	carpel development	Phvul.006G128600	AT1G30490	No	0.380554	0.715556
reproductive shoot development	carpel development	Phvul.001G016050	AT1G75080	No	1.6416	0.860844
reproductive shoot development	stamen development	Phvul.006G169600	AT4G18960	Yes	6.53418	1.66993
reproductive shoot development	stamen development	Phvul.002G243200	AT4G18960	Yes	6.08848	1.52828
reproductive shoot development	stamen development	Phvul.007G027700	AT1G68480	No	3.161	1.24746
reproductive shoot development	stamen development	Phvul.011G093700	AT1G08320	No	2.29548	2.62846
reproductive shoot development	stamen development	Phvul.009G170800	AT5G50260	No	5.26132	3.67689
reproductive shoot development	stamen development	Phvul.003G207200	AT5G50260	No	10.2637	3.11794
reproductive shoot development	stamen development	Phvul.009G053200	AT5G53400	No	0.326945	0.549406
reproductive shoot development	stamen development	Phvul.010G056000	AT1G02065	Yes	1.15624	0.744172
reproductive shoot development	stamen development	Phvul.008G157200	AT1G02065	Yes	0.701091	0.80329
reproductive shoot development	stamen development	Phvul.001G141000	AT2G42200	Yes	1.12116	1.62437
reproductive shoot development	stamen development	Phvul.003G131600	AT2G06050	No	1.28959	0.59341
reproductive shoot development	stamen development	Phvul.004G027800	AT3G28860	No	1.48645	1.54107
reproductive shoot development	stamen development	Phvul.005G059200	AT1G79530	No	1.30777	0.826717
reproductive shoot development	stamen development	Phvul.002G250700	AT2G02850	No	0.846607	0.452587
nucleotide metabolism	nucleotide metabolic process	Phvul.009G191100	AT1G74030	No	0.669853	0.781673
nucleotide metabolism	nucleotide metabolic process	Phvul.007G033800	AT2G01140	No	0.705198	0.68041
nucleotide metabolism	nucleotide metabolic process	Phvul.008G189200	AT5G03690	No	1.00528	0.463106
nucleotide metabolism	nucleotide metabolic process	Phvul.008G180200	AT4G24620	Yes	-1.10898	-1.07286
nucleotide metabolism	nucleotide metabolic process	Phvul.009G143550	AT4G24620	Yes	0.580848	0.586496
nucleotide metabolism	nucleotide metabolic process	Phvul.005G059200	AT1G79530	No	1.30777	0.826717
nucleotide metabolism	nucleotide metabolic process	Phvul.003G289600	AT2G22480	No	0.926747	0.71046
nucleotide metabolism	nucleotide metabolic process	Phvul.009G076900	AT5G11770	No	0.866699	0.468293
nucleotide metabolism	nucleotide metabolic process	Phvul.003G228800	AT2G35390	No	0.6878	0.551513
nucleotide metabolism	nucleotide metabolic process	Phvul.001G114500	AT5G40870	No	0.868996	0.353056
nucleotide metabolism	nucleotide metabolic process	Phvul.003G202900	AT5G50210	No	2.24933	0.563495
nucleotide metabolism	nucleotide metabolic process	Phvul.005G048700	AT1G16350	No	1.14168	0.635529
nucleotide metabolism	nucleotide metabolic process	Phvul.003G143800	AT5G57350	No	2.4939	1.10596
nucleotide metabolism	nucleotide metabolic process	Phvul.003G148700	AT5G57655	No	0.956779	0.714393
nucleotide metabolism	nucleotide metabolic process	Phvul.009G260800	AT1G17260	No	3.95971	1.2623
nucleotide metabolism	nucleotide metabolic process	Phvul.002G101300	AT5G56350	No	0.342266	0.600764
nucleotide metabolism	nucleotide metabolic process	Phvul.009G049300	AT5G24400	No	0.549151	0.548283
nucleotide metabolism	nucleotide metabolic process	Phvul.008G282000	AT4G26530	No	2.9501	1.62494
nucleotide metabolism	nucleotide metabolic process	Phvul.009G057500	AT5G42740	No	1.25209	0.333621
nucleotide metabolism	nucleotide metabolic process	Phvul.008G148700	AT5G40760	No	1.24407	0.655624
nucleotide metabolism	nucleotide metabolic process	Phvul.004G057000	AT5G40760	No	0.61391	-0.526124
nucleotide metabolism	nucleotide metabolic process	Phvul.007G273500	AT1G04410	No	0.400583	0.335659
nucleotide metabolism	nucleotide metabolic process	Phvul.004G000800	AT5G63680	No	0.82857	0.57769
nucleotide metabolism	nucleotide metabolic process	Phvul.003G024900	AT1G68760	No	1.80767	1.46557
nucleotide metabolism	nucleotide metabolic process	Phvul.009G168400	AT3G04120	No	0.630565	0.268529
nucleotide metabolism	nucleotide metabolic process	Phvul.003G193800	AT3G47950	No	-1.13096	-0.960112
nucleotide metabolism	nucleotide metabolic process	Phvul.009G190500	AT3G47950	No	0.336156	0.367028
nucleotide metabolism	nucleotide metabolic process	Phvul.008G000800	AT5G50850	No	0.437297	0.418307
nucleotide metabolism	nucleotide metabolic process	Phvul.008G003600	AT5G13420	No	1.4422	0.639125
nucleotide metabolism	nucleotide metabolic process	Phvul.001G136400	AT3G57610	No	0.542509	0.528018
nucleotide metabolism	nucleotide metabolic process	Phvul.008G050800	AT1G22840	No	0.401986	0.335831
nucleotide metabolism	nucleotide metabolic process	Phvul.007G224500	AT3G52990	No	0.720693	0.583351
nucleotide metabolism	nucleotide metabolic process	Phvul.001G185200	AT3G52990	No	2.16791	1.57879
nucleotide metabolism	nucleotide metabolic process	Phvul.002G308400	AT2G19860	No	0.471139	0.287343
nucleotide metabolism	nucleoside monophosphate metabolic process	Phvul.009G191100	AT1G74030	No	0.669853	0.781673
nucleotide metabolism	nucleoside monophosphate metabolic process	Phvul.007G033800	AT2G01140	No	0.705198	0.68041
nucleotide metabolism	nucleoside monophosphate metabolic process	Phvul.008G180200	AT4G24620	Yes	-1.10898	-1.07286
nucleotide metabolism	nucleoside monophosphate metabolic process	Phvul.009G143550	AT4G24620	Yes	0.580848	0.586496
nucleotide metabolism	nucleoside monophosphate metabolic process	Phvul.005G059200	AT1G79530	No	1.30777	0.826717
nucleotide metabolism	nucleoside monophosphate metabolic process	Phvul.003G289600	AT2G22480	No	0.926747	0.71046
nucleotide metabolism	nucleoside monophosphate metabolic process	Phvul.009G076900	AT5G11770	No	0.866699	0.468293
nucleotide metabolism	nucleoside monophosphate metabolic process	Phvul.003G228800	AT2G35390	No	0.6878	0.551513
nucleotide metabolism	nucleoside monophosphate metabolic process	Phvul.001G114500	AT5G40870	No	0.868996	0.353056
nucleotide metabolism	nucleoside monophosphate metabolic process	Phvul.005G048700	AT1G16350	No	1.14168	0.635529
nucleotide metabolism	nucleoside monophosphate metabolic process	Phvul.003G143800	AT5G57350	No	2.4939	1.10596
nucleotide metabolism	nucleoside monophosphate metabolic process	Phvul.009G260800	AT1G17260	No	3.95971	1.2623
nucleotide metabolism	nucleoside monophosphate metabolic process	Phvul.002G101300	AT5G56350	No	0.342266	0.600764
nucleotide metabolism	nucleoside monophosphate metabolic process	Phvul.008G282000	AT4G26530	No	2.9501	1.62494
nucleotide metabolism	nucleoside monophosphate metabolic process	Phvul.009G057500	AT5G42740	No	1.25209	0.333621
nucleotide metabolism	nucleoside monophosphate metabolic process	Phvul.004G000800	AT5G63680	No	0.82857	0.57769
nucleotide metabolism	nucleoside monophosphate metabolic process	Phvul.009G168400	AT3G04120	No	0.630565	0.268529
nucleotide metabolism	nucleoside monophosphate metabolic process	Phvul.003G193800	AT3G47950	No	-1.13096	-0.960112
nucleotide metabolism	nucleoside monophosphate metabolic process	Phvul.009G190500	AT3G47950	No	0.336156	0.367028
nucleotide metabolism	nucleoside monophosphate metabolic process	Phvul.008G000800	AT5G50850	No	0.437297	0.418307
nucleotide metabolism	nucleoside monophosphate metabolic process	Phvul.001G136400	AT3G57610	No	0.542509	0.528018
nucleotide metabolism	nucleoside monophosphate metabolic process	Phvul.008G050800	AT1G22840	No	0.401986	0.335831
nucleotide metabolism	nucleoside monophosphate metabolic process	Phvul.007G224500	AT3G52990	No	0.720693	0.583351
nucleotide metabolism	nucleoside monophosphate metabolic process	Phvul.001G185200	AT3G52990	No	2.16791	1.57879
nucleotide metabolism	nucleoside monophosphate metabolic process	Phvul.002G308400	AT2G19860	No	0.471139	0.287343
nucleotide metabolism	nucleoside diphosphate metabolic process	Phvul.009G191100	AT1G74030	No	0.669853	0.781673
nucleotide metabolism	nucleoside diphosphate metabolic process	Phvul.004G000800	AT5G63680	No	0.82857	0.57769
nucleotide metabolism	nucleoside diphosphate metabolic process	Phvul.009G168400	AT3G04120	No	0.630565	0.268529
nucleotide metabolism	nucleoside diphosphate metabolic process	Phvul.008G000800	AT5G50850	No	0.437297	0.418307
nucleotide metabolism	nucleoside diphosphate metabolic process	Phvul.007G033800	AT2G01140	No	0.705198	0.68041
nucleotide metabolism	nucleoside diphosphate metabolic process	Phvul.002G101300	AT5G56350	No	0.342266	0.600764
nucleotide metabolism	nucleoside diphosphate metabolic process	Phvul.008G282000	AT4G26530	No	2.9501	1.62494
nucleotide metabolism	nucleoside diphosphate metabolic process	Phvul.008G180200	AT4G24620	Yes	-1.10898	-1.07286
nucleotide metabolism	nucleoside diphosphate metabolic process	Phvul.009G143550	AT4G24620	Yes	0.580848	0.586496
nucleotide metabolism	nucleoside diphosphate metabolic process	Phvul.009G057500	AT5G42740	No	1.25209	0.333621
nucleotide metabolism	nucleoside diphosphate metabolic process	Phvul.002G308400	AT2G19860	No	0.471139	0.287343
nucleotide metabolism	nucleoside diphosphate metabolic process	Phvul.007G224500	AT3G52990	No	0.720693	0.583351
nucleotide metabolism	nucleoside diphosphate metabolic process	Phvul.001G185200	AT3G52990	No	2.16791	1.57879
nucleotide metabolism	nucleoside diphosphate metabolic process	Phvul.005G059200	AT1G79530	No	1.30777	0.826717
nucleotide metabolism	nucleoside diphosphate metabolic process	Phvul.003G289600	AT2G22480	No	0.926747	0.71046
nucleotide metabolism	nucleoside triphosphate metabolic process	Phvul.009G191100	AT1G74030	No	0.669853	0.781673
nucleotide metabolism	nucleoside triphosphate metabolic process	Phvul.007G033800	AT2G01140	No	0.705198	0.68041
nucleotide metabolism	nucleoside triphosphate metabolic process	Phvul.008G180200	AT4G24620	Yes	-1.10898	-1.07286
nucleotide metabolism	nucleoside triphosphate metabolic process	Phvul.009G143550	AT4G24620	Yes	0.580848	0.586496
nucleotide metabolism	nucleoside triphosphate metabolic process	Phvul.005G059200	AT1G79530	No	1.30777	0.826717
nucleotide metabolism	nucleoside triphosphate metabolic process	Phvul.003G289600	AT2G22480	No	0.926747	0.71046
nucleotide metabolism	nucleoside triphosphate metabolic process	Phvul.009G076900	AT5G11770	No	0.866699	0.468293
nucleotide metabolism	nucleoside triphosphate metabolic process	Phvul.001G114500	AT5G40870	No	0.868996	0.353056
nucleotide metabolism	nucleoside triphosphate metabolic process	Phvul.003G143800	AT5G57350	No	2.4939	1.10596
nucleotide metabolism	nucleoside triphosphate metabolic process	Phvul.009G260800	AT1G17260	No	3.95971	1.2623
nucleotide metabolism	nucleoside triphosphate metabolic process	Phvul.002G101300	AT5G56350	No	0.342266	0.600764
nucleotide metabolism	nucleoside triphosphate metabolic process	Phvul.008G282000	AT4G26530	No	2.9501	1.62494
nucleotide metabolism	nucleoside triphosphate metabolic process	Phvul.009G057500	AT5G42740	No	1.25209	0.333621
nucleotide metabolism	nucleoside triphosphate metabolic process	Phvul.004G000800	AT5G63680	No	0.82857	0.57769
nucleotide metabolism	nucleoside triphosphate metabolic process	Phvul.003G024900	AT1G68760	No	1.80767	1.46557
nucleotide metabolism	nucleoside triphosphate metabolic process	Phvul.009G168400	AT3G04120	No	0.630565	0.268529
nucleotide metabolism	nucleoside triphosphate metabolic process	Phvul.003G193800	AT3G47950	No	-1.13096	-0.960112
nucleotide metabolism	nucleoside triphosphate metabolic process	Phvul.009G190500	AT3G47950	No	0.336156	0.367028
nucleotide metabolism	nucleoside triphosphate metabolic process	Phvul.008G000800	AT5G50850	No	0.437297	0.418307
nucleotide metabolism	nucleoside triphosphate metabolic process	Phvul.008G050800	AT1G22840	No	0.401986	0.335831
nucleotide metabolism	nucleoside triphosphate metabolic process	Phvul.007G224500	AT3G52990	No	0.720693	0.583351
nucleotide metabolism	nucleoside triphosphate metabolic process	Phvul.001G185200	AT3G52990	No	2.16791	1.57879
nucleotide metabolism	nucleoside triphosphate metabolic process	Phvul.002G308400	AT2G19860	No	0.471139	0.287343
nucleotide metabolism	gluconeogenesis	Phvul.009G168400	AT3G04120	No	0.630565	0.268529
nucleotide metabolism	gluconeogenesis	Phvul.007G033800	AT2G01140	No	0.705198	0.68041
nucleotide metabolism	gluconeogenesis	Phvul.007G079500	AT1G43670	No	1.708	1.24514
nucleotide metabolism	gluconeogenesis	Phvul.008G282000	AT4G26530	No	2.9501	1.62494
nucleotide metabolism	gluconeogenesis	Phvul.008G180200	AT4G24620	Yes	-1.10898	-1.07286
nucleotide metabolism	gluconeogenesis	Phvul.009G143550	AT4G24620	Yes	0.580848	0.586496
nucleotide metabolism	gluconeogenesis	Phvul.002G139200	AT4G37870	No	0.322419	1.46242
nucleotide metabolism	gluconeogenesis	Phvul.009G057500	AT5G42740	No	1.25209	0.333621
nucleotide metabolism	purine nucleotide metabolic process	Phvul.009G191100	AT1G74030	No	0.669853	0.781673
nucleotide metabolism	purine nucleotide metabolic process	Phvul.007G033800	AT2G01140	No	0.705198	0.68041
nucleotide metabolism	purine nucleotide metabolic process	Phvul.008G180200	AT4G24620	Yes	-1.10898	-1.07286
nucleotide metabolism	purine nucleotide metabolic process	Phvul.009G143550	AT4G24620	Yes	0.580848	0.586496
nucleotide metabolism	purine nucleotide metabolic process	Phvul.005G059200	AT1G79530	No	1.30777	0.826717
nucleotide metabolism	purine nucleotide metabolic process	Phvul.003G289600	AT2G22480	No	0.926747	0.71046
nucleotide metabolism	purine nucleotide metabolic process	Phvul.009G076900	AT5G11770	No	0.866699	0.468293
nucleotide metabolism	purine nucleotide metabolic process	Phvul.005G048700	AT1G16350	No	1.14168	0.635529
nucleotide metabolism	purine nucleotide metabolic process	Phvul.003G143800	AT5G57350	No	2.4939	1.10596
nucleotide metabolism	purine nucleotide metabolic process	Phvul.009G260800	AT1G17260	No	3.95971	1.2623
nucleotide metabolism	purine nucleotide metabolic process	Phvul.002G101300	AT5G56350	No	0.342266	0.600764
nucleotide metabolism	purine nucleotide metabolic process	Phvul.008G282000	AT4G26530	No	2.9501	1.62494
nucleotide metabolism	purine nucleotide metabolic process	Phvul.009G057500	AT5G42740	No	1.25209	0.333621
nucleotide metabolism	purine nucleotide metabolic process	Phvul.004G000800	AT5G63680	No	0.82857	0.57769
nucleotide metabolism	purine nucleotide metabolic process	Phvul.003G024900	AT1G68760	No	1.80767	1.46557
nucleotide metabolism	purine nucleotide metabolic process	Phvul.009G168400	AT3G04120	No	0.630565	0.268529
nucleotide metabolism	purine nucleotide metabolic process	Phvul.003G193800	AT3G47950	No	-1.13096	-0.960112
nucleotide metabolism	purine nucleotide metabolic process	Phvul.009G190500	AT3G47950	No	0.336156	0.367028
nucleotide metabolism	purine nucleotide metabolic process	Phvul.008G000800	AT5G50850	No	0.437297	0.418307
nucleotide metabolism	purine nucleotide metabolic process	Phvul.001G136400	AT3G57610	No	0.542509	0.528018
nucleotide metabolism	purine nucleotide metabolic process	Phvul.008G050800	AT1G22840	No	0.401986	0.335831
nucleotide metabolism	purine nucleotide metabolic process	Phvul.007G224500	AT3G52990	No	0.720693	0.583351
nucleotide metabolism	purine nucleotide metabolic process	Phvul.001G185200	AT3G52990	No	2.16791	1.57879
nucleotide metabolism	purine nucleotide metabolic process	Phvul.002G308400	AT2G19860	No	0.471139	0.287343
nucleotide metabolism	ribonucleotide metabolic process	Phvul.009G191100	AT1G74030	No	0.669853	0.781673
nucleotide metabolism	ribonucleotide metabolic process	Phvul.007G033800	AT2G01140	No	0.705198	0.68041
nucleotide metabolism	ribonucleotide metabolic process	Phvul.008G180200	AT4G24620	Yes	-1.10898	-1.07286
nucleotide metabolism	ribonucleotide metabolic process	Phvul.009G143550	AT4G24620	Yes	0.580848	0.586496
nucleotide metabolism	ribonucleotide metabolic process	Phvul.005G059200	AT1G79530	No	1.30777	0.826717
nucleotide metabolism	ribonucleotide metabolic process	Phvul.003G289600	AT2G22480	No	0.926747	0.71046
nucleotide metabolism	ribonucleotide metabolic process	Phvul.009G076900	AT5G11770	No	0.866699	0.468293
nucleotide metabolism	ribonucleotide metabolic process	Phvul.001G114500	AT5G40870	No	0.868996	0.353056
nucleotide metabolism	ribonucleotide metabolic process	Phvul.005G048700	AT1G16350	No	1.14168	0.635529
nucleotide metabolism	ribonucleotide metabolic process	Phvul.003G143800	AT5G57350	No	2.4939	1.10596
nucleotide metabolism	ribonucleotide metabolic process	Phvul.009G260800	AT1G17260	No	3.95971	1.2623
nucleotide metabolism	ribonucleotide metabolic process	Phvul.002G101300	AT5G56350	No	0.342266	0.600764
nucleotide metabolism	ribonucleotide metabolic process	Phvul.008G282000	AT4G26530	No	2.9501	1.62494
nucleotide metabolism	ribonucleotide metabolic process	Phvul.009G057500	AT5G42740	No	1.25209	0.333621
nucleotide metabolism	ribonucleotide metabolic process	Phvul.004G000800	AT5G63680	No	0.82857	0.57769
nucleotide metabolism	ribonucleotide metabolic process	Phvul.009G168400	AT3G04120	No	0.630565	0.268529
nucleotide metabolism	ribonucleotide metabolic process	Phvul.003G193800	AT3G47950	No	-1.13096	-0.960112
nucleotide metabolism	ribonucleotide metabolic process	Phvul.009G190500	AT3G47950	No	0.336156	0.367028
nucleotide metabolism	ribonucleotide metabolic process	Phvul.008G000800	AT5G50850	No	0.437297	0.418307
nucleotide metabolism	ribonucleotide metabolic process	Phvul.001G136400	AT3G57610	No	0.542509	0.528018
nucleotide metabolism	ribonucleotide metabolic process	Phvul.008G050800	AT1G22840	No	0.401986	0.335831
nucleotide metabolism	ribonucleotide metabolic process	Phvul.007G224500	AT3G52990	No	0.720693	0.583351
nucleotide metabolism	ribonucleotide metabolic process	Phvul.001G185200	AT3G52990	No	2.16791	1.57879
nucleotide metabolism	ribonucleotide metabolic process	Phvul.002G308400	AT2G19860	No	0.471139	0.287343
nucleotide metabolism	pyridine nucleotide metabolic process	Phvul.009G191100	AT1G74030	No	0.669853	0.781673
nucleotide metabolism	pyridine nucleotide metabolic process	Phvul.007G033800	AT2G01140	No	0.705198	0.68041
nucleotide metabolism	pyridine nucleotide metabolic process	Phvul.008G189200	AT5G03690	No	1.00528	0.463106
nucleotide metabolism	pyridine nucleotide metabolic process	Phvul.008G180200	AT4G24620	Yes	-1.10898	-1.07286
nucleotide metabolism	pyridine nucleotide metabolic process	Phvul.009G143550	AT4G24620	Yes	0.580848	0.586496
nucleotide metabolism	pyridine nucleotide metabolic process	Phvul.005G059200	AT1G79530	No	1.30777	0.826717
nucleotide metabolism	pyridine nucleotide metabolic process	Phvul.003G289600	AT2G22480	No	0.926747	0.71046
nucleotide metabolism	pyridine nucleotide metabolic process	Phvul.003G202900	AT5G50210	No	2.24933	0.563495
nucleotide metabolism	pyridine nucleotide metabolic process	Phvul.003G148700	AT5G57655	No	0.956779	0.714393
nucleotide metabolism	pyridine nucleotide metabolic process	Phvul.002G101300	AT5G56350	No	0.342266	0.600764
nucleotide metabolism	pyridine nucleotide metabolic process	Phvul.009G049300	AT5G24400	No	0.549151	0.548283
nucleotide metabolism	pyridine nucleotide metabolic process	Phvul.008G282000	AT4G26530	No	2.9501	1.62494
nucleotide metabolism	pyridine nucleotide metabolic process	Phvul.009G057500	AT5G42740	No	1.25209	0.333621
nucleotide metabolism	pyridine nucleotide metabolic process	Phvul.008G148700	AT5G40760	No	1.24407	0.655624
nucleotide metabolism	pyridine nucleotide metabolic process	Phvul.004G057000	AT5G40760	No	0.61391	-0.526124
nucleotide metabolism	pyridine nucleotide metabolic process	Phvul.007G273500	AT1G04410	No	0.400583	0.335659
nucleotide metabolism	pyridine nucleotide metabolic process	Phvul.004G000800	AT5G63680	No	0.82857	0.57769
nucleotide metabolism	pyridine nucleotide metabolic process	Phvul.009G168400	AT3G04120	No	0.630565	0.268529
nucleotide metabolism	pyridine nucleotide metabolic process	Phvul.008G000800	AT5G50850	No	0.437297	0.418307
nucleotide metabolism	pyridine nucleotide metabolic process	Phvul.008G003600	AT5G13420	No	1.4422	0.639125
nucleotide metabolism	pyridine nucleotide metabolic process	Phvul.002G308400	AT2G19860	No	0.471139	0.287343
nucleotide metabolism	pyridine nucleotide metabolic process	Phvul.007G224500	AT3G52990	No	0.720693	0.583351
nucleotide metabolism	pyridine nucleotide metabolic process	Phvul.001G185200	AT3G52990	No	2.16791	1.57879
nucleotide metabolism	pyruvate metabolic process	Phvul.009G191100	AT1G74030	No	0.669853	0.781673
nucleotide metabolism	pyruvate metabolic process	Phvul.004G000800	AT5G63680	No	0.82857	0.57769
nucleotide metabolism	pyruvate metabolic process	Phvul.003G098200	AT4G15530	No	5.35437	1.3493
nucleotide metabolism	pyruvate metabolic process	Phvul.009G168400	AT3G04120	No	0.630565	0.268529
nucleotide metabolism	pyruvate metabolic process	Phvul.003G050500	AT4G13830	No	2.498	1.11314
nucleotide metabolism	pyruvate metabolic process	Phvul.008G000800	AT5G50850	No	0.437297	0.418307
nucleotide metabolism	pyruvate metabolic process	Phvul.007G033800	AT2G01140	No	0.705198	0.68041
nucleotide metabolism	pyruvate metabolic process	Phvul.002G101300	AT5G56350	No	0.342266	0.600764
nucleotide metabolism	pyruvate metabolic process	Phvul.008G282000	AT4G26530	No	2.9501	1.62494
nucleotide metabolism	pyruvate metabolic process	Phvul.008G180200	AT4G24620	Yes	-1.10898	-1.07286
nucleotide metabolism	pyruvate metabolic process	Phvul.009G143550	AT4G24620	Yes	0.580848	0.586496
nucleotide metabolism	pyruvate metabolic process	Phvul.009G057500	AT5G42740	No	1.25209	0.333621
nucleotide metabolism	pyruvate metabolic process	Phvul.002G308400	AT2G19860	No	0.471139	0.287343
nucleotide metabolism	pyruvate metabolic process	Phvul.007G224500	AT3G52990	No	0.720693	0.583351
nucleotide metabolism	pyruvate metabolic process	Phvul.001G185200	AT3G52990	No	2.16791	1.57879
nucleotide metabolism	pyruvate metabolic process	Phvul.005G059200	AT1G79530	No	1.30777	0.826717
nucleotide metabolism	pyruvate metabolic process	Phvul.005G166400	AT1G79750	No	0.775971	0.49254
nucleotide metabolism	pyruvate metabolic process	Phvul.003G289600	AT2G22480	No	0.926747	0.71046
nucleotide metabolism	purine nucleoside monophosphate metabolic process	Phvul.009G191100	AT1G74030	No	0.669853	0.781673
nucleotide metabolism	purine nucleoside monophosphate metabolic process	Phvul.007G033800	AT2G01140	No	0.705198	0.68041
nucleotide metabolism	purine nucleoside monophosphate metabolic process	Phvul.008G180200	AT4G24620	Yes	-1.10898	-1.07286
nucleotide metabolism	purine nucleoside monophosphate metabolic process	Phvul.009G143550	AT4G24620	Yes	0.580848	0.586496
nucleotide metabolism	purine nucleoside monophosphate metabolic process	Phvul.005G059200	AT1G79530	No	1.30777	0.826717
nucleotide metabolism	purine nucleoside monophosphate metabolic process	Phvul.003G289600	AT2G22480	No	0.926747	0.71046
nucleotide metabolism	purine nucleoside monophosphate metabolic process	Phvul.009G076900	AT5G11770	No	0.866699	0.468293
nucleotide metabolism	purine nucleoside monophosphate metabolic process	Phvul.005G048700	AT1G16350	No	1.14168	0.635529
nucleotide metabolism	purine nucleoside monophosphate metabolic process	Phvul.003G143800	AT5G57350	No	2.4939	1.10596
nucleotide metabolism	purine nucleoside monophosphate metabolic process	Phvul.009G260800	AT1G17260	No	3.95971	1.2623
nucleotide metabolism	purine nucleoside monophosphate metabolic process	Phvul.002G101300	AT5G56350	No	0.342266	0.600764
nucleotide metabolism	purine nucleoside monophosphate metabolic process	Phvul.008G282000	AT4G26530	No	2.9501	1.62494
nucleotide metabolism	purine nucleoside monophosphate metabolic process	Phvul.009G057500	AT5G42740	No	1.25209	0.333621
nucleotide metabolism	purine nucleoside monophosphate metabolic process	Phvul.004G000800	AT5G63680	No	0.82857	0.57769
nucleotide metabolism	purine nucleoside monophosphate metabolic process	Phvul.009G168400	AT3G04120	No	0.630565	0.268529
nucleotide metabolism	purine nucleoside monophosphate metabolic process	Phvul.003G193800	AT3G47950	No	-1.13096	-0.960112
nucleotide metabolism	purine nucleoside monophosphate metabolic process	Phvul.009G190500	AT3G47950	No	0.336156	0.367028
nucleotide metabolism	purine nucleoside monophosphate metabolic process	Phvul.008G000800	AT5G50850	No	0.437297	0.418307
nucleotide metabolism	purine nucleoside monophosphate metabolic process	Phvul.001G136400	AT3G57610	No	0.542509	0.528018
nucleotide metabolism	purine nucleoside monophosphate metabolic process	Phvul.008G050800	AT1G22840	No	0.401986	0.335831
nucleotide metabolism	purine nucleoside monophosphate metabolic process	Phvul.007G224500	AT3G52990	No	0.720693	0.583351
nucleotide metabolism	purine nucleoside monophosphate metabolic process	Phvul.001G185200	AT3G52990	No	2.16791	1.57879
nucleotide metabolism	purine nucleoside monophosphate metabolic process	Phvul.002G308400	AT2G19860	No	0.471139	0.287343
nucleotide metabolism	purine nucleoside diphosphate metabolic process	Phvul.009G191100	AT1G74030	No	0.669853	0.781673
nucleotide metabolism	purine nucleoside diphosphate metabolic process	Phvul.004G000800	AT5G63680	No	0.82857	0.57769
nucleotide metabolism	purine nucleoside diphosphate metabolic process	Phvul.009G168400	AT3G04120	No	0.630565	0.268529
nucleotide metabolism	purine nucleoside diphosphate metabolic process	Phvul.008G000800	AT5G50850	No	0.437297	0.418307
nucleotide metabolism	purine nucleoside diphosphate metabolic process	Phvul.007G033800	AT2G01140	No	0.705198	0.68041
nucleotide metabolism	purine nucleoside diphosphate metabolic process	Phvul.002G101300	AT5G56350	No	0.342266	0.600764
nucleotide metabolism	purine nucleoside diphosphate metabolic process	Phvul.008G282000	AT4G26530	No	2.9501	1.62494
nucleotide metabolism	purine nucleoside diphosphate metabolic process	Phvul.008G180200	AT4G24620	Yes	-1.10898	-1.07286
nucleotide metabolism	purine nucleoside diphosphate metabolic process	Phvul.009G143550	AT4G24620	Yes	0.580848	0.586496
nucleotide metabolism	purine nucleoside diphosphate metabolic process	Phvul.009G057500	AT5G42740	No	1.25209	0.333621
nucleotide metabolism	purine nucleoside diphosphate metabolic process	Phvul.002G308400	AT2G19860	No	0.471139	0.287343
nucleotide metabolism	purine nucleoside diphosphate metabolic process	Phvul.007G224500	AT3G52990	No	0.720693	0.583351
nucleotide metabolism	purine nucleoside diphosphate metabolic process	Phvul.001G185200	AT3G52990	No	2.16791	1.57879
nucleotide metabolism	purine nucleoside diphosphate metabolic process	Phvul.005G059200	AT1G79530	No	1.30777	0.826717
nucleotide metabolism	purine nucleoside diphosphate metabolic process	Phvul.003G289600	AT2G22480	No	0.926747	0.71046
nucleotide metabolism	purine nucleoside triphosphate metabolic process	Phvul.009G191100	AT1G74030	No	0.669853	0.781673
nucleotide metabolism	purine nucleoside triphosphate metabolic process	Phvul.007G033800	AT2G01140	No	0.705198	0.68041
nucleotide metabolism	purine nucleoside triphosphate metabolic process	Phvul.008G180200	AT4G24620	Yes	-1.10898	-1.07286
nucleotide metabolism	purine nucleoside triphosphate metabolic process	Phvul.009G143550	AT4G24620	Yes	0.580848	0.586496
nucleotide metabolism	purine nucleoside triphosphate metabolic process	Phvul.005G059200	AT1G79530	No	1.30777	0.826717
nucleotide metabolism	purine nucleoside triphosphate metabolic process	Phvul.003G289600	AT2G22480	No	0.926747	0.71046
nucleotide metabolism	purine nucleoside triphosphate metabolic process	Phvul.009G076900	AT5G11770	No	0.866699	0.468293
nucleotide metabolism	purine nucleoside triphosphate metabolic process	Phvul.003G143800	AT5G57350	No	2.4939	1.10596
nucleotide metabolism	purine nucleoside triphosphate metabolic process	Phvul.009G260800	AT1G17260	No	3.95971	1.2623
nucleotide metabolism	purine nucleoside triphosphate metabolic process	Phvul.002G101300	AT5G56350	No	0.342266	0.600764
nucleotide metabolism	purine nucleoside triphosphate metabolic process	Phvul.008G282000	AT4G26530	No	2.9501	1.62494
nucleotide metabolism	purine nucleoside triphosphate metabolic process	Phvul.009G057500	AT5G42740	No	1.25209	0.333621
nucleotide metabolism	purine nucleoside triphosphate metabolic process	Phvul.004G000800	AT5G63680	No	0.82857	0.57769
nucleotide metabolism	purine nucleoside triphosphate metabolic process	Phvul.003G024900	AT1G68760	No	1.80767	1.46557
nucleotide metabolism	purine nucleoside triphosphate metabolic process	Phvul.009G168400	AT3G04120	No	0.630565	0.268529
nucleotide metabolism	purine nucleoside triphosphate metabolic process	Phvul.003G193800	AT3G47950	No	-1.13096	-0.960112
nucleotide metabolism	purine nucleoside triphosphate metabolic process	Phvul.009G190500	AT3G47950	No	0.336156	0.367028
nucleotide metabolism	purine nucleoside triphosphate metabolic process	Phvul.008G000800	AT5G50850	No	0.437297	0.418307
nucleotide metabolism	purine nucleoside triphosphate metabolic process	Phvul.008G050800	AT1G22840	No	0.401986	0.335831
nucleotide metabolism	purine nucleoside triphosphate metabolic process	Phvul.007G224500	AT3G52990	No	0.720693	0.583351
nucleotide metabolism	purine nucleoside triphosphate metabolic process	Phvul.001G185200	AT3G52990	No	2.16791	1.57879
nucleotide metabolism	purine nucleoside triphosphate metabolic process	Phvul.002G308400	AT2G19860	No	0.471139	0.287343
nucleotide metabolism	ribonucleoside monophosphate metabolic process	Phvul.009G191100	AT1G74030	No	0.669853	0.781673
nucleotide metabolism	ribonucleoside monophosphate metabolic process	Phvul.007G033800	AT2G01140	No	0.705198	0.68041
nucleotide metabolism	ribonucleoside monophosphate metabolic process	Phvul.008G180200	AT4G24620	Yes	-1.10898	-1.07286
nucleotide metabolism	ribonucleoside monophosphate metabolic process	Phvul.009G143550	AT4G24620	Yes	0.580848	0.586496
nucleotide metabolism	ribonucleoside monophosphate metabolic process	Phvul.005G059200	AT1G79530	No	1.30777	0.826717
nucleotide metabolism	ribonucleoside monophosphate metabolic process	Phvul.003G289600	AT2G22480	No	0.926747	0.71046
nucleotide metabolism	ribonucleoside monophosphate metabolic process	Phvul.009G076900	AT5G11770	No	0.866699	0.468293
nucleotide metabolism	ribonucleoside monophosphate metabolic process	Phvul.003G228800	AT2G35390	No	0.6878	0.551513
nucleotide metabolism	ribonucleoside monophosphate metabolic process	Phvul.001G114500	AT5G40870	No	0.868996	0.353056
nucleotide metabolism	ribonucleoside monophosphate metabolic process	Phvul.005G048700	AT1G16350	No	1.14168	0.635529
nucleotide metabolism	ribonucleoside monophosphate metabolic process	Phvul.003G143800	AT5G57350	No	2.4939	1.10596
nucleotide metabolism	ribonucleoside monophosphate metabolic process	Phvul.009G260800	AT1G17260	No	3.95971	1.2623
nucleotide metabolism	ribonucleoside monophosphate metabolic process	Phvul.002G101300	AT5G56350	No	0.342266	0.600764
nucleotide metabolism	ribonucleoside monophosphate metabolic process	Phvul.008G282000	AT4G26530	No	2.9501	1.62494
nucleotide metabolism	ribonucleoside monophosphate metabolic process	Phvul.009G057500	AT5G42740	No	1.25209	0.333621
nucleotide metabolism	ribonucleoside monophosphate metabolic process	Phvul.004G000800	AT5G63680	No	0.82857	0.57769
nucleotide metabolism	ribonucleoside monophosphate metabolic process	Phvul.009G168400	AT3G04120	No	0.630565	0.268529
nucleotide metabolism	ribonucleoside monophosphate metabolic process	Phvul.003G193800	AT3G47950	No	-1.13096	-0.960112
nucleotide metabolism	ribonucleoside monophosphate metabolic process	Phvul.009G190500	AT3G47950	No	0.336156	0.367028
nucleotide metabolism	ribonucleoside monophosphate metabolic process	Phvul.008G000800	AT5G50850	No	0.437297	0.418307
nucleotide metabolism	ribonucleoside monophosphate metabolic process	Phvul.001G136400	AT3G57610	No	0.542509	0.528018
nucleotide metabolism	ribonucleoside monophosphate metabolic process	Phvul.008G050800	AT1G22840	No	0.401986	0.335831
nucleotide metabolism	ribonucleoside monophosphate metabolic process	Phvul.007G224500	AT3G52990	No	0.720693	0.583351
nucleotide metabolism	ribonucleoside monophosphate metabolic process	Phvul.001G185200	AT3G52990	No	2.16791	1.57879
nucleotide metabolism	ribonucleoside monophosphate metabolic process	Phvul.002G308400	AT2G19860	No	0.471139	0.287343
nucleotide metabolism	ribonucleoside diphosphate metabolic process	Phvul.009G191100	AT1G74030	No	0.669853	0.781673
nucleotide metabolism	ribonucleoside diphosphate metabolic process	Phvul.004G000800	AT5G63680	No	0.82857	0.57769
nucleotide metabolism	ribonucleoside diphosphate metabolic process	Phvul.009G168400	AT3G04120	No	0.630565	0.268529
nucleotide metabolism	ribonucleoside diphosphate metabolic process	Phvul.008G000800	AT5G50850	No	0.437297	0.418307
nucleotide metabolism	ribonucleoside diphosphate metabolic process	Phvul.007G033800	AT2G01140	No	0.705198	0.68041
nucleotide metabolism	ribonucleoside diphosphate metabolic process	Phvul.002G101300	AT5G56350	No	0.342266	0.600764
nucleotide metabolism	ribonucleoside diphosphate metabolic process	Phvul.008G282000	AT4G26530	No	2.9501	1.62494
nucleotide metabolism	ribonucleoside diphosphate metabolic process	Phvul.008G180200	AT4G24620	Yes	-1.10898	-1.07286
nucleotide metabolism	ribonucleoside diphosphate metabolic process	Phvul.009G143550	AT4G24620	Yes	0.580848	0.586496
nucleotide metabolism	ribonucleoside diphosphate metabolic process	Phvul.009G057500	AT5G42740	No	1.25209	0.333621
nucleotide metabolism	ribonucleoside diphosphate metabolic process	Phvul.002G308400	AT2G19860	No	0.471139	0.287343
nucleotide metabolism	ribonucleoside diphosphate metabolic process	Phvul.007G224500	AT3G52990	No	0.720693	0.583351
nucleotide metabolism	ribonucleoside diphosphate metabolic process	Phvul.001G185200	AT3G52990	No	2.16791	1.57879
nucleotide metabolism	ribonucleoside diphosphate metabolic process	Phvul.005G059200	AT1G79530	No	1.30777	0.826717
nucleotide metabolism	ribonucleoside diphosphate metabolic process	Phvul.003G289600	AT2G22480	No	0.926747	0.71046
nucleotide metabolism	ribonucleoside triphosphate metabolic process	Phvul.009G191100	AT1G74030	No	0.669853	0.781673
nucleotide metabolism	ribonucleoside triphosphate metabolic process	Phvul.007G033800	AT2G01140	No	0.705198	0.68041
nucleotide metabolism	ribonucleoside triphosphate metabolic process	Phvul.008G180200	AT4G24620	Yes	-1.10898	-1.07286
nucleotide metabolism	ribonucleoside triphosphate metabolic process	Phvul.009G143550	AT4G24620	Yes	0.580848	0.586496
nucleotide metabolism	ribonucleoside triphosphate metabolic process	Phvul.005G059200	AT1G79530	No	1.30777	0.826717
nucleotide metabolism	ribonucleoside triphosphate metabolic process	Phvul.003G289600	AT2G22480	No	0.926747	0.71046
nucleotide metabolism	ribonucleoside triphosphate metabolic process	Phvul.009G076900	AT5G11770	No	0.866699	0.468293
nucleotide metabolism	ribonucleoside triphosphate metabolic process	Phvul.001G114500	AT5G40870	No	0.868996	0.353056
nucleotide metabolism	ribonucleoside triphosphate metabolic process	Phvul.003G143800	AT5G57350	No	2.4939	1.10596
nucleotide metabolism	ribonucleoside triphosphate metabolic process	Phvul.009G260800	AT1G17260	No	3.95971	1.2623
nucleotide metabolism	ribonucleoside triphosphate metabolic process	Phvul.002G101300	AT5G56350	No	0.342266	0.600764
nucleotide metabolism	ribonucleoside triphosphate metabolic process	Phvul.008G282000	AT4G26530	No	2.9501	1.62494
nucleotide metabolism	ribonucleoside triphosphate metabolic process	Phvul.009G057500	AT5G42740	No	1.25209	0.333621
nucleotide metabolism	ribonucleoside triphosphate metabolic process	Phvul.004G000800	AT5G63680	No	0.82857	0.57769
nucleotide metabolism	ribonucleoside triphosphate metabolic process	Phvul.009G168400	AT3G04120	No	0.630565	0.268529
nucleotide metabolism	ribonucleoside triphosphate metabolic process	Phvul.003G193800	AT3G47950	No	-1.13096	-0.960112
nucleotide metabolism	ribonucleoside triphosphate metabolic process	Phvul.009G190500	AT3G47950	No	0.336156	0.367028
nucleotide metabolism	ribonucleoside triphosphate metabolic process	Phvul.008G000800	AT5G50850	No	0.437297	0.418307
nucleotide metabolism	ribonucleoside triphosphate metabolic process	Phvul.008G050800	AT1G22840	No	0.401986	0.335831
nucleotide metabolism	ribonucleoside triphosphate metabolic process	Phvul.007G224500	AT3G52990	No	0.720693	0.583351
nucleotide metabolism	ribonucleoside triphosphate metabolic process	Phvul.001G185200	AT3G52990	No	2.16791	1.57879
nucleotide metabolism	ribonucleoside triphosphate metabolic process	Phvul.002G308400	AT2G19860	No	0.471139	0.287343
nucleotide metabolism	nucleotide phosphorylation	Phvul.009G191100	AT1G74030	No	0.669853	0.781673
nucleotide metabolism	nucleotide phosphorylation	Phvul.004G000800	AT5G63680	No	0.82857	0.57769
nucleotide metabolism	nucleotide phosphorylation	Phvul.009G168400	AT3G04120	No	0.630565	0.268529
nucleotide metabolism	nucleotide phosphorylation	Phvul.008G000800	AT5G50850	No	0.437297	0.418307
nucleotide metabolism	nucleotide phosphorylation	Phvul.007G033800	AT2G01140	No	0.705198	0.68041
nucleotide metabolism	nucleotide phosphorylation	Phvul.002G101300	AT5G56350	No	0.342266	0.600764
nucleotide metabolism	nucleotide phosphorylation	Phvul.008G282000	AT4G26530	No	2.9501	1.62494
nucleotide metabolism	nucleotide phosphorylation	Phvul.008G180200	AT4G24620	Yes	-1.10898	-1.07286
nucleotide metabolism	nucleotide phosphorylation	Phvul.009G143550	AT4G24620	Yes	0.580848	0.586496
nucleotide metabolism	nucleotide phosphorylation	Phvul.009G057500	AT5G42740	No	1.25209	0.333621
nucleotide metabolism	nucleotide phosphorylation	Phvul.002G308400	AT2G19860	No	0.471139	0.287343
nucleotide metabolism	nucleotide phosphorylation	Phvul.007G224500	AT3G52990	No	0.720693	0.583351
nucleotide metabolism	nucleotide phosphorylation	Phvul.001G185200	AT3G52990	No	2.16791	1.57879
nucleotide metabolism	nucleotide phosphorylation	Phvul.005G059200	AT1G79530	No	1.30777	0.826717
nucleotide metabolism	nucleotide phosphorylation	Phvul.003G289600	AT2G22480	No	0.926747	0.71046
nucleotide metabolism	nucleoside diphosphate phosphorylation	Phvul.009G191100	AT1G74030	No	0.669853	0.781673
nucleotide metabolism	nucleoside diphosphate phosphorylation	Phvul.004G000800	AT5G63680	No	0.82857	0.57769
nucleotide metabolism	nucleoside diphosphate phosphorylation	Phvul.009G168400	AT3G04120	No	0.630565	0.268529
nucleotide metabolism	nucleoside diphosphate phosphorylation	Phvul.008G000800	AT5G50850	No	0.437297	0.418307
nucleotide metabolism	nucleoside diphosphate phosphorylation	Phvul.007G033800	AT2G01140	No	0.705198	0.68041
nucleotide metabolism	nucleoside diphosphate phosphorylation	Phvul.002G101300	AT5G56350	No	0.342266	0.600764
nucleotide metabolism	nucleoside diphosphate phosphorylation	Phvul.008G282000	AT4G26530	No	2.9501	1.62494
nucleotide metabolism	nucleoside diphosphate phosphorylation	Phvul.008G180200	AT4G24620	Yes	-1.10898	-1.07286
nucleotide metabolism	nucleoside diphosphate phosphorylation	Phvul.009G143550	AT4G24620	Yes	0.580848	0.586496
nucleotide metabolism	nucleoside diphosphate phosphorylation	Phvul.009G057500	AT5G42740	No	1.25209	0.333621
nucleotide metabolism	nucleoside diphosphate phosphorylation	Phvul.002G308400	AT2G19860	No	0.471139	0.287343
nucleotide metabolism	nucleoside diphosphate phosphorylation	Phvul.007G224500	AT3G52990	No	0.720693	0.583351
nucleotide metabolism	nucleoside diphosphate phosphorylation	Phvul.001G185200	AT3G52990	No	2.16791	1.57879
nucleotide metabolism	nucleoside diphosphate phosphorylation	Phvul.005G059200	AT1G79530	No	1.30777	0.826717
nucleotide metabolism	nucleoside diphosphate phosphorylation	Phvul.003G289600	AT2G22480	No	0.926747	0.71046
nucleotide metabolism	purine ribonucleotide metabolic process	Phvul.009G191100	AT1G74030	No	0.669853	0.781673
nucleotide metabolism	purine ribonucleotide metabolic process	Phvul.007G033800	AT2G01140	No	0.705198	0.68041
nucleotide metabolism	purine ribonucleotide metabolic process	Phvul.008G180200	AT4G24620	Yes	-1.10898	-1.07286
nucleotide metabolism	purine ribonucleotide metabolic process	Phvul.009G143550	AT4G24620	Yes	0.580848	0.586496
nucleotide metabolism	purine ribonucleotide metabolic process	Phvul.005G059200	AT1G79530	No	1.30777	0.826717
nucleotide metabolism	purine ribonucleotide metabolic process	Phvul.003G289600	AT2G22480	No	0.926747	0.71046
nucleotide metabolism	purine ribonucleotide metabolic process	Phvul.009G076900	AT5G11770	No	0.866699	0.468293
nucleotide metabolism	purine ribonucleotide metabolic process	Phvul.005G048700	AT1G16350	No	1.14168	0.635529
nucleotide metabolism	purine ribonucleotide metabolic process	Phvul.003G143800	AT5G57350	No	2.4939	1.10596
nucleotide metabolism	purine ribonucleotide metabolic process	Phvul.009G260800	AT1G17260	No	3.95971	1.2623
nucleotide metabolism	purine ribonucleotide metabolic process	Phvul.002G101300	AT5G56350	No	0.342266	0.600764
nucleotide metabolism	purine ribonucleotide metabolic process	Phvul.008G282000	AT4G26530	No	2.9501	1.62494
nucleotide metabolism	purine ribonucleotide metabolic process	Phvul.009G057500	AT5G42740	No	1.25209	0.333621
nucleotide metabolism	purine ribonucleotide metabolic process	Phvul.004G000800	AT5G63680	No	0.82857	0.57769
nucleotide metabolism	purine ribonucleotide metabolic process	Phvul.009G168400	AT3G04120	No	0.630565	0.268529
nucleotide metabolism	purine ribonucleotide metabolic process	Phvul.003G193800	AT3G47950	No	-1.13096	-0.960112
nucleotide metabolism	purine ribonucleotide metabolic process	Phvul.009G190500	AT3G47950	No	0.336156	0.367028
nucleotide metabolism	purine ribonucleotide metabolic process	Phvul.008G000800	AT5G50850	No	0.437297	0.418307
nucleotide metabolism	purine ribonucleotide metabolic process	Phvul.001G136400	AT3G57610	No	0.542509	0.528018
nucleotide metabolism	purine ribonucleotide metabolic process	Phvul.008G050800	AT1G22840	No	0.401986	0.335831
nucleotide metabolism	purine ribonucleotide metabolic process	Phvul.007G224500	AT3G52990	No	0.720693	0.583351
nucleotide metabolism	purine ribonucleotide metabolic process	Phvul.001G185200	AT3G52990	No	2.16791	1.57879
nucleotide metabolism	purine ribonucleotide metabolic process	Phvul.002G308400	AT2G19860	No	0.471139	0.287343
nucleotide metabolism	nicotinamide nucleotide metabolic process	Phvul.009G191100	AT1G74030	No	0.669853	0.781673
nucleotide metabolism	nicotinamide nucleotide metabolic process	Phvul.007G033800	AT2G01140	No	0.705198	0.68041
nucleotide metabolism	nicotinamide nucleotide metabolic process	Phvul.008G189200	AT5G03690	No	1.00528	0.463106
nucleotide metabolism	nicotinamide nucleotide metabolic process	Phvul.008G180200	AT4G24620	Yes	-1.10898	-1.07286
nucleotide metabolism	nicotinamide nucleotide metabolic process	Phvul.009G143550	AT4G24620	Yes	0.580848	0.586496
nucleotide metabolism	nicotinamide nucleotide metabolic process	Phvul.005G059200	AT1G79530	No	1.30777	0.826717
nucleotide metabolism	nicotinamide nucleotide metabolic process	Phvul.003G289600	AT2G22480	No	0.926747	0.71046
nucleotide metabolism	nicotinamide nucleotide metabolic process	Phvul.003G202900	AT5G50210	No	2.24933	0.563495
nucleotide metabolism	nicotinamide nucleotide metabolic process	Phvul.003G148700	AT5G57655	No	0.956779	0.714393
nucleotide metabolism	nicotinamide nucleotide metabolic process	Phvul.002G101300	AT5G56350	No	0.342266	0.600764
nucleotide metabolism	nicotinamide nucleotide metabolic process	Phvul.009G049300	AT5G24400	No	0.549151	0.548283
nucleotide metabolism	nicotinamide nucleotide metabolic process	Phvul.008G282000	AT4G26530	No	2.9501	1.62494
nucleotide metabolism	nicotinamide nucleotide metabolic process	Phvul.009G057500	AT5G42740	No	1.25209	0.333621
nucleotide metabolism	nicotinamide nucleotide metabolic process	Phvul.008G148700	AT5G40760	No	1.24407	0.655624
nucleotide metabolism	nicotinamide nucleotide metabolic process	Phvul.004G057000	AT5G40760	No	0.61391	-0.526124
nucleotide metabolism	nicotinamide nucleotide metabolic process	Phvul.007G273500	AT1G04410	No	0.400583	0.335659
nucleotide metabolism	nicotinamide nucleotide metabolic process	Phvul.004G000800	AT5G63680	No	0.82857	0.57769
nucleotide metabolism	nicotinamide nucleotide metabolic process	Phvul.009G168400	AT3G04120	No	0.630565	0.268529
nucleotide metabolism	nicotinamide nucleotide metabolic process	Phvul.008G000800	AT5G50850	No	0.437297	0.418307
nucleotide metabolism	nicotinamide nucleotide metabolic process	Phvul.008G003600	AT5G13420	No	1.4422	0.639125
nucleotide metabolism	nicotinamide nucleotide metabolic process	Phvul.002G308400	AT2G19860	No	0.471139	0.287343
nucleotide metabolism	nicotinamide nucleotide metabolic process	Phvul.007G224500	AT3G52990	No	0.720693	0.583351
nucleotide metabolism	nicotinamide nucleotide metabolic process	Phvul.001G185200	AT3G52990	No	2.16791	1.57879
nucleotide metabolism	purine ribonucleoside monophosphate metabolic process	Phvul.009G191100	AT1G74030	No	0.669853	0.781673
nucleotide metabolism	purine ribonucleoside monophosphate metabolic process	Phvul.007G033800	AT2G01140	No	0.705198	0.68041
nucleotide metabolism	purine ribonucleoside monophosphate metabolic process	Phvul.008G180200	AT4G24620	Yes	-1.10898	-1.07286
nucleotide metabolism	purine ribonucleoside monophosphate metabolic process	Phvul.009G143550	AT4G24620	Yes	0.580848	0.586496
nucleotide metabolism	purine ribonucleoside monophosphate metabolic process	Phvul.005G059200	AT1G79530	No	1.30777	0.826717
nucleotide metabolism	purine ribonucleoside monophosphate metabolic process	Phvul.003G289600	AT2G22480	No	0.926747	0.71046
nucleotide metabolism	purine ribonucleoside monophosphate metabolic process	Phvul.009G076900	AT5G11770	No	0.866699	0.468293
nucleotide metabolism	purine ribonucleoside monophosphate metabolic process	Phvul.005G048700	AT1G16350	No	1.14168	0.635529
nucleotide metabolism	purine ribonucleoside monophosphate metabolic process	Phvul.003G143800	AT5G57350	No	2.4939	1.10596
nucleotide metabolism	purine ribonucleoside monophosphate metabolic process	Phvul.009G260800	AT1G17260	No	3.95971	1.2623
nucleotide metabolism	purine ribonucleoside monophosphate metabolic process	Phvul.002G101300	AT5G56350	No	0.342266	0.600764
nucleotide metabolism	purine ribonucleoside monophosphate metabolic process	Phvul.008G282000	AT4G26530	No	2.9501	1.62494
nucleotide metabolism	purine ribonucleoside monophosphate metabolic process	Phvul.009G057500	AT5G42740	No	1.25209	0.333621
nucleotide metabolism	purine ribonucleoside monophosphate metabolic process	Phvul.004G000800	AT5G63680	No	0.82857	0.57769
nucleotide metabolism	purine ribonucleoside monophosphate metabolic process	Phvul.009G168400	AT3G04120	No	0.630565	0.268529
nucleotide metabolism	purine ribonucleoside monophosphate metabolic process	Phvul.003G193800	AT3G47950	No	-1.13096	-0.960112
nucleotide metabolism	purine ribonucleoside monophosphate metabolic process	Phvul.009G190500	AT3G47950	No	0.336156	0.367028
nucleotide metabolism	purine ribonucleoside monophosphate metabolic process	Phvul.008G000800	AT5G50850	No	0.437297	0.418307
nucleotide metabolism	purine ribonucleoside monophosphate metabolic process	Phvul.001G136400	AT3G57610	No	0.542509	0.528018
nucleotide metabolism	purine ribonucleoside monophosphate metabolic process	Phvul.008G050800	AT1G22840	No	0.401986	0.335831
nucleotide metabolism	purine ribonucleoside monophosphate metabolic process	Phvul.007G224500	AT3G52990	No	0.720693	0.583351
nucleotide metabolism	purine ribonucleoside monophosphate metabolic process	Phvul.001G185200	AT3G52990	No	2.16791	1.57879
nucleotide metabolism	purine ribonucleoside monophosphate metabolic process	Phvul.002G308400	AT2G19860	No	0.471139	0.287343
nucleotide metabolism	purine ribonucleoside diphosphate metabolic process	Phvul.009G191100	AT1G74030	No	0.669853	0.781673
nucleotide metabolism	purine ribonucleoside diphosphate metabolic process	Phvul.004G000800	AT5G63680	No	0.82857	0.57769
nucleotide metabolism	purine ribonucleoside diphosphate metabolic process	Phvul.009G168400	AT3G04120	No	0.630565	0.268529
nucleotide metabolism	purine ribonucleoside diphosphate metabolic process	Phvul.008G000800	AT5G50850	No	0.437297	0.418307
nucleotide metabolism	purine ribonucleoside diphosphate metabolic process	Phvul.007G033800	AT2G01140	No	0.705198	0.68041
nucleotide metabolism	purine ribonucleoside diphosphate metabolic process	Phvul.002G101300	AT5G56350	No	0.342266	0.600764
nucleotide metabolism	purine ribonucleoside diphosphate metabolic process	Phvul.008G282000	AT4G26530	No	2.9501	1.62494
nucleotide metabolism	purine ribonucleoside diphosphate metabolic process	Phvul.008G180200	AT4G24620	Yes	-1.10898	-1.07286
nucleotide metabolism	purine ribonucleoside diphosphate metabolic process	Phvul.009G143550	AT4G24620	Yes	0.580848	0.586496
nucleotide metabolism	purine ribonucleoside diphosphate metabolic process	Phvul.009G057500	AT5G42740	No	1.25209	0.333621
nucleotide metabolism	purine ribonucleoside diphosphate metabolic process	Phvul.002G308400	AT2G19860	No	0.471139	0.287343
nucleotide metabolism	purine ribonucleoside diphosphate metabolic process	Phvul.007G224500	AT3G52990	No	0.720693	0.583351
nucleotide metabolism	purine ribonucleoside diphosphate metabolic process	Phvul.001G185200	AT3G52990	No	2.16791	1.57879
nucleotide metabolism	purine ribonucleoside diphosphate metabolic process	Phvul.005G059200	AT1G79530	No	1.30777	0.826717
nucleotide metabolism	purine ribonucleoside diphosphate metabolic process	Phvul.003G289600	AT2G22480	No	0.926747	0.71046
nucleotide metabolism	purine ribonucleoside triphosphate metabolic process	Phvul.009G191100	AT1G74030	No	0.669853	0.781673
nucleotide metabolism	purine ribonucleoside triphosphate metabolic process	Phvul.007G033800	AT2G01140	No	0.705198	0.68041
nucleotide metabolism	purine ribonucleoside triphosphate metabolic process	Phvul.008G180200	AT4G24620	Yes	-1.10898	-1.07286
nucleotide metabolism	purine ribonucleoside triphosphate metabolic process	Phvul.009G143550	AT4G24620	Yes	0.580848	0.586496
nucleotide metabolism	purine ribonucleoside triphosphate metabolic process	Phvul.005G059200	AT1G79530	No	1.30777	0.826717
nucleotide metabolism	purine ribonucleoside triphosphate metabolic process	Phvul.003G289600	AT2G22480	No	0.926747	0.71046
nucleotide metabolism	purine ribonucleoside triphosphate metabolic process	Phvul.009G076900	AT5G11770	No	0.866699	0.468293
nucleotide metabolism	purine ribonucleoside triphosphate metabolic process	Phvul.003G143800	AT5G57350	No	2.4939	1.10596
nucleotide metabolism	purine ribonucleoside triphosphate metabolic process	Phvul.009G260800	AT1G17260	No	3.95971	1.2623
nucleotide metabolism	purine ribonucleoside triphosphate metabolic process	Phvul.002G101300	AT5G56350	No	0.342266	0.600764
nucleotide metabolism	purine ribonucleoside triphosphate metabolic process	Phvul.008G282000	AT4G26530	No	2.9501	1.62494
nucleotide metabolism	purine ribonucleoside triphosphate metabolic process	Phvul.009G057500	AT5G42740	No	1.25209	0.333621
nucleotide metabolism	purine ribonucleoside triphosphate metabolic process	Phvul.004G000800	AT5G63680	No	0.82857	0.57769
nucleotide metabolism	purine ribonucleoside triphosphate metabolic process	Phvul.009G168400	AT3G04120	No	0.630565	0.268529
nucleotide metabolism	purine ribonucleoside triphosphate metabolic process	Phvul.003G193800	AT3G47950	No	-1.13096	-0.960112
nucleotide metabolism	purine ribonucleoside triphosphate metabolic process	Phvul.009G190500	AT3G47950	No	0.336156	0.367028
nucleotide metabolism	purine ribonucleoside triphosphate metabolic process	Phvul.008G000800	AT5G50850	No	0.437297	0.418307
nucleotide metabolism	purine ribonucleoside triphosphate metabolic process	Phvul.008G050800	AT1G22840	No	0.401986	0.335831
nucleotide metabolism	purine ribonucleoside triphosphate metabolic process	Phvul.007G224500	AT3G52990	No	0.720693	0.583351
nucleotide metabolism	purine ribonucleoside triphosphate metabolic process	Phvul.001G185200	AT3G52990	No	2.16791	1.57879
nucleotide metabolism	purine ribonucleoside triphosphate metabolic process	Phvul.002G308400	AT2G19860	No	0.471139	0.287343
nucleotide metabolism	pentose-phosphate shunt	Phvul.003G148700	AT5G57655	No	0.956779	0.714393
nucleotide metabolism	pentose-phosphate shunt	Phvul.007G033800	AT2G01140	No	0.705198	0.68041
nucleotide metabolism	pentose-phosphate shunt	Phvul.008G189200	AT5G03690	No	1.00528	0.463106
nucleotide metabolism	pentose-phosphate shunt	Phvul.009G049300	AT5G24400	No	0.549151	0.548283
nucleotide metabolism	pentose-phosphate shunt	Phvul.008G003600	AT5G13420	No	1.4422	0.639125
nucleotide metabolism	pentose-phosphate shunt	Phvul.008G148700	AT5G40760	No	1.24407	0.655624
nucleotide metabolism	pentose-phosphate shunt	Phvul.004G057000	AT5G40760	No	0.61391	-0.526124
nucleotide metabolism	ATP generation from ADP	Phvul.009G191100	AT1G74030	No	0.669853	0.781673
nucleotide metabolism	ATP generation from ADP	Phvul.004G000800	AT5G63680	No	0.82857	0.57769
nucleotide metabolism	ATP generation from ADP	Phvul.009G168400	AT3G04120	No	0.630565	0.268529
nucleotide metabolism	ATP generation from ADP	Phvul.008G000800	AT5G50850	No	0.437297	0.418307
nucleotide metabolism	ATP generation from ADP	Phvul.007G033800	AT2G01140	No	0.705198	0.68041
nucleotide metabolism	ATP generation from ADP	Phvul.002G101300	AT5G56350	No	0.342266	0.600764
nucleotide metabolism	ATP generation from ADP	Phvul.008G282000	AT4G26530	No	2.9501	1.62494
nucleotide metabolism	ATP generation from ADP	Phvul.008G180200	AT4G24620	Yes	-1.10898	-1.07286
nucleotide metabolism	ATP generation from ADP	Phvul.009G143550	AT4G24620	Yes	0.580848	0.586496
nucleotide metabolism	ATP generation from ADP	Phvul.009G057500	AT5G42740	No	1.25209	0.333621
nucleotide metabolism	ATP generation from ADP	Phvul.002G308400	AT2G19860	No	0.471139	0.287343
nucleotide metabolism	ATP generation from ADP	Phvul.007G224500	AT3G52990	No	0.720693	0.583351
nucleotide metabolism	ATP generation from ADP	Phvul.001G185200	AT3G52990	No	2.16791	1.57879
nucleotide metabolism	ATP generation from ADP	Phvul.005G059200	AT1G79530	No	1.30777	0.826717
nucleotide metabolism	ATP generation from ADP	Phvul.003G289600	AT2G22480	No	0.926747	0.71046
nucleotide metabolism	ADP metabolic process	Phvul.009G191100	AT1G74030	No	0.669853	0.781673
nucleotide metabolism	ADP metabolic process	Phvul.004G000800	AT5G63680	No	0.82857	0.57769
nucleotide metabolism	ADP metabolic process	Phvul.009G168400	AT3G04120	No	0.630565	0.268529
nucleotide metabolism	ADP metabolic process	Phvul.008G000800	AT5G50850	No	0.437297	0.418307
nucleotide metabolism	ADP metabolic process	Phvul.007G033800	AT2G01140	No	0.705198	0.68041
nucleotide metabolism	ADP metabolic process	Phvul.002G101300	AT5G56350	No	0.342266	0.600764
nucleotide metabolism	ADP metabolic process	Phvul.008G282000	AT4G26530	No	2.9501	1.62494
nucleotide metabolism	ADP metabolic process	Phvul.008G180200	AT4G24620	Yes	-1.10898	-1.07286
nucleotide metabolism	ADP metabolic process	Phvul.009G143550	AT4G24620	Yes	0.580848	0.586496
nucleotide metabolism	ADP metabolic process	Phvul.009G057500	AT5G42740	No	1.25209	0.333621
nucleotide metabolism	ADP metabolic process	Phvul.002G308400	AT2G19860	No	0.471139	0.287343
nucleotide metabolism	ADP metabolic process	Phvul.007G224500	AT3G52990	No	0.720693	0.583351
nucleotide metabolism	ADP metabolic process	Phvul.001G185200	AT3G52990	No	2.16791	1.57879
nucleotide metabolism	ADP metabolic process	Phvul.005G059200	AT1G79530	No	1.30777	0.826717
nucleotide metabolism	ADP metabolic process	Phvul.003G289600	AT2G22480	No	0.926747	0.71046
nucleotide metabolism	ATP metabolic process	Phvul.009G191100	AT1G74030	No	0.669853	0.781673
nucleotide metabolism	ATP metabolic process	Phvul.007G033800	AT2G01140	No	0.705198	0.68041
nucleotide metabolism	ATP metabolic process	Phvul.008G180200	AT4G24620	Yes	-1.10898	-1.07286
nucleotide metabolism	ATP metabolic process	Phvul.009G143550	AT4G24620	Yes	0.580848	0.586496
nucleotide metabolism	ATP metabolic process	Phvul.005G059200	AT1G79530	No	1.30777	0.826717
nucleotide metabolism	ATP metabolic process	Phvul.003G289600	AT2G22480	No	0.926747	0.71046
nucleotide metabolism	ATP metabolic process	Phvul.009G076900	AT5G11770	No	0.866699	0.468293
nucleotide metabolism	ATP metabolic process	Phvul.003G143800	AT5G57350	No	2.4939	1.10596
nucleotide metabolism	ATP metabolic process	Phvul.009G260800	AT1G17260	No	3.95971	1.2623
nucleotide metabolism	ATP metabolic process	Phvul.002G101300	AT5G56350	No	0.342266	0.600764
nucleotide metabolism	ATP metabolic process	Phvul.008G282000	AT4G26530	No	2.9501	1.62494
nucleotide metabolism	ATP metabolic process	Phvul.009G057500	AT5G42740	No	1.25209	0.333621
nucleotide metabolism	ATP metabolic process	Phvul.004G000800	AT5G63680	No	0.82857	0.57769
nucleotide metabolism	ATP metabolic process	Phvul.009G168400	AT3G04120	No	0.630565	0.268529
nucleotide metabolism	ATP metabolic process	Phvul.003G193800	AT3G47950	No	-1.13096	-0.960112
nucleotide metabolism	ATP metabolic process	Phvul.009G190500	AT3G47950	No	0.336156	0.367028
nucleotide metabolism	ATP metabolic process	Phvul.008G000800	AT5G50850	No	0.437297	0.418307
nucleotide metabolism	ATP metabolic process	Phvul.008G050800	AT1G22840	No	0.401986	0.335831
nucleotide metabolism	ATP metabolic process	Phvul.007G224500	AT3G52990	No	0.720693	0.583351
nucleotide metabolism	ATP metabolic process	Phvul.001G185200	AT3G52990	No	2.16791	1.57879
nucleotide metabolism	ATP metabolic process	Phvul.002G308400	AT2G19860	No	0.471139	0.287343
nucleotide metabolism	glycolytic process	Phvul.009G191100	AT1G74030	No	0.669853	0.781673
nucleotide metabolism	glycolytic process	Phvul.004G000800	AT5G63680	No	0.82857	0.57769
nucleotide metabolism	glycolytic process	Phvul.009G168400	AT3G04120	No	0.630565	0.268529
nucleotide metabolism	glycolytic process	Phvul.008G000800	AT5G50850	No	0.437297	0.418307
nucleotide metabolism	glycolytic process	Phvul.007G033800	AT2G01140	No	0.705198	0.68041
nucleotide metabolism	glycolytic process	Phvul.002G101300	AT5G56350	No	0.342266	0.600764
nucleotide metabolism	glycolytic process	Phvul.008G282000	AT4G26530	No	2.9501	1.62494
nucleotide metabolism	glycolytic process	Phvul.008G180200	AT4G24620	Yes	-1.10898	-1.07286
nucleotide metabolism	glycolytic process	Phvul.009G143550	AT4G24620	Yes	0.580848	0.586496
nucleotide metabolism	glycolytic process	Phvul.009G057500	AT5G42740	No	1.25209	0.333621
nucleotide metabolism	glycolytic process	Phvul.002G308400	AT2G19860	No	0.471139	0.287343
nucleotide metabolism	glycolytic process	Phvul.007G224500	AT3G52990	No	0.720693	0.583351
nucleotide metabolism	glycolytic process	Phvul.001G185200	AT3G52990	No	2.16791	1.57879
nucleotide metabolism	glycolytic process	Phvul.005G059200	AT1G79530	No	1.30777	0.826717
nucleotide metabolism	glycolytic process	Phvul.003G289600	AT2G22480	No	0.926747	0.71046

## Sheet: S13 Down-regulated_genes
Table S13. GO Biological Process terms enriched for the down-regulated gene set
Note: GO: Gene Ontology; pvu: Phaseolus vulgaris; ath: Arabidopsis thaliana; logFC: logarithm of fold change
GO group	enriched GO term	pvu gene	ath gene	in FLOR-ID	PHA1037 logFC	PHA0595 logFC
cytb6f complex assembly	cytochrome b6f complex assembly	Phvul.002G331000	AT3G17930	No	-1.66469	-1.03144
cytb6f complex assembly	cytochrome b6f complex assembly	Phvul.005G033400	AT4G31560	No	-2.91372	-1.37382
cytb6f complex assembly	cytochrome b6f complex assembly	Phvul.004G069700	AT3G26710	No	-1.63696	-0.684371
cytb6f complex assembly	cytochrome b6f complex assembly	Phvul.004G121600	AT5G52110	No	-2.36775	-1.3442
cytb6f complex assembly	cytochrome b6f complex assembly	Phvul.002G078400	AT1G59840	No	-2.03753	-1.22877
photosystem II repair	photosystem II repair	Phvul.009G021400	AT5G42270	No	-2.16745	-0.720058
photosystem II repair	photosystem II repair	Phvul.001G007500	AT1G75690	No	-2.48112	-1.11436
photosystem II repair	photosystem II repair	Phvul.006G166100	AT4G18370	No	-0.907622	-0.817135
photosystem II repair	photosystem II repair	Phvul.007G182400	AT1G54780	No	-2.50122	-1.3159
photosystem II repair	photosystem II repair	Phvul.002G190900	AT2G30950	No	-2.18454	-0.81976
photosystem II repair	photosystem II repair	Phvul.007G166500	AT2G47940	No	-3.18983	-1.75103
photosystem II repair	photosystem II repair	Phvul.002G247200	AT1G55480	No	-3.41649	-1.23021
plastid promoter transcription	transcription from plastid promoter	Phvul.010G104000	AT4G13670	No	-2.25782	-0.620657
plastid promoter transcription	transcription from plastid promoter	Phvul.009G243500	AT4G20130	No	-3.35579	-1.62953
plastid promoter transcription	transcription from plastid promoter	Phvul.003G195800	AT1G74850	No	-2.83588	-0.846373
plastid promoter transcription	transcription from plastid promoter	Phvul.003G234700	AT5G67570	No	-0.529638	-1.1809
plastid promoter transcription	transcription from plastid promoter	Phvul.003G040700	AT1G69200	No	-3.51145	-0.934021
plastid promoter transcription	transcription from plastid promoter	Phvul.009G129900	AT1G21600	No	-3.14933	-0.908682
plastid promoter transcription	transcription from plastid promoter	Phvul.011G059500	AT3G12080	No	-3.1284	-1.22019
plastid promoter transcription	transcription from plastid promoter	Phvul.010G006700	AT3G54090	No	-3.38936	-0.69873
plastid promoter transcription	transcription from plastid promoter	Phvul.006G168100	AT2G34640	No	-3.23821	-1.08667
photosystem I assembly	photosystem I assembly	Phvul.001G224100	AT4G15510	No	-3.31595	-1.58708
photosystem I assembly	photosystem I assembly	Phvul.009G021400	AT5G42270	No	-2.16745	-0.720058
photosystem I assembly	photosystem I assembly	Phvul.009G238700	AT4G25910	No	-1.29657	-1.19891
photosystem I assembly	photosystem I assembly	Phvul.004G016700	AT3G55250	No	-1.83884	-0.936074
photosystem I assembly	photosystem I assembly	Phvul.003G275400	AT5G44650	No	-2.4198	-1.52189
photosystem I assembly	photosystem I assembly	Phvul.001G115400	AT5G35220	No	-1.71014	-0.916195
photosystem I assembly	photosystem I assembly	Phvul.007G006200	AT2G34860	No	-1.94778	-1.36141
photosystem I assembly	photosystem I assembly	Phvul.002G190900	AT2G30950	No	-2.18454	-0.81976
photosystem II assembly	photosystem II assembly	Phvul.004G128200	AT4G10340	No	-2.35046	-1.2151
photosystem II assembly	photosystem II assembly	Phvul.007G113000	AT4G10340	No	-1.04656	-0.969609
photosystem II assembly	photosystem II assembly	Phvul.001G061400	AT5G24120	No	-1.80341	-0.749398
photosystem II assembly	photosystem II assembly	Phvul.010G161700	AT1G73060	No	-1.7874	-1.00542
photosystem II assembly	photosystem II assembly	Phvul.007G057300	AT1G05385	No	-2.43203	-1.35875
photosystem II assembly	photosystem II assembly	Phvul.001G115400	AT5G35220	No	-1.71014	-0.916195
photosystem II assembly	photosystem II assembly	Phvul.001G205600	AT1G02910	No	-3.0219	-1.42105
photosystem II assembly	photosystem II assembly	Phvul.005G108600	AT2G20890	No	-1.80934	-0.948664
photosystem II assembly	photosystem II assembly	Phvul.011G110700	AT2G20890	No	-3.1905	-1.47002
photosystem II assembly	photosystem II assembly	Phvul.010G052000	AT3G60370	No	-3.26321	-1.74331
photosystem II assembly	photosystem II assembly	Phvul.005G055200	AT1G79040	No	-1.17592	-0.980985
photosystem II assembly	photosystem II assembly	Phvul.002G035200	AT1G71500	No	-1.22456	-0.874449
photosystem II assembly	photosystem II assembly	Phvul.002G247200	AT1G55480	No	-3.41649	-1.23021
photosystem II assembly	photosystem II assembly	Phvul.002G024000	AT3G50820	No	-1.40294	-1.3668
photosystem II assembly	photosystem II assembly	Phvul.003G249800	AT3G50820	No	-1.89547	-1.11673
photosystem II assembly	photosystem II assembly	Phvul.009G116200	AT4G35250	No	-1.56026	-0.517705
protein-chromophore linkage	protein-chromophore linkage	Phvul.008G289700	AT1G61520	No	-1.6279	-1.502
protein-chromophore linkage	protein-chromophore linkage	Phvul.008G285100	AT2G05100	No	-0.897415	-0.961448
protein-chromophore linkage	protein-chromophore linkage	Phvul.004G128200	AT4G10340	No	-2.35046	-1.2151
protein-chromophore linkage	protein-chromophore linkage	Phvul.007G113000	AT4G10340	No	-1.04656	-0.969609
protein-chromophore linkage	protein-chromophore linkage	Phvul.009G064900	AT1G45474	No	-3.63424	-1.83711
protein-chromophore linkage	protein-chromophore linkage	Phvul.011G070300	AT3G45780	No	-1.20519	-2.62549
protein-chromophore linkage	protein-chromophore linkage	Phvul.L001848	AT3G45780	No	-1.48653	-1.18728
protein-chromophore linkage	protein-chromophore linkage	Phvul.007G206800	AT1G09570	Yes	-1.24096	-0.41969
protein-chromophore linkage	protein-chromophore linkage	Phvul.004G071500	AT3G54890	No	-2.7113	-2.03187
protein-chromophore linkage	protein-chromophore linkage	Phvul.009G186500	AT3G47470	No	-2.18054	-1.44005
protein-chromophore linkage	protein-chromophore linkage	Phvul.009G260200	AT3G61470	No	-1.40164	-0.711519
protein-chromophore linkage	protein-chromophore linkage	Phvul.010G121400	AT3G61470	No	-2.04182	-1.38441
protein-chromophore linkage	protein-chromophore linkage	Phvul.001G242100	AT2G40100	No	-0.944038	-1.03477
protein-chromophore linkage	protein-chromophore linkage	Phvul.007G147100	AT2G47590	No	-1.45169	-0.522337
protein-chromophore linkage	protein-chromophore linkage	Phvul.010G002100	AT5G01530	No	-1.48078	-1.14692
protein-chromophore linkage	protein-chromophore linkage	Phvul.011G155700	AT5G54270	No	-1.8991	-1.62522
protein-chromophore linkage	protein-chromophore linkage	Phvul.005G085800	AT5G54270	No	-2.71538	-1.99773
protein-chromophore linkage	protein-chromophore linkage	Phvul.009G225500	AT1G19150	No	-3.00203	-2.20929
protein-chromophore linkage	protein-chromophore linkage	Phvul.003G274800	AT5G58140	No	-2.87536	-2.55546
protein-chromophore linkage	protein-chromophore linkage	Phvul.002G207500	AT1G15820	No	-1.55154	-0.851649
protein-chromophore linkage	protein-chromophore linkage	Phvul.006G207300	AT1G15820	No	-2.00289	-1.47211
starch biosynthesis	starch biosynthetic process	Phvul.003G076500	AT5G19220	No	-5.27575	-2.99964
starch biosynthesis	starch biosynthetic process	Phvul.007G064900	AT5G51820	Yes	-1.37438	-0.547395
starch biosynthesis	starch biosynthetic process	Phvul.006G047000	AT3G20440	No	-2.65106	-1.33103
starch biosynthesis	starch biosynthetic process	Phvul.002G064600	AT1G10670	No	-0.35049	-0.44183
starch biosynthesis	starch biosynthetic process	Phvul.008G284000	AT5G48300	Yes	-1.18096	-0.319364
starch biosynthesis	starch biosynthetic process	Phvul.001G240200	AT3G55800	No	-2.64958	-1.32393
starch biosynthesis	starch biosynthetic process	Phvul.007G251800	AT2G41680	No	-2.69987	-1.27881
plastid translation	plastid translation	Phvul.004G171400	AT2G38140	No	-3.00567	-1.62976
plastid translation	plastid translation	Phvul.010G003200	AT2G38140	No	-2.10416	-1.10516
plastid translation	plastid translation	Phvul.005G090100	AT5G54600	No	-4.20706	-1.74786
plastid translation	plastid translation	Phvul.001G203900	AT3G62910	No	-3.48227	-1.55471
plastid translation	plastid translation	Phvul.007G172400	AT3G63190	No	-3.95924	-1.52414
plastid translation	plastid translation	Phvul.001G223800	AT1G09340	No	-2.97018	-1.84826
plastid translation	plastid translation	Phvul.007G098900	AT2G39140	No	-0.857843	-0.726674
plastid translation	plastid translation	Phvul.007G172100	AT3G63140	No	-2.97396	-1.23651
plastid translation	plastid translation	Phvul.008G005100	AT1G68590	No	-3.00106	-1.71706
chloroplast RNA processing	chloroplast RNA processing	Phvul.007G253400	AT5G13650	No	-2.84929	-0.857654
chloroplast RNA processing	chloroplast RNA processing	Phvul.008G190000	AT2G04270	No	-2.42948	-2.15443
chloroplast RNA processing	chloroplast RNA processing	Phvul.007G192400	AT1G06190	No	-3.46267	-1.6299
chloroplast RNA processing	chloroplast RNA processing	Phvul.001G131500	AT2G41720	No	-2.08117	-1.10074
chloroplast RNA processing	chloroplast RNA processing	Phvul.001G105633	AT3G03710	No	-3.01004	-1.15868
chloroplast RNA processing	chloroplast RNA processing	Phvul.007G169400	AT2G48120	No	-2.52338	-0.804617
chloroplast RNA processing	chloroplast RNA processing	Phvul.001G196700	AT3G52380	No	-2.85129	-1.25307
chloroplast RNA processing	chloroplast rRNA processing	Phvul.004G088600	AT4G09730	No	-1.72973	-0.480879
chloroplast RNA processing	chloroplast rRNA processing	Phvul.008G190000	AT2G04270	No	-2.42948	-2.15443
chloroplast RNA processing	chloroplast rRNA processing	Phvul.007G192400	AT1G06190	No	-3.46267	-1.6299
chloroplast RNA processing	chloroplast rRNA processing	Phvul.009G065400	AT1G45230	No	-1.76402	-0.646448
chloroplast RNA processing	chloroplast rRNA processing	Phvul.001G196700	AT3G52380	No	-2.85129	-1.25307
fruit development	fruit development	Phvul.011G045100	AT2G21710	No	-2.03177	-1.10185
fruit development	fruit development	Phvul.009G167400	AT5G63420	No	-2.84015	-1.49909
fruit development	fruit development	Phvul.003G209600	AT5G63420	No	-2.39194	-0.774047
fruit development	fruit development	Phvul.005G076500	AT1G78580	Yes	-0.959063	-1.27489
fruit development	fruit development	Phvul.011G089900	AT5G22740	No	-0.685793	-0.830818
fruit development	fruit development	Phvul.007G238700	AT3G23980	No	-0.764213	-0.579302
fruit development	fruit development	Phvul.005G167100	AT3G16290	No	-2.1712	-0.552213
fruit development	fruit development	Phvul.005G062700	AT1G53580	No	-1.64773	-0.663537
fruit development	fruit development	Phvul.004G156500	AT3G18390	No	-3.2624	-1.58226
fruit development	fruit development	Phvul.010G010050	AT5G02250	No	-1.28703	-0.992203
fruit development	fruit development	Phvul.001G108000	AT5G17710	No	-2.79105	-1.12027
fruit development	fruit development	Phvul.011G168200	AT1G78630	No	-3.69107	-2.07307
fruit development	fruit development	Phvul.004G109800	AT5G52520	No	-2.73084	-0.869736
fruit development	fruit development	Phvul.009G176100	AT5G63050	No	-1.97555	-0.793367
fruit development	fruit development	Phvul.004G174700	AT4G26300	No	-2.0508	-1.26791
fruit development	fruit development	Phvul.002G036500	AT3G18110	No	-2.0631	-1.76665
fruit development	fruit development	Phvul.002G263600	AT4G39620	No	-3.06129	-2.16071
fruit development	fruit development	Phvul.004G048400	AT2G20000	No	-0.538855	-0.757597
fruit development	fruit development	Phvul.001G012400	AT1G75350	No	-2.79704	-1.51031
fruit development	fruit development	Phvul.004G168100	AT4G29060	No	-3.99217	-2.17293
fruit development	fruit development	Phvul.011G059500	AT3G12080	No	-3.1284	-1.22019
fruit development	fruit development	Phvul.004G073700	AT5G16715	No	-3.28914	-1.3523
fruit development	fruit development	Phvul.007G077700	AT5G52920	No	-2.39126	-0.593596
fruit development	fruit development	Phvul.003G049700	AT5G57930	No	-1.86991	-1.10475
fruit development	fruit development	Phvul.009G116900	AT5G22800	No	-3.49707	-1.67008
fruit development	fruit development	Phvul.007G142900	AT5G22800	No	-2.71872	-1.55354
fruit development	fruit development	Phvul.003G234700	AT5G67570	No	-0.529638	-1.1809
fruit development	fruit development	Phvul.010G011000	AT4G31500	No	-3.16317	-1.65986
fruit development	fruit development	Phvul.006G086600	AT5G40160	No	-3.85333	-1.91397
fruit development	fruit development	Phvul.011G156900	AT3G15030	No	-0.909308	-2.13656
fruit development	fruit development	Phvul.003G128700	AT1G74960	No	-1.47003	-0.594642
fruit development	fruit development	Phvul.002G094000	AT1G23080	No	-0.684	-1.55454
fruit development	fruit development	Phvul.003G188800	AT5G61410	No	-1.62721	-0.767799
fruit development	fruit development	Phvul.002G268200	AT2G21770	No	-0.526693	-0.306748
fruit development	fruit development	Phvul.005G127300	AT5G22640	No	-3.05932	-1.16713
fruit development	fruit development	Phvul.009G093000	AT4G32320	No	-2.5012	-1.06815
fruit development	fruit development	Phvul.007G038400	AT4G34160	No	-2.54441	-0.851244
fruit development	fruit development	Phvul.001G131500	AT2G41720	No	-2.08117	-1.10074
fruit development	fruit development	Phvul.010G049401	AT3G48110	No	-2.66242	-1.16501
fruit development	fruit development	Phvul.002G075400	AT1G10510	No	-2.50068	-1.19893
fruit development	fruit development	Phvul.006G059254	AT1G56200	No	-0.491093	-0.727538
fruit development	fruit development	Phvul.002G303300	AT3G10670	No	-1.19947	-0.511577
fruit development	fruit development	Phvul.007G126200	AT3G23070	No	-2.46759	-1.06909
fruit development	fruit development	Phvul.002G293000	AT4G11280	No	-2.21544	-6.17506
fruit development	fruit development	Phvul.008G231100	AT3G14900	No	-3.29958	-1.85651
fruit development	fruit development	Phvul.002G040800	AT5G42390	No	-0.888108	-0.624551
fruit development	fruit development	Phvul.004G106000	AT4G21190	No	-2.86683	-1.57059
fruit development	fruit development	Phvul.008G057900	AT1G01470	No	-0.743047	-1.15313
fruit development	fruit development	Phvul.005G174000	AT1G80300	No	-2.06478	-1.87034
fruit development	fruit development	Phvul.010G152900	AT1G80300	No	0.429318	-0.274375
fruit development	fruit development	Phvul.008G141100	AT2G44950	Yes	-0.544499	-0.496754
fruit development	fruit development	Phvul.L002051	AT3G04340	No	-2.24526	-0.8254
fruit development	fruit development	Phvul.011G082600	AT2G28000	No	-3.0554	-1.01723
fruit development	fruit development	Phvul.007G089400	AT1G35680	No	-3.80865	-1.77009
fruit development	fruit development	Phvul.011G177500	AT1G79560	No	-2.98393	-1.035
fruit development	fruit development	Phvul.011G141900	AT5G54650	No	-0.745062	-0.926213
fruit development	fruit development	Phvul.006G176700	AT2G34090	No	-1.2354	-0.50017
fruit development	fruit development	Phvul.007G172400	AT3G63190	No	-3.95924	-1.52414
fruit development	fruit development	Phvul.010G081700	AT2G45270	No	-1.03765	-0.552086
fruit development	fruit development	Phvul.006G163000	AT5G18570	No	-2.74088	-1.18585
fruit development	fruit development	Phvul.011G017600	AT1G30610	No	-3.1755	-1.5158
fruit development	fruit development	Phvul.002G077700	AT1G70070	No	-2.94511	-1.17777
fruit development	fruit development	Phvul.006G047000	AT3G20440	No	-2.65106	-1.33103
fruit development	fruit development	Phvul.009G238000	AT2G04842	No	-2.78417	-1.44511
fruit development	fruit development	Phvul.002G104000	AT5G66055	No	-2.21271	-1.32069
fruit development	fruit development	Phvul.003G081300	AT4G04350	No	-2.5047	-1.67191
fruit development	fruit development	Phvul.001G220500	AT5G26742	No	-2.33439	-0.95308
fruit development	fruit development	Phvul.009G149600	AT5G64580	No	-2.50322	-1.27645
fruit development	fruit development	Phvul.002G299700	AT4G23940	No	-2.19097	-0.827023
fruit development	fruit development	Phvul.009G246300	AT4G02570	No	-0.379519	-0.503431
fruit development	fruit development	Phvul.L010043	AT5G19620	No	-1.21838	-0.370371
fruit development	seed development	Phvul.011G045100	AT2G21710	No	-2.03177	-1.10185
fruit development	seed development	Phvul.009G167400	AT5G63420	No	-2.84015	-1.49909
fruit development	seed development	Phvul.003G209600	AT5G63420	No	-2.39194	-0.774047
fruit development	seed development	Phvul.005G076500	AT1G78580	Yes	-0.959063	-1.27489
fruit development	seed development	Phvul.011G089900	AT5G22740	No	-0.685793	-0.830818
fruit development	seed development	Phvul.007G238700	AT3G23980	No	-0.764213	-0.579302
fruit development	seed development	Phvul.005G167100	AT3G16290	No	-2.1712	-0.552213
fruit development	seed development	Phvul.005G062700	AT1G53580	No	-1.64773	-0.663537
fruit development	seed development	Phvul.004G156500	AT3G18390	No	-3.2624	-1.58226
fruit development	seed development	Phvul.010G010050	AT5G02250	No	-1.28703	-0.992203
fruit development	seed development	Phvul.001G108000	AT5G17710	No	-2.79105	-1.12027
fruit development	seed development	Phvul.011G168200	AT1G78630	No	-3.69107	-2.07307
fruit development	seed development	Phvul.004G109800	AT5G52520	No	-2.73084	-0.869736
fruit development	seed development	Phvul.009G176100	AT5G63050	No	-1.97555	-0.793367
fruit development	seed development	Phvul.004G174700	AT4G26300	No	-2.0508	-1.26791
fruit development	seed development	Phvul.002G036500	AT3G18110	No	-2.0631	-1.76665
fruit development	seed development	Phvul.002G263600	AT4G39620	No	-3.06129	-2.16071
fruit development	seed development	Phvul.004G048400	AT2G20000	No	-0.538855	-0.757597
fruit development	seed development	Phvul.001G012400	AT1G75350	No	-2.79704	-1.51031
fruit development	seed development	Phvul.004G168100	AT4G29060	No	-3.99217	-2.17293
fruit development	seed development	Phvul.011G059500	AT3G12080	No	-3.1284	-1.22019
fruit development	seed development	Phvul.004G073700	AT5G16715	No	-3.28914	-1.3523
fruit development	seed development	Phvul.007G077700	AT5G52920	No	-2.39126	-0.593596
fruit development	seed development	Phvul.003G049700	AT5G57930	No	-1.86991	-1.10475
fruit development	seed development	Phvul.009G116900	AT5G22800	No	-3.49707	-1.67008
fruit development	seed development	Phvul.007G142900	AT5G22800	No	-2.71872	-1.55354
fruit development	seed development	Phvul.003G234700	AT5G67570	No	-0.529638	-1.1809
fruit development	seed development	Phvul.010G011000	AT4G31500	No	-3.16317	-1.65986
fruit development	seed development	Phvul.006G086600	AT5G40160	No	-3.85333	-1.91397
fruit development	seed development	Phvul.011G156900	AT3G15030	No	-0.909308	-2.13656
fruit development	seed development	Phvul.003G128700	AT1G74960	No	-1.47003	-0.594642
fruit development	seed development	Phvul.002G094000	AT1G23080	No	-0.684	-1.55454
fruit development	seed development	Phvul.003G188800	AT5G61410	No	-1.62721	-0.767799
fruit development	seed development	Phvul.002G268200	AT2G21770	No	-0.526693	-0.306748
fruit development	seed development	Phvul.005G127300	AT5G22640	No	-3.05932	-1.16713
fruit development	seed development	Phvul.009G093000	AT4G32320	No	-2.5012	-1.06815
fruit development	seed development	Phvul.007G038400	AT4G34160	No	-2.54441	-0.851244
fruit development	seed development	Phvul.001G131500	AT2G41720	No	-2.08117	-1.10074
fruit development	seed development	Phvul.010G049401	AT3G48110	No	-2.66242	-1.16501
fruit development	seed development	Phvul.002G075400	AT1G10510	No	-2.50068	-1.19893
fruit development	seed development	Phvul.006G059254	AT1G56200	No	-0.491093	-0.727538
fruit development	seed development	Phvul.002G303300	AT3G10670	No	-1.19947	-0.511577
fruit development	seed development	Phvul.007G126200	AT3G23070	No	-2.46759	-1.06909
fruit development	seed development	Phvul.008G231100	AT3G14900	No	-3.29958	-1.85651
fruit development	seed development	Phvul.002G040800	AT5G42390	No	-0.888108	-0.624551
fruit development	seed development	Phvul.004G106000	AT4G21190	No	-2.86683	-1.57059
fruit development	seed development	Phvul.008G057900	AT1G01470	No	-0.743047	-1.15313
fruit development	seed development	Phvul.005G174000	AT1G80300	No	-2.06478	-1.87034
fruit development	seed development	Phvul.010G152900	AT1G80300	No	0.429318	-0.274375
fruit development	seed development	Phvul.008G141100	AT2G44950	Yes	-0.544499	-0.496754
fruit development	seed development	Phvul.L002051	AT3G04340	No	-2.24526	-0.8254
fruit development	seed development	Phvul.011G082600	AT2G28000	No	-3.0554	-1.01723
fruit development	seed development	Phvul.007G089400	AT1G35680	No	-3.80865	-1.77009
fruit development	seed development	Phvul.011G177500	AT1G79560	No	-2.98393	-1.035
fruit development	seed development	Phvul.011G141900	AT5G54650	No	-0.745062	-0.926213
fruit development	seed development	Phvul.006G176700	AT2G34090	No	-1.2354	-0.50017
fruit development	seed development	Phvul.007G172400	AT3G63190	No	-3.95924	-1.52414
fruit development	seed development	Phvul.010G081700	AT2G45270	No	-1.03765	-0.552086
fruit development	seed development	Phvul.006G163000	AT5G18570	No	-2.74088	-1.18585
fruit development	seed development	Phvul.011G017600	AT1G30610	No	-3.1755	-1.5158
fruit development	seed development	Phvul.002G077700	AT1G70070	No	-2.94511	-1.17777
fruit development	seed development	Phvul.006G047000	AT3G20440	No	-2.65106	-1.33103
fruit development	seed development	Phvul.009G238000	AT2G04842	No	-2.78417	-1.44511
fruit development	seed development	Phvul.002G104000	AT5G66055	No	-2.21271	-1.32069
fruit development	seed development	Phvul.003G081300	AT4G04350	No	-2.5047	-1.67191
fruit development	seed development	Phvul.001G220500	AT5G26742	No	-2.33439	-0.95308
fruit development	seed development	Phvul.009G149600	AT5G64580	No	-2.50322	-1.27645
fruit development	seed development	Phvul.002G299700	AT4G23940	No	-2.19097	-0.827023
fruit development	seed development	Phvul.009G246300	AT4G02570	No	-0.379519	-0.503431
fruit development	seed development	Phvul.L010043	AT5G19620	No	-1.21838	-0.370371
fruit development	embryo development ending in seed dormancy	Phvul.011G045100	AT2G21710	No	-2.03177	-1.10185
fruit development	embryo development ending in seed dormancy	Phvul.009G167400	AT5G63420	No	-2.84015	-1.49909
fruit development	embryo development ending in seed dormancy	Phvul.003G209600	AT5G63420	No	-2.39194	-0.774047
fruit development	embryo development ending in seed dormancy	Phvul.005G076500	AT1G78580	Yes	-0.959063	-1.27489
fruit development	embryo development ending in seed dormancy	Phvul.007G238700	AT3G23980	No	-0.764213	-0.579302
fruit development	embryo development ending in seed dormancy	Phvul.005G167100	AT3G16290	No	-2.1712	-0.552213
fruit development	embryo development ending in seed dormancy	Phvul.005G062700	AT1G53580	No	-1.64773	-0.663537
fruit development	embryo development ending in seed dormancy	Phvul.004G156500	AT3G18390	No	-3.2624	-1.58226
fruit development	embryo development ending in seed dormancy	Phvul.010G010050	AT5G02250	No	-1.28703	-0.992203
fruit development	embryo development ending in seed dormancy	Phvul.001G108000	AT5G17710	No	-2.79105	-1.12027
fruit development	embryo development ending in seed dormancy	Phvul.011G168200	AT1G78630	No	-3.69107	-2.07307
fruit development	embryo development ending in seed dormancy	Phvul.004G174700	AT4G26300	No	-2.0508	-1.26791
fruit development	embryo development ending in seed dormancy	Phvul.009G176100	AT5G63050	No	-1.97555	-0.793367
fruit development	embryo development ending in seed dormancy	Phvul.011G059500	AT3G12080	No	-3.1284	-1.22019
fruit development	embryo development ending in seed dormancy	Phvul.002G036500	AT3G18110	No	-2.0631	-1.76665
fruit development	embryo development ending in seed dormancy	Phvul.002G263600	AT4G39620	No	-3.06129	-2.16071
fruit development	embryo development ending in seed dormancy	Phvul.004G048400	AT2G20000	No	-0.538855	-0.757597
fruit development	embryo development ending in seed dormancy	Phvul.001G012400	AT1G75350	No	-2.79704	-1.51031
fruit development	embryo development ending in seed dormancy	Phvul.004G168100	AT4G29060	No	-3.99217	-2.17293
fruit development	embryo development ending in seed dormancy	Phvul.004G073700	AT5G16715	No	-3.28914	-1.3523
fruit development	embryo development ending in seed dormancy	Phvul.003G049700	AT5G57930	No	-1.86991	-1.10475
fruit development	embryo development ending in seed dormancy	Phvul.009G116900	AT5G22800	No	-3.49707	-1.67008
fruit development	embryo development ending in seed dormancy	Phvul.007G142900	AT5G22800	No	-2.71872	-1.55354
fruit development	embryo development ending in seed dormancy	Phvul.003G234700	AT5G67570	No	-0.529638	-1.1809
fruit development	embryo development ending in seed dormancy	Phvul.010G011000	AT4G31500	No	-3.16317	-1.65986
fruit development	embryo development ending in seed dormancy	Phvul.006G086600	AT5G40160	No	-3.85333	-1.91397
fruit development	embryo development ending in seed dormancy	Phvul.011G156900	AT3G15030	No	-0.909308	-2.13656
fruit development	embryo development ending in seed dormancy	Phvul.003G128700	AT1G74960	No	-1.47003	-0.594642
fruit development	embryo development ending in seed dormancy	Phvul.002G094000	AT1G23080	No	-0.684	-1.55454
fruit development	embryo development ending in seed dormancy	Phvul.003G188800	AT5G61410	No	-1.62721	-0.767799
fruit development	embryo development ending in seed dormancy	Phvul.005G127300	AT5G22640	No	-3.05932	-1.16713
fruit development	embryo development ending in seed dormancy	Phvul.001G131500	AT2G41720	No	-2.08117	-1.10074
fruit development	embryo development ending in seed dormancy	Phvul.010G049401	AT3G48110	No	-2.66242	-1.16501
fruit development	embryo development ending in seed dormancy	Phvul.002G075400	AT1G10510	No	-2.50068	-1.19893
fruit development	embryo development ending in seed dormancy	Phvul.006G059254	AT1G56200	No	-0.491093	-0.727538
fruit development	embryo development ending in seed dormancy	Phvul.002G303300	AT3G10670	No	-1.19947	-0.511577
fruit development	embryo development ending in seed dormancy	Phvul.008G231100	AT3G14900	No	-3.29958	-1.85651
fruit development	embryo development ending in seed dormancy	Phvul.002G040800	AT5G42390	No	-0.888108	-0.624551
fruit development	embryo development ending in seed dormancy	Phvul.004G106000	AT4G21190	No	-2.86683	-1.57059
fruit development	embryo development ending in seed dormancy	Phvul.008G057900	AT1G01470	No	-0.743047	-1.15313
fruit development	embryo development ending in seed dormancy	Phvul.L002051	AT3G04340	No	-2.24526	-0.8254
fruit development	embryo development ending in seed dormancy	Phvul.011G082600	AT2G28000	No	-3.0554	-1.01723
fruit development	embryo development ending in seed dormancy	Phvul.007G089400	AT1G35680	No	-3.80865	-1.77009
fruit development	embryo development ending in seed dormancy	Phvul.011G177500	AT1G79560	No	-2.98393	-1.035
fruit development	embryo development ending in seed dormancy	Phvul.006G176700	AT2G34090	No	-1.2354	-0.50017
fruit development	embryo development ending in seed dormancy	Phvul.007G172400	AT3G63190	No	-3.95924	-1.52414
fruit development	embryo development ending in seed dormancy	Phvul.010G081700	AT2G45270	No	-1.03765	-0.552086
fruit development	embryo development ending in seed dormancy	Phvul.006G163000	AT5G18570	No	-2.74088	-1.18585
fruit development	embryo development ending in seed dormancy	Phvul.011G017600	AT1G30610	No	-3.1755	-1.5158
fruit development	embryo development ending in seed dormancy	Phvul.002G077700	AT1G70070	No	-2.94511	-1.17777
fruit development	embryo development ending in seed dormancy	Phvul.006G047000	AT3G20440	No	-2.65106	-1.33103
fruit development	embryo development ending in seed dormancy	Phvul.009G238000	AT2G04842	No	-2.78417	-1.44511
fruit development	embryo development ending in seed dormancy	Phvul.002G104000	AT5G66055	No	-2.21271	-1.32069
fruit development	embryo development ending in seed dormancy	Phvul.003G081300	AT4G04350	No	-2.5047	-1.67191
fruit development	embryo development ending in seed dormancy	Phvul.001G220500	AT5G26742	No	-2.33439	-0.95308
fruit development	embryo development ending in seed dormancy	Phvul.009G149600	AT5G64580	No	-2.50322	-1.27645
fruit development	embryo development ending in seed dormancy	Phvul.002G299700	AT4G23940	No	-2.19097	-0.827023
fruit development	embryo development ending in seed dormancy	Phvul.009G246300	AT4G02570	No	-0.379519	-0.503431
fruit development	embryo development ending in seed dormancy	Phvul.L010043	AT5G19620	No	-1.21838	-0.370371
alpha-amino acid metabolism	alpha-amino acid metabolic process	Phvul.001G107500	AT3G03630	No	-2.70865	-0.517905
alpha-amino acid metabolism	alpha-amino acid metabolic process	Phvul.006G029100	AT2G13360	No	-1.76166	-0.918091
alpha-amino acid metabolism	alpha-amino acid metabolic process	Phvul.007G066600	AT5G52100	No	-3.99146	-1.91406
alpha-amino acid metabolism	alpha-amino acid metabolic process	Phvul.002G006000	AT2G35370	No	-4.01012	-2.09785
alpha-amino acid metabolism	alpha-amino acid metabolic process	Phvul.003G080400	AT1G11860	No	-2.17974	-1.01923
alpha-amino acid metabolism	alpha-amino acid metabolic process	Phvul.001G111000	AT3G03900	No	-0.835805	-0.7179
alpha-amino acid metabolism	alpha-amino acid metabolic process	Phvul.007G281200	AT2G44160	No	-0.459301	-0.253519
alpha-amino acid metabolism	alpha-amino acid metabolic process	Phvul.001G123900	AT5G04140	No	-0.884499	-0.599358
alpha-amino acid metabolism	alpha-amino acid metabolic process	Phvul.003G060200	AT3G59760	No	-2.02047	-1.11138
alpha-amino acid metabolism	alpha-amino acid metabolic process	Phvul.010G011000	AT4G31500	No	-3.16317	-1.65986
alpha-amino acid metabolism	alpha-amino acid metabolic process	Phvul.006G155800	AT5G35630	No	-3.0259	-1.12166
alpha-amino acid metabolism	alpha-amino acid metabolic process	Phvul.001G165600	AT2G20340	No	-3.19558	-1.21499
alpha-amino acid metabolism	alpha-amino acid metabolic process	Phvul.001G252200	AT5G10240	No	-1.74918	-0.893889
alpha-amino acid metabolism	alpha-amino acid metabolic process	Phvul.007G021800	AT5G08415	No	-1.23288	-0.580243
alpha-amino acid metabolism	alpha-amino acid metabolic process	Phvul.006G218100	AT1G09795	No	-2.23637	-0.597364
alpha-amino acid metabolism	alpha-amino acid metabolic process	Phvul.007G057600	AT4G14880	No	6.60027	2.09544
alpha-amino acid metabolism	alpha-amino acid metabolic process	Phvul.006G099100	AT4G14880	No	-0.747458	-1.52688
alpha-amino acid metabolism	alpha-amino acid metabolic process	Phvul.002G150800	AT1G70580	No	-0.854485	-0.31898
alpha-amino acid metabolism	alpha-amino acid metabolic process	Phvul.003G012000	AT2G19940	No	-2.57625	-0.436776
alpha-amino acid metabolism	alpha-amino acid metabolic process	Phvul.001G266600	AT4G13930	No	-0.611854	-0.532814
alpha-amino acid metabolism	alpha-amino acid metabolic process	Phvul.003G051100	AT4G13930	No	0.618435	0.312879
alpha-amino acid metabolism	alpha-amino acid metabolic process	Phvul.003G291700	AT4G34020	No	-2.41291	-0.632145
alpha-amino acid metabolism	alpha-amino acid metabolic process	Phvul.008G218200	AT5G48220	No	-1.61437	-0.409048
alpha-amino acid metabolism	alpha-amino acid metabolic process	Phvul.003G209832	AT4G24830	No	-1.27539	-0.640885
alpha-amino acid metabolism	alpha-amino acid metabolic process	Phvul.001G035500	AT4G33010	No	-1.13076	-0.68758
alpha-amino acid metabolism	alpha-amino acid metabolic process	Phvul.006G131100	AT1G08490	No	-1.58085	-0.64946
alpha-amino acid metabolism	alpha-amino acid metabolic process	Phvul.003G286600	AT4G37930	No	-2.62276	-1.38136
alpha-amino acid metabolism	alpha-amino acid metabolic process	Phvul.001G236900	AT2G39800	No	-1.41986	-1.00828
alpha-amino acid metabolism	alpha-amino acid metabolic process	Phvul.001G003100	AT3G59890	No	-1.77949	-0.396448
alpha-amino acid metabolism	alpha-amino acid metabolic process	Phvul.001G219400	AT3G62030	No	-3.08913	-1.13681
alpha-amino acid metabolism	cellular amino acid biosynthetic process	Phvul.001G107500	AT3G03630	No	-2.70865	-0.517905
alpha-amino acid metabolism	cellular amino acid biosynthetic process	Phvul.006G029100	AT2G13360	No	-1.76166	-0.918091
alpha-amino acid metabolism	cellular amino acid biosynthetic process	Phvul.006G204400	AT5G12200	No	0.726511	0.900512
alpha-amino acid metabolism	cellular amino acid biosynthetic process	Phvul.008G202200	AT5G12200	No	-0.795541	-0.654746
alpha-amino acid metabolism	cellular amino acid biosynthetic process	Phvul.007G066600	AT5G52100	No	-3.99146	-1.91406
alpha-amino acid metabolism	cellular amino acid biosynthetic process	Phvul.001G111000	AT3G03900	No	-0.835805	-0.7179
alpha-amino acid metabolism	cellular amino acid biosynthetic process	Phvul.001G123900	AT5G04140	No	-0.884499	-0.599358
alpha-amino acid metabolism	cellular amino acid biosynthetic process	Phvul.003G060200	AT3G59760	No	-2.02047	-1.11138
alpha-amino acid metabolism	cellular amino acid biosynthetic process	Phvul.010G011000	AT4G31500	No	-3.16317	-1.65986
alpha-amino acid metabolism	cellular amino acid biosynthetic process	Phvul.004G081400	AT3G26900	No	-1.81951	-0.639157
alpha-amino acid metabolism	cellular amino acid biosynthetic process	Phvul.006G155800	AT5G35630	No	-3.0259	-1.12166
alpha-amino acid metabolism	cellular amino acid biosynthetic process	Phvul.001G252200	AT5G10240	No	-1.74918	-0.893889
alpha-amino acid metabolism	cellular amino acid biosynthetic process	Phvul.006G218100	AT1G09795	No	-2.23637	-0.597364
alpha-amino acid metabolism	cellular amino acid biosynthetic process	Phvul.007G057600	AT4G14880	No	6.60027	2.09544
alpha-amino acid metabolism	cellular amino acid biosynthetic process	Phvul.006G099100	AT4G14880	No	-0.747458	-1.52688
alpha-amino acid metabolism	cellular amino acid biosynthetic process	Phvul.001G266600	AT4G13930	No	-0.611854	-0.532814
alpha-amino acid metabolism	cellular amino acid biosynthetic process	Phvul.003G051100	AT4G13930	No	0.618435	0.312879
alpha-amino acid metabolism	cellular amino acid biosynthetic process	Phvul.006G205200	AT4G33510	No	-1.54707	-1.1181
alpha-amino acid metabolism	cellular amino acid biosynthetic process	Phvul.003G012000	AT2G19940	No	-2.57625	-0.436776
alpha-amino acid metabolism	cellular amino acid biosynthetic process	Phvul.003G209832	AT4G24830	No	-1.27539	-0.640885
alpha-amino acid metabolism	cellular amino acid biosynthetic process	Phvul.002G137400	AT2G35500	No	-2.10139	-1.26758
alpha-amino acid metabolism	cellular amino acid biosynthetic process	Phvul.003G286600	AT4G37930	No	-2.62276	-1.38136
alpha-amino acid metabolism	cellular amino acid biosynthetic process	Phvul.001G236900	AT2G39800	No	-1.41986	-1.00828
alpha-amino acid metabolism	cellular amino acid biosynthetic process	Phvul.001G003100	AT3G59890	No	-1.77949	-0.396448
alpha-amino acid metabolism	cellular amino acid biosynthetic process	Phvul.001G219400	AT3G62030	No	-3.08913	-1.13681
alpha-amino acid metabolism	serine family amino acid metabolic process	Phvul.001G111000	AT3G03900	No	-0.835805	-0.7179
alpha-amino acid metabolism	serine family amino acid metabolic process	Phvul.001G107500	AT3G03630	No	-2.70865	-0.517905
alpha-amino acid metabolism	serine family amino acid metabolic process	Phvul.006G131100	AT1G08490	No	-1.58085	-0.64946
alpha-amino acid metabolism	serine family amino acid metabolic process	Phvul.007G021800	AT5G08415	No	-1.23288	-0.580243
alpha-amino acid metabolism	serine family amino acid metabolic process	Phvul.001G035500	AT4G33010	No	-1.13076	-0.68758
alpha-amino acid metabolism	serine family amino acid metabolic process	Phvul.006G029100	AT2G13360	No	-1.76166	-0.918091
alpha-amino acid metabolism	serine family amino acid metabolic process	Phvul.003G060200	AT3G59760	No	-2.02047	-1.11138
alpha-amino acid metabolism	serine family amino acid metabolic process	Phvul.003G286600	AT4G37930	No	-2.62276	-1.38136
alpha-amino acid metabolism	serine family amino acid metabolic process	Phvul.007G057600	AT4G14880	No	6.60027	2.09544
alpha-amino acid metabolism	serine family amino acid metabolic process	Phvul.006G099100	AT4G14880	No	-0.747458	-1.52688
alpha-amino acid metabolism	serine family amino acid metabolic process	Phvul.001G266600	AT4G13930	No	-0.611854	-0.532814
alpha-amino acid metabolism	serine family amino acid metabolic process	Phvul.003G051100	AT4G13930	No	0.618435	0.312879
alpha-amino acid metabolism	serine family amino acid metabolic process	Phvul.001G219400	AT3G62030	No	-3.08913	-1.13681
alpha-amino acid metabolism	serine family amino acid metabolic process	Phvul.002G006000	AT2G35370	No	-4.01012	-2.09785
alpha-amino acid metabolism	serine family amino acid metabolic process	Phvul.003G080400	AT1G11860	No	-2.17974	-1.01923
heme biosynthesis	heme biosynthetic process	Phvul.009G118500	AT5G63570	No	-2.44207	-0.92311
heme biosynthesis	heme biosynthetic process	Phvul.011G177100	AT5G08280	No	-3.26755	-2.51364
heme biosynthesis	heme biosynthetic process	Phvul.002G034500	AT5G08280	No	-3.87382	-1.70633
heme biosynthesis	heme biosynthetic process	Phvul.004G010800	AT1G50170	No	-0.762118	-0.605428
heme biosynthesis	heme biosynthetic process	Phvul.008G289900	AT1G03475	No	-2.93827	-1.07553
heme biosynthesis	heme biosynthetic process	Phvul.008G255600	AT3G21200	No	-2.58324	-1.13297
heme biosynthesis	heme biosynthetic process	Phvul.009G037700	AT5G49970	No	-0.839134	-0.626943
heme biosynthesis	chlorophyll biosynthetic process	Phvul.009G162100	AT5G50920	No	-1.52156	-0.731005
heme biosynthesis	chlorophyll biosynthetic process	Phvul.002G282500	AT5G50920	No	-2.0239	-0.4745
heme biosynthesis	chlorophyll biosynthetic process	Phvul.009G232700	AT5G56860	Yes	-3.43137	-2.16265
heme biosynthesis	chlorophyll biosynthetic process	Phvul.003G137100	AT5G56860	Yes	-2.81907	-2.45675
heme biosynthesis	chlorophyll biosynthetic process	Phvul.002G064600	AT1G10670	No	-0.35049	-0.44183
heme biosynthesis	chlorophyll biosynthetic process	Phvul.007G251800	AT2G41680	No	-2.69987	-1.27881
heme biosynthesis	chlorophyll biosynthetic process	Phvul.001G105633	AT3G03710	No	-3.01004	-1.15868
heme biosynthesis	chlorophyll biosynthetic process	Phvul.002G281900	AT4G25080	No	-2.00321	-1.00123
heme biosynthesis	chlorophyll biosynthetic process	Phvul.011G177100	AT5G08280	No	-3.26755	-2.51364
heme biosynthesis	chlorophyll biosynthetic process	Phvul.002G034500	AT5G08280	No	-3.87382	-1.70633
heme biosynthesis	chlorophyll biosynthetic process	Phvul.005G083700	AT4G27440	No	-3.75853	-2.02174
heme biosynthesis	chlorophyll biosynthetic process	Phvul.009G037700	AT5G49970	No	-0.839134	-0.626943
heme biosynthesis	chlorophyll biosynthetic process	Phvul.009G118500	AT5G63570	No	-2.44207	-0.92311
heme biosynthesis	chlorophyll biosynthetic process	Phvul.002G165600	AT1G08520	No	-3.3139	-1.55735
heme biosynthesis	chlorophyll biosynthetic process	Phvul.003G189600	AT1G74470	No	-2.41248	-0.773951
heme biosynthesis	chlorophyll biosynthetic process	Phvul.001G132200	AT5G13630	No	-3.57908	-1.32556
heme biosynthesis	chlorophyll biosynthetic process	Phvul.003G099600	AT4G15560	No	-2.03302	-1.03455
heme biosynthesis	chlorophyll biosynthetic process	Phvul.006G206500	AT3G14110	No	-2.51004	-0.933052
heme biosynthesis	chlorophyll biosynthetic process	Phvul.003G225000	AT4G17600	No	-1.72127	-1.00968
heme biosynthesis	chlorophyll biosynthetic process	Phvul.001G108700	AT3G56940	No	-2.75826	-1.53523
heme biosynthesis	chlorophyll biosynthetic process	Phvul.011G124200	AT2G20570	Yes	-1.58186	-0.761687
heme biosynthesis	chlorophyll biosynthetic process	Phvul.005G100700	AT2G20570	Yes	-1.57525	-1.99317
heme biosynthesis	chlorophyll biosynthetic process	Phvul.008G289900	AT1G03475	No	-2.93827	-1.07553
heme biosynthesis	chlorophyll biosynthetic process	Phvul.008G161000	AT1G44446	No	-2.44708	-0.922241
heme biosynthesis	chlorophyll biosynthetic process	Phvul.008G167850	AT1G44446	No	-3.41381	-1.33857
heme biosynthesis	chlorophyll biosynthetic process	Phvul.008G255600	AT3G21200	No	-2.58324	-1.13297
heme biosynthesis	protoporphyrinogen IX biosynthetic process	Phvul.009G118500	AT5G63570	No	-2.44207	-0.92311
heme biosynthesis	protoporphyrinogen IX biosynthetic process	Phvul.011G177100	AT5G08280	No	-3.26755	-2.51364
heme biosynthesis	protoporphyrinogen IX biosynthetic process	Phvul.002G034500	AT5G08280	No	-3.87382	-1.70633
heme biosynthesis	protoporphyrinogen IX biosynthetic process	Phvul.008G289900	AT1G03475	No	-2.93827	-1.07553
heme biosynthesis	protoporphyrinogen IX biosynthetic process	Phvul.009G037700	AT5G49970	No	-0.839134	-0.626943
isopentenyl biosynthesis	isopentenyl diphosphate biosynthetic process	Phvul.001G105633	AT3G03710	No	-3.01004	-1.15868
isopentenyl biosynthesis	isopentenyl diphosphate biosynthetic process	Phvul.005G135800	AT5G60600	No	-0.670008	-0.394237
isopentenyl biosynthesis	isopentenyl diphosphate biosynthetic process	Phvul.011G047900	AT4G34350	No	-1.67646	-0.909475
isopentenyl biosynthesis	isopentenyl diphosphate biosynthetic process	Phvul.011G015300	AT3G47450	No	-1.96243	-0.890968
isopentenyl biosynthesis	isopentenyl diphosphate biosynthetic process	Phvul.003G099600	AT4G15560	No	-2.03302	-1.03455
isopentenyl biosynthesis	isopentenyl diphosphate biosynthetic process	Phvul.003G200300	AT5G62790	No	-0.787109	-0.675668
isopentenyl biosynthesis	isopentenyl diphosphate biosynthetic process, methylerythritol 4-phosphate pathway	Phvul.001G105633	AT3G03710	No	-3.01004	-1.15868
isopentenyl biosynthesis	isopentenyl diphosphate biosynthetic process, methylerythritol 4-phosphate pathway	Phvul.005G135800	AT5G60600	No	-0.670008	-0.394237
isopentenyl biosynthesis	isopentenyl diphosphate biosynthetic process, methylerythritol 4-phosphate pathway	Phvul.011G047900	AT4G34350	No	-1.67646	-0.909475
isopentenyl biosynthesis	isopentenyl diphosphate biosynthetic process, methylerythritol 4-phosphate pathway	Phvul.011G015300	AT3G47450	No	-1.96243	-0.890968
isopentenyl biosynthesis	isopentenyl diphosphate biosynthetic process, methylerythritol 4-phosphate pathway	Phvul.003G099600	AT4G15560	No	-2.03302	-1.03455
isopentenyl biosynthesis	isopentenyl diphosphate biosynthetic process, methylerythritol 4-phosphate pathway	Phvul.003G200300	AT5G62790	No	-0.787109	-0.675668
isopentenyl biosynthesis	pyruvate metabolic process	Phvul.007G136000	AT5G61580	No	-1.19834	-0.79231
isopentenyl biosynthesis	pyruvate metabolic process	Phvul.009G006600	AT1G42970	No	-2.37297	-1.03049
isopentenyl biosynthesis	pyruvate metabolic process	Phvul.007G077700	AT5G52920	No	-2.39126	-0.593596
isopentenyl biosynthesis	pyruvate metabolic process	Phvul.011G039100	AT2G21330	No	-1.49461	-0.688196
isopentenyl biosynthesis	pyruvate metabolic process	Phvul.001G105633	AT3G03710	No	-3.01004	-1.15868
isopentenyl biosynthesis	pyruvate metabolic process	Phvul.001G181000	AT2G21170	No	-2.05183	-0.763505
isopentenyl biosynthesis	pyruvate metabolic process	Phvul.005G135800	AT5G60600	No	-0.670008	-0.394237
isopentenyl biosynthesis	pyruvate metabolic process	Phvul.001G098100	AT3G26650	No	-2.22213	-1.24761
isopentenyl biosynthesis	pyruvate metabolic process	Phvul.008G180200	AT4G24620	Yes	-1.10898	-1.07286
isopentenyl biosynthesis	pyruvate metabolic process	Phvul.009G143550	AT4G24620	Yes	0.580848	0.586496
isopentenyl biosynthesis	pyruvate metabolic process	Phvul.011G047900	AT4G34350	No	-1.67646	-0.909475
isopentenyl biosynthesis	pyruvate metabolic process	Phvul.011G015300	AT3G47450	No	-1.96243	-0.890968
isopentenyl biosynthesis	pyruvate metabolic process	Phvul.003G099600	AT4G15560	No	-2.03302	-1.03455
isopentenyl biosynthesis	pyruvate metabolic process	Phvul.003G200300	AT5G62790	No	-0.787109	-0.675668
terpenoid biosynthesis	terpenoid biosynthetic process	Phvul.002G064600	AT1G10670	No	-0.35049	-0.44183
terpenoid biosynthesis	terpenoid biosynthetic process	Phvul.009G230300	AT5G57030	No	-2.14265	-1.25008
terpenoid biosynthesis	terpenoid biosynthetic process	Phvul.007G263400	AT3G11945	No	-0.672526	-0.576894
terpenoid biosynthesis	terpenoid biosynthetic process	Phvul.007G226500	AT3G53130	No	-2.69915	-1.35707
terpenoid biosynthesis	terpenoid biosynthetic process	Phvul.001G105633	AT3G03710	No	-3.01004	-1.15868
terpenoid biosynthesis	terpenoid biosynthetic process	Phvul.008G005900	AT1G67080	No	-1.77363	-1.15311
terpenoid biosynthesis	terpenoid biosynthetic process	Phvul.004G065900	AT1G67080	No	4.7524	2.77261
terpenoid biosynthesis	terpenoid biosynthetic process	Phvul.007G169400	AT2G48120	No	-2.52338	-0.804617
terpenoid biosynthesis	terpenoid biosynthetic process	Phvul.007G267300	AT3G11820	No	-0.890726	-3.30392
terpenoid biosynthesis	terpenoid biosynthetic process	Phvul.007G265400	AT1G06820	No	-0.744893	-0.615278
terpenoid biosynthesis	terpenoid biosynthetic process	Phvul.008G209900	AT1G04580	No	-1.71673	-1.78059
terpenoid biosynthesis	terpenoid biosynthetic process	Phvul.003G243800	AT5G67030	No	-1.43093	-0.806659
terpenoid biosynthesis	terpenoid biosynthetic process	Phvul.005G075700	AT1G28100	No	-1.6476	-0.993084
terpenoid biosynthesis	terpenoid biosynthetic process	Phvul.002G165400	AT4G15110	No	-2.37606	-1.2532
terpenoid biosynthesis	terpenoid biosynthetic process	Phvul.008G056400	AT1G31800	No	-2.86154	-1.53498
terpenoid biosynthesis	terpenoid biosynthetic process	Phvul.003G099600	AT4G15560	No	-2.03302	-1.03455
terpenoid biosynthesis	terpenoid biosynthetic process	Phvul.003G200300	AT5G62790	No	-0.787109	-0.675668
terpenoid biosynthesis	terpenoid biosynthetic process	Phvul.007G186000	AT3G04870	No	-1.47018	-0.817259
terpenoid biosynthesis	terpenoid biosynthetic process	Phvul.001G264200	AT4G14210	No	-1.47732	-0.674493
terpenoid biosynthesis	terpenoid biosynthetic process	Phvul.003G225000	AT4G17600	No	-1.72127	-1.00968
terpenoid biosynthesis	tetraterpenoid metabolic process	Phvul.007G226500	AT3G53130	No	-2.69915	-1.35707
terpenoid biosynthesis	tetraterpenoid metabolic process	Phvul.007G186000	AT3G04870	No	-1.47018	-0.817259
terpenoid biosynthesis	tetraterpenoid metabolic process	Phvul.001G105633	AT3G03710	No	-3.01004	-1.15868
terpenoid biosynthesis	tetraterpenoid metabolic process	Phvul.008G005900	AT1G67080	No	-1.77363	-1.15311
terpenoid biosynthesis	tetraterpenoid metabolic process	Phvul.004G065900	AT1G67080	No	4.7524	2.77261
terpenoid biosynthesis	tetraterpenoid metabolic process	Phvul.001G264200	AT4G14210	No	-1.47732	-0.674493
terpenoid biosynthesis	tetraterpenoid metabolic process	Phvul.006G108200	AT1G08550	No	-1.14402	-0.726705
terpenoid biosynthesis	tetraterpenoid metabolic process	Phvul.007G169400	AT2G48120	No	-2.52338	-0.804617
terpenoid biosynthesis	tetraterpenoid metabolic process	Phvul.005G075700	AT1G28100	No	-1.6476	-0.993084
terpenoid biosynthesis	tetraterpenoid metabolic process	Phvul.002G165400	AT4G15110	No	-2.37606	-1.2532
terpenoid biosynthesis	tetraterpenoid metabolic process	Phvul.009G130100	AT1G77300	Yes	-0.682877	-0.532942
terpenoid biosynthesis	tetraterpenoid metabolic process	Phvul.002G064600	AT1G10670	No	-0.35049	-0.44183
terpenoid biosynthesis	tetraterpenoid metabolic process	Phvul.008G056400	AT1G31800	No	-2.86154	-1.53498
terpenoid biosynthesis	tetraterpenoid metabolic process	Phvul.009G230300	AT5G57030	No	-2.14265	-1.25008
terpenoid biosynthesis	tetraterpenoid metabolic process	Phvul.007G265400	AT1G06820	No	-0.744893	-0.615278
terpenoid biosynthesis	tetraterpenoid metabolic process	Phvul.003G243800	AT5G67030	No	-1.43093	-0.806659
terpenoid biosynthesis	tetraterpenoid metabolic process	Phvul.007G263400	AT3G11945	No	-0.672526	-0.576894
terpenoid biosynthesis	tetraterpenoid biosynthetic process	Phvul.007G226500	AT3G53130	No	-2.69915	-1.35707
terpenoid biosynthesis	tetraterpenoid biosynthetic process	Phvul.007G186000	AT3G04870	No	-1.47018	-0.817259
terpenoid biosynthesis	tetraterpenoid biosynthetic process	Phvul.001G105633	AT3G03710	No	-3.01004	-1.15868
terpenoid biosynthesis	tetraterpenoid biosynthetic process	Phvul.001G264200	AT4G14210	No	-1.47732	-0.674493
terpenoid biosynthesis	tetraterpenoid biosynthetic process	Phvul.007G169400	AT2G48120	No	-2.52338	-0.804617
terpenoid biosynthesis	tetraterpenoid biosynthetic process	Phvul.005G075700	AT1G28100	No	-1.6476	-0.993084
terpenoid biosynthesis	tetraterpenoid biosynthetic process	Phvul.002G165400	AT4G15110	No	-2.37606	-1.2532
terpenoid biosynthesis	tetraterpenoid biosynthetic process	Phvul.008G056400	AT1G31800	No	-2.86154	-1.53498
terpenoid biosynthesis	tetraterpenoid biosynthetic process	Phvul.002G064600	AT1G10670	No	-0.35049	-0.44183
terpenoid biosynthesis	tetraterpenoid biosynthetic process	Phvul.009G230300	AT5G57030	No	-2.14265	-1.25008
terpenoid biosynthesis	tetraterpenoid biosynthetic process	Phvul.007G265400	AT1G06820	No	-0.744893	-0.615278
terpenoid biosynthesis	tetraterpenoid biosynthetic process	Phvul.003G243800	AT5G67030	No	-1.43093	-0.806659
terpenoid biosynthesis	tetraterpenoid biosynthetic process	Phvul.007G263400	AT3G11945	No	-0.672526	-0.576894
terpenoid biosynthesis	carotenoid biosynthetic process	Phvul.007G226500	AT3G53130	No	-2.69915	-1.35707
terpenoid biosynthesis	carotenoid biosynthetic process	Phvul.007G186000	AT3G04870	No	-1.47018	-0.817259
terpenoid biosynthesis	carotenoid biosynthetic process	Phvul.001G105633	AT3G03710	No	-3.01004	-1.15868
terpenoid biosynthesis	carotenoid biosynthetic process	Phvul.001G264200	AT4G14210	No	-1.47732	-0.674493
terpenoid biosynthesis	carotenoid biosynthetic process	Phvul.007G169400	AT2G48120	No	-2.52338	-0.804617
terpenoid biosynthesis	carotenoid biosynthetic process	Phvul.005G075700	AT1G28100	No	-1.6476	-0.993084
terpenoid biosynthesis	carotenoid biosynthetic process	Phvul.002G165400	AT4G15110	No	-2.37606	-1.2532
terpenoid biosynthesis	carotenoid biosynthetic process	Phvul.008G056400	AT1G31800	No	-2.86154	-1.53498
terpenoid biosynthesis	carotenoid biosynthetic process	Phvul.002G064600	AT1G10670	No	-0.35049	-0.44183
terpenoid biosynthesis	carotenoid biosynthetic process	Phvul.009G230300	AT5G57030	No	-2.14265	-1.25008
terpenoid biosynthesis	carotenoid biosynthetic process	Phvul.007G265400	AT1G06820	No	-0.744893	-0.615278
terpenoid biosynthesis	carotenoid biosynthetic process	Phvul.003G243800	AT5G67030	No	-1.43093	-0.806659
terpenoid biosynthesis	carotenoid biosynthetic process	Phvul.007G263400	AT3G11945	No	-0.672526	-0.576894
terpenoid biosynthesis	carotenoid metabolic process	Phvul.007G226500	AT3G53130	No	-2.69915	-1.35707
terpenoid biosynthesis	carotenoid metabolic process	Phvul.007G186000	AT3G04870	No	-1.47018	-0.817259
terpenoid biosynthesis	carotenoid metabolic process	Phvul.001G105633	AT3G03710	No	-3.01004	-1.15868
terpenoid biosynthesis	carotenoid metabolic process	Phvul.008G005900	AT1G67080	No	-1.77363	-1.15311
terpenoid biosynthesis	carotenoid metabolic process	Phvul.004G065900	AT1G67080	No	4.7524	2.77261
terpenoid biosynthesis	carotenoid metabolic process	Phvul.001G264200	AT4G14210	No	-1.47732	-0.674493
terpenoid biosynthesis	carotenoid metabolic process	Phvul.006G108200	AT1G08550	No	-1.14402	-0.726705
terpenoid biosynthesis	carotenoid metabolic process	Phvul.007G169400	AT2G48120	No	-2.52338	-0.804617
terpenoid biosynthesis	carotenoid metabolic process	Phvul.005G075700	AT1G28100	No	-1.6476	-0.993084
terpenoid biosynthesis	carotenoid metabolic process	Phvul.002G165400	AT4G15110	No	-2.37606	-1.2532
terpenoid biosynthesis	carotenoid metabolic process	Phvul.009G130100	AT1G77300	Yes	-0.682877	-0.532942
terpenoid biosynthesis	carotenoid metabolic process	Phvul.002G064600	AT1G10670	No	-0.35049	-0.44183
terpenoid biosynthesis	carotenoid metabolic process	Phvul.008G056400	AT1G31800	No	-2.86154	-1.53498
terpenoid biosynthesis	carotenoid metabolic process	Phvul.009G230300	AT5G57030	No	-2.14265	-1.25008
terpenoid biosynthesis	carotenoid metabolic process	Phvul.007G265400	AT1G06820	No	-0.744893	-0.615278
terpenoid biosynthesis	carotenoid metabolic process	Phvul.003G243800	AT5G67030	No	-1.43093	-0.806659
terpenoid biosynthesis	carotenoid metabolic process	Phvul.007G263400	AT3G11945	No	-0.672526	-0.576894
terpenoid biosynthesis	xanthophyll biosynthetic process	Phvul.001G105633	AT3G03710	No	-3.01004	-1.15868
terpenoid biosynthesis	xanthophyll biosynthetic process	Phvul.005G075700	AT1G28100	No	-1.6476	-0.993084
terpenoid biosynthesis	xanthophyll biosynthetic process	Phvul.008G056400	AT1G31800	No	-2.86154	-1.53498
terpenoid biosynthesis	xanthophyll biosynthetic process	Phvul.009G230300	AT5G57030	No	-2.14265	-1.25008
terpenoid biosynthesis	xanthophyll biosynthetic process	Phvul.003G243800	AT5G67030	No	-1.43093	-0.806659
terpenoid biosynthesis	xanthophyll metabolic process	Phvul.001G105633	AT3G03710	No	-3.01004	-1.15868
terpenoid biosynthesis	xanthophyll metabolic process	Phvul.008G005900	AT1G67080	No	-1.77363	-1.15311
terpenoid biosynthesis	xanthophyll metabolic process	Phvul.004G065900	AT1G67080	No	4.7524	2.77261
terpenoid biosynthesis	xanthophyll metabolic process	Phvul.006G108200	AT1G08550	No	-1.14402	-0.726705
terpenoid biosynthesis	xanthophyll metabolic process	Phvul.005G075700	AT1G28100	No	-1.6476	-0.993084
terpenoid biosynthesis	xanthophyll metabolic process	Phvul.008G056400	AT1G31800	No	-2.86154	-1.53498
terpenoid biosynthesis	xanthophyll metabolic process	Phvul.009G230300	AT5G57030	No	-2.14265	-1.25008
terpenoid biosynthesis	xanthophyll metabolic process	Phvul.003G243800	AT5G67030	No	-1.43093	-0.806659
protein localization to chloroplast	establishment of protein localization to chloroplast	Phvul.008G250000	AT1G06950	No	-2.55636	-0.90217
protein localization to chloroplast	establishment of protein localization to chloroplast	Phvul.005G127300	AT5G22640	No	-3.05932	-1.16713
protein localization to chloroplast	establishment of protein localization to chloroplast	Phvul.009G162100	AT5G50920	No	-1.52156	-0.731005
protein localization to chloroplast	establishment of protein localization to chloroplast	Phvul.002G282500	AT5G50920	No	-2.0239	-0.4745
protein localization to chloroplast	establishment of protein localization to chloroplast	Phvul.005G006400	AT2G17390	No	-0.791869	-0.438208
protein localization to chloroplast	establishment of protein localization to chloroplast	Phvul.001G101200	AT5G05000	No	-1.88905	-0.371075
protein localization to chloroplast	establishment of protein localization to chloroplast	Phvul.010G065700	AT5G01590	No	-2.72309	-0.752214
protein localization to chloroplast	establishment of protein localization to chloroplast	Phvul.011G065100	AT2G28800	No	-2.41143	-1.03032
protein localization to chloroplast	establishment of protein localization to chloroplast	Phvul.010G151100	AT1G04940	No	-2.22244	-0.981178
protein localization to chloroplast	establishment of protein localization to chloroplast	Phvul.005G108600	AT2G20890	No	-1.80934	-0.948664
protein localization to chloroplast	establishment of protein localization to chloroplast	Phvul.011G110700	AT2G20890	No	-3.1905	-1.47002
protein localization to chloroplast	establishment of protein localization to chloroplast	Phvul.006G083300	AT5G16620	No	-2.07167	-0.887206
protein localization to chloroplast	establishment of protein localization to chloroplast	Phvul.001G191200	AT5G03940	No	-3.71767	-1.58492
protein localization to chloroplast	establishment of protein localization to chloroplast	Phvul.006G219600	AT5G49910	No	-2.03239	-0.370575
protein localization to chloroplast	establishment of protein localization to chloroplast	Phvul.006G219500	AT5G49910	No	-1.81361	-0.295385
protein localization to chloroplast	establishment of protein localization to chloroplast	Phvul.008G161000	AT1G44446	No	-2.44708	-0.922241
protein localization to chloroplast	establishment of protein localization to chloroplast	Phvul.008G167850	AT1G44446	No	-3.41381	-1.33857
protein localization to chloroplast	establishment of protein localization to chloroplast	Phvul.007G073200	AT5G52440	No	-2.28789	-0.861322
protein localization to chloroplast	protein transmembrane transport	Phvul.008G250000	AT1G06950	No	-2.55636	-0.90217
protein localization to chloroplast	protein transmembrane transport	Phvul.005G127300	AT5G22640	No	-3.05932	-1.16713
protein localization to chloroplast	protein transmembrane transport	Phvul.009G162100	AT5G50920	No	-1.52156	-0.731005
protein localization to chloroplast	protein transmembrane transport	Phvul.002G282500	AT5G50920	No	-2.0239	-0.4745
protein localization to chloroplast	protein transmembrane transport	Phvul.010G065700	AT5G01590	No	-2.72309	-0.752214
protein localization to chloroplast	protein transmembrane transport	Phvul.011G065100	AT2G28800	No	-2.41143	-1.03032
protein localization to chloroplast	protein transmembrane transport	Phvul.010G151100	AT1G04940	No	-2.22244	-0.981178
protein localization to chloroplast	protein transmembrane transport	Phvul.005G108600	AT2G20890	No	-1.80934	-0.948664
protein localization to chloroplast	protein transmembrane transport	Phvul.011G110700	AT2G20890	No	-3.1905	-1.47002
protein localization to chloroplast	protein transmembrane transport	Phvul.006G083300	AT5G16620	No	-2.07167	-0.887206
protein localization to chloroplast	protein transmembrane transport	Phvul.001G191200	AT5G03940	No	-3.71767	-1.58492
protein localization to chloroplast	protein transmembrane transport	Phvul.008G161000	AT1G44446	No	-2.44708	-0.922241
protein localization to chloroplast	protein transmembrane transport	Phvul.008G167850	AT1G44446	No	-3.41381	-1.33857
protein localization to chloroplast	protein transmembrane transport	Phvul.007G073200	AT5G52440	No	-2.28789	-0.861322
protein localization to chloroplast	protein transmembrane transport	Phvul.007G034300	AT2G01110	No	-0.940633	-0.600283
protein localization to chloroplast	protein targeting	Phvul.009G162100	AT5G50920	No	-1.52156	-0.731005
protein localization to chloroplast	protein targeting	Phvul.002G282500	AT5G50920	No	-2.0239	-0.4745
protein localization to chloroplast	protein targeting	Phvul.010G065700	AT5G01590	No	-2.72309	-0.752214
protein localization to chloroplast	protein targeting	Phvul.008G250000	AT1G06950	No	-2.55636	-0.90217
protein localization to chloroplast	protein targeting	Phvul.010G151100	AT1G04940	No	-2.22244	-0.981178
protein localization to chloroplast	protein targeting	Phvul.005G108600	AT2G20890	No	-1.80934	-0.948664
protein localization to chloroplast	protein targeting	Phvul.011G110700	AT2G20890	No	-3.1905	-1.47002
protein localization to chloroplast	protein targeting	Phvul.007G267300	AT3G11820	No	-0.890726	-3.30392
protein localization to chloroplast	protein targeting	Phvul.001G191200	AT5G03940	No	-3.71767	-1.58492
protein localization to chloroplast	protein targeting	Phvul.008G068100	AT2G45790	No	-1.37651	-0.441048
protein localization to chloroplast	protein targeting	Phvul.005G127300	AT5G22640	No	-3.05932	-1.16713
protein localization to chloroplast	protein targeting	Phvul.006G083300	AT5G16620	No	-2.07167	-0.887206
protein localization to chloroplast	protein targeting	Phvul.005G006400	AT2G17390	No	-0.791869	-0.438208
protein localization to chloroplast	protein targeting	Phvul.001G101200	AT5G05000	No	-1.88905	-0.371075
protein localization to chloroplast	protein targeting	Phvul.011G065100	AT2G28800	No	-2.41143	-1.03032
protein localization to chloroplast	protein targeting	Phvul.006G219600	AT5G49910	No	-2.03239	-0.370575
protein localization to chloroplast	protein targeting	Phvul.006G219500	AT5G49910	No	-1.81361	-0.295385
protein localization to chloroplast	protein targeting	Phvul.008G161000	AT1G44446	No	-2.44708	-0.922241
protein localization to chloroplast	protein targeting	Phvul.008G167850	AT1G44446	No	-3.41381	-1.33857
protein localization to chloroplast	protein targeting	Phvul.007G073200	AT5G52440	No	-2.28789	-0.861322
protein localization to chloroplast	intracellular protein transmembrane transport	Phvul.008G250000	AT1G06950	No	-2.55636	-0.90217
protein localization to chloroplast	intracellular protein transmembrane transport	Phvul.005G127300	AT5G22640	No	-3.05932	-1.16713
protein localization to chloroplast	intracellular protein transmembrane transport	Phvul.009G162100	AT5G50920	No	-1.52156	-0.731005
protein localization to chloroplast	intracellular protein transmembrane transport	Phvul.002G282500	AT5G50920	No	-2.0239	-0.4745
protein localization to chloroplast	intracellular protein transmembrane transport	Phvul.010G065700	AT5G01590	No	-2.72309	-0.752214
protein localization to chloroplast	intracellular protein transmembrane transport	Phvul.011G065100	AT2G28800	No	-2.41143	-1.03032
protein localization to chloroplast	intracellular protein transmembrane transport	Phvul.010G151100	AT1G04940	No	-2.22244	-0.981178
protein localization to chloroplast	intracellular protein transmembrane transport	Phvul.005G108600	AT2G20890	No	-1.80934	-0.948664
protein localization to chloroplast	intracellular protein transmembrane transport	Phvul.011G110700	AT2G20890	No	-3.1905	-1.47002
protein localization to chloroplast	intracellular protein transmembrane transport	Phvul.006G083300	AT5G16620	No	-2.07167	-0.887206
protein localization to chloroplast	intracellular protein transmembrane transport	Phvul.001G191200	AT5G03940	No	-3.71767	-1.58492
protein localization to chloroplast	intracellular protein transmembrane transport	Phvul.008G161000	AT1G44446	No	-2.44708	-0.922241
protein localization to chloroplast	intracellular protein transmembrane transport	Phvul.008G167850	AT1G44446	No	-3.41381	-1.33857
protein localization to chloroplast	intracellular protein transmembrane transport	Phvul.007G073200	AT5G52440	No	-2.28789	-0.861322
protein localization to chloroplast	intracellular protein transmembrane transport	Phvul.007G034300	AT2G01110	No	-0.940633	-0.600283
protein localization to chloroplast	protein targeting to membrane	Phvul.011G065100	AT2G28800	No	-2.41143	-1.03032
protein localization to chloroplast	protein targeting to membrane	Phvul.005G108600	AT2G20890	No	-1.80934	-0.948664
protein localization to chloroplast	protein targeting to membrane	Phvul.011G110700	AT2G20890	No	-3.1905	-1.47002
protein localization to chloroplast	protein targeting to membrane	Phvul.007G267300	AT3G11820	No	-0.890726	-3.30392
protein localization to chloroplast	protein targeting to membrane	Phvul.001G191200	AT5G03940	No	-3.71767	-1.58492
protein localization to chloroplast	protein targeting to membrane	Phvul.008G161000	AT1G44446	No	-2.44708	-0.922241
protein localization to chloroplast	protein targeting to membrane	Phvul.008G167850	AT1G44446	No	-3.41381	-1.33857
protein localization to chloroplast	protein targeting to membrane	Phvul.007G073200	AT5G52440	No	-2.28789	-0.861322
protein localization to chloroplast	protein transmembrane import into intracellular organelle	Phvul.008G250000	AT1G06950	No	-2.55636	-0.90217
protein localization to chloroplast	protein transmembrane import into intracellular organelle	Phvul.005G127300	AT5G22640	No	-3.05932	-1.16713
protein localization to chloroplast	protein transmembrane import into intracellular organelle	Phvul.009G162100	AT5G50920	No	-1.52156	-0.731005
protein localization to chloroplast	protein transmembrane import into intracellular organelle	Phvul.002G282500	AT5G50920	No	-2.0239	-0.4745
protein localization to chloroplast	protein transmembrane import into intracellular organelle	Phvul.010G065700	AT5G01590	No	-2.72309	-0.752214
protein localization to chloroplast	protein transmembrane import into intracellular organelle	Phvul.011G065100	AT2G28800	No	-2.41143	-1.03032
protein localization to chloroplast	protein transmembrane import into intracellular organelle	Phvul.010G151100	AT1G04940	No	-2.22244	-0.981178
protein localization to chloroplast	protein transmembrane import into intracellular organelle	Phvul.005G108600	AT2G20890	No	-1.80934	-0.948664
protein localization to chloroplast	protein transmembrane import into intracellular organelle	Phvul.011G110700	AT2G20890	No	-3.1905	-1.47002
protein localization to chloroplast	protein transmembrane import into intracellular organelle	Phvul.006G083300	AT5G16620	No	-2.07167	-0.887206
protein localization to chloroplast	protein transmembrane import into intracellular organelle	Phvul.001G191200	AT5G03940	No	-3.71767	-1.58492
protein localization to chloroplast	protein transmembrane import into intracellular organelle	Phvul.008G161000	AT1G44446	No	-2.44708	-0.922241
protein localization to chloroplast	protein transmembrane import into intracellular organelle	Phvul.008G167850	AT1G44446	No	-3.41381	-1.33857
protein localization to chloroplast	protein transmembrane import into intracellular organelle	Phvul.007G073200	AT5G52440	No	-2.28789	-0.861322
protein localization to chloroplast	protein targeting to chloroplast	Phvul.008G250000	AT1G06950	No	-2.55636	-0.90217
protein localization to chloroplast	protein targeting to chloroplast	Phvul.005G127300	AT5G22640	No	-3.05932	-1.16713
protein localization to chloroplast	protein targeting to chloroplast	Phvul.009G162100	AT5G50920	No	-1.52156	-0.731005
protein localization to chloroplast	protein targeting to chloroplast	Phvul.002G282500	AT5G50920	No	-2.0239	-0.4745
protein localization to chloroplast	protein targeting to chloroplast	Phvul.005G006400	AT2G17390	No	-0.791869	-0.438208
protein localization to chloroplast	protein targeting to chloroplast	Phvul.001G101200	AT5G05000	No	-1.88905	-0.371075
protein localization to chloroplast	protein targeting to chloroplast	Phvul.010G065700	AT5G01590	No	-2.72309	-0.752214
protein localization to chloroplast	protein targeting to chloroplast	Phvul.011G065100	AT2G28800	No	-2.41143	-1.03032
protein localization to chloroplast	protein targeting to chloroplast	Phvul.010G151100	AT1G04940	No	-2.22244	-0.981178
protein localization to chloroplast	protein targeting to chloroplast	Phvul.005G108600	AT2G20890	No	-1.80934	-0.948664
protein localization to chloroplast	protein targeting to chloroplast	Phvul.011G110700	AT2G20890	No	-3.1905	-1.47002
protein localization to chloroplast	protein targeting to chloroplast	Phvul.006G083300	AT5G16620	No	-2.07167	-0.887206
protein localization to chloroplast	protein targeting to chloroplast	Phvul.001G191200	AT5G03940	No	-3.71767	-1.58492
protein localization to chloroplast	protein targeting to chloroplast	Phvul.006G219600	AT5G49910	No	-2.03239	-0.370575
protein localization to chloroplast	protein targeting to chloroplast	Phvul.006G219500	AT5G49910	No	-1.81361	-0.295385
protein localization to chloroplast	protein targeting to chloroplast	Phvul.008G161000	AT1G44446	No	-2.44708	-0.922241
protein localization to chloroplast	protein targeting to chloroplast	Phvul.008G167850	AT1G44446	No	-3.41381	-1.33857
protein localization to chloroplast	protein targeting to chloroplast	Phvul.007G073200	AT5G52440	No	-2.28789	-0.861322
protein localization to chloroplast	protein import into chloroplast stroma	Phvul.005G127300	AT5G22640	No	-3.05932	-1.16713
protein localization to chloroplast	protein import into chloroplast stroma	Phvul.009G162100	AT5G50920	No	-1.52156	-0.731005
protein localization to chloroplast	protein import into chloroplast stroma	Phvul.002G282500	AT5G50920	No	-2.0239	-0.4745
protein localization to chloroplast	protein import into chloroplast stroma	Phvul.010G065700	AT5G01590	No	-2.72309	-0.752214
protein localization to chloroplast	protein import into chloroplast stroma	Phvul.010G151100	AT1G04940	No	-2.22244	-0.981178
protein localization to chloroplast	protein import into chloroplast stroma	Phvul.005G108600	AT2G20890	No	-1.80934	-0.948664
protein localization to chloroplast	protein import into chloroplast stroma	Phvul.011G110700	AT2G20890	No	-3.1905	-1.47002
protein localization to chloroplast	protein import into chloroplast stroma	Phvul.006G083300	AT5G16620	No	-2.07167	-0.887206
protein localization to chloroplast	protein import into chloroplast stroma	Phvul.008G250000	AT1G06950	No	-2.55636	-0.90217
protein localization to chloroplast	protein import into chloroplast thylakoid membrane	Phvul.011G065100	AT2G28800	No	-2.41143	-1.03032
protein localization to chloroplast	protein import into chloroplast thylakoid membrane	Phvul.005G108600	AT2G20890	No	-1.80934	-0.948664
protein localization to chloroplast	protein import into chloroplast thylakoid membrane	Phvul.011G110700	AT2G20890	No	-3.1905	-1.47002
protein localization to chloroplast	protein import into chloroplast thylakoid membrane	Phvul.001G191200	AT5G03940	No	-3.71767	-1.58492
protein localization to chloroplast	protein import into chloroplast thylakoid membrane	Phvul.008G161000	AT1G44446	No	-2.44708	-0.922241
protein localization to chloroplast	protein import into chloroplast thylakoid membrane	Phvul.008G167850	AT1G44446	No	-3.41381	-1.33857
protein localization to chloroplast	protein import into chloroplast thylakoid membrane	Phvul.007G073200	AT5G52440	No	-2.28789	-0.861322
amino acid activation	amino acid activation	Phvul.004G109800	AT5G52520	No	-2.73084	-0.869736
amino acid activation	amino acid activation	Phvul.004G174700	AT4G26300	No	-2.0508	-1.26791
amino acid activation	amino acid activation	Phvul.004G073700	AT5G16715	No	-3.28914	-1.3523
amino acid activation	amino acid activation	Phvul.003G081300	AT4G04350	No	-2.5047	-1.67191
amino acid activation	amino acid activation	Phvul.009G116900	AT5G22800	No	-3.49707	-1.67008
amino acid activation	amino acid activation	Phvul.007G142900	AT5G22800	No	-2.71872	-1.55354
amino acid activation	amino acid activation	Phvul.002G322100	AT1G48520	No	-3.46269	-2.15485
amino acid activation	amino acid activation	Phvul.010G049401	AT3G48110	No	-2.66242	-1.16501
amino acid activation	amino acid activation	Phvul.007G011800	AT3G55400	No	-3.25156	-1.26876
amino acid activation	amino acid activation	Phvul.008G010100	AT3G58140	No	-2.16779	-1.2714
amino acid activation	amino acid activation	Phvul.009G032700	AT1G11870	No	-2.08897	-0.88663
amino acid activation	amino acid activation	Phvul.002G318600	AT4G33760	No	-0.647605	-0.461825
amino acid activation	amino acid activation	Phvul.003G105600	AT5G49030	No	-2.93098	-1.58293
amino acid activation	amino acid activation	Phvul.009G111700	AT2G25840	No	-2.00068	-0.965101
amino acid activation	amino acid activation	Phvul.009G091200	AT2G31170	No	-1.61112	-1.33002
amino acid activation	amino acid activation	Phvul.009G010500	AT1G63610	No	-2.2686	-0.598013
amino acid activation	amino acid activation	Phvul.009G238000	AT2G04842	No	-2.78417	-1.44511
amino acid activation	amino acid activation	Phvul.010G038400	AT5G64050	No	-2.41847	-0.911351
amino acid activation	amino acid activation	Phvul.010G046400	AT3G13490	No	-3.40658	-0.830523
amino acid activation	amino acid activation	Phvul.001G179200	AT3G46100	No	-1.85453	-0.467018
amino acid activation	RNA processing	Phvul.011G045100	AT2G21710	No	-2.03177	-1.10185
amino acid activation	RNA processing	Phvul.009G142000	AT3G56330	No	-2.18667	-0.9355
amino acid activation	RNA processing	Phvul.011G011500	AT3G63490	No	-3.16808	-1.30679
amino acid activation	RNA processing	Phvul.011G009800	AT3G63510	No	-1.4041	-0.744932
amino acid activation	RNA processing	Phvul.002G244500	AT5G46420	No	-2.42277	-1.21504
amino acid activation	RNA processing	Phvul.007G098900	AT2G39140	No	-0.857843	-0.726674
amino acid activation	RNA processing	Phvul.008G275700	AT5G55580	No	-1.44463	-1.38632
amino acid activation	RNA processing	Phvul.010G010050	AT5G02250	No	-1.28703	-0.992203
amino acid activation	RNA processing	Phvul.001G094800	AT3G27180	No	-2.52944	-1.38518
amino acid activation	RNA processing	Phvul.004G088600	AT4G09730	No	-1.72973	-0.480879
amino acid activation	RNA processing	Phvul.008G190000	AT2G04270	No	-2.42948	-2.15443
amino acid activation	RNA processing	Phvul.003G052100	AT1G60230	No	-1.60812	-0.629265
amino acid activation	RNA processing	Phvul.001G105633	AT3G03710	No	-3.01004	-1.15868
amino acid activation	RNA processing	Phvul.009G116900	AT5G22800	No	-3.49707	-1.67008
amino acid activation	RNA processing	Phvul.007G142900	AT5G22800	No	-2.71872	-1.55354
amino acid activation	RNA processing	Phvul.007G169400	AT2G48120	No	-2.52338	-0.804617
amino acid activation	RNA processing	Phvul.004G020800	AT3G01370	No	-2.46061	-1.51158
amino acid activation	RNA processing	Phvul.007G103400	AT3G20930	No	-1.85042	-0.876256
amino acid activation	RNA processing	Phvul.009G171500	AT4G24770	No	-2.74422	-1.36856
amino acid activation	RNA processing	Phvul.003G206700	AT4G24770	No	-2.56883	-1.04399
amino acid activation	RNA processing	Phvul.001G196700	AT3G52380	No	-2.85129	-1.25307
amino acid activation	RNA processing	Phvul.003G114100	AT3G17040	No	-1.95004	-0.690481
amino acid activation	RNA processing	Phvul.011G059600	AT1G51310	No	-1.71134	-0.580627
amino acid activation	RNA processing	Phvul.009G002100	AT4G34730	No	-2.55123	-1.2087
amino acid activation	RNA processing	Phvul.002G012600	AT4G37510	No	-2.81545	-1.36816
amino acid activation	RNA processing	Phvul.007G172100	AT3G63140	No	-2.97396	-1.23651
amino acid activation	RNA processing	Phvul.005G170100	AT1G52160	No	-1.80489	-0.717778
amino acid activation	RNA processing	Phvul.007G044600	AT1G49970	No	-2.49586	-0.864213
amino acid activation	RNA processing	Phvul.007G253400	AT5G13650	No	-2.84929	-0.857654
amino acid activation	RNA processing	Phvul.001G131500	AT2G41720	No	-2.08117	-1.10074
amino acid activation	RNA processing	Phvul.008G007300	AT5G16140	No	-1.41703	-1.27152
amino acid activation	RNA processing	Phvul.007G150700	AT2G37220	No	-2.20627	-0.942056
amino acid activation	RNA processing	Phvul.007G126200	AT3G23070	No	-2.46759	-1.06909
amino acid activation	RNA processing	Phvul.001G017500	AT1G74970	No	-2.90087	-1.62484
amino acid activation	RNA processing	Phvul.008G052200	AT5G36170	No	-2.87828	-1.06933
amino acid activation	RNA processing	Phvul.005G036700	AT5G26880	No	-3.00096	-1.43403
amino acid activation	RNA processing	Phvul.006G195100	AT1G11430	No	-2.63076	-1.0473
amino acid activation	RNA processing	Phvul.007G192400	AT1G06190	No	-3.46267	-1.6299
amino acid activation	RNA processing	Phvul.009G065400	AT1G45230	No	-1.76402	-0.646448
amino acid activation	RNA processing	Phvul.002G283000	AT3G48830	No	-0.711112	-0.896439
amino acid activation	RNA processing	Phvul.009G036100	AT1G09700	Yes	-1.55776	-0.726274
amino acid activation	RNA processing	Phvul.010G081700	AT2G45270	No	-1.03765	-0.552086
amino acid activation	RNA processing	Phvul.006G163000	AT5G18570	No	-2.74088	-1.18585
amino acid activation	RNA processing	Phvul.001G223800	AT1G09340	No	-2.97018	-1.84826
amino acid activation	RNA processing	Phvul.002G077700	AT1G70070	No	-2.94511	-1.17777
amino acid activation	RNA processing	Phvul.002G279500	AT5G23570	No	-3.12292	-1.56506
amino acid activation	RNA processing	Phvul.001G107100	AT5G17790	No	-1.72178	-0.724895
amino acid activation	RNA processing	Phvul.008G007700	AT5G16180	No	-2.14075	-1.0357
amino acid activation	RNA processing	Phvul.001G220500	AT5G26742	No	-2.33439	-0.95308
amino acid activation	RNA processing	Phvul.005G161800	AT3G21300	No	-3.16854	-1.99287
amino acid activation	ncRNA metabolic process	Phvul.011G011500	AT3G63490	No	-3.16808	-1.30679
amino acid activation	ncRNA metabolic process	Phvul.009G142000	AT3G56330	No	-2.18667	-0.9355
amino acid activation	ncRNA metabolic process	Phvul.001G179200	AT3G46100	No	-1.85453	-0.467018
amino acid activation	ncRNA metabolic process	Phvul.011G009800	AT3G63510	No	-1.4041	-0.744932
amino acid activation	ncRNA metabolic process	Phvul.002G244500	AT5G46420	No	-2.42277	-1.21504
amino acid activation	ncRNA metabolic process	Phvul.007G098900	AT2G39140	No	-0.857843	-0.726674
amino acid activation	ncRNA metabolic process	Phvul.010G010050	AT5G02250	No	-1.28703	-0.992203
amino acid activation	ncRNA metabolic process	Phvul.004G109800	AT5G52520	No	-2.73084	-0.869736
amino acid activation	ncRNA metabolic process	Phvul.004G174700	AT4G26300	No	-2.0508	-1.26791
amino acid activation	ncRNA metabolic process	Phvul.004G088600	AT4G09730	No	-1.72973	-0.480879
amino acid activation	ncRNA metabolic process	Phvul.004G073700	AT5G16715	No	-3.28914	-1.3523
amino acid activation	ncRNA metabolic process	Phvul.008G190000	AT2G04270	No	-2.42948	-2.15443
amino acid activation	ncRNA metabolic process	Phvul.003G052100	AT1G60230	No	-1.60812	-0.629265
amino acid activation	ncRNA metabolic process	Phvul.001G105633	AT3G03710	No	-3.01004	-1.15868
amino acid activation	ncRNA metabolic process	Phvul.009G116900	AT5G22800	No	-3.49707	-1.67008
amino acid activation	ncRNA metabolic process	Phvul.007G142900	AT5G22800	No	-2.71872	-1.55354
amino acid activation	ncRNA metabolic process	Phvul.001G196700	AT3G52380	No	-2.85129	-1.25307
amino acid activation	ncRNA metabolic process	Phvul.002G322100	AT1G48520	No	-3.46269	-2.15485
amino acid activation	ncRNA metabolic process	Phvul.007G172100	AT3G63140	No	-2.97396	-1.23651
amino acid activation	ncRNA metabolic process	Phvul.009G002100	AT4G34730	No	-2.55123	-1.2087
amino acid activation	ncRNA metabolic process	Phvul.005G170100	AT1G52160	No	-1.80489	-0.717778
amino acid activation	ncRNA metabolic process	Phvul.007G044600	AT1G49970	No	-2.49586	-0.864213
amino acid activation	ncRNA metabolic process	Phvul.010G049401	AT3G48110	No	-2.66242	-1.16501
amino acid activation	ncRNA metabolic process	Phvul.001G017500	AT1G74970	No	-2.90087	-1.62484
amino acid activation	ncRNA metabolic process	Phvul.007G011800	AT3G55400	No	-3.25156	-1.26876
amino acid activation	ncRNA metabolic process	Phvul.009G032700	AT1G11870	No	-2.08897	-0.88663
amino acid activation	ncRNA metabolic process	Phvul.002G318600	AT4G33760	No	-0.647605	-0.461825
amino acid activation	ncRNA metabolic process	Phvul.007G192400	AT1G06190	No	-3.46267	-1.6299
amino acid activation	ncRNA metabolic process	Phvul.009G065400	AT1G45230	No	-1.76402	-0.646448
amino acid activation	ncRNA metabolic process	Phvul.003G105600	AT5G49030	No	-2.93098	-1.58293
amino acid activation	ncRNA metabolic process	Phvul.009G111700	AT2G25840	No	-2.00068	-0.965101
amino acid activation	ncRNA metabolic process	Phvul.009G091200	AT2G31170	No	-1.61112	-1.33002
amino acid activation	ncRNA metabolic process	Phvul.009G036100	AT1G09700	Yes	-1.55776	-0.726274
amino acid activation	ncRNA metabolic process	Phvul.010G081700	AT2G45270	No	-1.03765	-0.552086
amino acid activation	ncRNA metabolic process	Phvul.006G163000	AT5G18570	No	-2.74088	-1.18585
amino acid activation	ncRNA metabolic process	Phvul.010G046400	AT3G13490	No	-3.40658	-0.830523
amino acid activation	ncRNA metabolic process	Phvul.009G010500	AT1G63610	No	-2.2686	-0.598013
amino acid activation	ncRNA metabolic process	Phvul.001G223800	AT1G09340	No	-2.97018	-1.84826
amino acid activation	ncRNA metabolic process	Phvul.009G238000	AT2G04842	No	-2.78417	-1.44511
amino acid activation	ncRNA metabolic process	Phvul.010G038400	AT5G64050	No	-2.41847	-0.911351
amino acid activation	ncRNA metabolic process	Phvul.011G016400	AT1G64860	No	-2.31508	-1.26956
amino acid activation	ncRNA metabolic process	Phvul.003G081300	AT4G04350	No	-2.5047	-1.67191
amino acid activation	ncRNA metabolic process	Phvul.008G010100	AT3G58140	No	-2.16779	-1.2714
amino acid activation	tRNA metabolic process	Phvul.009G142000	AT3G56330	No	-2.18667	-0.9355
amino acid activation	tRNA metabolic process	Phvul.011G009800	AT3G63510	No	-1.4041	-0.744932
amino acid activation	tRNA metabolic process	Phvul.004G109800	AT5G52520	No	-2.73084	-0.869736
amino acid activation	tRNA metabolic process	Phvul.004G174700	AT4G26300	No	-2.0508	-1.26791
amino acid activation	tRNA metabolic process	Phvul.004G073700	AT5G16715	No	-3.28914	-1.3523
amino acid activation	tRNA metabolic process	Phvul.003G052100	AT1G60230	No	-1.60812	-0.629265
amino acid activation	tRNA metabolic process	Phvul.001G105633	AT3G03710	No	-3.01004	-1.15868
amino acid activation	tRNA metabolic process	Phvul.009G116900	AT5G22800	No	-3.49707	-1.67008
amino acid activation	tRNA metabolic process	Phvul.007G142900	AT5G22800	No	-2.71872	-1.55354
amino acid activation	tRNA metabolic process	Phvul.002G322100	AT1G48520	No	-3.46269	-2.15485
amino acid activation	tRNA metabolic process	Phvul.005G170100	AT1G52160	No	-1.80489	-0.717778
amino acid activation	tRNA metabolic process	Phvul.010G049401	AT3G48110	No	-2.66242	-1.16501
amino acid activation	tRNA metabolic process	Phvul.007G011800	AT3G55400	No	-3.25156	-1.26876
amino acid activation	tRNA metabolic process	Phvul.008G010100	AT3G58140	No	-2.16779	-1.2714
amino acid activation	tRNA metabolic process	Phvul.009G032700	AT1G11870	No	-2.08897	-0.88663
amino acid activation	tRNA metabolic process	Phvul.002G318600	AT4G33760	No	-0.647605	-0.461825
amino acid activation	tRNA metabolic process	Phvul.003G105600	AT5G49030	No	-2.93098	-1.58293
amino acid activation	tRNA metabolic process	Phvul.009G111700	AT2G25840	No	-2.00068	-0.965101
amino acid activation	tRNA metabolic process	Phvul.009G091200	AT2G31170	No	-1.61112	-1.33002
amino acid activation	tRNA metabolic process	Phvul.010G081700	AT2G45270	No	-1.03765	-0.552086
amino acid activation	tRNA metabolic process	Phvul.011G016400	AT1G64860	No	-2.31508	-1.26956
amino acid activation	tRNA metabolic process	Phvul.010G046400	AT3G13490	No	-3.40658	-0.830523
amino acid activation	tRNA metabolic process	Phvul.009G010500	AT1G63610	No	-2.2686	-0.598013
amino acid activation	tRNA metabolic process	Phvul.009G238000	AT2G04842	No	-2.78417	-1.44511
amino acid activation	tRNA metabolic process	Phvul.010G038400	AT5G64050	No	-2.41847	-0.911351
amino acid activation	tRNA metabolic process	Phvul.003G081300	AT4G04350	No	-2.5047	-1.67191
amino acid activation	tRNA metabolic process	Phvul.001G179200	AT3G46100	No	-1.85453	-0.467018
amino acid activation	tRNA aminoacylation	Phvul.004G109800	AT5G52520	No	-2.73084	-0.869736
amino acid activation	tRNA aminoacylation	Phvul.004G174700	AT4G26300	No	-2.0508	-1.26791
amino acid activation	tRNA aminoacylation	Phvul.004G073700	AT5G16715	No	-3.28914	-1.3523
amino acid activation	tRNA aminoacylation	Phvul.003G081300	AT4G04350	No	-2.5047	-1.67191
amino acid activation	tRNA aminoacylation	Phvul.009G116900	AT5G22800	No	-3.49707	-1.67008
amino acid activation	tRNA aminoacylation	Phvul.007G142900	AT5G22800	No	-2.71872	-1.55354
amino acid activation	tRNA aminoacylation	Phvul.002G322100	AT1G48520	No	-3.46269	-2.15485
amino acid activation	tRNA aminoacylation	Phvul.010G049401	AT3G48110	No	-2.66242	-1.16501
amino acid activation	tRNA aminoacylation	Phvul.007G011800	AT3G55400	No	-3.25156	-1.26876
amino acid activation	tRNA aminoacylation	Phvul.008G010100	AT3G58140	No	-2.16779	-1.2714
amino acid activation	tRNA aminoacylation	Phvul.009G032700	AT1G11870	No	-2.08897	-0.88663
amino acid activation	tRNA aminoacylation	Phvul.002G318600	AT4G33760	No	-0.647605	-0.461825
amino acid activation	tRNA aminoacylation	Phvul.003G105600	AT5G49030	No	-2.93098	-1.58293
amino acid activation	tRNA aminoacylation	Phvul.009G111700	AT2G25840	No	-2.00068	-0.965101
amino acid activation	tRNA aminoacylation	Phvul.009G091200	AT2G31170	No	-1.61112	-1.33002
amino acid activation	tRNA aminoacylation	Phvul.009G010500	AT1G63610	No	-2.2686	-0.598013
amino acid activation	tRNA aminoacylation	Phvul.009G238000	AT2G04842	No	-2.78417	-1.44511
amino acid activation	tRNA aminoacylation	Phvul.010G038400	AT5G64050	No	-2.41847	-0.911351
amino acid activation	tRNA aminoacylation	Phvul.010G046400	AT3G13490	No	-3.40658	-0.830523
amino acid activation	tRNA aminoacylation	Phvul.001G179200	AT3G46100	No	-1.85453	-0.467018
amino acid activation	carpel development	Phvul.011G071400	AT3G45640	No	-0.959404	-1.82127
amino acid activation	carpel development	Phvul.003G105600	AT5G49030	No	-2.93098	-1.58293
amino acid activation	carpel development	Phvul.009G111700	AT2G25840	No	-2.00068	-0.965101
amino acid activation	carpel development	Phvul.001G018300	AT5G42630	No	-1.82393	-2.09999
amino acid activation	carpel development	Phvul.003G286600	AT4G37930	No	-2.62276	-1.38136
amino acid activation	carpel development	Phvul.009G130100	AT1G77300	Yes	-0.682877	-0.532942
amino acid activation	carpel development	Phvul.010G038400	AT5G64050	No	-2.41847	-0.911351
amino acid activation	carpel development	Phvul.007G011800	AT3G55400	No	-3.25156	-1.26876
amino acid activation	carpel development	Phvul.010G046400	AT3G13490	No	-3.40658	-0.830523
amino acid activation	carpel development	Phvul.004G109800	AT5G52520	No	-2.73084	-0.869736
amino acid activation	carpel development	Phvul.009G032700	AT1G11870	No	-2.08897	-0.88663
amino acid activation	carpel development	Phvul.005G126100	AT3G44600	No	-1.29798	-0.521608
amino acid activation	tRNA aminoacylation for protein translation	Phvul.004G109800	AT5G52520	No	-2.73084	-0.869736
amino acid activation	tRNA aminoacylation for protein translation	Phvul.004G174700	AT4G26300	No	-2.0508	-1.26791
amino acid activation	tRNA aminoacylation for protein translation	Phvul.004G073700	AT5G16715	No	-3.28914	-1.3523
amino acid activation	tRNA aminoacylation for protein translation	Phvul.003G081300	AT4G04350	No	-2.5047	-1.67191
amino acid activation	tRNA aminoacylation for protein translation	Phvul.009G116900	AT5G22800	No	-3.49707	-1.67008
amino acid activation	tRNA aminoacylation for protein translation	Phvul.007G142900	AT5G22800	No	-2.71872	-1.55354
amino acid activation	tRNA aminoacylation for protein translation	Phvul.002G322100	AT1G48520	No	-3.46269	-2.15485
amino acid activation	tRNA aminoacylation for protein translation	Phvul.010G049401	AT3G48110	No	-2.66242	-1.16501
amino acid activation	tRNA aminoacylation for protein translation	Phvul.007G011800	AT3G55400	No	-3.25156	-1.26876
amino acid activation	tRNA aminoacylation for protein translation	Phvul.008G010100	AT3G58140	No	-2.16779	-1.2714
amino acid activation	tRNA aminoacylation for protein translation	Phvul.009G032700	AT1G11870	No	-2.08897	-0.88663
amino acid activation	tRNA aminoacylation for protein translation	Phvul.002G318600	AT4G33760	No	-0.647605	-0.461825
amino acid activation	tRNA aminoacylation for protein translation	Phvul.003G105600	AT5G49030	No	-2.93098	-1.58293
amino acid activation	tRNA aminoacylation for protein translation	Phvul.009G111700	AT2G25840	No	-2.00068	-0.965101
amino acid activation	tRNA aminoacylation for protein translation	Phvul.009G091200	AT2G31170	No	-1.61112	-1.33002
amino acid activation	tRNA aminoacylation for protein translation	Phvul.009G010500	AT1G63610	No	-2.2686	-0.598013
amino acid activation	tRNA aminoacylation for protein translation	Phvul.009G238000	AT2G04842	No	-2.78417	-1.44511
amino acid activation	tRNA aminoacylation for protein translation	Phvul.010G038400	AT5G64050	No	-2.41847	-0.911351
amino acid activation	tRNA aminoacylation for protein translation	Phvul.010G046400	AT3G13490	No	-3.40658	-0.830523
amino acid activation	tRNA aminoacylation for protein translation	Phvul.001G179200	AT3G46100	No	-1.85453	-0.467018
amino acid activation	plant-type ovary development	Phvul.011G071400	AT3G45640	No	-0.959404	-1.82127
amino acid activation	plant-type ovary development	Phvul.003G105600	AT5G49030	No	-2.93098	-1.58293
amino acid activation	plant-type ovary development	Phvul.009G111700	AT2G25840	No	-2.00068	-0.965101
amino acid activation	plant-type ovary development	Phvul.001G018300	AT5G42630	No	-1.82393	-2.09999
amino acid activation	plant-type ovary development	Phvul.009G130100	AT1G77300	Yes	-0.682877	-0.532942
amino acid activation	plant-type ovary development	Phvul.010G038400	AT5G64050	No	-2.41847	-0.911351
amino acid activation	plant-type ovary development	Phvul.007G011800	AT3G55400	No	-3.25156	-1.26876
amino acid activation	plant-type ovary development	Phvul.010G046400	AT3G13490	No	-3.40658	-0.830523
amino acid activation	plant-type ovary development	Phvul.004G109800	AT5G52520	No	-2.73084	-0.869736
amino acid activation	plant-type ovary development	Phvul.009G032700	AT1G11870	No	-2.08897	-0.88663
amino acid activation	plant ovule development	Phvul.011G071400	AT3G45640	No	-0.959404	-1.82127
amino acid activation	plant ovule development	Phvul.003G105600	AT5G49030	No	-2.93098	-1.58293
amino acid activation	plant ovule development	Phvul.009G111700	AT2G25840	No	-2.00068	-0.965101
amino acid activation	plant ovule development	Phvul.001G018300	AT5G42630	No	-1.82393	-2.09999
amino acid activation	plant ovule development	Phvul.009G130100	AT1G77300	Yes	-0.682877	-0.532942
amino acid activation	plant ovule development	Phvul.010G038400	AT5G64050	No	-2.41847	-0.911351
amino acid activation	plant ovule development	Phvul.007G011800	AT3G55400	No	-3.25156	-1.26876
amino acid activation	plant ovule development	Phvul.010G046400	AT3G13490	No	-3.40658	-0.830523
amino acid activation	plant ovule development	Phvul.004G109800	AT5G52520	No	-2.73084	-0.869736
amino acid activation	plant ovule development	Phvul.009G032700	AT1G11870	No	-2.08897	-0.88663

## Sheet: S14 Discordant_genes
Table S14. GO Biological Process terms enriched for the discordant gene set
Note: GO: Gene Ontology; pvu: Phaseolus vulgaris; ath: Arabidopsis thaliana; logFC: logarithm of fold change
GO group	enriched GO term	pvu gene	ath gene	in FLOR-ID	PHA1037 logFC	PHA0595 logFC
translational initiation	translational initiation	Phvul.010G165800	AT1G16720	No	-0.463133	0.401146
translational initiation	translational initiation	Phvul.003G054600	AT3G11400	No	-0.426663	0.518669
translational initiation	translational initiation	Phvul.002G327100	AT1G18070	No	-0.1976	0.262675
translational initiation	translational initiation	Phvul.008G017300	AT1G10840	No	-0.305105	0.329082
translational initiation	translational initiation	Phvul.005G161600	AT1G04170	No	-0.448463	0.419652
translational initiation	translational initiation	Phvul.008G246100	AT5G20920	No	-0.663488	0.304742
translational initiation	translational initiation	Phvul.007G270900	AT5G35620	No	-0.319239	0.375191
rRNA metabolism	rRNA metabolic process	Phvul.003G141775	AT5G57280	No	-0.512761	0.613778
rRNA metabolism	rRNA metabolic process	Phvul.003G209500	AT1G56110	No	-0.626445	0.654589
rRNA metabolism	rRNA metabolic process	Phvul.005G158400	AT2G34570	No	-0.815043	0.748483
rRNA metabolism	rRNA metabolic process	Phvul.003G017600	AT4G01560	No	-0.462892	0.339144
rRNA metabolism	rRNA metabolic process	Phvul.009G260000	AT1G01040	Yes	0.862476	-0.533821
rRNA metabolism	rRNA metabolic process	Phvul.007G070900	AT5G14520	No	-0.298794	0.354336
rRNA metabolism	rRNA metabolic process	Phvul.010G032100	AT5G10360	No	-1.26048	0.674573
ribosome assembly	ribosome assembly	Phvul.007G264200	AT3G11940	No	-1.2521	0.252563
ribosome assembly	ribosome assembly	Phvul.005G107000	AT3G11940	No	-0.485886	0.288815
ribosome assembly	ribosome assembly	Phvul.008G015200	AT3G55280	No	-0.551744	0.576557
ribosome assembly	ribosome assembly	Phvul.008G187000	AT1G26910	No	-0.459919	0.237868
ribosome assembly	ribosome assembly	Phvul.003G017600	AT4G01560	No	-0.462892	0.339144
ribosome assembly	ribosome assembly	Phvul.004G069100	AT3G61110	No	-0.535496	0.375903
protein acylation	protein acylation	Phvul.002G029500	AT5G66750	No	-1.68176	0.637208
protein acylation	protein acylation	Phvul.008G230500	AT5G56740	No	-0.94866	0.659113
protein acylation	protein acylation	Phvul.009G245700	AT4G20260	No	1.00164	-1.00868
protein acylation	protein acylation	Phvul.004G150500	AT3G18000	No	0.969897	-0.462989
protein acylation	protein acylation	Phvul.002G330400	AT3G18000	No	-1.09491	-0.55721
mitotic cytokinesis	mitotic cytokinetic process	Phvul.010G082900	AT4G00100	No	-0.635773	0.296786
mitotic cytokinesis	mitotic cytokinetic process	Phvul.003G214600	AT4G00100	No	-0.241538	0.389126
mitotic cytokinesis	mitotic cytokinetic process	Phvul.007G011000	AT3G55340	No	-0.984828	0.971891
mitotic cytokinesis	mitotic cytokinetic process	Phvul.001G211000	AT1G02730	No	-1.53003	0.973507
mitotic cytokinesis	mitotic cytokinetic process	Phvul.006G091500	AT1G54960	No	-1.66288	0.587929
mitotic cytokinesis	mitotic cytokinetic process	Phvul.003G186500	AT5G61210	No	-0.828856	0.559186
mitotic cytokinesis	mitotic cytokinetic process	Phvul.011G158800	AT1G53140	No	-2.62796	0.584927
mitotic cytokinesis	mitotic cytokinetic process	Phvul.009G260000	AT1G01040	Yes	0.862476	-0.533821
mitotic cytokinesis	cytokinesis by cell plate formation	Phvul.010G082900	AT4G00100	No	-0.635773	0.296786
mitotic cytokinesis	cytokinesis by cell plate formation	Phvul.003G214600	AT4G00100	No	-0.241538	0.389126
mitotic cytokinesis	cytokinesis by cell plate formation	Phvul.007G011000	AT3G55340	No	-0.984828	0.971891
mitotic cytokinesis	cytokinesis by cell plate formation	Phvul.001G211000	AT1G02730	No	-1.53003	0.973507
mitotic cytokinesis	cytokinesis by cell plate formation	Phvul.006G091500	AT1G54960	No	-1.66288	0.587929
mitotic cytokinesis	cytokinesis by cell plate formation	Phvul.003G186500	AT5G61210	No	-0.828856	0.559186
mitotic cytokinesis	cytokinesis by cell plate formation	Phvul.011G158800	AT1G53140	No	-2.62796	0.584927
mitotic cytokinesis	cytokinesis by cell plate formation	Phvul.009G260000	AT1G01040	Yes	0.862476	-0.533821
