# Supplementary material for: Decoding Gene Expression Signatures Underlying Vegetative to Inflorescence Meristem Transition in the Common Bean
Source: Int J Mol Sci. 2022 Nov 26;23(23):14783. doi: 10.3390/ijms232314783 (PMC9739310; doi:10.3390/ijms232314783)
Supplement: Supplementary file 1 [file ijms-23-14783-s001.zip › Supplementary_Files/TableS15-S17.xlsx]

## Sheet: S15 Common_Up-regulated_genes
Table S15. KEGG pathways enriched for the up-regulated gene set
Note: KEGG: Kyoto Encyclopedia of Genes and Genomes; logFC: logarithm of fold change
KEGG pathway	gene	PHA1037 logFC	PHA0595 logFC
Carbon metabolism	Phvul.011G106801	9.60307	4.1103
Carbon metabolism	Phvul.003G225100	5.62964	3.7925
Carbon metabolism	Phvul.007G057600	6.60027	2.09544
Carbon metabolism	Phvul.003G098200	5.35437	1.3493
Carbon metabolism	Phvul.002G261600	3.19876	2.95625
Carbon metabolism	Phvul.005G066400	4.5707	1.56891
Carbon metabolism	Phvul.007G222900	4.71657	1.24086
Carbon metabolism	Phvul.008G282000	2.9501	1.62494
Carbon metabolism	Phvul.008G207900	1.74546	2.13607
Carbon metabolism	Phvul.011G130400	2.45189	1.35922
Carbon metabolism	Phvul.001G185200	2.16791	1.57879
Carbon metabolism	Phvul.010G123200	2.87663	0.850973
Carbon metabolism	Phvul.003G253200	2.48629	1.19061
Carbon metabolism	Phvul.002G180300	1.79413	1.28188
Carbon metabolism	Phvul.001G001000	2.24505	0.789256
Carbon metabolism	Phvul.007G079500	1.708	1.24514
Carbon metabolism	Phvul.003G087600	2.55256	0.37391
Carbon metabolism	Phvul.006G127500	1.94766	0.802643
Carbon metabolism	Phvul.002G254200	1.80348	0.912077
Carbon metabolism	Phvul.007G106100	1.4561	1.07218
Carbon metabolism	Phvul.004G173900	1.92572	0.508766
Carbon metabolism	Phvul.002G114600	1.25336	1.04081
Carbon metabolism	Phvul.005G059200	1.30777	0.826717
Carbon metabolism	Phvul.008G003600	1.4422	0.639125
Carbon metabolism	Phvul.005G095300	1.35606	0.693335
Carbon metabolism	Phvul.008G288400	1.47776	0.555464
Carbon metabolism	Phvul.003G040800	1.45389	0.549595
Carbon metabolism	Phvul.008G148700	1.24407	0.655624
Carbon metabolism	Phvul.008G256300	1.05384	0.794595
Carbon metabolism	Phvul.002G139200	0.322419	1.46242
Carbon metabolism	Phvul.003G289600	0.926747	0.71046
Carbon metabolism	Phvul.009G057500	1.25209	0.333621
Carbon metabolism	Phvul.006G035500	1.14057	0.439277
Carbon metabolism	Phvul.008G189200	1.00528	0.463106
Carbon metabolism	Phvul.009G191100	0.669853	0.781673
Carbon metabolism	Phvul.003G209200	0.852315	0.590897
Carbon metabolism	Phvul.004G000800	0.82857	0.57769
Carbon metabolism	Phvul.007G033800	0.705198	0.68041
Carbon metabolism	Phvul.007G224500	0.720693	0.583351
Carbon metabolism	Phvul.005G166400	0.775971	0.49254
Carbon metabolism	Phvul.005G115100	0.839602	0.410919
Carbon metabolism	Phvul.003G228800	0.6878	0.551513
Carbon metabolism	Phvul.010G007300	0.677324	0.524917
Carbon metabolism	Phvul.001G095400	0.730272	0.466372
Carbon metabolism	Phvul.008G036400	0.721372	0.419895
Carbon metabolism	Phvul.009G049300	0.549151	0.548283
Carbon metabolism	Phvul.008G014400	0.705548	0.318716
Carbon metabolism	Phvul.011G160900	0.411077	0.571292
Carbon metabolism	Phvul.002G101300	0.342266	0.600764
Carbon metabolism	Phvul.004G139300	0.437936	0.494972
Carbon metabolism	Phvul.003G051100	0.618435	0.312879
Carbon metabolism	Phvul.008G269300	0.418124	0.48609
Carbon metabolism	Phvul.007G250500	0.614613	0.258822
Carbon metabolism	Phvul.008G000800	0.437297	0.418307
Carbon metabolism	Phvul.002G308400	0.471139	0.287343
Carbon metabolism	Phvul.007G273500	0.400583	0.335659
Carbon metabolism	Phvul.006G168300	0.373715	0.261593
Glycolysis / Gluconeogenesis	Phvul.002G162300	7.14829	6.16322
Glycolysis / Gluconeogenesis	Phvul.001G064000	7.33535	3.36991
Glycolysis / Gluconeogenesis	Phvul.003G098200	5.35437	1.3493
Glycolysis / Gluconeogenesis	Phvul.002G261600	3.19876	2.95625
Glycolysis / Gluconeogenesis	Phvul.007G222900	4.71657	1.24086
Glycolysis / Gluconeogenesis	Phvul.002G072100	3.79558	0.816223
Glycolysis / Gluconeogenesis	Phvul.008G282000	2.9501	1.62494
Glycolysis / Gluconeogenesis	Phvul.008G207900	1.74546	2.13607
Glycolysis / Gluconeogenesis	Phvul.001G185200	2.16791	1.57879
Glycolysis / Gluconeogenesis	Phvul.010G017400	1.96118	1.09233
Glycolysis / Gluconeogenesis	Phvul.007G079500	1.708	1.24514
Glycolysis / Gluconeogenesis	Phvul.001G067300	2.30337	0.495827
Glycolysis / Gluconeogenesis	Phvul.007G106100	1.4561	1.07218
Glycolysis / Gluconeogenesis	Phvul.004G173900	1.92572	0.508766
Glycolysis / Gluconeogenesis	Phvul.009G126400	1.62587	0.517591
Glycolysis / Gluconeogenesis	Phvul.005G059200	1.30777	0.826717
Glycolysis / Gluconeogenesis	Phvul.002G139200	0.322419	1.46242
Glycolysis / Gluconeogenesis	Phvul.003G219400	1.08776	0.571903
Glycolysis / Gluconeogenesis	Phvul.003G289600	0.926747	0.71046
Glycolysis / Gluconeogenesis	Phvul.009G057500	1.25209	0.333621
Glycolysis / Gluconeogenesis	Phvul.008G189200	1.00528	0.463106
Glycolysis / Gluconeogenesis	Phvul.009G191100	0.669853	0.781673
Glycolysis / Gluconeogenesis	Phvul.004G000800	0.82857	0.57769
Glycolysis / Gluconeogenesis	Phvul.007G033800	0.705198	0.68041
Glycolysis / Gluconeogenesis	Phvul.007G224500	0.720693	0.583351
Glycolysis / Gluconeogenesis	Phvul.006G109800	0.838483	0.410713
Glycolysis / Gluconeogenesis	Phvul.006G048800	0.699241	0.347001
Glycolysis / Gluconeogenesis	Phvul.002G101300	0.342266	0.600764
Glycolysis / Gluconeogenesis	Phvul.008G000800	0.437297	0.418307
Glycolysis / Gluconeogenesis	Phvul.002G308400	0.471139	0.287343
Pyruvate metabolism	Phvul.001G091600	7.72073	3.06398
Pyruvate metabolism	Phvul.001G064000	7.33535	3.36991
Pyruvate metabolism	Phvul.003G098200	5.35437	1.3493
Pyruvate metabolism	Phvul.005G066400	4.5707	1.56891
Pyruvate metabolism	Phvul.002G072100	3.79558	0.816223
Pyruvate metabolism	Phvul.008G207900	1.74546	2.13607
Pyruvate metabolism	Phvul.011G130400	2.45189	1.35922
Pyruvate metabolism	Phvul.001G185200	2.16791	1.57879
Pyruvate metabolism	Phvul.010G017400	1.96118	1.09233
Pyruvate metabolism	Phvul.003G087600	2.55256	0.37391
Pyruvate metabolism	Phvul.001G067300	2.30337	0.495827
Pyruvate metabolism	Phvul.007G106100	1.4561	1.07218
Pyruvate metabolism	Phvul.009G126400	1.62587	0.517591
Pyruvate metabolism	Phvul.005G095300	1.35606	0.693335
Pyruvate metabolism	Phvul.008G288400	1.47776	0.555464
Pyruvate metabolism	Phvul.002G139200	0.322419	1.46242
Pyruvate metabolism	Phvul.003G219400	1.08776	0.571903
Pyruvate metabolism	Phvul.003G209200	0.852315	0.590897
Pyruvate metabolism	Phvul.004G000800	0.82857	0.57769
Pyruvate metabolism	Phvul.007G224500	0.720693	0.583351
Pyruvate metabolism	Phvul.005G166400	0.775971	0.49254
Pyruvate metabolism	Phvul.002G101300	0.342266	0.600764
Pyruvate metabolism	Phvul.008G000800	0.437297	0.418307
Pyruvate metabolism	Phvul.007G273500	0.400583	0.335659
Biosynthesis of amino acids	Phvul.001G091600	7.72073	3.06398
Biosynthesis of amino acids	Phvul.007G057600	6.60027	2.09544
Biosynthesis of amino acids	Phvul.006G069300	6.71923	1.04948
Biosynthesis of amino acids	Phvul.002G261600	3.19876	2.95625
Biosynthesis of amino acids	Phvul.007G222900	4.71657	1.24086
Biosynthesis of amino acids	Phvul.001G241700	1.61105	3.14533
Biosynthesis of amino acids	Phvul.008G282000	2.9501	1.62494
Biosynthesis of amino acids	Phvul.008G237500	3.29744	1.25105
Biosynthesis of amino acids	Phvul.001G185200	2.16791	1.57879
Biosynthesis of amino acids	Phvul.010G123200	2.87663	0.850973
Biosynthesis of amino acids	Phvul.001G229500	2.508	1.01472
Biosynthesis of amino acids	Phvul.004G148300	2.08099	0.587657
Biosynthesis of amino acids	Phvul.007G106100	1.4561	1.07218
Biosynthesis of amino acids	Phvul.004G173900	1.92572	0.508766
Biosynthesis of amino acids	Phvul.002G114600	1.25336	1.04081
Biosynthesis of amino acids	Phvul.005G059200	1.30777	0.826717
Biosynthesis of amino acids	Phvul.008G003600	1.4422	0.639125
Biosynthesis of amino acids	Phvul.009G075100	0.88891	1.03659
Biosynthesis of amino acids	Phvul.008G256300	1.05384	0.794595
Biosynthesis of amino acids	Phvul.009G032300	0.693185	1.04433
Biosynthesis of amino acids	Phvul.003G289600	0.926747	0.71046
Biosynthesis of amino acids	Phvul.006G035500	1.14057	0.439277
Biosynthesis of amino acids	Phvul.008G189200	1.00528	0.463106
Biosynthesis of amino acids	Phvul.009G191100	0.669853	0.781673
Biosynthesis of amino acids	Phvul.004G000800	0.82857	0.57769
Biosynthesis of amino acids	Phvul.007G033800	0.705198	0.68041
Biosynthesis of amino acids	Phvul.010G081600	0.729142	0.6536
Biosynthesis of amino acids	Phvul.007G224500	0.720693	0.583351
Biosynthesis of amino acids	Phvul.005G115100	0.839602	0.410919
Biosynthesis of amino acids	Phvul.003G228800	0.6878	0.551513
Biosynthesis of amino acids	Phvul.010G007300	0.677324	0.524917
Biosynthesis of amino acids	Phvul.001G095400	0.730272	0.466372
Biosynthesis of amino acids	Phvul.002G101300	0.342266	0.600764
Biosynthesis of amino acids	Phvul.003G051100	0.618435	0.312879
Biosynthesis of amino acids	Phvul.002G007200	0.341013	0.366042
Biosynthesis of amino acids	Phvul.006G168300	0.373715	0.261593
Glyoxylate and dicarboxylate metabolism	Phvul.011G106801	9.60307	4.1103
Glyoxylate and dicarboxylate metabolism	Phvul.006G079500	4.03105	4.11488
Glyoxylate and dicarboxylate metabolism	Phvul.004G114600	4.43636	0.973314
Glyoxylate and dicarboxylate metabolism	Phvul.008G237500	3.29744	1.25105
Glyoxylate and dicarboxylate metabolism	Phvul.001G229500	2.508	1.01472
Glyoxylate and dicarboxylate metabolism	Phvul.002G180300	1.79413	1.28188
Glyoxylate and dicarboxylate metabolism	Phvul.001G001000	2.24505	0.789256
Glyoxylate and dicarboxylate metabolism	Phvul.003G087600	2.55256	0.37391
Glyoxylate and dicarboxylate metabolism	Phvul.004G148300	2.08099	0.587657
Glyoxylate and dicarboxylate metabolism	Phvul.008G288400	1.47776	0.555464
Glyoxylate and dicarboxylate metabolism	Phvul.006G035500	1.14057	0.439277
Glyoxylate and dicarboxylate metabolism	Phvul.003G209200	0.852315	0.590897
Glyoxylate and dicarboxylate metabolism	Phvul.005G115100	0.839602	0.410919
Glyoxylate and dicarboxylate metabolism	Phvul.003G051100	0.618435	0.312879
Glyoxylate and dicarboxylate metabolism	Phvul.007G273500	0.400583	0.335659
Glyoxylate and dicarboxylate metabolism	Phvul.006G168300	0.373715	0.261593
Citrate cycle (TCA cycle)	Phvul.003G253200	2.48629	1.19061
Citrate cycle (TCA cycle)	Phvul.002G114600	1.25336	1.04081
Citrate cycle (TCA cycle)	Phvul.005G043500	1.32178	0.62768
Citrate cycle (TCA cycle)	Phvul.002G139200	0.322419	1.46242
Citrate cycle (TCA cycle)	Phvul.006G035500	1.14057	0.439277
Citrate cycle (TCA cycle)	Phvul.005G115100	0.839602	0.410919
Citrate cycle (TCA cycle)	Phvul.008G036400	0.721372	0.419895
Citrate cycle (TCA cycle)	Phvul.008G014400	0.705548	0.318716
Citrate cycle (TCA cycle)	Phvul.004G139300	0.437936	0.494972
Citrate cycle (TCA cycle)	Phvul.008G269300	0.418124	0.48609
Citrate cycle (TCA cycle)	Phvul.008G000800	0.437297	0.418307
Citrate cycle (TCA cycle)	Phvul.007G273500	0.400583	0.335659
Citrate cycle (TCA cycle)	Phvul.006G118100	0.41611	0.286442
Valine, leucine and isoleucine degradation	Phvul.002G072100	3.79558	0.816223
Valine, leucine and isoleucine degradation	Phvul.002G153600	2.23848	1.09718
Valine, leucine and isoleucine degradation	Phvul.003G087600	2.55256	0.37391
Valine, leucine and isoleucine degradation	Phvul.006G127500	1.94766	0.802643
Valine, leucine and isoleucine degradation	Phvul.007G236600	1.85616	0.745084
Valine, leucine and isoleucine degradation	Phvul.009G132900	1.85998	0.57969
Valine, leucine and isoleucine degradation	Phvul.009G126400	1.62587	0.517591
Valine, leucine and isoleucine degradation	Phvul.008G288400	1.47776	0.555464
Valine, leucine and isoleucine degradation	Phvul.009G075100	0.88891	1.03659
Valine, leucine and isoleucine degradation	Phvul.003G213200	1.00776	0.732217
Valine, leucine and isoleucine degradation	Phvul.003G106700	0.547207	0.802628
Valine, leucine and isoleucine degradation	Phvul.011G073500	0.584278	0.684143
Valine, leucine and isoleucine degradation	Phvul.003G011600	0.467883	0.49416
Pentose phosphate pathway	Phvul.007G222900	4.71657	1.24086
Pentose phosphate pathway	Phvul.008G282000	2.9501	1.62494
Pentose phosphate pathway	Phvul.007G079500	1.708	1.24514
Pentose phosphate pathway	Phvul.004G173900	1.92572	0.508766
Pentose phosphate pathway	Phvul.008G003600	1.4422	0.639125
Pentose phosphate pathway	Phvul.003G040800	1.45389	0.549595
Pentose phosphate pathway	Phvul.008G148700	1.24407	0.655624
Pentose phosphate pathway	Phvul.003G289600	0.926747	0.71046
Pentose phosphate pathway	Phvul.009G057500	1.25209	0.333621
Pentose phosphate pathway	Phvul.008G189200	1.00528	0.463106
Pentose phosphate pathway	Phvul.007G033800	0.705198	0.68041
Pentose phosphate pathway	Phvul.003G228800	0.6878	0.551513
Pentose phosphate pathway	Phvul.001G095400	0.730272	0.466372
Pentose phosphate pathway	Phvul.009G049300	0.549151	0.548283
Carbon fixation in photosynthetic organisms	Phvul.003G098200	5.35437	1.3493
Carbon fixation in photosynthetic organisms	Phvul.005G066400	4.5707	1.56891
Carbon fixation in photosynthetic organisms	Phvul.007G222900	4.71657	1.24086
Carbon fixation in photosynthetic organisms	Phvul.008G282000	2.9501	1.62494
Carbon fixation in photosynthetic organisms	Phvul.011G130400	2.45189	1.35922
Carbon fixation in photosynthetic organisms	Phvul.010G123200	2.87663	0.850973
Carbon fixation in photosynthetic organisms	Phvul.007G079500	1.708	1.24514
Carbon fixation in photosynthetic organisms	Phvul.005G059200	1.30777	0.826717
Carbon fixation in photosynthetic organisms	Phvul.005G095300	1.35606	0.693335
Carbon fixation in photosynthetic organisms	Phvul.002G139200	0.322419	1.46242
Carbon fixation in photosynthetic organisms	Phvul.008G189200	1.00528	0.463106
Carbon fixation in photosynthetic organisms	Phvul.007G033800	0.705198	0.68041
Carbon fixation in photosynthetic organisms	Phvul.005G166400	0.775971	0.49254
Carbon fixation in photosynthetic organisms	Phvul.001G095400	0.730272	0.466372
Carbon fixation in photosynthetic organisms	Phvul.007G273500	0.400583	0.335659
Biosynthesis of unsaturated fatty acids	Phvul.002G253400	2.24213	1.97516
Biosynthesis of unsaturated fatty acids	Phvul.002G254200	1.80348	0.912077
Biosynthesis of unsaturated fatty acids	Phvul.007G236600	1.85616	0.745084
Biosynthesis of unsaturated fatty acids	Phvul.008G065700	1.14113	0.577232
Biosynthesis of unsaturated fatty acids	Phvul.003G011600	0.467883	0.49416
Biosynthesis of unsaturated fatty acids	Phvul.001G257300	0.407251	0.496189
Biosynthesis of unsaturated fatty acids	Phvul.008G208700	0.352502	0.489957
alpha-Linolenic acid metabolism	Phvul.001G064000	7.33535	3.36991
alpha-Linolenic acid metabolism	Phvul.006G185300	2.44467	3.26943
alpha-Linolenic acid metabolism	Phvul.003G010700	1.39239	1.47923
alpha-Linolenic acid metabolism	Phvul.002G042900	1.71536	1.08453
alpha-Linolenic acid metabolism	Phvul.001G067300	2.30337	0.495827
alpha-Linolenic acid metabolism	Phvul.002G254200	1.80348	0.912077
alpha-Linolenic acid metabolism	Phvul.007G236600	1.85616	0.745084
alpha-Linolenic acid metabolism	Phvul.003G096400	1.82654	0.647949
alpha-Linolenic acid metabolism	Phvul.002G175500	1.43488	0.841636
alpha-Linolenic acid metabolism	Phvul.003G131600	1.28959	0.59341
alpha-Linolenic acid metabolism	Phvul.001G001300	0.668769	0.656365
alpha-Linolenic acid metabolism	Phvul.003G011600	0.467883	0.49416
Purine metabolism	Phvul.001G099900	9.50271	2.94456
Purine metabolism	Phvul.007G062900	3.72575	1.11366
Purine metabolism	Phvul.002G061600	2.15843	1.47229
Purine metabolism	Phvul.009G092200	1.52145	1.64298
Purine metabolism	Phvul.001G050500	1.60963	0.964496
Purine metabolism	Phvul.007G145900	1.65125	0.660755
Purine metabolism	Phvul.007G162600	1.1804	0.668323
Purine metabolism	Phvul.005G048700	1.14168	0.635529
Purine metabolism	Phvul.003G070600	1.35758	0.414113
Purine metabolism	Phvul.002G290100	0.686045	0.891512
Purine metabolism	Phvul.007G234300	0.886004	0.48301
Purine metabolism	Phvul.003G228800	0.6878	0.551513
Purine metabolism	Phvul.009G070900	0.545946	0.649431
Purine metabolism	Phvul.001G173800	0.568848	0.531973
Purine metabolism	Phvul.001G136400	0.542509	0.528018
Fatty acid degradation	Phvul.001G064000	7.33535	3.36991
Fatty acid degradation	Phvul.002G072100	3.79558	0.816223
Fatty acid degradation	Phvul.008G207900	1.74546	2.13607
Fatty acid degradation	Phvul.003G087600	2.55256	0.37391
Fatty acid degradation	Phvul.001G067300	2.30337	0.495827
Fatty acid degradation	Phvul.002G254200	1.80348	0.912077
Fatty acid degradation	Phvul.007G236600	1.85616	0.745084
Fatty acid degradation	Phvul.003G096400	1.82654	0.647949
Fatty acid degradation	Phvul.009G126400	1.62587	0.517591
Fatty acid degradation	Phvul.008G288400	1.47776	0.555464
Fatty acid degradation	Phvul.003G011600	0.467883	0.49416
Terpenoid backbone biosynthesis	Phvul.010G023000	4.20089	5.2926
Terpenoid backbone biosynthesis	Phvul.002G118900	2.80271	1.05345
Terpenoid backbone biosynthesis	Phvul.003G271800	2.34919	1.08282
Terpenoid backbone biosynthesis	Phvul.002G153600	2.23848	1.09718
Terpenoid backbone biosynthesis	Phvul.006G071000	1.92938	1.02791
Terpenoid backbone biosynthesis	Phvul.003G087600	2.55256	0.37391
Terpenoid backbone biosynthesis	Phvul.008G288400	1.47776	0.555464
Terpenoid backbone biosynthesis	Phvul.009G095900	1.35275	0.483376
Terpenoid backbone biosynthesis	Phvul.003G213200	1.00776	0.732217
Terpenoid backbone biosynthesis	Phvul.007G021200	1.00568	0.512466
Terpenoid backbone biosynthesis	Phvul.008G054025	0.82456	0.443308

## Sheet: S16 Common_Down-regulated_genes
Table S16. KEGG pathways enriched for the down-regulated gene set
Note: KEGG: Kyoto Encyclopedia of Genes and Genomes; logFC: logarithm of fold change
KEGG pathway	gene	PHA1037 logFC	PHA0595 logFC
Porphyrin metabolism	Phvul.011G148900	-4.28783	-3.13027
Porphyrin metabolism	Phvul.005G083700	-3.75853	-2.02174
Porphyrin metabolism	Phvul.001G248800	-3.788	-1.92849
Porphyrin metabolism	Phvul.002G034500	-3.87382	-1.70633
Porphyrin metabolism	Phvul.008G185100	-3.71687	-1.77414
Porphyrin metabolism	Phvul.006G178400	-3.63152	-1.7928
Porphyrin metabolism	Phvul.009G132100	-3.86177	-1.20829
Porphyrin metabolism	Phvul.001G132200	-3.57908	-1.32556
Porphyrin metabolism	Phvul.002G165600	-3.3139	-1.55735
Porphyrin metabolism	Phvul.001G108700	-2.75826	-1.53523
Porphyrin metabolism	Phvul.008G289900	-2.93827	-1.07553
Porphyrin metabolism	Phvul.005G065500	-2.67664	-1.29913
Porphyrin metabolism	Phvul.008G284200	-2.26335	-1.60186
Porphyrin metabolism	Phvul.008G096500	-2.44942	-0.94821
Porphyrin metabolism	Phvul.008G161000	-2.44708	-0.922241
Porphyrin metabolism	Phvul.009G118500	-2.44207	-0.92311
Porphyrin metabolism	Phvul.010G038400	-2.41847	-0.911351
Porphyrin metabolism	Phvul.003G189600	-2.41248	-0.773951
Porphyrin metabolism	Phvul.007G208700	-2.02668	-0.983326
Porphyrin metabolism	Phvul.002G281900	-2.00321	-1.00123
Porphyrin metabolism	Phvul.011G185400	-1.9789	-0.942171
Porphyrin metabolism	Phvul.009G146100	-1.30723	-0.767724
Porphyrin metabolism	Phvul.009G063100	-1.0878	-0.581226
Photosynthesis - antenna proteins	Phvul.009G064900	-3.63424	-1.83711
Photosynthesis - antenna proteins	Phvul.009G225500	-3.00203	-2.20929
Photosynthesis - antenna proteins	Phvul.004G071500	-2.7113	-2.03187
Photosynthesis - antenna proteins	Phvul.005G085800	-2.71538	-1.99773
Photosynthesis - antenna proteins	Phvul.009G186500	-2.18054	-1.44005
Photosynthesis - antenna proteins	Phvul.004G128200	-2.35046	-1.2151
Photosynthesis - antenna proteins	Phvul.011G155700	-1.8991	-1.62522
Photosynthesis - antenna proteins	Phvul.006G207300	-2.00289	-1.47211
Photosynthesis - antenna proteins	Phvul.010G121400	-2.04182	-1.38441
Photosynthesis - antenna proteins	Phvul.008G289700	-1.6279	-1.502
Photosynthesis - antenna proteins	Phvul.010G002100	-1.48078	-1.14692
Photosynthesis - antenna proteins	Phvul.002G207500	-1.55154	-0.851649
Photosynthesis - antenna proteins	Phvul.009G260200	-1.40164	-0.711519
Photosynthesis - antenna proteins	Phvul.007G113000	-1.04656	-0.969609
Photosynthesis - antenna proteins	Phvul.001G242100	-0.944038	-1.03477
Photosynthesis - antenna proteins	Phvul.008G285100	-0.897415	-0.961448
Photosynthesis	Phvul.005G090800	-3.33062	-3.61562
Photosynthesis	Phvul.008G015100	-3.71735	-1.92902
Photosynthesis	Phvul.002G269400	-3.09117	-1.89237
Photosynthesis	Phvul.007G153500	-3.75309	-1.10177
Photosynthesis	Phvul.002G098700	-2.8416	-1.40857
Photosynthesis	Phvul.008G133700	-2.33487	-1.64589
Photosynthesis	Phvul.010G052300	-2.4322	-1.47097
Photosynthesis	Phvul.002G108000	-2.64542	-1.06419
Photosynthesis	Phvul.002G140800	-2.14984	-1.54872
Photosynthesis	Phvul.003G263200	-2.70241	-0.915266
Photosynthesis	Phvul.007G155500	-2.07887	-1.53111
Photosynthesis	Phvul.006G149700	-2.36203	-1.16161
Photosynthesis	Phvul.011G096400	-1.87834	-1.46338
Photosynthesis	Phvul.009G216400	-1.90334	-1.35905
Photosynthesis	Phvul.L001631	-1.86017	-1.39517
Photosynthesis	Phvul.009G125100	-2.11557	-1.12711
Photosynthesis	Phvul.008G196500	-1.91869	-1.20221
Photosynthesis	Phvul.010G148800	-1.74838	-1.30698
Photosynthesis	Phvul.003G249800	-1.89547	-1.11673
Photosynthesis	Phvul.002G024000	-1.40294	-1.3668
Photosynthesis	Phvul.001G157100	-1.40135	-1.34442
Photosynthesis	Phvul.003G230200	-1.78279	-0.789623
Photosynthesis	Phvul.005G109400	-1.65996	-0.796319
Photosynthesis	Phvul.007G177300	-1.06115	-1.19912
Photosynthesis	Phvul.005G055200	-1.17592	-0.980985
Photosynthesis	Phvul.008G054400	-1.04531	-1.08425
Aminoacyl-tRNA biosynthesis	Phvul.002G322100	-3.46269	-2.15485
Aminoacyl-tRNA biosynthesis	Phvul.009G116900	-3.49707	-1.67008
Aminoacyl-tRNA biosynthesis	Phvul.003G220700	-3.16645	-1.43795
Aminoacyl-tRNA biosynthesis	Phvul.007G011800	-3.25156	-1.26876
Aminoacyl-tRNA biosynthesis	Phvul.003G105600	-2.93098	-1.58293
Aminoacyl-tRNA biosynthesis	Phvul.007G142900	-2.71872	-1.55354
Aminoacyl-tRNA biosynthesis	Phvul.010G046400	-3.40658	-0.830523
Aminoacyl-tRNA biosynthesis	Phvul.009G238000	-2.78417	-1.44511
Aminoacyl-tRNA biosynthesis	Phvul.003G081300	-2.5047	-1.67191
Aminoacyl-tRNA biosynthesis	Phvul.004G109800	-2.73084	-0.869736
Aminoacyl-tRNA biosynthesis	Phvul.008G010100	-2.16779	-1.2714
Aminoacyl-tRNA biosynthesis	Phvul.010G038400	-2.41847	-0.911351
Aminoacyl-tRNA biosynthesis	Phvul.004G174700	-2.0508	-1.26791
Aminoacyl-tRNA biosynthesis	Phvul.009G032700	-2.08897	-0.88663
Aminoacyl-tRNA biosynthesis	Phvul.009G091200	-1.61112	-1.33002
Aminoacyl-tRNA biosynthesis	Phvul.006G036200	-1.81508	-0.7923
Aminoacyl-tRNA biosynthesis	Phvul.001G179200	-1.85453	-0.467018
Aminoacyl-tRNA biosynthesis	Phvul.007G091500	-1.50684	-0.70755
Aminoacyl-tRNA biosynthesis	Phvul.002G318600	-0.647605	-0.461825
Carbon metabolism	Phvul.002G006000	-4.01012	-2.09785
Carbon metabolism	Phvul.006G122300	-3.49522	-1.91059
Carbon metabolism	Phvul.008G112000	-2.82048	-1.52351
Carbon metabolism	Phvul.003G286600	-2.62276	-1.38136
Carbon metabolism	Phvul.001G240200	-2.64958	-1.32393
Carbon metabolism	Phvul.002G133100	-2.53618	-1.419
Carbon metabolism	Phvul.009G254900	-2.64936	-1.28192
Carbon metabolism	Phvul.007G006600	-2.36111	-1.13466
Carbon metabolism	Phvul.001G098100	-2.22213	-1.24761
Carbon metabolism	Phvul.009G006600	-2.37297	-1.03049
Carbon metabolism	Phvul.003G080400	-2.17974	-1.01923
Carbon metabolism	Phvul.005G173200	-1.70953	-1.40254
Carbon metabolism	Phvul.007G019300	-1.80373	-1.21991
Carbon metabolism	Phvul.007G077700	-2.39126	-0.593596
Carbon metabolism	Phvul.011G018000	-1.66687	-1.26072
Carbon metabolism	Phvul.001G181000	-2.05183	-0.763505
Carbon metabolism	Phvul.005G158300	-2.00794	-0.798521
Carbon metabolism	Phvul.004G065300	-1.46938	-1.32219
Carbon metabolism	Phvul.008G108700	-2.15075	-0.608851
Carbon metabolism	Phvul.006G029100	-1.76166	-0.918091
Carbon metabolism	Phvul.010G143200	-1.02068	-1.39059
Carbon metabolism	Phvul.003G188800	-1.62721	-0.767799
Carbon metabolism	Phvul.006G099100	-0.747458	-1.52688
Carbon metabolism	Phvul.005G051800	-1.30304	-0.926288
Carbon metabolism	Phvul.011G039100	-1.49461	-0.688196
Carbon metabolism	Phvul.008G180200	-1.10898	-1.07286
Carbon metabolism	Phvul.002G302900	-1.72393	-0.381725
Carbon metabolism	Phvul.002G213400	-1.13212	-0.951192
Carbon metabolism	Phvul.008G053000	-1.4328	-0.571488
Carbon metabolism	Phvul.007G136000	-1.19834	-0.79231
Carbon metabolism	Phvul.005G050700	-1.23739	-0.63426
Carbon metabolism	Phvul.001G035500	-1.13076	-0.68758
Carbon metabolism	Phvul.008G016900	-0.87604	-0.60771
Carbon metabolism	Phvul.001G223300	-0.749735	-0.615736
Carbon metabolism	Phvul.007G140600	-0.980265	-0.372972
Carbon metabolism	Phvul.002G150800	-0.854485	-0.31898
Carbon metabolism	Phvul.001G266600	-0.611854	-0.532814
Carbon metabolism	Phvul.008G051700	-0.727375	-0.416843
Carbon metabolism	Phvul.007G281200	-0.459301	-0.253519
Biosynthesis of cofactors	Phvul.001G248800	-3.788	-1.92849
Biosynthesis of cofactors	Phvul.002G034500	-3.87382	-1.70633
Biosynthesis of cofactors	Phvul.008G185100	-3.71687	-1.77414
Biosynthesis of cofactors	Phvul.008G289900	-2.93827	-1.07553
Biosynthesis of cofactors	Phvul.003G286600	-2.62276	-1.38136
Biosynthesis of cofactors	Phvul.005G065500	-2.67664	-1.29913
Biosynthesis of cofactors	Phvul.009G254900	-2.64936	-1.28192
Biosynthesis of cofactors	Phvul.003G061500	-2.87275	-1.0142
Biosynthesis of cofactors	Phvul.003G208500	-2.5734	-1.01996
Biosynthesis of cofactors	Phvul.009G118500	-2.44207	-0.92311
Biosynthesis of cofactors	Phvul.010G038400	-2.41847	-0.911351
Biosynthesis of cofactors	Phvul.002G270500	-2.36617	-0.902472
Biosynthesis of cofactors	Phvul.006G128100	-1.80223	-1.2583
Biosynthesis of cofactors	Phvul.007G208700	-2.02668	-0.983326
Biosynthesis of cofactors	Phvul.010G011700	-1.77839	-1.22395
Biosynthesis of cofactors	Phvul.011G207800	-2.10851	-0.893449
Biosynthesis of cofactors	Phvul.007G014500	-1.88128	-1.09752
Biosynthesis of cofactors	Phvul.009G182400	-2.07955	-0.785654
Biosynthesis of cofactors	Phvul.002G275200	-1.99574	-0.696682
Biosynthesis of cofactors	Phvul.002G210900	-1.93954	-0.698026
Biosynthesis of cofactors	Phvul.009G208900	-1.6486	-0.876237
Biosynthesis of cofactors	Phvul.011G119600	-1.77355	-0.720035
Biosynthesis of cofactors	Phvul.002G275600	-1.69007	-0.66871
Biosynthesis of cofactors	Phvul.L002143	-0.852093	-1.43016
Biosynthesis of cofactors	Phvul.011G059400	-1.17599	-1.09575
Biosynthesis of cofactors	Phvul.003G199100	-1.26704	-1.00381
Biosynthesis of cofactors	Phvul.001G197300	-1.6622	-0.54404
Biosynthesis of cofactors	Phvul.002G189800	-1.67073	-0.525287
Biosynthesis of cofactors	Phvul.009G146100	-1.30723	-0.767724
Biosynthesis of cofactors	Phvul.003G128700	-1.47003	-0.594642
Biosynthesis of cofactors	Phvul.008G068100	-1.37651	-0.441048
Biosynthesis of cofactors	Phvul.007G021800	-1.23288	-0.580243
Biosynthesis of cofactors	Phvul.009G063100	-1.0878	-0.581226
Biosynthesis of cofactors	Phvul.008G269600	-0.836454	-0.588277
Biosynthesis of cofactors	Phvul.007G249200	-0.771185	-0.632514
Biosynthesis of cofactors	Phvul.007G263400	-0.672526	-0.576894
Biosynthesis of cofactors	Phvul.003G052500	-0.486739	-0.757441
Biosynthesis of cofactors	Phvul.001G266600	-0.611854	-0.532814
Carbon fixation in photosynthetic organisms	Phvul.006G122300	-3.49522	-1.91059
Carbon fixation in photosynthetic organisms	Phvul.008G112000	-2.82048	-1.52351
Carbon fixation in photosynthetic organisms	Phvul.001G240200	-2.64958	-1.32393
Carbon fixation in photosynthetic organisms	Phvul.002G133100	-2.53618	-1.419
Carbon fixation in photosynthetic organisms	Phvul.007G006600	-2.36111	-1.13466
Carbon fixation in photosynthetic organisms	Phvul.001G098100	-2.22213	-1.24761
Carbon fixation in photosynthetic organisms	Phvul.009G006600	-2.37297	-1.03049
Carbon fixation in photosynthetic organisms	Phvul.001G181000	-2.05183	-0.763505
Carbon fixation in photosynthetic organisms	Phvul.004G065300	-1.46938	-1.32219
Carbon fixation in photosynthetic organisms	Phvul.003G188800	-1.62721	-0.767799
Carbon fixation in photosynthetic organisms	Phvul.011G039100	-1.49461	-0.688196
Carbon fixation in photosynthetic organisms	Phvul.002G213400	-1.13212	-0.951192
Carbon fixation in photosynthetic organisms	Phvul.005G050700	-1.23739	-0.63426
Carbon fixation in photosynthetic organisms	Phvul.007G140600	-0.980265	-0.372972
Carbon fixation in photosynthetic organisms	Phvul.002G150800	-0.854485	-0.31898
Glyoxylate and dicarboxylate metabolism	Phvul.002G006000	-4.01012	-2.09785
Glyoxylate and dicarboxylate metabolism	Phvul.006G155800	-3.0259	-1.12166
Glyoxylate and dicarboxylate metabolism	Phvul.003G286600	-2.62276	-1.38136
Glyoxylate and dicarboxylate metabolism	Phvul.009G254900	-2.64936	-1.28192
Glyoxylate and dicarboxylate metabolism	Phvul.003G080400	-2.17974	-1.01923
Glyoxylate and dicarboxylate metabolism	Phvul.005G173200	-1.70953	-1.40254
Glyoxylate and dicarboxylate metabolism	Phvul.007G019300	-1.80373	-1.21991
Glyoxylate and dicarboxylate metabolism	Phvul.005G158300	-2.00794	-0.798521
Glyoxylate and dicarboxylate metabolism	Phvul.006G029100	-1.76166	-0.918091
Glyoxylate and dicarboxylate metabolism	Phvul.005G051800	-1.30304	-0.926288
Glyoxylate and dicarboxylate metabolism	Phvul.001G035500	-1.13076	-0.68758
Glyoxylate and dicarboxylate metabolism	Phvul.001G123900	-0.884499	-0.599358
Glyoxylate and dicarboxylate metabolism	Phvul.002G150800	-0.854485	-0.31898
Glyoxylate and dicarboxylate metabolism	Phvul.001G266600	-0.611854	-0.532814
Glyoxylate and dicarboxylate metabolism	Phvul.008G051700	-0.727375	-0.416843
Carotenoid biosynthesis	Phvul.006G024100	-4.64735	-2.05849
Carotenoid biosynthesis	Phvul.008G195800	-3.27299	-1.54631
Carotenoid biosynthesis	Phvul.008G056400	-2.86154	-1.53498
Carotenoid biosynthesis	Phvul.008G209900	-1.71673	-1.78059
Carotenoid biosynthesis	Phvul.007G186000	-1.47018	-0.817259
Carotenoid biosynthesis	Phvul.003G243800	-1.43093	-0.806659
Carotenoid biosynthesis	Phvul.001G264200	-1.47732	-0.674493
Carotenoid biosynthesis	Phvul.006G108200	-1.14402	-0.726705
Carotenoid biosynthesis	Phvul.007G265400	-0.744893	-0.615278
Pentose phosphate pathway	Phvul.006G122300	-3.49522	-1.91059
Pentose phosphate pathway	Phvul.008G112000	-2.82048	-1.52351
Pentose phosphate pathway	Phvul.007G006600	-2.36111	-1.13466
Pentose phosphate pathway	Phvul.010G143200	-1.02068	-1.39059
Pentose phosphate pathway	Phvul.003G188800	-1.62721	-0.767799
Pentose phosphate pathway	Phvul.011G039100	-1.49461	-0.688196
Pentose phosphate pathway	Phvul.008G180200	-1.10898	-1.07286
Pentose phosphate pathway	Phvul.002G213400	-1.13212	-0.951192
Pentose phosphate pathway	Phvul.007G136000	-1.19834	-0.79231
Pentose phosphate pathway	Phvul.007G064900	-1.37438	-0.547395
Pentose phosphate pathway	Phvul.008G016900	-0.87604	-0.60771
Pentose phosphate pathway	Phvul.001G223300	-0.749735	-0.615736
Protein export	Phvul.001G191200	-3.71767	-1.58492
Protein export	Phvul.009G206700	-2.46692	-1.38959
Protein export	Phvul.002G312800	-2.62481	-0.916701
Protein export	Phvul.011G065100	-2.41143	-1.03032
Protein export	Phvul.006G101800	-2.26351	-1.00689
Protein export	Phvul.009G129400	-1.82234	-0.907367
Protein export	Phvul.001G257000	-2.14339	-0.556597
Protein export	Phvul.010G093600	-1.88368	-0.791727
Protein export	Phvul.L001626	-0.967571	-0.754737
Protein export	Phvul.007G034300	-0.940633	-0.600283
Limonene and pinene degradation	Phvul.002G275200	-1.99574	-0.696682
Limonene and pinene degradation	Phvul.011G059400	-1.17599	-1.09575
Limonene and pinene degradation	Phvul.003G199100	-1.26704	-1.00381
Limonene and pinene degradation	Phvul.003G052500	-0.486739	-0.757441

## Sheet: S17 Discordant_genes
Table S17. KEGG pathways enriched for the discordant gene set
Note: KEGG: Kyoto Encyclopedia of Genes and Genomes; logFC: logarithm of fold change
KEGG pathway	gene	PHA1037 logFC	PHA0595 logFC
Ribosome	Phvul.010G032100	-1.26048	0.674573
Ribosome	Phvul.006G099500	-1.323	0.325533
Ribosome	Phvul.007G264200	-1.2521	0.252563
Ribosome	Phvul.009G024800	-0.954104	0.432858
Ribosome	Phvul.001G204100	-1.05959	0.320988
Ribosome	Phvul.002G127900	-1.04737	0.312508
Ribosome	Phvul.007G274200	-0.852049	0.424665
Ribosome	Phvul.007G081800	-0.877395	0.348197
Ribosome	Phvul.006G089100	-0.886471	0.29387
Ribosome	Phvul.007G072100	-0.898481	0.266236
Ribosome	Phvul.007G162900	-0.759722	0.402576
Ribosome	Phvul.008G015200	-0.551744	0.576557
Ribosome	Phvul.004G034800	-0.796763	0.32382
Ribosome	Phvul.002G051100	-0.769846	0.343813
Ribosome	Phvul.004G065100	-0.779367	0.326467
Ribosome	Phvul.002G057000	-0.624987	0.4758
Ribosome	Phvul.002G190400	-0.673496	0.403942
Ribosome	Phvul.001G261000	-0.753137	0.295903
Ribosome	Phvul.003G276400	-0.705079	0.342167
Ribosome	Phvul.002G048000	-0.551252	0.474205
Ribosome	Phvul.009G049400	-0.735978	0.260974
Ribosome	Phvul.L003700	-0.554332	0.413686
Ribosome	Phvul.007G189900	-0.669191	0.29847
Ribosome	Phvul.004G131900	-0.589774	0.349955
Ribosome	Phvul.001G208200	-0.418124	0.52028
Ribosome	Phvul.010G082900	-0.635773	0.296786
Ribosome	Phvul.003G020600	-0.518499	0.403334
Ribosome	Phvul.004G069100	-0.535496	0.375903
Ribosome	Phvul.003G025200	-0.465303	0.443697
Ribosome	Phvul.002G254000	-0.530191	0.354612
Ribosome	Phvul.007G146800	-0.546083	0.329048
Ribosome	Phvul.008G227300	-0.610744	0.261042
Ribosome	Phvul.L003800	-0.440912	0.428682
Ribosome	Phvul.006G051300	-0.594894	0.258795
Ribosome	Phvul.007G009400	-0.543879	0.291211
Ribosome	Phvul.002G305600	-0.301098	0.502571
Ribosome	Phvul.001G235900	-0.388562	0.402621
Ribosome	Phvul.002G317200	-0.427441	0.362349
Ribosome	Phvul.009G141800	-0.345077	0.429906
Ribosome	Phvul.005G107000	-0.485886	0.288815
Ribosome	Phvul.008G125900	-0.339894	0.396523
Ribosome	Phvul.007G163700	-0.443491	0.271798
Ribosome	Phvul.008G187000	-0.459919	0.237868
Ribosome	Phvul.007G231200	-0.405737	0.236154
Ribosome	Phvul.003G214600	-0.241538	0.389126
Ribosome	Phvul.010G068219	-0.318557	0.304967
Ribosome	Phvul.006G060600	-0.358273	0.259997
