# Supplementary material for: Decoding Gene Expression Signatures Underlying Vegetative to Inflorescence Meristem Transition in the Common Bean
Source: Int J Mol Sci. 2022 Nov 26;23(23):14783. doi: 10.3390/ijms232314783 (PMC9739310; doi:10.3390/ijms232314783)
Supplement: Supplementary file 1 [file ijms-23-14783-s001.zip › Supplementary_Files/TableS18-S20.xlsx]

## Sheet: S18 Up-regulated genes
Table S18. Homologous genes of the common up-regulated genes. Genes in bold correspond to conserved genes included in FLOR-ID database
P. vulgaris	Number of homologous	in FLOR-ID	A. thaliana	C. sativus	F. vesca	G. max	M. domestica	M. truncatula	P. persica	T. pratense	ID GENE	Biological function
Phvul.010G087700	8	Yes	AT2G45640	Cucsa.257900	gene32350-v1.0-hybrid	Glyma.03G019600	MDP0000149417	Medtr8g033340	Prupe.5G087000	Tp57577_TGAC_v2_gene14692	SAP18, SIN3 ASSOCIATED POLYPEPTIDE P18	Histone deacetylase complex subunit SAP18; Involved in the regulation of salt stress. Expression of AtSAP18 is induced by NaCl, cold, drought, ABA, and ethylene treatment. AtSAP18 and HDA19 associate with ERF3 and ERF4 both in vitro and in vivo
Phvul.011G164800	8	Yes	AT3G15270;AT1G53160	Cucsa.196000	gene00196-v1.0-hybrid	Glyma.06G238100;Glyma.U025800	MDP0000861601;MDP0000156994;MDP0000158607	Medtr8g463140	Prupe.4G177200	Tp57577_TGAC_v2_gene22536	SPL5, SPL4, SQUAMOSA PROMOTER BINDING PROTEIN	Encodes a member of the SPL (squamosa-promoter binding protein-like)gene family, a novel gene family encoding DNA binding proteins and putative transcription factors. Contains the SBP-box, which encodes the SBP-domain, required and sufficient for interaction with DNA. It is involved in regulation of flowering and vegetative phase change. Its temporal expression is regulated by the microRNA miR156…
Phvul.002G105700	8	Yes	AT2G17770;AT4G35900	Cucsa.322810	gene14556-v1.0-hybrid	Glyma.01G163500	MDP0000470928;MDP0000169473	Medtr7g015990;Medtr5g022780	Prupe.7G173300	Tp57577_TGAC_v2_gene10558	FD PARALOG, FDP	Basic region/leucine zipper motif 27; Encodes a paralog of bZIP transcription factor FD. This protein interacts with FD and FT
Phvul.002G308400	8	Yes	AT4G29130;AT2G19860	Cucsa.116690	gene11313-v1.0-hybrid	Glyma.05G226600;Glyma.08G033300	MDP0000181206;MDP0000309677	Medtr8g102460	Prupe.7G218800	Tp57577_TGAC_v2_gene23495	GIN2, GLUCOSE INSENSITIVE 2 HEXOKINASE 1, HXK1	Hexokinase-1; Fructose and glucose phosphorylating enzyme. May be involved in the phosphorylation of glucose during the export from mitochondrion to cytosol. Acts as sugar sensor which may regulate sugar-dependent gene repression or activation. Mediates the effects of sugar on plant growth and development independently of its catalytic activity or the sugar metabolism. May regulate the execution …
Phvul.006G181200	8	Yes	AT2G33860	Cucsa.046570	gene29771-v1.0-hybrid	Glyma.13G234200;Glyma.15G078800	MDP0000179650;MDP0000173151	Medtr2g014770	Prupe.4G053800	Tp57577_TGAC_v2_gene11716	ETT, ARF3, AUXIN RESPONSE TRANSCRIPTION FACTOR 3	Transcriptional factor B3 family protein / auxin-responsive factor AUX/IAA-related; Ettin (ett) mutations have pleiotropic effects on Arabidopsis flower development, causing increases in perianth organ number, decreases in stamen number and anther formation, and apical-basal patterning defects in the gynoecium. The ETTIN gene encodes a protein with homology to DNA binding proteins which bind to a…
Phvul.007G183400	8	Yes	AT3G05120;AT5G27320	Cucsa.163740	gene22353-v1.0-hybrid	Glyma.10G158000;Glyma.20G230600	MDP0000445131;MDP0000293827;MDP0000319301	Medtr1g082210	Prupe.6G332800	Tp57577_TGAC_v2_gene2716	GID1A, GA INSENSITIVE DWARF1A	alpha/beta-Hydrolases superfamily protein; Functions as soluble gibberellin (GA) receptor. GA is an essential hormone that regulates growth and development in plants. Binds with high affinity the biologically active gibberellin GA4, but has no affinity for the biologically inactive GAs. In response to GA, interacts with specific DELLA proteins, known as repressors of GA-induced growth, and target…
Phvul.007G167600	8	Yes	AT3G63010	Cucsa.084780	gene20092-v1.0-hybrid;gene27756-v1.0-hybrid	Glyma.10G022900;Glyma.02G151100	MDP0000929994;MDP0000319522	Medtr1g089310	Prupe.8G249800	Tp57577_TGAC_v2_gene13380	GID1B, GA INSENSITIVE DWARF1B	alpha/beta-Hydrolases superfamily protein; Functions as soluble gibberellin (GA) receptor. GA is an essential hormone that regulates growth and development in plants. Binds with high affinity the biologically active gibberellin GA4, but has no affinity for the biologically inactive GAs. In response to GA, interacts with specific DELLA proteins, known as repressors of GA-induced growth, and target…
Phvul.009G160900	8	Yes	AT5G61850	Cucsa.156880	gene30683-v1.0-hybrid;gene30750-v1.0-hybrid;gene33406-v1.0-hybrid	Glyma.06G163600	MDP0000492089;MDP0000186703	Medtr3g098560	Prupe.5G140700	Tp57577_TGAC_v2_gene25958	LFY, LEAFY	Floral meristem identity control protein LEAFY (LFY); Probable transcription factor that promotes early floral meristem identity in synergy with APETALA1. Is required subsequently for the transition of an inflorescence meristem into a floral meristem, by an immediate upstream regulation of the ABC classes of floral homeotic genes. Activates directly APETALA1, CAULIFLOWER and AGAMOUS, and indirect…
Phvul.006G145800	8	Yes	AT1G62360	Cucsa.044950	gene19507-v1.0-hybrid	Glyma.15G111900;Glyma.09G007500	MDP0000136226;MDP0000231216	Medtr2g024390	Prupe.4G015200	Tp57577_TGAC_v2_gene13053	STM, SHOOT MERISTEMLESS	KNOX/ELK homeobox transcription factor; Class I knotted-like homeodomain protein that is required for shoot apical meristem (SAM) formation during embryogenesis and for SAM function throughout the lifetime of the plant. Functions by preventing incorporation of cells in the meristem center into differentiating organ primordia; Belongs to the TALE/KNOX homeobox family
Phvul.010G011900	8	Yes	AT5G02030	Cucsa.175830	gene18718-v1.0-hybrid	Glyma.03G070900;Glyma.01G104200	MDP0000209399;MDP0000429775;MDP0000126587	Medtr4g019450	Prupe.6G263900	Tp57577_TGAC_v2_gene32539	BLR, BELLRINGER	POX (plant homeobox) family protein; Transcription factor that is involved in the preservation of the spiral phyllotactic arrangement leading to a regular pattern of organ initiation. Required for maintenance of stem cell fate in the shoot apical meristem, and is essential for specifying floral primordia and establishing early internode patterning events during inflorescence development. Acts as …
Phvul.006G165000	8	Yes	AT2G34555;AT1G30040	Cucsa.054500	gene30607-v1.0-hybrid	Glyma.13G218200;Glyma.15G093900	MDP0000247490;MDP0000322440;MDP0000145827	Medtr2g019370	Prupe.4G080700	Tp57577_TGAC_v2_gene26683	GA2OX3, GIBBERELLIN 2-OXIDASE 3	Gibberellin 2-beta-dioxygenase 3; Catalyzes the 2-beta-hydroxylation of several biologically active gibberellins, leading to the homeostatic regulation of their endogenous level. Catabolism of gibberellins (GAs) plays a central role in plant development. Converts GA9/GA20 to GA51/GA29 and GA4/GA1 to GA34/GA8; Belongs to the iron/ascorbate-dependent oxidoreductase family. GA2OX subfamily
Phvul.011G050600	8	Yes	AT3G18990	Cucsa.110000	gene31955-v1.0-hybrid	Glyma.11G124100;Glyma.12G048600	MDP0000238744;MDP0000555456	Medtr4g068320	Prupe.8G113000	Tp57577_TGAC_v2_gene10227	VRN1, REPRODUCTIVE MERISTEM 39	AP2/B3-like transcriptional factor family protein; Involved in the regulation of vernalization. Acts as transcriptional repressor of FLC, a major target of the vernalization pathway. Binds DNA in vitro in a non-sequence- specific manner
Phvul.004G042300	8	Yes	AT3G02310;AT5G15800	Cucsa.174510	gene04229-v1.0-hybrid	Glyma.19G034500;Glyma.13G052700	MDP0000366022	Medtr6g015975	Prupe.3G249400	Tp57577_TGAC_v2_gene23380;Tp57577_TGAC_v2_gene15953	AGAMOUS-LIKE 2, AGL2, SEP1, SEPALLATA1	K-box region and MADS-box transcription factor family protein; Probable transcription factor. Functions with SEPALLATA1/AGL2 and SEPALLATA3/AGL9 to ensure proper development of petals, stamens and carpels and to prevent the indeterminate growth of the flower meristem. Forms a heterodimer via the K-box domain with AG, that could be involved in genes regulation during floral meristem development
Phvul.008G027900	8	Yes	AT3G02310;AT5G15800	Cucsa.174510	gene04229-v1.0-hybrid	Glyma.08G250700;Glyma.18G273500	MDP0000366022	Medtr6g015975	Prupe.3G249400	Tp57577_TGAC_v2_gene23380;Tp57577_TGAC_v2_gene15953	AGAMOUS-LIKE 4, AGL4, SEP2, SEPALLATA 2	K-box region and MADS-box transcription factor family protein; Probable transcription factor. Functions with SEPALLATA1/AGL2 and SEPALLATA3/AGL9 to ensure proper development of petals, stamens and carpels and to prevent the indeterminate growth of the flower meristem. Forms a heterodimer via the K-box domain with AG, that could be involved in genes regulation during floral meristem development
Phvul.008G067300	8	Yes	AT3G61250	Cucsa.258270	gene19065-v1.0-hybrid	Glyma.09G261600;Glyma.18G230600	MDP0000308403;MDP0000825447;MDP0000127521;MDP0000132671	Medtr7g076740	Prupe.2G164300	Tp57577_TGAC_v2_gene4417	LMI2, LATE MERISTEM IDENTITY2	Transcription factor that may play a role in flower development by repressing ANT . Regulates the transition of meristem identity from vegetative growth to flowering. Acts downstream of LFY and upstream of AP1. Directly activates AP1 to promote floral fate. Together with LFY and AP1 may constitute a regulatory network that contributes to an abrupt and robust meristem identity transition
Phvul.008G284100	8	Yes	AT5G35770	Cucsa.120310	gene15603-v1.0-hybrid	Glyma.14G009200;Glyma.02G304600	MDP0000222000;MDP0000611751;MDP0000149352	Medtr5g097060	Prupe.3G198700	Tp57577_TGAC_v2_gene1270	SAP, STERILE APETALA	Transducin/WD40 repeat-like superfamily protein; Transcriptional regulator involved in the specification of floral identity. Acts as A class cadastral protein by repressing the C class floral homeotic gene AGAMOUS in the external flower organs in association with APETALA2 and other repressors. Is required to maintain floral meristem identity in concert with AGAMOUS. Interacts also with APETALA2 t…
Phvul.006G169600	8	Yes	AT4G18960	Cucsa.047280	gene24852-v1.0-hybrid	Glyma.15G088600;Glyma.13G223300	MDP0000324166;MDP0000250080	Medtr2g017865	Prupe.4G070500	Tp57577_TGAC_v2_gene6763	AG, AGAMOUS	K-box region and MADS-box transcription factor family protein; Probable transcription factor involved in the control of organ identity during the early development of flowers. Is required for normal development of stamens and carpels in the wild-type flower. Plays a role in maintaining the determinacy of the floral meristem. Acts as C class cadastral protein by repressing the A class floral homeo…
Phvul.009G077100	8	Yes	AT4G32980	Cucsa.395170	gene02674-v1.0-hybrid	Glyma.06G051600;Glyma.04G050800	MDP0000300503;MDP0000166587	Medtr1g016490	Prupe.1G413700	Tp57577_TGAC_v2_gene13099	ATH1, HOMEOBOX GENE 1	Homeobox protein ATH1; Encodes transcription factor involved in photomorphogenesis. Regulates gibberellin biosynthesis. Activated by AGAMOUS in a cal-1, ap1-1 background. Expressed at low levels in developing stamens. Increased levels of ATH1 severely delay flowering in the C24 accession. Most remarkably, ectopically expressed ATH1 hardly had an effect on flowering time in the Col-0 and Ler acces…
Phvul.001G034200	8	Yes	AT4G32980	Cucsa.395170	gene02674-v1.0-hybrid	Glyma.17G230000	MDP0000300503;MDP0000166587	Medtr1g016490	Prupe.1G413700	Tp57577_TGAC_v2_gene13099	ATH1, HOMEOBOX GENE 1	Homeobox protein ATH1; Encodes transcription factor involved in photomorphogenesis. Regulates gibberellin biosynthesis. Activated by AGAMOUS in a cal-1, ap1-1 background. Expressed at low levels in developing stamens. Increased levels of ATH1 severely delay flowering in the C24 accession. Most remarkably, ectopically expressed ATH1 hardly had an effect on flowering time in the Col-0 and Ler acces…
Phvul.010G056000	8	Yes	AT1G02065	Cucsa.120620	gene04786-v1.0-hybrid	Glyma.07G109600;Glyma.03G117500	MDP0000803116	Medtr8g005960	Prupe.2G134900	Tp57577_TGAC_v2_gene27276	SPL8, SQUAMOSA PROMOTER BINDING PROTEIN	Squamosa promoter-binding-like protein 8; Trans-acting factor that binds specifically to the consensus nucleotide sequence 5'-TNCGTACAA-3'. Binds specifically to the 5'-GTAC-3' core sequence. Involved in development and floral organogenesis. Required for ovule differentiation, pollen production, filament elongation, seed formation and siliques elongation. Also seems to play a role in the formatio…
Phvul.002G166700	8	Yes	AT3G51060;AT5G66350	Cucsa.043300	gene14913-v1.0-hybrid	Glyma.01G170700;Glyma.11G072500	MDP0000571121;MDP0000147890	Medtr5g021130	Prupe.7G163600	Tp57577_TGAC_v2_gene2408	STY1, STYLISH 1	Transcription activator that binds DNA on 5'-ACTCTAC-3' and promotes auxin homeostasis-regulating gene expression (e.g. YUC genes), as well as genes affecting stamen development, cell expansion and timing of flowering. Synergistically with other SHI-related proteins, regulates gynoecium, stamen and leaf development in a dose-dependent manner, controlling apical-basal patterning. Promotes style an…
Phvul.001G141000	8	Yes	AT3G57920;AT2G42200	Cucsa.242790	gene22660-v1.0-hybrid	Glyma.19G146000;Glyma.03G143100	MDP0000297978;MDP0000322647	Medtr7g092930	Prupe.6G256300;Prupe.7G074200	Tp57577_TGAC_v2_gene13241	SPL15, SQUAMOSA PROMOTER BINDING	Squamosa promoter-binding-like protein 15; Encodes a putative transcriptional regulator that is involved in the vegetative to reproductive phase transition. Expression is regulated by MIR156b
Phvul.006G053200	7	Yes	AT1G31814;AT5G16320		gene03548-v1.0-hybrid	Glyma.08G325700;Glyma.18G081400	MDP0000514416;MDP0000556871	Medtr3g056070	Prupe.4G232500	Tp57577_TGAC_v2_gene1926	FRL2, FRIGIDA LIKE 2	Inactive FRIGIDA-like protein 2; Family member of FRI-related genes that is required for the winter-annual habit. Genbank accession BK004885; Belongs to the Frigida family
Phvul.008G041200	7	Yes	AT5G15230	Cucsa.338940		Glyma.09G238300;Glyma.18G259400	MDP0000229958;MDP0000232908	Medtr7g010580	Prupe.3G267600	Tp57577_TGAC_v2_gene33593	GASA4, GIBBERELLIN-REGULATED PROTEIN 4	Gibberellin-regulated protein 4; Gibberellin-regulated protein involved in the regulation of floral meristem and floral organ identity, and promotion of seed size and weight. May play a role in the promotion of gibberellin responses such as regulation of flowering under short- day conditions, seed germination and inhibition of gibberellin oxidase. Possesses redox activity in E.coli and may functi…
Phvul.010G108200	7	Yes	AT3G61600;AT2G46260	Cucsa.258970	gene18980-v1.0-hybrid		MDP0000756205;MDP0000181535	Medtr8g028190	Prupe.2G182300	Tp57577_TGAC_v2_gene21286	POB1	BTB/POZ domain-containing protein POB1; May act as a substrate-specific adapter of an E3 ubiquitin-protein ligase complex (CUL3-RBX1-BTB) which mediates the ubiquitination and subsequent proteasomal degradation of target proteins
Phvul.003G290200	7	Yes	AT2G33860	Cucsa.046570	gene29771-v1.0-hybrid	Glyma.13G174000;Glyma.07G202200	MDP0000179650;MDP0000173151	Medtr4g088210	Prupe.4G053800		ETT, ARF3, AUXIN RESPONSE TRANSCRIPTION FACTOR 3	Transcriptional factor B3 family protein / auxin-responsive factor AUX/IAA-related; Ettin (ett) mutations have pleiotropic effects on Arabidopsis flower development, causing increases in perianth organ number, decreases in stamen number and anther formation, and apical-basal patterning defects in the gynoecium. The ETTIN gene encodes a protein with homology to DNA binding proteins which bind to a…
Phvul.007G025500	7	Yes	AT1G68640	Cucsa.365420		Glyma.20G113600;Glyma.10G276100	MDP0000156424;MDP0000301884;MDP0000145555	Medtr1g111310	Prupe.1G307300	Tp57577_TGAC_v2_gene26320	PAN, PERIANTHIA	bZIP transcription factor family protein; Transcriptional activator involved in the determination of floral organ number. Acts to determine floral organ patterning by establishing floral organ primordia in specific numbers and positions. Plays a role in regulating stem cell fate by directly controlling AG expression. Binds to the 5'-AAGAAT-3' cis-acting element found in AG promoter. Might represe…
Phvul.003G081800	7	Yes	AT1G62360	Cucsa.044950	gene19507-v1.0-hybrid	Glyma.07G263600	MDP0000136226;MDP0000231216		Prupe.4G015200	Tp57577_TGAC_v2_gene13053	STM, SHOOT MERISTEMLESS	KNOX/ELK homeobox transcription factor; Class I knotted-like homeodomain protein that is required for shoot apical meristem (SAM) formation during embryogenesis and for SAM function throughout the lifetime of the plant. Functions by preventing incorporation of cells in the meristem center into differentiating organ primordia; Belongs to the TALE/KNOX homeobox family
Phvul.008G114300	7	Yes	AT5G02030	Cucsa.175830	gene18718-v1.0-hybrid	Glyma.18G189700	MDP0000209399;MDP0000429775;MDP0000126587	Medtr7g065050	Prupe.6G263900		BLR, BELLRINGER	POX (plant homeobox) family protein; Transcription factor that is involved in the preservation of the spiral phyllotactic arrangement leading to a regular pattern of organ initiation. Required for maintenance of stem cell fate in the shoot apical meristem, and is essential for specifying floral primordia and establishing early internode patterning events during inflorescence development. Acts as …
Phvul.L003446	7	Yes	AT1G24260	Cucsa.349640		Glyma.05G148800;Glyma.08G105500	MDP0000220008	Medtr8g097090	Prupe.1G223600	Tp57577_TGAC_v2_gene17772	AGAMOUS-LIKE 9, AGL9, SEP3, SEPALLATA 3	K-box region and MADS-box transcription factor family protein; Probable transcription factor active in inflorescence development and floral organogenesis. Functions with SEPALLATA1/AGL2 and SEPALLATA2/AGL4 to ensure proper development of petals, stamens and carpels and to prevent the indeterminate growth of the flower meristem. Interacts with APETALA1, AGAMOUS or APETALA3/PISTILLATA to form compl…
Phvul.003G281000	7	Yes	AT1G26310;AT1G69120		gene04562-v1.0-hybrid	Glyma.16G091300	MDP0000013331;MDP0000269921	Medtr8g066260	Prupe.1G290600	Tp57577_TGAC_v2_gene3342	AP1, CAL	K-box region and MADS-box transcription factor family protein; Probable transcription factor that promotes early floral meristem identity in synergy with APETALA1, FRUITFULL and LEAFY. Is required subsequently for the transition of an inflorescence meristem into a floral meristem. Seems to be partially redundant to the function of APETALA1. Positively regulates the APETALA1 and LEAFY expression
Phvul.002G243200	7	Yes	AT4G18960	Cucsa.047280	gene24852-v1.0-hybrid	Glyma.05G163200;Glyma.08G120600	MDP0000324166;MDP0000250080		Prupe.4G070500	Tp57577_TGAC_v2_gene6763	AG, AGAMOUS	K-box region and MADS-box transcription factor family protein; Probable transcription factor involved in the control of organ identity during the early development of flowers. Is required for normal development of stamens and carpels in the wild-type flower. Plays a role in maintaining the determinacy of the floral meristem. Acts as C class cadastral protein by repressing the A class floral homeo…
Phvul.007G176000	7	Yes	AT3G54560	Cucsa.016400		Glyma.10G031200;Glyma.02G143200	MDP0000831145	Medtr1g071040	Prupe.8G233200	Tp57577_TGAC_v2_gene39152	HTA11, HISTONE H2A 11	Histone H2A variant 1; Variant histone H2A which may replace conventional H2A in a subset of nucleosomes. Nucleosomes wrap and compact DNA into chromatin, limiting DNA accessibility to the cellular machineries which require DNA as a template. Histones thereby play a central role in transcription regulation, DNA repair, DNA replication and chromosomal stability. DNA accessibility is regulated via …
Phvul.009G130000	7	Yes	AT5G20240	Cucsa.018420	gene11267-v1.0-hybrid	Glyma.04G245500	MDP0000286643	Medtr3g088615		Tp57577_TGAC_v2_gene28821	PI, PISTILLATA	K-box region and MADS-box transcription factor family protein; Probable transcription factor involved in the genetic control of flower development. Is required for normal development of petals and stamens in the wild-type flower. Forms a heterodimer with APETALA3 that is required for autoregulation of both AP3 and PI genes. AP3/PI heterodimer interacts with APETALA1 or SEPALLATA3 to form a ternar…
Phvul.001G068200	7	Yes	AT5G20240	Cucsa.018420	gene11267-v1.0-hybrid	Glyma.14G155100;Glyma.13G034100	MDP0000286643		Prupe.1G489400	Tp57577_TGAC_v2_gene30557	PI, PISTILLATA	K-box region and MADS-box transcription factor family protein; Probable transcription factor involved in the genetic control of flower development. Is required for normal development of petals and stamens in the wild-type flower. Forms a heterodimer with APETALA3 that is required for autoregulation of both AP3 and PI genes. AP3/PI heterodimer interacts with APETALA1 or SEPALLATA3 to form a ternar…
Phvul.005G074000	6	Yes	AT3G15270;AT1G53160	Cucsa.196000	gene00196-v1.0-hybrid	Glyma.12G226000;Glyma.13G274900	MDP0000861601;MDP0000156994;MDP0000158607		Prupe.4G177200
Phvul.009G143550	6	Yes	AT4G24620	Cucsa.160760	gene12096-v1.0-hybrid	Glyma.04G092400;Glyma.06G094300	MDP0000135060;MDP0000750318		Prupe.1G528400
Phvul.009G223800	6	Yes	AT5G20830;AT3G43190		gene12940-v1.0-hybrid	Glyma.15G182600;Glyma.09G073600	MDP0000415558;MDP0000872262;MDP0000250070;MDP0000132527;MDP0000160578;MDP0000215889	Medtr2g044070	Prupe.7G192300
Phvul.010G087900	6	Yes	AT2G45650		gene19428-v1.0-hybrid	Glyma.07G081300;Glyma.03G019400		Medtr8g033270	Prupe.2G151000	Tp57577_TGAC_v2_gene37724
Phvul.009G013900	6	Yes	AT3G54340	Cucsa.342790		Glyma.04G027200;Glyma.06G027200		Medtr3g113030	Prupe.1G371300	Tp57577_TGAC_v2_gene31198
Phvul.003G028800	5	Yes	AT1G68640	Cucsa.365420		Glyma.02G097900;Glyma.01G084200		Medtr5g054900		Tp57577_TGAC_v2_gene26320
Phvul.001G263400	5	Yes	AT1G24260	Cucsa.349640			MDP0000220008		Prupe.1G223600	Tp57577_TGAC_v2_gene17772
Phvul.008G157200	5	Yes	AT1G02065	Cucsa.120620	gene04786-v1.0-hybrid		MDP0000803116		Prupe.2G134900
Phvul.011G045000	5	Yes	AT4G39260;AT2G21660	Cucsa.109630	gene25231-v1.0-hybrid		MDP0000797759		Prupe.8G096400
Phvul.007G082000	4	Yes	AT5G50080			Glyma.10G223200;Glyma.20G168500		Medtr1g098460		Tp57577_TGAC_v2_gene17030
Phvul.006G001200	4	Yes	AT3G22240;AT3G22231;AT3G22235			Glyma.13G003300		Medtr3g081140	Prupe.3G187300;Prupe.3G187200
Phvul.003G039200	4	Yes	AT1G26310;AT1G69120		gene04562-v1.0-hybrid	Glyma.02G121600;Glyma.01G064200			Prupe.1G290600
Phvul.005G118100	3	Yes	AT3G44110;AT5G22060		gene00348-v1.0-hybrid	Glyma.13G311600;Glyma.12G190100
Phvul.001G215000	3	Yes	AT1G02400		gene24392-v1.0-hybrid	Glyma.03G221600;Glyma.19G218700
Phvul.008G283100	3	Yes	AT5G12840			Glyma.02G303800;Glyma.14G010000	MDP0000296077;MDP0000146933
Phvul.007G248000	2	Yes	AT3G57130;AT2G41370			Glyma.02G188700
Phvul.009G226800	8	No	AT2G05910	Cucsa.141820	gene12519-v1.0-hybrid	Glyma.09G070200;Glyma.15G178300	MDP0000304038;MDP0000381722;MDP0000126873	Medtr0650s0010	Prupe.7G196900	Tp57577_TGAC_v2_gene17983
Phvul.005G165600	8	No	AT1G51950;AT3G16500	Cucsa.278520	gene25723-v1.0-hybrid	Glyma.13G354100;Glyma.15G020300	MDP0000164095	Medtr2g100780	Prupe.3G058600	Tp57577_TGAC_v2_gene6600
Phvul.006G085600	8	No	AT1G17200	Cucsa.179760	gene10950-v1.0-hybrid	Glyma.18G045300;Glyma.11G208600	MDP0000673425	Medtr3g064310	Prupe.5G013700	Tp57577_TGAC_v2_gene35761
Phvul.008G036200	8	No	AT5G15410	Cucsa.157990	gene04348-v1.0-hybrid	Glyma.08G241600;Glyma.18G263900	MDP0000910032;MDP0000590954	Medtr7g012260	Prupe.3G259100	Tp57577_TGAC_v2_gene33461
Phvul.004G072400	8	No	AT3G27080	Cucsa.054120	gene25868-v1.0-hybrid	Glyma.19G072000;Glyma.05G079100	MDP0000188813;MDP0000282099	Medtr6g024140	Prupe.3G306200	Tp57577_TGAC_v2_gene15198
Phvul.002G126500	8	No	AT5G07840;AT5G61230	Cucsa.114710	gene24632-v1.0-hybrid	Glyma.01G150400;Glyma.09G215400	MDP0000307441	Medtr5g026550	Prupe.5G018400	Tp57577_TGAC_v2_gene39676
Phvul.009G112800	8	No	AT5G11700	Cucsa.160990	gene09027-v1.0-hybrid	Glyma.04G087300;Glyma.06G089000	MDP0000134760;MDP0000264568	Medtr3g110460	Prupe.1G443300	Tp57577_TGAC_v2_gene12472
Phvul.011G105100	8	No	AT5G20570	Cucsa.141790	gene18960-v1.0-hybrid;gene18964-v1.0-hybrid	Glyma.12G100300;Glyma.06G303600	MDP0000124128	Medtr4g046877	Prupe.2G152700;Prupe.2G152300	Tp57577_TGAC_v2_gene4597
Phvul.007G166600	8	No	AT4G03120	Cucsa.084690	gene27785-v1.0-hybrid	Glyma.02G152300	MDP0000933608;MDP0000250478	Medtr1g088990	Prupe.8G251800	Tp57577_TGAC_v2_gene15798
Phvul.006G060900	8	No	AT5G08180	Cucsa.113520	gene26171-v1.0-hybrid	Glyma.17G083200;Glyma.17G083500	MDP0000427753	Medtr4g112780	Prupe.5G212100	Tp57577_TGAC_v2_gene23901
Phvul.009G048900	8	No	AT5G53560	Cucsa.202340	gene12770-v1.0-hybrid	Glyma.06G133300;Glyma.04G231800	MDP0000581631	Medtr3g092095	Prupe.2G316100	Tp57577_TGAC_v2_gene33628
Phvul.004G116300	8	No	AT3G48970	Cucsa.313900	gene13269-v1.0-hybrid	Glyma.16G189200	MDP0000903122	Medtr6g045203	Prupe.2G294700	Tp57577_TGAC_v2_gene10750
Phvul.003G182900	8	No	AT1G69170	Cucsa.113410;Cucsa.198630	gene26117-v1.0-hybrid	Glyma.17G080700;Glyma.05G019000	MDP0000589558;MDP0000778465;MDP0000146640	Medtr2g461920	Prupe.5G208300	Tp57577_TGAC_v2_gene14358
Phvul.010G007900	8	No	AT3G54120	Cucsa.176060	gene18785-v1.0-hybrid	Glyma.03G076200	MDP0000219552	Medtr4g014700	Prupe.6G269700	Tp57577_TGAC_v2_gene5227
Phvul.008G230400	8	No	AT2G39795;AT3G55605	Cucsa.136250	gene20853-v1.0-hybrid	Glyma.14G065700;Glyma.02G251000	MDP0000165206;MDP0000235688;MDP0000314318	Medtr5g080880	Prupe.2G240700	Tp57577_TGAC_v2_gene25850;Tp57577_TGAC_v2_gene38424
Phvul.002G133800	8	No	AT1G31940	Cucsa.322190	gene13693-v1.0-hybrid	Glyma.09G210200;Glyma.01G010900	MDP0000232790	Medtr5g027940	Prupe.5G026000	Tp57577_TGAC_v2_gene19474
Phvul.010G117200	8	No	AT3G61890;AT2G46680	Cucsa.259560	gene18656-v1.0-hybrid	Glyma.16G021000;Glyma.07G052100	MDP0000316497	Medtr8g026960	Prupe.2G194400	Tp57577_TGAC_v2_gene15905
Phvul.002G136700	8	No	AT1G32210	Cucsa.322090	gene07583-v1.0-hybrid	Glyma.14G201900	MDP0000231337;MDP0000765438	Medtr3g023120	Prupe.4G286900;Prupe.8G007900	Tp57577_TGAC_v2_gene19425
Phvul.004G165700	8	No	AT4G28990	Cucsa.332370	gene30928-v1.0-hybrid	Glyma.07G084500;Glyma.09G192400	MDP0000457070;MDP0000462264;MDP0000244800	Medtr6g087890	Prupe.7G234000	Tp57577_TGAC_v2_gene10049
Phvul.003G195700	8	No	AT1G19000;AT1G74840	Cucsa.197320	gene09510-v1.0-hybrid	Glyma.17G094400;Glyma.05G032200	MDP0000199437;MDP0000149809;MDP0000230601	Medtr4g107230	Prupe.5G182000	Tp57577_TGAC_v2_gene38375
Phvul.002G254900	8	No	AT2G22170;AT4G39730	Cucsa.104490	gene16342-v1.0-hybrid	Glyma.05G179300;Glyma.08G137000	MDP0000399295;MDP0000408179	Medtr8g090315	Prupe.6G182600	Tp57577_TGAC_v2_gene2159
Phvul.001G251400	8	No	AT2G22170;AT4G39730	Cucsa.104490	gene16342-v1.0-hybrid	Glyma.11G239400	MDP0000399295;MDP0000408179	Medtr3g087490;Medtr3g087510	Prupe.6G182600	Tp57577_TGAC_v2_gene17832;Tp57577_TGAC_v2_gene17833
Phvul.009G224100	8	No	AT1G19230	Cucsa.011690	gene12928-v1.0-hybrid	Glyma.15G182000;Glyma.09G073200	MDP0000264232;MDP0000273819	Medtr2g043900	Prupe.7G193000	Tp57577_TGAC_v2_gene31741
Phvul.003G185300	8	No	AT1G18650	Cucsa.113180	gene25805-v1.0-hybrid	Glyma.17G077900	MDP0000289320;MDP0000208614;MDP0000128656;MDP0000325237	Medtr4g109490	Prupe.5G203900	Tp57577_TGAC_v2_gene2053
Phvul.001G196800	8	No	AT5G06510;AT3G05690	Cucsa.241980	gene18295-v1.0-hybrid	Glyma.19G200800;Glyma.03G203000	MDP0000588222;MDP0000375005;MDP0000129029	Medtr7g106450	Prupe.7G093100	Tp57577_TGAC_v2_gene31294
Phvul.003G050500	8	No	AT4G13830	Cucsa.256640	gene06547-v1.0-hybrid	Glyma.05G152800;Glyma.08G109700	MDP0000833769	Medtr8g081620	Prupe.1G163300	Tp57577_TGAC_v2_gene11800
Phvul.005G062800	8	No	AT1G17080	Cucsa.058170	gene31369-v1.0-hybrid	Glyma.13G261500;Glyma.15G245400	MDP0000152862;MDP0000165108	Medtr2g072210	Prupe.4G152400	Tp57577_TGAC_v2_gene6847
Phvul.003G145400	8	No	AT4G30210	Cucsa.092520;Cucsa.089340	gene16984-v1.0-hybrid	Glyma.17G063000;Glyma.13G096500	MDP0000167955;MDP0000315078	Medtr4g128020	Prupe.1G085400	Tp57577_TGAC_v2_gene5394
Phvul.003G024900	8	No	AT1G68760	Cucsa.284040;Cucsa.280810	gene02449-v1.0-hybrid;gene04464-v1.0-hybrid;gene03898-v1.0-hybrid	Glyma.01G090900	MDP0000120175;MDP0000177497;MDP0000235018	Medtr5g062660	Prupe.1G303000;Prupe.1G302800;Prupe.1G302900	Tp57577_TGAC_v2_gene33571
Phvul.003G234100	8	No	AT5G67620	Cucsa.103270	gene05781-v1.0-hybrid	Glyma.05G106700;Glyma.17G160100	MDP0000697477;MDP0000376155	Medtr4g097220	Prupe.6G219300	Tp57577_TGAC_v2_gene24258
Phvul.004G019900	8	No	AT5G14920	Cucsa.339410	gene28358-v1.0-hybrid	Glyma.19G013000;Glyma.13G069900	MDP0000269551;MDP0000126601;MDP0000735118;MDP0000663790;MDP0000901967;MDP0000157876	Medtr6g007897	Prupe.3G279800	Tp57577_TGAC_v2_gene31459
Phvul.009G233600	8	No	AT2G19350;AT4G29850	Cucsa.282050	gene12293-v1.0-hybrid	Glyma.15G168600;Glyma.09G062200	MDP0000222691;MDP0000241010	Medtr2g038550	Prupe.1G069900	Tp57577_TGAC_v2_gene31650
Phvul.003G101100	8	No	AT3G06390	Cucsa.253550	gene06735-v1.0-hybrid	Glyma.17G023000;Glyma.07G251300	MDP0000733336;MDP0000233691	Medtr4g118800	Prupe.1G141700	Tp57577_TGAC_v2_gene14964
Phvul.011G090100	8	No	AT2G27830	Cucsa.385390	gene14383-v1.0-hybrid	Glyma.11G189400;Glyma.12G084900	MDP0000124065;MDP0000124063	Medtr4g055420	Prupe.6G118800	Tp57577_TGAC_v2_gene2619
Phvul.002G112600	8	No	AT4G35770	Cucsa.044010	gene14514-v1.0-hybrid	Glyma.01G161500;Glyma.11G082300	MDP0000314081;MDP0000242052;MDP0000192492	Medtr5g023170	Prupe.7G176200	Tp57577_TGAC_v2_gene25142
Phvul.010G048400	8	No	AT2G45480	Cucsa.257800	gene19384-v1.0-hybrid	Glyma.01G144900;Glyma.03G021900	MDP0000204597	Medtr8g035910	Prupe.2G148100	Tp57577_TGAC_v2_gene17478
Phvul.007G143900	8	No	AT3G62700;AT2G47800	Cucsa.205650	gene10588-v1.0-hybrid	Glyma.10G019000	MDP0000138090	Medtr1g088680	Prupe.8G259800	Tp57577_TGAC_v2_gene34012
Phvul.008G113400	8	No	AT3G54000	Cucsa.066780	gene18734-v1.0-hybrid	Glyma.07G141000;Glyma.18G191000	MDP0000248781	Medtr0027s0090	Prupe.6G265300	Tp57577_TGAC_v2_gene13630
Phvul.002G234100	8	No	AT4G21610	Cucsa.126650	gene02402-v1.0-hybrid	Glyma.07G196200	MDP0000350023	Medtr4g088850	Prupe.4G046600	Tp57577_TGAC_v2_gene12128
Phvul.002G014901	8	No	AT4G37300	Cucsa.073080	gene24011-v1.0-hybrid	Glyma.01G190300	MDP0000310202	Medtr5g016450	Prupe.6G227700	Tp57577_TGAC_v2_gene26863
Phvul.008G093100	8	No	AT3G18880;AT1G49400	Cucsa.174780	gene26531-v1.0-hybrid	Glyma.01G125100;Glyma.18G206300;Glyma.07G155900	MDP0000143757;MDP0000118955;MDP0000481254	Medtr4g014360;Medtr6g005030	Prupe.6G124600;Prupe.1G001800	Tp57577_TGAC_v2_gene5271
Phvul.001G120400	8	No	AT2G21650;AT4G39250	Cucsa.377670;Cucsa.240590;Cucsa.377630;Cucsa.377650;Cucsa.377640	gene22167-v1.0-hybrid;gene25229-v1.0-hybrid	Glyma.03G125000	MDP0000260817;MDP0000336695	Medtr7g089210	Prupe.8G096300	Tp57577_TGAC_v2_gene16076
Phvul.008G156800	8	No	AT3G60520	Cucsa.120640	gene04777-v1.0-hybrid	Glyma.01G076200;Glyma.U015200	MDP0000138655	Medtr7g445390	Prupe.2G135200	Tp57577_TGAC_v2_gene39106
Phvul.008G101800	8	No	AT3G09390;AT5G02380	Cucsa.175430	gene18413-v1.0-hybrid	Glyma.07G132000	MDP0000821892;MDP0000296364	Medtr7g061018	Prupe.6G255100	Tp57577_TGAC_v2_gene23304
Phvul.011G169200	8	No	AT2G45070;AT3G60540	Cucsa.259840	gene04792-v1.0-hybrid	Glyma.03G034100;Glyma.01G133400	MDP0000239073	Medtr8g086330;Medtr4g028080	Prupe.2G136100	Tp57577_TGAC_v2_gene4965
Phvul.007G247500	8	No	AT3G56240	Cucsa.309040	gene23632-v1.0-hybrid	Glyma.10G112000	MDP0000204690;MDP0000201775	Medtr7g013660	Prupe.2G083400;Prupe.1G523200	Tp57577_TGAC_v2_gene33417
Phvul.002G121400	8	No	AT1G31760;AT2G35605	Cucsa.362570;Cucsa.257440	gene03112-v1.0-hybrid	Glyma.01G154200;Glyma.11G090400	MDP0000414235	Medtr5g025500	Prupe.2G106900	Tp57577_TGAC_v2_gene8987
Phvul.007G061300	8	No	AT3G22820	Cucsa.254600	gene28997-v1.0-hybrid	Glyma.10G244500;Glyma.20G149900	MDP0000154013	Medtr1g102940	Prupe.1G020800	Tp57577_TGAC_v2_gene26085
Phvul.011G153400	8	No	AT4G27260;AT5G54510	Cucsa.059560	gene03265-v1.0-hybrid	Glyma.06G260800;Glyma.12G141000	MDP0000262078;MDP0000402444;MDP0000132162	Medtr8g467000	Prupe.4G197000	Tp57577_TGAC_v2_gene10027
Phvul.008G136900	8	No	AT5G48480	Cucsa.343210	gene17452-v1.0-hybrid	Glyma.18G152900;Glyma.08G344200	MDP0000838695;MDP0000336630	Medtr7g052690	Prupe.8G190400	Tp57577_TGAC_v2_gene26804
Phvul.001G074600	8	No	AT5G25940	Cucsa.161010	gene09018-v1.0-hybrid	Glyma.17G192100	MDP0000198969	Medtr1g007360	Prupe.1G444300	Tp57577_TGAC_v2_gene12397
Phvul.003G282500	8	No	AT2G02130;AT1G61070;AT2G02120;AT2G02100	Cucsa.377360;Cucsa.377350	gene00897-v1.0-hybrid	Glyma.16G100400	MDP0000204533;MDP0000203619;MDP0000216636;MDP0000175504;MDP0000261585;MDP0000140596	Medtr8g070770	Prupe.1G341500	Tp57577_TGAC_v2_gene19837
Phvul.008G228300	8	No	AT3G55690;AT2G39870	Cucsa.164880	gene20875-v1.0-hybrid	Glyma.02G252700;Glyma.14G063900	MDP0000139221;MDP0000912495	Medtr5g081460	Prupe.2G243200	Tp57577_TGAC_v2_gene11407
Phvul.006G069300	8	No	AT3G47340	Cucsa.139320;Cucsa.056030	gene07938-v1.0-hybrid	Glyma.11G171400;Glyma.11G170300	MDP0000096208;MDP0000119630	Medtr3g464580	Prupe.6G054800	Tp57577_TGAC_v2_gene29022
Phvul.002G036900	8	No	AT5G17165;AT3G03150	Cucsa.093870	gene12618-v1.0-hybrid	Glyma.01G230200	MDP0000296095;MDP0000296346	Medtr5g008210	Prupe.2G323400	Tp57577_TGAC_v2_gene37953
Phvul.008G122400	8	No	AT3G24660	Cucsa.078460	gene17556-v1.0-hybrid	Glyma.08G357200;Glyma.18G175700	MDP0000259272;MDP0000302504	Medtr7g059225	Prupe.8G206900	Tp57577_TGAC_v2_gene23276
Phvul.001G008200	8	No	AT1G19850	Cucsa.342870	gene08492-v1.0-hybrid	Glyma.17G256500;Glyma.14G217700	MDP0000143749;MDP0000211459	Medtr1g024025	Prupe.1G368300	Tp57577_TGAC_v2_gene34351
Phvul.005G171800	8	No	AT3G15990	Cucsa.358960	gene05967-v1.0-hybrid	Glyma.15G014000;Glyma.13G360000	MDP0000317974	Medtr2g102243	Prupe.3G072000	Tp57577_TGAC_v2_gene24179
Phvul.005G023500	8	No	AT4G12290	Cucsa.302240	gene32284-v1.0-hybrid;gene32283-v1.0-hybrid	Glyma.10G090600;Glyma.15G276400	MDP0000197462	Medtr3g080500	Prupe.5G078900	Tp57577_TGAC_v2_gene29037
Phvul.002G330600	8	No	AT1G18260	Cucsa.121960	gene09370-v1.0-hybrid	Glyma.08G054900;Glyma.05G246700	MDP0000230259;MDP0000903428;MDP0000441149	Medtr8g107400	Prupe.5G234000	Tp57577_TGAC_v2_gene1449
Phvul.007G180300	8	No	AT5G27540	Cucsa.091540	gene22555-v1.0-hybrid	Glyma.10G154700;Glyma.20G233700	MDP0000208207;MDP0000320685	Medtr1g082870	Prupe.6G326600	Tp57577_TGAC_v2_gene13953
Phvul.007G032100	8	No	AT2G01210	Cucsa.283310	gene03676-v1.0-hybrid	Glyma.20G120700;Glyma.10G270600	MDP0000934381;MDP0000402658;MDP0000285813	Medtr1g109580	Prupe.1G316900	Tp57577_TGAC_v2_gene4897
Phvul.006G146100	8	No	AT4G22130	Cucsa.332700	gene19499-v1.0-hybrid	Glyma.15G111600;Glyma.09G007200	MDP0000307989;MDP0000206092	Medtr2g024330	Prupe.4G015700	Tp57577_TGAC_v2_gene12988
Phvul.003G202900	8	No	AT5G50210	Cucsa.098860	gene09966-v1.0-hybrid	Glyma.05G042400	MDP0000175305;MDP0000274925;MDP0000301800	Medtr4g104680	Prupe.5G164300	Tp57577_TGAC_v2_gene37491
Phvul.011G106801	8	No	AT3G21720	Cucsa.072810	gene23920-v1.0-hybrid	Glyma.12G100500;Glyma.06G303200	MDP0000269326;MDP0000216914	Medtr4g046757	Prupe.3G219100	Tp57577_TGAC_v2_gene19059
Phvul.004G143500	8	No	AT1G73360;AT1G17920	Cucsa.112320	gene09297-v1.0-hybrid	Glyma.16G217800;Glyma.09G168000	MDP0000765473;MDP0000840574	Medtr6g477820	Prupe.5G240900	Tp57577_TGAC_v2_gene24090
Phvul.007G224500	8	No	AT3G52990;AT2G36580	Cucsa.073770	gene30100-v1.0-hybrid	Glyma.13G149800;Glyma.10G065000	MDP0000193946;MDP0000124883	Medtr1g061630	Prupe.7G120700	Tp57577_TGAC_v2_gene5655
Phvul.001G185200	8	No	AT3G52990;AT2G36580	Cucsa.073770	gene30100-v1.0-hybrid	Glyma.19G190100	MDP0000193946;MDP0000124883	Medtr7g103420	Prupe.7G120700	Tp57577_TGAC_v2_gene31307
Phvul.003G051200	8	No	AT4G13940;AT3G23810	Cucsa.194030	gene06564-v1.0-hybrid	Glyma.08G108800;Glyma.05G152000	MDP0000212365;MDP0000679173	Medtr8g083090	Prupe.1G165200	Tp57577_TGAC_v2_gene11821
Phvul.008G243200	8	No	AT5G17380	Cucsa.215330	gene17932-v1.0-hybrid	Glyma.02G238800;Glyma.14G207700	MDP0000276721;MDP0000486589	Medtr6g004200	Prupe.3G150000	Tp57577_TGAC_v2_gene25203
Phvul.003G229000	8	No	AT1G32450	Cucsa.321620;Cucsa.313420	gene03243-v1.0-hybrid	Glyma.05G070600;Glyma.17G153300	MDP0000896511;MDP0000260604	Medtr4g098800	Prupe.5G042300	Tp57577_TGAC_v2_gene19201
Phvul.001G214000	8	No	AT4G02010	Cucsa.096660	gene31646-v1.0-hybrid	Glyma.19G217300;Glyma.03G220500	MDP0000150425;MDP0000303653	Medtr7g109670	Prupe.3G011000	Tp57577_TGAC_v2_gene4033
Phvul.003G209200	8	No	AT5G03860	Cucsa.391970	gene06389-v1.0-hybrid	Glyma.17G128100;Glyma.05G045900	MDP0000777702;MDP0000278714	Medtr8g028225	Prupe.5G154600	Tp57577_TGAC_v2_gene21293
Phvul.009G095900	8	No	AT5G11380	Cucsa.162160	gene11698-v1.0-hybrid	Glyma.06G071300;Glyma.04G069600	MDP0000282213;MDP0000274390;MDP0000284220	Medtr3g107740	Prupe.1G472400	Tp57577_TGAC_v2_gene28555
Phvul.001G210200	8	No	AT2G40940	Cucsa.205330	gene11090-v1.0-hybrid	Glyma.19G213300	MDP0000242413;MDP0000257135;MDP0000288468	Medtr7g109150	Prupe.8G265200	Tp57577_TGAC_v2_gene9631
Phvul.009G127500	8	No	AT1G77410	Cucsa.060550	gene11229-v1.0-hybrid	Glyma.06G115400;Glyma.04G247300	MDP0000316304	Medtr3g088520	Prupe.1G492800	Tp57577_TGAC_v2_gene13479
Phvul.009G159800	8	No	AT5G08500;AT5G23575	Cucsa.170070	gene12346-v1.0-hybrid	Glyma.06G161400;Glyma.04G203800	MDP0000321007	Medtr3g098210	Prupe.4G286100	Tp57577_TGAC_v2_gene7800
Phvul.001G167000	8	No	AT2G20320	Cucsa.348800	gene08359-v1.0-hybrid	Glyma.19G170000;Glyma.03G168600	MDP0000231176;MDP0000291334	Medtr7g099030	Prupe.8G213500	Tp57577_TGAC_v2_gene30853
Phvul.007G199900	8	No	AT4G16143	Cucsa.090870	gene31556-v1.0-hybrid	Glyma.20G239200;Glyma.10G148800	MDP0000288199	Medtr1g083810	Prupe.6G315900	Tp57577_TGAC_v2_gene2596
Phvul.003G152900	8	No	AT4G30520;AT2G23950	Cucsa.170840	gene27633-v1.0-hybrid	Glyma.02G207400;Glyma.17G070300	MDP0000935390	Medtr4g130210	Prupe.1G100800	Tp57577_TGAC_v2_gene24829
Phvul.004G000800	8	No	AT5G08570;AT5G63680	Cucsa.281060	gene00768-v1.0-hybrid	Glyma.05G000700;Glyma.19G000700	MDP0000183725	Medtr6g004020	Prupe.4G287000	Tp57577_TGAC_v2_gene25219
Phvul.004G150600	8	No	AT1G73590	Cucsa.121930	gene09384-v1.0-hybrid	Glyma.07G102500	MDP0000138035;MDP0000200231	Medtr6g069510	Prupe.5G233100	Tp57577_TGAC_v2_gene8634
Phvul.008G079500	8	No	AT3G08650	Cucsa.130720	gene13587-v1.0-hybrid	Glyma.09G271900;Glyma.18G217100	MDP0000864525;MDP0000568273	Medtr7g074060	Prupe.6G297500	Tp57577_TGAC_v2_gene24292
Phvul.002G237200	8	No	AT5G19820	Cucsa.334860	gene24823-v1.0-hybrid	Glyma.08G114900	MDP0000195272;MDP0000319238	Medtr8g085950	Prupe.6G004500	Tp57577_TGAC_v2_gene22957
Phvul.008G148700	8	No	AT3G27300;AT5G40760	Cucsa.357550	gene26419-v1.0-hybrid	Glyma.16G063200;Glyma.19G082300	MDP0000320714;MDP0000352053	Medtr7g037440	Prupe.3G300200	Tp57577_TGAC_v2_gene9068
Phvul.008G247400	8	No	AT2G30490	Cucsa.118880	gene28093-v1.0-hybrid	Glyma.14G205200;Glyma.02G236500	MDP0000229348	Medtr5g075450	Prupe.6G040400	Tp57577_TGAC_v2_gene18297
Phvul.005G136900	8	No	AT5G60450	Cucsa.052860	gene28545-v1.0-hybrid	Glyma.12G171000	MDP0000412781;MDP0000225980	Medtr2g093740	Prupe.6G097700	Tp57577_TGAC_v2_gene11562
Phvul.002G290100	8	No	AT1G63660	Cucsa.303210	gene29092-v1.0-hybrid	Glyma.05G208400;Glyma.08G015000	MDP0000313594;MDP0000930760	Medtr8g098325	Prupe.5G100800	Tp57577_TGAC_v2_gene12833
Phvul.002G046800	8	No	AT5G26340	Cucsa.254190;Cucsa.185560	gene05814-v1.0-hybrid	Glyma.11G004800;Glyma.01G238800	MDP0000261679;MDP0000193050	Medtr5g006070	Prupe.1G156300	Tp57577_TGAC_v2_gene37913
Phvul.005G081100	8	No	AT2G34250;AT1G29310	Cucsa.273590;Cucsa.336870	gene27286-v1.0-hybrid	Glyma.12G156800;Glyma.13G268600;Glyma.12G230900	MDP0000720186;MDP0000321041	Medtr8g058330;Medtr8g076770	Prupe.4G160300;Prupe.8G009900	Tp57577_TGAC_v2_gene16490;Tp57577_TGAC_v2_gene21545
Phvul.011G166200	8	No	AT2G34250;AT1G29310	Cucsa.273590;Cucsa.336870	gene27286-v1.0-hybrid	Glyma.12G156800;Glyma.13G268600;Glyma.12G230900	MDP0000720186;MDP0000321041	Medtr8g058330;Medtr8g076770	Prupe.4G160300;Prupe.8G009900	Tp57577_TGAC_v2_gene16490;Tp57577_TGAC_v2_gene21545
Phvul.001G176500	8	No	AT2G37160;AT3G53390	Cucsa.207250	gene09707-v1.0-hybrid	Glyma.19G180800;Glyma.03G180100	MDP0000233522;MDP0000213080	Medtr7g101110	Prupe.6G238200	Tp57577_TGAC_v2_gene18263
Phvul.007G100900	8	No	AT3G25620	Cucsa.194260	gene04467-v1.0-hybrid	Glyma.20G184900;Glyma.10G205600	MDP0000212834;MDP0000128300;MDP0000141390;MDP0000199621	Medtr1g093990	Prupe.1G302500	Tp57577_TGAC_v2_gene9798
Phvul.008G179000	8	No	AT5G49980;AT4G24390	Cucsa.311790;Cucsa.311780	gene12066-v1.0-hybrid	Glyma.14G179500;Glyma.02G211800	MDP0000809218;MDP0000135966	Medtr5g065490	Prupe.1G526900	Tp57577_TGAC_v2_gene4679
Phvul.003G051100	8	No	AT4G13930	Cucsa.194040	gene06563-v1.0-hybrid	Glyma.08G108900	MDP0000316281	Medtr8g081510;Medtr3g084310	Prupe.1G165100	Tp57577_TGAC_v2_gene25378
Phvul.008G256300	8	No	AT1G17745	Cucsa.192110	gene05700-v1.0-hybrid	Glyma.07G003400;Glyma.08G223300	MDP0000166138;MDP0000309160	Medtr4g005880	Prupe.3G168100	Tp57577_TGAC_v2_gene38707
Phvul.003G164000	8	No	AT2G26690	Cucsa.292790	gene31023-v1.0-hybrid	Glyma.17G115300;Glyma.13G167700	MDP0000222929;MDP0000163192	Medtr4g114340	Prupe.7G241900	Tp57577_TGAC_v2_gene15427
Phvul.002G101300	8	No	AT4G26390;AT5G56350	Cucsa.152650	gene01584-v1.0-hybrid	Glyma.07G224800;Glyma.20G024800	MDP0000472409;MDP0000871598;MDP0000300853	Medtr7g100760;Medtr4g083340	Prupe.6G001600	Tp57577_TGAC_v2_gene34095
Phvul.001G162800	8	No	AT4G28570	Cucsa.037200	gene08288-v1.0-hybrid;gene08285-v1.0-hybrid	Glyma.19G166500	MDP0000208936;MDP0000233110	Medtr7g097210	Prupe.8G219700	Tp57577_TGAC_v2_gene9201
Phvul.001G168800	8	No	AT4G29040;AT2G20140	Cucsa.089700	gene08420-v1.0-hybrid	Glyma.19G171700;Glyma.03G170600	MDP0000823038;MDP0000934414	Medtr1g069105	Prupe.8G208900	Tp57577_TGAC_v2_gene10057
Phvul.007G029900	8	No	AT1G68400	Cucsa.283380	gene03699-v1.0-hybrid	Glyma.10G271900	MDP0000265003;MDP0000620422	Medtr1g110280	Prupe.1G314900	Tp57577_TGAC_v2_gene4864
Phvul.008G014400	8	No	AT3G55410;AT5G65750	Cucsa.165420;Cucsa.002630	gene26673-v1.0-hybrid	Glyma.18G287400;Glyma.02G094300	MDP0000252894;MDP0000089058;MDP0000297746	Medtr7g023770	Prupe.2G230400;Prupe.2G230300	Tp57577_TGAC_v2_gene19184
Phvul.006G204400	8	No	AT5G12200	Cucsa.086920	gene15359-v1.0-hybrid	Glyma.15G055500	MDP0000248504	Medtr5g089280	Prupe.4G264100;Prupe.4G264000	Tp57577_TGAC_v2_gene16403;Tp57577_TGAC_v2_gene16412;Tp57577_TGAC_v2_gene16392
Phvul.004G088788	8	No	AT5G46050;AT5G46040	Cucsa.383440	gene11540-v1.0-hybrid;gene11542-v1.0-hybrid	Glyma.10G183900;Glyma.20G206300	MDP0000312901	Medtr1g075440	Prupe.1G045600	Tp57577_TGAC_v2_gene10056
Phvul.001G265900	8	No	AT4G14030;AT4G14040	Cucsa.135940	gene06581-v1.0-hybrid	Glyma.18G002800;Glyma.11G254300	MDP0000199671	Medtr3g084410	Prupe.1G167300	Tp57577_TGAC_v2_gene28943
Phvul.003G229100	8	No	AT5G46570	Cucsa.257160	gene10732-v1.0-hybrid	Glyma.05G070700	MDP0000092692	Medtr4g098740	Prupe.5G041700	Tp57577_TGAC_v2_gene28659
Phvul.010G123200	8	No	AT1G17290;AT1G72330	Cucsa.149230	gene05462-v1.0-hybrid	Glyma.07G045900;Glyma.16G013900	MDP0000168683	Medtr8g023140	Prupe.3G031100	Tp57577_TGAC_v2_gene8711
Phvul.003G240400	8	No	AT4G37250;AT2G23300	Cucsa.073140	gene24030-v1.0-hybrid	Glyma.05G097400;Glyma.17G167600	MDP0000157044;MDP0000276701	Medtr4g094958	Prupe.6G229200	Tp57577_TGAC_v2_gene28430
Phvul.011G060100	8	No	AT5G59010	Cucsa.138980	gene07775-v1.0-hybrid	Glyma.12G058100	MDP0000459059	Medtr4g065003	Prupe.6G065600	Tp57577_TGAC_v2_gene6849
Phvul.011G033000	8	No	AT1G60630;AT1G10850	Cucsa.372070	gene00857-v1.0-hybrid	Glyma.11G105000;Glyma.12G030000	MDP0000184133;MDP0000277070	Medtr4g074080	Prupe.1G343600	Tp57577_TGAC_v2_gene21566
Phvul.002G014300	8	No	AT2G23150	Cucsa.073010	gene24003-v1.0-hybrid	Glyma.01G190700;Glyma.11G051500	MDP0000238833;MDP0000249325;MDP0000238832;MDP0000276893	Medtr5g016270	Prupe.6G225900	Tp57577_TGAC_v2_gene26881
Phvul.008G261700	8	No	AT5G58760	Cucsa.139220	gene07891-v1.0-hybrid	Glyma.02G226300;Glyma.14G193200	MDP0000218998	Medtr5g070310	Prupe.6G058000	Tp57577_TGAC_v2_gene5774
Phvul.011G086700	8	No	AT3G44880	Cucsa.200390	gene01104-v1.0-hybrid	Glyma.12G082100;Glyma.11G192300	MDP0000315206	Medtr4g057200	Prupe.6G113600	Tp57577_TGAC_v2_gene36804
Phvul.001G136400	8	No	AT3G57610	Cucsa.357280	gene24704-v1.0-hybrid	Glyma.03G139200;Glyma.19G142400	MDP0000849495;MDP0000252318	Medtr7g092260	Prupe.5G015200;Prupe.8G156300	Tp57577_TGAC_v2_gene3862
Phvul.001G001300	8	No	AT1G20510	Cucsa.271970	gene08621-v1.0-hybrid	Glyma.14G223200	MDP0000716496;MDP0000376256	Medtr8g039720;Medtr1g026310	Prupe.1G355900	Tp57577_TGAC_v2_gene26372
Phvul.001G018700	8	No	AT2G26510	Cucsa.123400	gene15045-v1.0-hybrid	Glyma.17G245700;Glyma.14G079400	MDP0000258101;MDP0000221451;MDP0000304285	Medtr1g021120	Prupe.1G389400	Tp57577_TGAC_v2_gene13688
Phvul.003G170500	8	No	AT5G34850	Cucsa.249340	gene31129-v1.0-hybrid	Glyma.17G109400	MDP0000283500	Medtr4g115670	Prupe.7G250300	Tp57577_TGAC_v2_gene7625
Phvul.006G168300	8	No	AT4G32520	Cucsa.179980	gene09278-v1.0-hybrid	Glyma.13G222300	MDP0000264824;MDP0000055203;MDP0000201083;MDP0000295432	Medtr2g018290	Prupe.3G165800;Prupe.8G013000	Tp57577_TGAC_v2_gene20631
Phvul.006G035500	8	No	AT2G42790;AT3G58750	Cucsa.139700	gene00583-v1.0-hybrid	Glyma.08G311200;Glyma.18G104400	MDP0000252304;MDP0000183718	Medtr3g048920	Prupe.3G169400	Tp57577_TGAC_v2_gene12698
Phvul.004G114600	8	No	AT3G48990	Cucsa.129590	gene32451-v1.0-hybrid	Glyma.09G138100	MDP0000615956;MDP0000127923	Medtr3g035130	Prupe.5G097700	Tp57577_TGAC_v2_gene8165
Phvul.009G191100	8	No	AT1G74030	Cucsa.198370	gene26175-v1.0-hybrid	Glyma.06G208200;Glyma.04G144300	MDP0000039653;MDP0000155746	Medtr2g056190	Prupe.5G212800	Tp57577_TGAC_v2_gene21308
Phvul.008G133900	8	No	AT3G02090	Cucsa.081570	gene04305-v1.0-hybrid	Glyma.08G346200;Glyma.18G156500	MDP0000153355;MDP0000142037;MDP0000549292;MDP0000729076;MDP0000274062	Medtr7g053330	Prupe.3G256900	Tp57577_TGAC_v2_gene1214
Phvul.001G014000	8	No	AT1G75220;AT1G19450	Cucsa.342370;Cucsa.232130	gene15153-v1.0-hybrid	Glyma.17G251100;Glyma.14G074100	MDP0000341008	Medtr1g022315	Prupe.1G378500	Tp57577_TGAC_v2_gene20169
Phvul.006G096100	8	No	AT1G08860	Cucsa.178900	gene22362-v1.0-hybrid;gene22365-v1.0-hybrid	Glyma.19G239500;Glyma.03G242200;Glyma.03G242100	MDP0000304174;MDP0000194294;MDP0000286559	Medtr1g048160;Medtr7g114130	Prupe.6G333400	Tp57577_TGAC_v2_gene7008
Phvul.004G142900	8	No	AT1G48410	Cucsa.112480	gene09290-v1.0-hybrid	Glyma.09G167100;Glyma.16G217300	MDP0000069525;MDP0000305971	Medtr6g477980	Prupe.5G241600	Tp57577_TGAC_v2_gene24085
Phvul.001G051300	8	No	AT2G25490	Cucsa.310350	gene11633-v1.0-hybrid	Glyma.14G116800	MDP0000280142;MDP0000239011;MDP0000429728;MDP0000314942	Medtr1g012520	Prupe.1G480700	Tp57577_TGAC_v2_gene15644
Phvul.007G062900	8	No	AT3G22890;AT4G14680	Cucsa.254710	gene29029-v1.0-hybrid	Glyma.20G151500;Glyma.10G242600	MDP0000263161	Medtr1g102550	Prupe.1G023000	Tp57577_TGAC_v2_gene26095
Phvul.008G045400	8	No	AT1G05940	Cucsa.121170	gene04936-v1.0-hybrid	Glyma.09G242000;Glyma.18G253600	MDP0000264870;MDP0000298370	Medtr7g007850	Prupe.2G127800	Tp57577_TGAC_v2_gene12285
Phvul.002G324700	8	No	AT2G32730;AT1G04810	Cucsa.193860	gene29932-v1.0-hybrid	Glyma.05G241500;Glyma.08G048800	MDP0000141874;MDP0000221892	Medtr8g106120;Medtr2g067250	Prupe.1G006500;Prupe.1G554900	Tp57577_TGAC_v2_gene12873
Phvul.003G212400	8	No	AT1G12640;AT1G63050	Cucsa.041600	gene32386-v1.0-hybrid	Glyma.05G049500;Glyma.17G131500	MDP0000194683;MDP0000077736	Medtr4g102750	Prupe.5G091400	Tp57577_TGAC_v2_gene19221
Phvul.007G236600	8	No	AT2G33150	Cucsa.266270;Cucsa.256220	gene29891-v1.0-hybrid	Glyma.10G124700;Glyma.20G077000	MDP0000129664	Medtr1g047210	Prupe.1G003300	Tp57577_TGAC_v2_gene10095
Phvul.002G304900	8	No	AT4G29490	Cucsa.397160	gene11393-v1.0-hybrid	Glyma.05G222900	MDP0000151748;MDP0000285617	Medtr8g101730	Prupe.7G213700	Tp57577_TGAC_v2_gene25466
Phvul.006G209300	8	No	AT1G43710	Cucsa.363630	gene32644-v1.0-hybrid	Glyma.08G181700;Glyma.15G050600	MDP0000204933;MDP0000124089	Medtr2g008120	Prupe.8G026000	Tp57577_TGAC_v2_gene19722
Phvul.011G104200	8	No	AT3G21690	Cucsa.148490;Cucsa.148500;Cucsa.148480;Cucsa.126010	gene19600-v1.0-hybrid	Glyma.06G305200	MDP0000301374	Medtr4g048000	Prupe.3G217600	Tp57577_TGAC_v2_gene4198
Phvul.011G148800	8	No	AT5G54080	Cucsa.273420	gene27194-v1.0-hybrid	Glyma.12G158600;Glyma.06G234200	MDP0000161243;MDP0000134935	Medtr8g463280	Prupe.4G172100	Tp57577_TGAC_v2_gene22540
Phvul.009G128500	8	No	AT1G77380	Cucsa.328190;Cucsa.125300	gene11247-v1.0-hybrid;gene11245-v1.0-hybrid	Glyma.04G246400;Glyma.06G116400	MDP0000383777;MDP0000218097;MDP0000790376	Medtr3g088475;Medtr3g088455	Prupe.1G491300;Prupe.4G277700;Prupe.1G491000	Tp57577_TGAC_v2_gene13462
Phvul.007G258000	8	No	AT5G06820	Cucsa.242810	gene22662-v1.0-hybrid	Glyma.10G091400;Glyma.02G177000	MDP0000154499;MDP0000201937	Medtr1g053525	Prupe.7G074000	Tp57577_TGAC_v2_gene24915
Phvul.006G080300	8	No	AT5G58290	Cucsa.118870	gene14260-v1.0-hybrid	Glyma.11G199900;Glyma.18G050900	MDP0000221873;MDP0000592685	Medtr3g062510	Prupe.6G039300	Tp57577_TGAC_v2_gene13897
Phvul.008G018400	8	No	AT2G31660	Cucsa.381280	gene22430-v1.0-hybrid	Glyma.08G258700;Glyma.18G282800	MDP0000258120;MDP0000259553	Medtr7g021500	Prupe.1G180500	Tp57577_TGAC_v2_gene2948
Phvul.003G225100	8	No	AT5G07440	Cucsa.093950;Cucsa.129100	gene10784-v1.0-hybrid	Glyma.17G148000;Glyma.05G066200	MDP0000499580	Medtr4g099320	Prupe.5G056900	Tp57577_TGAC_v2_gene17120
Phvul.008G126100	8	No	AT1G16180	Cucsa.106000	gene15895-v1.0-hybrid	Glyma.18G170200;Glyma.08G353600	MDP0000304679	Medtr7g057720	Prupe.3G105800	Tp57577_TGAC_v2_gene23279
Phvul.005G083200	8	No	AT3G15430	Cucsa.123260	gene31269-v1.0-hybrid	Glyma.12G222600;Glyma.13G279000	MDP0000195048	Medtr2g079610	Prupe.4G185200	Tp57577_TGAC_v2_gene38945
Phvul.010G076000	8	No	AT3G51840	Cucsa.176490	gene13457-v1.0-hybrid	Glyma.03G056400	MDP0000240458	Medtr7g068850	Prupe.6G279200	Tp57577_TGAC_v2_gene8416
Phvul.006G121300	8	No	AT1G48100	Cucsa.135180	gene23005-v1.0-hybrid	Glyma.09G031600;Glyma.15G136700	MDP0000470297;MDP0000296416	Medtr2g032710	Prupe.1G110100	Tp57577_TGAC_v2_gene30808
Phvul.003G207400	8	No	AT1G67750	Cucsa.391620	gene10004-v1.0-hybrid	Glyma.17G126500;Glyma.05G044000	MDP0000718765;MDP0000394944;MDP0000573746;MDP0000201389	Medtr4g104320	Prupe.5G161300	Tp57577_TGAC_v2_gene37540
Phvul.004G085700	8	No	AT1G71870	Cucsa.079880	gene27499-v1.0-hybrid	Glyma.02G075300;Glyma.16G157300	MDP0000257852;MDP0000317628	Medtr6g043810	Prupe.8G052000	Tp57577_TGAC_v2_gene15330
Phvul.010G127300	8	No	AT3G14100	Cucsa.149440;Cucsa.360070	gene05386-v1.0-hybrid	Glyma.07G041500	MDP0000149711	Medtr8g022050	Prupe.3G037700	Tp57577_TGAC_v2_gene29996
Phvul.001G224000	8	No	AT1G56590	Cucsa.180660	gene00241-v1.0-hybrid	Glyma.03G230200;Glyma.19G227500	MDP0000024218	Medtr7g111870	Prupe.6G309600	Tp57577_TGAC_v2_gene1623
Phvul.007G146300	8	No	AT2G47650;AT3G62830	Cucsa.097090	gene10606-v1.0-hybrid	Glyma.10G018400	MDP0000316092	Medtr1g088480	Prupe.8G261400	Tp57577_TGAC_v2_gene33999
Phvul.010G162700	8	No	AT5G48930	Cucsa.105970	gene34065-v1.0-hybrid;gene34081-v1.0-hybrid;gene34032-v1.0-hybrid;gene01943-v1.0-hybrid;gene34068-v1.0-hybrid;gene34602-v1.0-hybrid	Glyma.08G220200;Glyma.07G021600	MDP0000264424;MDP0000307780	Medtr4g007540	Prupe.3G101900	Tp57577_TGAC_v2_gene3341
Phvul.008G003900	8	No	AT5G13390	Cucsa.095820	gene23027-v1.0-hybrid	Glyma.18G298700	MDP0000316680;MDP0000292260	Medtr7g006760	Prupe.1G213300	Tp57577_TGAC_v2_gene9702
Phvul.001G025900	8	No	AT1G49840;AT3G19540	Cucsa.395780;Cucsa.352670	gene02540-v1.0-hybrid	Glyma.14G087300;Glyma.17G237000	MDP0000200847	Medtr1g018620	Prupe.1G426600	Tp57577_TGAC_v2_gene3747
Phvul.005G048700	8	No	AT1G16350;AT1G79470	Cucsa.239930	gene18473-v1.0-hybrid	Glyma.15G263100	MDP0000753637;MDP0000513733;MDP0000280612	Medtr7g085560	Prupe.4G129200	Tp57577_TGAC_v2_gene5871
Phvul.003G059000	8	No	AT2G43800	Cucsa.050470	gene10130-v1.0-hybrid	Glyma.02G139500;Glyma.07G206000	MDP0000194508	Medtr4g087890	Prupe.7G267500	Tp57577_TGAC_v2_gene23513
Phvul.007G057500	8	No	AT3G22440;AT4G14900	Cucsa.239470	gene09854-v1.0-hybrid	Glyma.10G248000;Glyma.20G146100	MDP0000155341;MDP0000256238	Medtr1g103710	Prupe.1G013700	Tp57577_TGAC_v2_gene5544
Phvul.007G088200	8	No	AT1G22710;AT1G71880;AT1G66570;AT2G14670;AT1G71890;AT5G43610	Cucsa.265590	gene27493-v1.0-hybrid	Glyma.10G217900	MDP0000426862	Medtr1g096910	Prupe.8G052700	Tp57577_TGAC_v2_gene15708
Phvul.001G077700	8	No	AT4G16130	Cucsa.397710;Cucsa.311220	gene08751-v1.0-hybrid	Glyma.14G138300;Glyma.17G194400	MDP0000205433;MDP0000153379	Medtr1g009190	Prupe.1G456000	Tp57577_TGAC_v2_gene12004
Phvul.007G021200	8	No	AT3G54250;AT2G38700	Cucsa.309050	gene23657-v1.0-hybrid	Glyma.10G279800;Glyma.20G109900	MDP0000156057;MDP0000135982	Medtr1g112230	Prupe.2G078900	Tp57577_TGAC_v2_gene2474
Phvul.001G024500	8	No	AT5G43060;AT1G47128	Cucsa.219630	gene09148-v1.0-hybrid	Glyma.17G239000;Glyma.14G085800	MDP0000242622;MDP0000231666	Medtr1g018840	Prupe.1G431000	Tp57577_TGAC_v2_gene3752
Phvul.001G001900	8	No	AT1G76130	Cucsa.271900	gene08602-v1.0-hybrid	Glyma.14G222600	MDP0000167257	Medtr1g026170	Prupe.1G357800	Tp57577_TGAC_v2_gene26412
Phvul.009G117900	8	No	AT4G02600	Cucsa.362630	gene10558-v1.0-hybrid	Glyma.04G002400;Glyma.06G002000	MDP0000119433;MDP0000146276	Medtr3g118190	Prupe.8G257400	Tp57577_TGAC_v2_gene38504
Phvul.010G057800	8	No	AT1G61670	Cucsa.143850	gene21363-v1.0-hybrid	Glyma.07G107900	MDP0000150265;MDP0000258233;MDP0000239706;MDP0000190324;MDP0000287403;MDP0000123982	Medtr8g005485;Medtr8g005790	Prupe.6G294600	Tp57577_TGAC_v2_gene28725
Phvul.008G288400	8	No	AT5G48230	Cucsa.100250	gene15533-v1.0-hybrid	Glyma.02G308500;Glyma.14G004600	MDP0000231084;MDP0000235454	Medtr5g098310	Prupe.3G196800	Tp57577_TGAC_v2_gene15057
Phvul.010G117100	8	No	AT3G61880;AT2G46660	Cucsa.120790	gene18659-v1.0-hybrid	Glyma.16G021200;Glyma.07G052300	MDP0000140803	Medtr8g027040	Prupe.2G194200	Tp57577_TGAC_v2_gene15898
Phvul.001G000700	8	No	AT2G33630	Cucsa.272410	gene29340-v1.0-hybrid	Glyma.17G262100;Glyma.14G223900	MDP0000477221	Medtr1g026540	Prupe.5G005700	Tp57577_TGAC_v2_gene26383
Phvul.007G255600	8	No	AT3G57680	Cucsa.357250	gene14365-v1.0-hybrid	Glyma.10G094900	MDP0000305189	Medtr1g052135	Prupe.7G068000	Tp57577_TGAC_v2_gene22782
Phvul.001G038800	8	No	AT5G21482	Cucsa.299790	gene15382-v1.0-hybrid;gene30442-v1.0-hybrid	Glyma.14G099000	MDP0000238100;MDP0000279125	Medtr1g015410	Prupe.1G404300	Tp57577_TGAC_v2_gene38831
Phvul.011G032200	8	No	AT3G19895	Cucsa.373400	gene00836-v1.0-hybrid	Glyma.11G104000;Glyma.12G028900	MDP0000195929	Medtr4g074220	Prupe.1G344700	Tp57577_TGAC_v2_gene21565
Phvul.008G028900	8	No	AT5G15650;AT3G02230	Cucsa.174470	gene26116-v1.0-hybrid	Glyma.08G249900;Glyma.18G272200	MDP0000394728	Medtr7g015970	Prupe.3G249900	Tp57577_TGAC_v2_gene23390
Phvul.006G159600	8	No	AT5G18840	Cucsa.363370	gene06691-v1.0-hybrid	Glyma.13G213200;Glyma.15G099500;Glyma.13G213300	MDP0000282889	Medtr4g118610;Medtr2g020710	Prupe.1G144800;Prupe.1G144900	Tp57577_TGAC_v2_gene14953
Phvul.001G147100	8	No	AT2G48020	Cucsa.184350	gene27746-v1.0-hybrid;gene27745-v1.0-hybrid;gene27747-v1.0-hybrid	Glyma.03G149200	MDP0000325761	Medtr7g094450;Medtr7g094110	Prupe.8G248600;Prupe.8G248500;Prupe.8G248700	Tp57577_TGAC_v2_gene32813
Phvul.003G211900	8	No	AT1G12730;AT1G63110	Cucsa.302800	gene32392-v1.0-hybrid	Glyma.17G131000	MDP0000136501	Medtr4g102820	Prupe.5G091900	Tp57577_TGAC_v2_gene23260;Tp57577_TGAC_v2_gene19222
Phvul.008G076400	8	No	AT4G00090	Cucsa.257640	gene19404-v1.0-hybrid	Glyma.09G269300;Glyma.18G220700	MDP0000322005	Medtr7g074890	Prupe.2G145000	Tp57577_TGAC_v2_gene29407
Phvul.007G249500	8	No	AT3G57220;AT2G41490	Cucsa.018040	gene21945-v1.0-hybrid	Glyma.10G105900;Glyma.02G190700	MDP0000213564;MDP0000163119	Medtr0012s0090;Medtr3g045150	Prupe.1G032300;Prupe.7G050100	Tp57577_TGAC_v2_gene19664
Phvul.005G059200	8	No	AT1G16300;AT1G79530	Cucsa.239880;Cucsa.118530	gene18492-v1.0-hybrid	Glyma.03G092700;Glyma.16G081400	MDP0000198482;MDP0000165534	Medtr2g065470	Prupe.4G131700	Tp57577_TGAC_v2_gene1595
Phvul.008G015500	8	No	AT2G39450	Cucsa.165610	gene26732-v1.0-hybrid	Glyma.18G286100;Glyma.02G095400	MDP0000470237;MDP0000252427	Medtr7g022890	Prupe.2G227500	Tp57577_TGAC_v2_gene15509
Phvul.L005001	8	No	AT1G64660	Cucsa.322540	gene01897-v1.0-hybrid	Glyma.10G172700	MDP0000155799;MDP0000180326	Medtr1g077890	Prupe.5G129800	Tp57577_TGAC_v2_gene21332
Phvul.008G008100	8	No	AT5G38200;AT1G66860	Cucsa.088040	gene03683-v1.0-hybrid	Glyma.18G294300;Glyma.02G088800	MDP0000666670;MDP0000299256	Medtr7g082570	Prupe.3G147100	Tp57577_TGAC_v2_gene4923
Phvul.011G207100	8	No	AT3G54450	Cucsa.307950	gene14295-v1.0-hybrid	Glyma.15G236100;Glyma.13G197500	MDP0000534716	Medtr8g038880	Prupe.2G035400	Tp57577_TGAC_v2_gene17815
Phvul.001G121400	8	No	AT1G05055	Cucsa.128880	gene28559-v1.0-hybrid	Glyma.11G073900;Glyma.19G129000	MDP0000188760	Medtr7g089440	Prupe.6G097100	Tp57577_TGAC_v2_gene16093
Phvul.011G064600	8	No	AT2G28840	Cucsa.172430	gene14115-v1.0-hybrid	Glyma.11G140000;Glyma.12G063600	MDP0000137802	Medtr4g063830	Prupe.6G079100	Tp57577_TGAC_v2_gene14473
Phvul.L004743	8	No	AT2G28840	Cucsa.172430	gene14115-v1.0-hybrid	Glyma.13G335300;Glyma.15G039100	MDP0000137802	Medtr2g096760	Prupe.6G079100	Tp57577_TGAC_v2_gene34298
Phvul.007G165200	8	No	AT2G47850	Cucsa.253390	gene24932-v1.0-hybrid	Glyma.02G153700;Glyma.10G020700	MDP0000808281;MDP0000207283	Medtr1g088875	Prupe.8G254900	Tp57577_TGAC_v2_gene33955
Phvul.003G126300	8	No	AT4G33150	Cucsa.142100	gene12969-v1.0-hybrid	Glyma.17G044300;Glyma.13G115500	MDP0000233075;MDP0000292807	Medtr4g124470	Prupe.7G189800	Tp57577_TGAC_v2_gene12649
Phvul.009G039900	8	No	AT1G18010;AT1G18000	Cucsa.397670;Cucsa.397660	gene12436-v1.0-hybrid;gene12430-v1.0-hybrid	Glyma.04G226100;Glyma.06G138800	MDP0000547450;MDP0000841708;MDP0000270448	Medtr3g093290;Medtr3g093270	Prupe.2G321300	Tp57577_TGAC_v2_gene29284
Phvul.003G228800	8	No	AT1G32380;AT2G35390	Cucsa.313440	gene10752-v1.0-hybrid	Glyma.17G153200;Glyma.05G070500	MDP0000241227;MDP0000259687	Medtr4g098820	Prupe.5G043200	Tp57577_TGAC_v2_gene19200
Phvul.005G153700	8	No	AT3G59530	Cucsa.251750	gene01674-v1.0-hybrid	Glyma.15G029300;Glyma.13G345100	MDP0000255954	Medtr2g099030	Prupe.1G192200	Tp57577_TGAC_v2_gene18852
Phvul.008G024100	8	No	AT5G38820;AT3G30390	Cucsa.178470	gene04193-v1.0-hybrid	Glyma.18G276800;Glyma.08G254200	MDP0000246948;MDP0000293465	Medtr7g017630	Prupe.3G246600	Tp57577_TGAC_v2_gene3301
Phvul.006G208000	8	No	AT1G80670	Cucsa.237280	gene16077-v1.0-hybrid	Glyma.08G180700;Glyma.15G051700	MDP0000188297;MDP0000165292	Medtr2g008410	Prupe.7G019500;Prupe.1G558700;Prupe.5G049100	Tp57577_TGAC_v2_gene13617
Phvul.003G098200	8	No	AT4G15530	Cucsa.253790	gene06640-v1.0-hybrid	Glyma.07G253700;Glyma.17G020600	MDP0000789992;MDP0000130296;MDP0000130293	Medtr4g118350	Prupe.1G146600	Tp57577_TGAC_v2_gene28132
Phvul.010G139300	8	No	AT3G13750	Cucsa.229010	gene23065-v1.0-hybrid	Glyma.07G010400;Glyma.08G193500	MDP0000127542;MDP0000416548	Medtr8g016230	Prupe.3G050200	Tp57577_TGAC_v2_gene7926
Phvul.009G124700	8	No	AT1G21870;AT1G77610	Cucsa.125530	gene11167-v1.0-hybrid	Glyma.06G112800;Glyma.04G250000	MDP0000050524	Medtr1g030320	Prupe.1G499700	Tp57577_TGAC_v2_gene25797
Phvul.011G157500	8	No	AT5G53970	Cucsa.122880	gene24982-v1.0-hybrid	Glyma.06G235500	MDP0000180890	Medtr8g061360	Prupe.4G174400	Tp57577_TGAC_v2_gene28173
Phvul.008G194300	8	No	AT1G06570	Cucsa.058800	gene28754-v1.0-hybrid	Glyma.14G030400	MDP0000806502	Medtr5g091060;Medtr5g090990;Medtr1g022325	Prupe.3G177700	Tp57577_TGAC_v2_gene10168
Phvul.007G062500	8	No	AT3G22880	Cucsa.254660	gene11463-v1.0-hybrid	Glyma.10G243200	MDP0000288182	Medtr1g102670	Prupe.1G022500	Tp57577_TGAC_v2_gene26112
Phvul.005G183600	8	No	AT5G25900	Cucsa.123350	gene08176-v1.0-hybrid	Glyma.13G371400;Glyma.15G002200	MDP0000221442;MDP0000299804;MDP0000246689;MDP0000201930	Medtr2g105360	Prupe.1G388500	Tp57577_TGAC_v2_gene35981
Phvul.008G269300	8	No	AT4G26910;AT5G55070	Cucsa.007330	gene03335-v1.0-hybrid	Glyma.02G292500;Glyma.14G022100	MDP0000204836;MDP0000203543	Medtr5g093300;Medtr2g006820	Prupe.4G216900	Tp57577_TGAC_v2_gene1213
Phvul.008G053700	8	No	AT3G02750	Cucsa.189460	gene16814-v1.0-hybrid	Glyma.09G249700;Glyma.18G242700	MDP0000260361;MDP0000790649	Medtr7g080170	Prupe.6G362100	Tp57577_TGAC_v2_gene31798
Phvul.001G205800	8	No	AT2G47760	Cucsa.205720	gene10569-v1.0-hybrid	Glyma.19G210000;Glyma.03G213200	MDP0000161757	Medtr7g108620	Prupe.8G258400	Tp57577_TGAC_v2_gene9626
Phvul.001G183900	8	No	AT2G36660	Cucsa.378900	gene00945-v1.0-hybrid	Glyma.03G188500;Glyma.19G188700	MDP0000283466	Medtr7g102730	Prupe.7G122400	Tp57577_TGAC_v2_gene27116
Phvul.007G273500	8	No	AT1G04410;AT5G43330	Cucsa.383610	gene11464-v1.0-hybrid	Glyma.10G006500;Glyma.02G005500	MDP0000174740	Medtr1g043040	Prupe.1G039300	Tp57577_TGAC_v2_gene25158
Phvul.L004901	8	No	AT4G24140	Cucsa.304260	gene01893-v1.0-hybrid	Glyma.10G172600	MDP0000310704	Medtr1g077930	Prupe.5G130800	Tp57577_TGAC_v2_gene34819
Phvul.001G017900	8	No	AT2G26490	Cucsa.342030	gene15059-v1.0-hybrid	Glyma.17G246400	MDP0000904379;MDP0000898473	Medtr1g021590	Prupe.1G386600	Tp57577_TGAC_v2_gene15737
Phvul.003G180900	8	No	AT5G08170	Cucsa.198430	gene26169-v1.0-hybrid	Glyma.17G083400	MDP0000255149	Medtr4g112810	Prupe.5G211900	Tp57577_TGAC_v2_gene2028
Phvul.003G160500	8	No	AT3G15610;AT1G52730	Cucsa.092110	gene30966-v1.0-hybrid	Glyma.05G010900;Glyma.17G118600	MDP0000266224;MDP0000323946;MDP0000266916;MDP0000280567	Medtr2g054920	Prupe.7G237000	Tp57577_TGAC_v2_gene1719
Phvul.010G111300	8	No	AT4G01100	Cucsa.258840	gene18908-v1.0-hybrid	Glyma.07G058100;Glyma.16G027100	MDP0000230407	Medtr8g027975	Prupe.5G115400	Tp57577_TGAC_v2_gene7660
Phvul.006G218500	8	No	AT5G49945;AT4G24330	Cucsa.074800	gene29202-v1.0-hybrid	Glyma.12G167500	MDP0000195864;MDP0000140525;MDP0000725398;MDP0000498369	Medtr2g005930	Prupe.1G577500	Tp57577_TGAC_v2_gene2147
Phvul.001G086600	8	No	AT5G14040	Cucsa.317680	gene01383-v1.0-hybrid	Glyma.19G101100	MDP0000214285;MDP0000137665;MDP0000315710;MDP0000943164	Medtr7g083790	Prupe.3G312300	Tp57577_TGAC_v2_gene17459
Phvul.003G131600	8	No	AT2G06050	Cucsa.141650	gene12478-v1.0-hybrid;gene12480-v1.0-hybrid	Glyma.13G109700;Glyma.17G050000	MDP0000315273;MDP0000311924;MDP0000273180;MDP0000399594;MDP0000186231;MDP0000682144	Medtr4g125470	Prupe.7G200800	Tp57577_TGAC_v2_gene9434
Phvul.006G037800	8	No	AT5G54800	Cucsa.356880;Cucsa.059800	gene03202-v1.0-hybrid	Glyma.18G102700;Glyma.08G312400	MDP0000205035;MDP0000150528;MDP0000139910	Medtr3g049400	Prupe.4G207800	Tp57577_TGAC_v2_gene13541
Phvul.009G153400	8	No	AT5G63840	Cucsa.228080	gene24190-v1.0-hybrid	Glyma.04G209000	MDP0000178546;MDP0000144090;MDP0000139428	Medtr3g096870	Prupe.4G277800	Tp57577_TGAC_v2_gene33584
Phvul.010G081600	8	No	AT4G08900;AT4G08870	Cucsa.362680	gene03912-v1.0-hybrid	Glyma.01G140200;Glyma.17G131300	MDP0000192597;MDP0000571928	Medtr4g024960	Prupe.2G142300	Tp57577_TGAC_v2_gene7599
Phvul.004G122500	8	No	AT1G12580	Cucsa.302710	gene32375-v1.0-hybrid	Glyma.16G199400	MDP0000265328	Medtr1g101630	Prupe.2G289000	Tp57577_TGAC_v2_gene17404
Phvul.011G041600	8	No	AT4G39090;AT2G21430	Cucsa.109280	gene01608-v1.0-hybrid	Glyma.12G039400;Glyma.11G113500	MDP0000189200;MDP0000185769	Medtr4g071060	Prupe.8G088700	Tp57577_TGAC_v2_gene30508
Phvul.L001743	8	No	AT1G07750;AT2G28680	Cucsa.240840	gene08645-v1.0-hybrid;gene13985-v1.0-hybrid;gene13983-v1.0-hybrid	Glyma.15G042100	MDP0000593991;MDP0000161376;MDP0000668135;MDP0000851580	Medtr4g072780;Medtr4g062550;Medtr4g062570;Medtr4g032360	Prupe.6G085900;Prupe.6G085800	Tp57577_TGAC_v2_gene1010
Phvul.007G088600	8	No	AT1G71980	Cucsa.088270	gene16098-v1.0-hybrid	Glyma.20G174500;Glyma.10G217500	MDP0000199531;MDP0000281059	Medtr1g096780	Prupe.1G553100	Tp57577_TGAC_v2_gene15722
Phvul.009G166600	8	No	AT4G24880	Cucsa.157360	gene06332-v1.0-hybrid	Glyma.04G195500;Glyma.06G170500	MDP0000894933	Medtr3g074980	Prupe.5G151700	Tp57577_TGAC_v2_gene26152;Tp57577_TGAC_v2_gene12158
Phvul.010G118500	8	No	AT1G01110;AT4G00820	Cucsa.120860	gene18637-v1.0-hybrid	Glyma.07G050800;Glyma.16G019700	MDP0000249714;MDP0000604285	Medtr8g024540	Prupe.2G196500	Tp57577_TGAC_v2_gene25283
Phvul.011G079800	8	No	AT5G60690	Cucsa.386080	gene21561-v1.0-hybrid	Glyma.11G145800;Glyma.12G075800	MDP0000236500;MDP0000242861;MDP0000426630	Medtr4g058970	Prupe.6G102300	Tp57577_TGAC_v2_gene15561
Phvul.007G026400	8	No	AT3G02540	Cucsa.283660	gene03757-v1.0-hybrid	Glyma.20G114700;Glyma.10G275100	MDP0000946923;MDP0000291439;MDP0000037573	Medtr1g111090	Prupe.1G309400;Prupe.1G309600	Tp57577_TGAC_v2_gene26274
Phvul.009G127300	8	No	AT1G21760	Cucsa.125450	gene11189-v1.0-hybrid	Glyma.04G247500;Glyma.06G115200	MDP0000252833	Medtr3g088580	Prupe.1G494700	Tp57577_TGAC_v2_gene13464
Phvul.008G280000	8	No	AT4G26620	Cucsa.247800	gene20542-v1.0-hybrid	Glyma.02G301500;Glyma.14G012700	MDP0000196953	Medtr3g007930;Medtr5g096090	Prupe.6G025400	Tp57577_TGAC_v2_gene8581
Phvul.001G209600	8	No	AT4G02280	Cucsa.096950	gene11077-v1.0-hybrid	Glyma.03G216300;Glyma.19G212800	MDP0000126946	Medtr7g108930	Prupe.8G264300	Tp57577_TGAC_v2_gene33962
Phvul.006G128600	8	No	AT2G34710;AT1G30490	Cucsa.048220	gene28942-v1.0-hybrid	Glyma.15G129700;Glyma.09G023600	MDP0000050082;MDP0000943529	Medtr2g030130	Prupe.4G090100	Tp57577_TGAC_v2_gene26326
Phvul.011G215100	8	No	AT5G61510	Cucsa.129460	gene21185-v1.0-hybrid	Glyma.12G241100	MDP0000578585	Medtr4g029500	Prupe.2G133300;Prupe.2G274500;Prupe.2G274600	Tp57577_TGAC_v2_gene5004
Phvul.002G235200	8	No	AT5G12210;AT3G12070	Cucsa.105210	gene01987-v1.0-hybrid	Glyma.08G111200;Glyma.05G153500	MDP0000138244	Medtr1g111160	Prupe.3G223100	Tp57577_TGAC_v2_gene11959
Phvul.005G070300	8	No	AT3G53140	Cucsa.378810	gene00960-v1.0-hybrid	Glyma.15G241100;Glyma.13G263200	MDP0000133801	Medtr2g072790	Prupe.7G123600	Tp57577_TGAC_v2_gene34644
Phvul.007G213050	8	No	AT3G62370	Cucsa.204970	gene00448-v1.0-hybrid	Glyma.02G011100;Glyma.10G011700	MDP0000212810	Medtr1g086810	Prupe.8G000200	Tp57577_TGAC_v2_gene38637
Phvul.002G136400	8	No	AT1G32190	Cucsa.322100	gene13728-v1.0-hybrid	Glyma.01G014100;Glyma.09G208000	MDP0000252421	Medtr5g029210	Prupe.5G027400	Tp57577_TGAC_v2_gene19443
Phvul.001G220100	8	No	AT4G01610;AT1G02300;AT1G02305	Cucsa.340620	gene12367-v1.0-hybrid	Glyma.03G226300;Glyma.19G223300	MDP0000232426	Medtr7g111050;Medtr7g111060	Prupe.3G000200	Tp57577_TGAC_v2_gene8367
Phvul.001G179900	8	No	AT2G36870	Cucsa.306660	gene09672-v1.0-hybrid	Glyma.03G184500;Glyma.19G184900	MDP0000180043;MDP0000302385	Medtr1g063020	Prupe.7G128000	Tp57577_TGAC_v2_gene32828
Phvul.002G256400	8	No	AT5G64970	Cucsa.104350	gene16309-v1.0-hybrid	Glyma.08G135300	MDP0000293674;MDP0000243738	Medtr8g090210	Prupe.6G187500	Tp57577_TGAC_v2_gene6211
Phvul.004G056300	8	No	AT5G40810;AT3G27240	Cucsa.260220	gene26387-v1.0-hybrid	Glyma.19G076400;Glyma.05G074400	MDP0000262186;MDP0000237690	Medtr6g023230;Medtr6g023290	Prupe.3G301700	Tp57577_TGAC_v2_gene7515
Phvul.009G170800	8	No	AT5G50260	Cucsa.394610	gene10009-v1.0-hybrid	Glyma.06G174800;Glyma.04G190700	MDP0000928242;MDP0000643283	Medtr3g075390	Prupe.5G160900	Tp57577_TGAC_v2_gene22911
Phvul.003G130550	8	No	AT3G45310;AT5G60360	Cucsa.141770	gene12511-v1.0-hybrid	Glyma.17G049000	MDP0000764121;MDP0000218404	Medtr4g125300	Prupe.7G198500	Tp57577_TGAC_v2_gene12591
Phvul.003G102600	8	No	AT3G06410;AT5G18550	Cucsa.253390	gene06791-v1.0-hybrid	Glyma.07G250000;Glyma.17G024400	MDP0000535412;MDP0000319251	Medtr4g119280	Prupe.1G139500	Tp57577_TGAC_v2_gene14619
Phvul.009G061200	8	No	AT1G27620	Cucsa.231950	gene15190-v1.0-hybrid	Glyma.06G029900	MDP0000270476;MDP0000242601;MDP0000123589;MDP0000158999	Medtr3g112180	Prupe.1G374800	Tp57577_TGAC_v2_gene989
Phvul.003G048300	8	No	AT3G19310;AT1G49740	Cucsa.244450	gene28241-v1.0-hybrid	Glyma.02G102800	MDP0000441699;MDP0000144532	Medtr4g085750	Prupe.8G127500	Tp57577_TGAC_v2_gene12565
Phvul.009G070400	8	No	AT5G65860	Cucsa.395750	gene02546-v1.0-hybrid	Glyma.04G044500;Glyma.06G045000	MDP0000898327	Medtr3g102800	Prupe.1G425800	Tp57577_TGAC_v2_gene33718
Phvul.005G182100	8	No	AT1G15950;AT1G80820	Cucsa.105890	gene15845-v1.0-hybrid	Glyma.13G369800;Glyma.15G003600	MDP0000322755;MDP0000268045	Medtr2g104960	Prupe.3G097700;Prupe.3G097600	Tp57577_TGAC_v2_gene19156
Phvul.006G205400	8	No	AT5G64250	Cucsa.218110	gene09899-v1.0-hybrid;gene27452-v1.0-hybrid	Glyma.08G178100	MDP0000778663	Medtr3g069190	Prupe.8G064000	Tp57577_TGAC_v2_gene10321
Phvul.003G171500	8	No	AT1G15690	Cucsa.155000	gene30771-v1.0-hybrid	Glyma.13G162800	MDP0000022745	Medtr4g115970	Prupe.7G250800	Tp57577_TGAC_v2_gene7985
Phvul.006G109800	8	No	AT3G61610	Cucsa.258930	gene18926-v1.0-hybrid	Glyma.19G252700;Glyma.03G255100	MDP0000175965	Medtr4g092780	Prupe.2G182900	Tp57577_TGAC_v2_gene4711
Phvul.001G032800	8	No	AT2G25910	Cucsa.395280	gene02655-v1.0-hybrid	Glyma.14G091700;Glyma.17G231700	MDP0000299712;MDP0000195400	Medtr1g016970	Prupe.1G416100	Tp57577_TGAC_v2_gene13042
Phvul.006G021200	8	No	AT2G27040	Cucsa.152920	gene07657-v1.0-hybrid	Glyma.20G052500	MDP0000209079	Medtr3g078647	Prupe.6G154800	Tp57577_TGAC_v2_gene27312
Phvul.001G039100	8	No	AT5G19530	Cucsa.056040	gene15402-v1.0-hybrid	Glyma.14G099200;Glyma.17G225500	MDP0000125216;MDP0000256936	Medtr1g015300	Prupe.1G405900	Tp57577_TGAC_v2_gene3589
Phvul.007G280800	8	No	AT3G03480;AT5G17540	Cucsa.073320	gene27512-v1.0-hybrid	Glyma.02G001100;Glyma.10G000300	MDP0000185169	Medtr1g040195	Prupe.5G018200;Prupe.5G018100;Prupe.5G017800	Tp57577_TGAC_v2_gene30229;Tp57577_TGAC_v2_gene30231
Phvul.006G150400	8	No	AT1G11650	Cucsa.085910;Cucsa.085920	gene19594-v1.0-hybrid	Glyma.13G205600;Glyma.15G106900	MDP0000614064;MDP0000294628;MDP0000223369	Medtr2g022950	Prupe.4G022900	Tp57577_TGAC_v2_gene7646
Phvul.006G168163	8	No	AT3G12240;AT1G73270;AT5G36180;AT2G23000;AT2G22990;AT2G22980;AT2G22970;AT3G12230;AT1G33540;AT1G73280;AT3G12203;AT1G73310;AT3G10450;AT3G12220;AT2G22920;AT2G23010;AT1G73290;AT1G73300;AT5G09640	Cucsa.352940;Cucsa.352910	gene05791-v1.0-hybrid	Glyma.13G221900;Glyma.15G090300	MDP0000138122;MDP0000203790	Medtr2g018600;Medtr2g018590	Prupe.8G147700;Prupe.8G147900;Prupe.8G148200;Prupe.8G147500;Prupe.8G147800;Prupe.8G148500;Prupe.8G148300;Prupe.8G148400;Prupe.8G148000	Tp57577_TGAC_v2_gene26022;Tp57577_TGAC_v2_gene26047
Phvul.007G242600	8	No	AT3G54260	Cucsa.282560	gene23654-v1.0-hybrid	Glyma.10G111200	MDP0000308779	Medtr1g050448	Prupe.2G077200	Tp57577_TGAC_v2_gene10633
Phvul.002G193800	8	No	AT2G34470	Cucsa.212350	gene30580-v1.0-hybrid	Glyma.08G084800	MDP0000396775;MDP0000622488	Medtr4g096770	Prupe.4G079000	Tp57577_TGAC_v2_gene4903
Phvul.010G104900	8	No	AT2G46110;AT3G61530	Cucsa.078360	gene19017-v1.0-hybrid;gene19016-v1.0-hybrid	Glyma.07G064600	MDP0000256162;MDP0000270146	Medtr8g028555	Prupe.2G177600	Tp57577_TGAC_v2_gene28287;Tp57577_TGAC_v2_gene37181
Phvul.011G159400	8	No	AT3G15010	Cucsa.273510	gene27183-v1.0-hybrid	Glyma.12G159600;Glyma.06G231000	MDP0000245564;MDP0000596919;MDP0000410930;MDP0000293302;MDP0000575061;MDP0000250519	Medtr8g463890	Prupe.4G170100	Tp57577_TGAC_v2_gene34594
Phvul.002G025900	8	No	AT4G36850	Cucsa.250590	gene29513-v1.0-hybrid	Glyma.01G178800;Glyma.11G063400	MDP0000317067	Medtr5g019120	Prupe.7G147900	Tp57577_TGAC_v2_gene34028
Phvul.011G026100	8	No	AT2G21190;AT4G38790	Cucsa.169280	gene08519-v1.0-hybrid	Glyma.12G023900;Glyma.11G098000	MDP0000298101;MDP0000760092	Medtr4g075550	Prupe.8G159700	Tp57577_TGAC_v2_gene17169
Phvul.009G217600	8	No	AT1G15440	Cucsa.096610	gene05851-v1.0-hybrid	Glyma.09G084600;Glyma.15G193000	MDP0000899294	Medtr7g076230	Prupe.3G078900	Tp57577_TGAC_v2_gene37778
Phvul.007G171333	8	No	AT4G09820	Cucsa.184420	gene27827-v1.0-hybrid	Glyma.02G147800;Glyma.10G026000	MDP0000225680;MDP0000617077	Medtr1g072320	Prupe.8G242100	Tp57577_TGAC_v2_gene9117
Phvul.009G140700	8	No	AT5G05340	Cucsa.326110	gene21309-v1.0-hybrid	Glyma.04G220600;Glyma.06G145300	MDP0000306867	Medtr3g094630;Medtr3g094670;Medtr3g094650	Prupe.2G260800	Tp57577_TGAC_v2_gene23753;Tp57577_TGAC_v2_gene23763;Tp57577_TGAC_v2_gene23733
Phvul.006G091800	8	No	AT1G54990	Cucsa.182070	gene22530-v1.0-hybrid	Glyma.19G235000;Glyma.03G237400	MDP0000475473;MDP0000297333	Medtr7g113420	Prupe.6G324900	Tp57577_TGAC_v2_gene33221
Phvul.L008243	8	No	AT1G07470;AT1G07480	Cucsa.138910	gene30211-v1.0-hybrid	Glyma.15G035300;Glyma.13G339000	MDP0000139529;MDP0000155184	Medtr2g097740	Prupe.6G070500	Tp57577_TGAC_v2_gene6857
Phvul.003G030900	8	No	AT1G77420	Cucsa.248330	gene03729-v1.0-hybrid	Glyma.01G080600	MDP0000124838	Medtr5g056550	Prupe.1G312200;Prupe.1G312100	Tp57577_TGAC_v2_gene27960
Phvul.006G127400	8	No	AT5G61820	Cucsa.111260;Cucsa.218810;Cucsa.111270;Cucsa.111280	gene33421-v1.0-hybrid;gene33420-v1.0-hybrid	Glyma.09G025200;Glyma.15G131400	MDP0000324427;MDP0000227886;MDP0000309068;MDP0000882268;MDP0000199268	Medtr2g030480;Medtr0083s0100;Medtr2g030460;Medtr1g052640	Prupe.5G139900	Tp57577_TGAC_v2_gene29925;Tp57577_TGAC_v2_gene26353
Phvul.002G197800	8	No	AT5G61820	Cucsa.111260;Cucsa.218810;Cucsa.111270;Cucsa.111280	gene33421-v1.0-hybrid;gene33420-v1.0-hybrid	Glyma.05G126800;Glyma.05G126900;Glyma.08G081700	MDP0000324427;MDP0000227886;MDP0000309068;MDP0000882268;MDP0000199268	Medtr6g048350;Medtr4g094570;Medtr6g048310;Medtr4g094562;Medtr4g094550;Medtr4g094555;Medtr4g094548;Medtr4g094560	Prupe.5G139900	Tp57577_TGAC_v2_gene30373;Tp57577_TGAC_v2_gene30382
Phvul.001G022700	8	No	AT1G45207	Cucsa.396060	gene09113-v1.0-hybrid	Glyma.14G083500	MDP0000232523;MDP0000221511;MDP0000310347	Medtr1g019280	Prupe.1G434200	Tp57577_TGAC_v2_gene3808
Phvul.008G164000	8	No	AT4G08300;AT1G44800	Cucsa.372750	gene11154-v1.0-hybrid	Glyma.14G148300;Glyma.13G081000	MDP0000337873	Medtr1g030580	Prupe.1G500500	Tp57577_TGAC_v2_gene25777
Phvul.006G127500	8	No	AT4G20930	Cucsa.167070	gene28873-v1.0-hybrid	Glyma.09G025100;Glyma.15G131200	MDP0000167997	Medtr2g030400	Prupe.4G091300	Tp57577_TGAC_v2_gene26338
Phvul.009G015000	8	No	AT5G42520	Cucsa.159750	gene08483-v1.0-hybrid	Glyma.06G026100;Glyma.04G026300	MDP0000933138;MDP0000947167	Medtr1g023660	Prupe.1G369400	Tp57577_TGAC_v2_gene34341
Phvul.002G072900	8	No	AT1G60060	Cucsa.285880	gene00684-v1.0-hybrid	Glyma.02G032700;Glyma.01G032600	MDP0000149242;MDP0000889163;MDP0000156223	Medtr5g034840	Prupe.1G256900	Tp57577_TGAC_v2_gene4430
Phvul.002G321400	8	No	AT1G58380;AT3G57490;AT1G58983;AT2G41840;AT1G59359;AT1G58684	Cucsa.164220;Cucsa.337390	gene05857-v1.0-hybrid	Glyma.05G239000	MDP0000245640;MDP0000135672;MDP0000259153	Medtr8g105340;Medtr1g032450	Prupe.2G075700;Prupe.2G075800	Tp57577_TGAC_v2_gene36973
Phvul.011G072100	8	No	AT3G45600	Cucsa.207440	gene25327-v1.0-hybrid	Glyma.12G072100;Glyma.U021000	MDP0000451624;MDP0000675233	Medtr4g061010	Prupe.6G092900	Tp57577_TGAC_v2_gene2971
Phvul.010G138100	8	No	AT3G13800	Cucsa.341120	gene23036-v1.0-hybrid	Glyma.07G009000;Glyma.08G192200	MDP0000817895	Medtr8g017270	Prupe.3G048500	Tp57577_TGAC_v2_gene19298
Phvul.011G139475	8	No	AT1G50940	Cucsa.266960	gene03194-v1.0-hybrid	Glyma.06G270300	MDP0000143706	Medtr4g080790	Prupe.4G205700	Tp57577_TGAC_v2_gene25908
Phvul.008G225700	8	No	AT3G55830	Cucsa.368680	gene20928-v1.0-hybrid	Glyma.02G255100;Glyma.14G061400	MDP0000292999;MDP0000138795	Medtr5g082110	Prupe.2G247400	Tp57577_TGAC_v2_gene19864
Phvul.011G032500	8	No	AT3G19850;AT1G50280	Cucsa.305140	gene00834-v1.0-hybrid	Glyma.12G029300;Glyma.11G104300	MDP0000141915	Medtr4g074190	Prupe.1G344900	Tp57577_TGAC_v2_gene21552
Phvul.001G108600	8	No	AT3G56930	Cucsa.337430	gene25456-v1.0-hybrid	Glyma.03G119700;Glyma.19G123900	MDP0000258490;MDP0000136189	Medtr7g088350	Prupe.7G022600	Tp57577_TGAC_v2_gene23200
Phvul.004G133500	8	No	AT3G55620	Cucsa.182030;Cucsa.228330	gene32678-v1.0-hybrid	Glyma.16G208600;Glyma.09G158100	MDP0000247249	Medtr6g065670	Prupe.8G021500	Tp57577_TGAC_v2_gene12005;Tp57577_TGAC_v2_gene16643
Phvul.009G095400	8	No	AT5G55190	Cucsa.162200	gene11693-v1.0-hybrid	Glyma.06G070600;Glyma.06G070700;Glyma.04G069200;Glyma.04G069300	MDP0000272050;MDP0000253547	Medtr3g107713;Medtr3g107707;Medtr3g107717	Prupe.1G472900	Tp57577_TGAC_v2_gene9081
Phvul.009G095600	8	No	AT5G55190	Cucsa.162200	gene11693-v1.0-hybrid	Glyma.06G070600;Glyma.06G070700;Glyma.04G069200;Glyma.04G069300	MDP0000272050;MDP0000253547	Medtr3g107713;Medtr3g107707;Medtr3g107717	Prupe.1G472900	Tp57577_TGAC_v2_gene9081
Phvul.005G180000	8	No	AT2G32600	Cucsa.306500	gene09805-v1.0-hybrid	Glyma.15G005900;Glyma.13G367400	MDP0000534942;MDP0000286077	Medtr8g009970	Prupe.7G125300	Tp57577_TGAC_v2_gene17360
Phvul.006G122500	8	No	AT2G34840;AT1G30630	Cucsa.048570	gene20124-v1.0-hybrid	Glyma.15G136100;Glyma.09G030400	MDP0000595652;MDP0000571750	Medtr2g032130	Prupe.4G101800	Tp57577_TGAC_v2_gene8030
Phvul.007G180800	8	No	AT1G54870	Cucsa.251520	gene22570-v1.0-hybrid	Glyma.20G233000;Glyma.10G155300	MDP0000263640;MDP0000696312	Medtr7g113650;Medtr1g082760	Prupe.6G327400	Tp57577_TGAC_v2_gene33201
Phvul.006G162100	8	No	AT5G18640;AT5G18630	Cucsa.253470	gene06748-v1.0-hybrid	Glyma.13G215800;Glyma.15G097100	MDP0000185661	Medtr2g020020	Prupe.1G140800	Tp57577_TGAC_v2_gene1488;Tp57577_TGAC_v2_gene1524
Phvul.004G139400	8	No	AT1G34130	Cucsa.122250	gene09173-v1.0-hybrid	Glyma.16G213300;Glyma.09G165000	MDP0000299027;MDP0000589608	Medtr6g077750	Prupe.5G243400	Tp57577_TGAC_v2_gene19889
Phvul.011G034200	8	No	AT4G38660	Cucsa.169010	gene07623-v1.0-hybrid	Glyma.12G031200	MDP0000733468;MDP0000852165	Medtr4g073720	Prupe.8G163300	Tp57577_TGAC_v2_gene39230
Phvul.008G254500	8	No	AT1G51580	Cucsa.359560	gene05269-v1.0-hybrid	Glyma.08G221700;Glyma.07G020300	MDP0000426097	Medtr4g008080	Prupe.3G020000	Tp57577_TGAC_v2_gene15697
Phvul.011G077600	8	No	AT2G28470	Cucsa.207240	gene04817-v1.0-hybrid	Glyma.11G147900	MDP0000271897;MDP0000265046;MDP0000151981	Medtr4g059680	Prupe.6G099700	Tp57577_TGAC_v2_gene15562
Phvul.003G144500	8	No	AT5G57390	Cucsa.092550	gene16919-v1.0-hybrid	Glyma.17G062600;Glyma.13G096900	MDP0000121984	Medtr4g127930	Prupe.1G084900	Tp57577_TGAC_v2_gene5440
Phvul.011G155100	8	No	AT5G54290	Cucsa.074490	gene25001-v1.0-hybrid	Glyma.06G254100;Glyma.12G147300	MDP0000146870;MDP0000146962	Medtr8g464410	Prupe.4G189900	Tp57577_TGAC_v2_gene39565
Phvul.009G155700	8	No	AT1G16080	Cucsa.106070	gene15911-v1.0-hybrid	Glyma.08G220900;Glyma.07G020900	MDP0000251022	Medtr4g007910	Prupe.3G104600	Tp57577_TGAC_v2_gene3345
Phvul.006G168109	8	No	AT1G30330	Cucsa.047990;Cucsa.152170	gene30394-v1.0-hybrid	Glyma.13G221400;Glyma.15G091000	MDP0000232417;MDP0000268306	Medtr2g018690	Prupe.4G085900	Tp57577_TGAC_v2_gene26234
Phvul.003G237900	8	No	AT4G37470	Cucsa.367130	gene23992-v1.0-hybrid	Glyma.05G102800;Glyma.17G164500	MDP0000136111;MDP0000127844;MDP0000178428	Medtr4g095310	Prupe.6G225000	Tp57577_TGAC_v2_gene23887
Phvul.007G234300	8	No	AT2G26230	Cucsa.282750	gene14263-v1.0-hybrid	Glyma.U032500;Glyma.20G072400	MDP0000243042	Medtr1g048370	Prupe.2G072000	Tp57577_TGAC_v2_gene19796
Phvul.006G190700	8	No	AT1G11190	Cucsa.126340	gene30471-v1.0-hybrid	Glyma.15G068600;Glyma.13G245100	MDP0000153707	Medtr2g012440	Prupe.4G038900	Tp57577_TGAC_v2_gene36833
Phvul.008G231200	8	No	AT3G11410	Cucsa.146550	gene26316-v1.0-hybrid	Glyma.02G250200;Glyma.14G066400	MDP0000203818;MDP0000270237	Medtr5g080680	Prupe.2G239700	Tp57577_TGAC_v2_gene22896
Phvul.006G152000	8	No	AT5G19200;AT3G06060	Cucsa.254100	gene05918-v1.0-hybrid	Glyma.13G207200;Glyma.15G105400	MDP0000201850;MDP0000243676	Medtr2g022600	Prupe.6G171900;Prupe.6G197600	Tp57577_TGAC_v2_gene7640
Phvul.008G054025	8	No	AT5G16440;AT3G02780	Cucsa.178500	gene16810-v1.0-hybrid	Glyma.09G250200;Glyma.18G242300	MDP0000200038;MDP0000132723;MDP0000198327	Medtr7g080060	Prupe.6G361700	Tp57577_TGAC_v2_gene31802
Phvul.003G222900	8	No	AT5G47390	Cucsa.321060	gene08868-v1.0-hybrid	Glyma.17G144100;Glyma.05G062300	MDP0000074681;MDP0000255970	Medtr4g100630	Prupe.5G064900	Tp57577_TGAC_v2_gene37677
Phvul.011G160900	8	No	AT3G15290	Cucsa.032520	gene17109-v1.0-hybrid	Glyma.06G254700	MDP0000194993;MDP0000129576	Medtr8g058775;Medtr8g061230	Prupe.4G177500	Tp57577_TGAC_v2_gene36705
Phvul.003G189000	8	No	AT5G07680;AT5G61430	Cucsa.197830	gene26043-v1.0-hybrid	Glyma.17G101500;Glyma.05G025500	MDP0000121265;MDP0000911724	Medtr4g108760	Prupe.5G196000	Tp57577_TGAC_v2_gene9270
Phvul.007G089500	8	No	AT4G09580	Cucsa.240660	gene27458-v1.0-hybrid	Glyma.20G175400;Glyma.10G216600	MDP0000052687	Medtr1g096450	Prupe.8G057800	Tp57577_TGAC_v2_gene8823
Phvul.001G135200	8	No	AT3G57520	Cucsa.164250	gene25218-v1.0-hybrid	Glyma.03G137900	MDP0000129144	Medtr7g091880	Prupe.7G064000	Tp57577_TGAC_v2_gene3737
Phvul.003G205000	8	No	AT4G24690	Cucsa.098760	gene09946-v1.0-hybrid	Glyma.17G084700;Glyma.05G041600	MDP0000422473;MDP0000245842	Medtr4g104880	Prupe.5G165800	Tp57577_TGAC_v2_gene37494
Phvul.004G011300	8	No	AT3G01550	Cucsa.011400	gene28444-v1.0-hybrid	Glyma.19G005900	MDP0000184567	Medtr6g005480	Prupe.3G287800	Tp57577_TGAC_v2_gene8714
Phvul.010G165100	8	No	AT1G78950;AT1G78955	Cucsa.091900;Cucsa.133690;Cucsa.359420	gene05525-v1.0-hybrid;gene20729-v1.0-hybrid	Glyma.08G225800;Glyma.07G001300	MDP0000060869;MDP0000194935;MDP0000034165;MDP0000266125;MDP0000241736	Medtr4g005190	Prupe.3G026800;Prupe.3G026200;Prupe.3G026700	Tp57577_TGAC_v2_gene36550
Phvul.001G027400	8	No	AT3G03990	Cucsa.395670	gene02565-v1.0-hybrid	Glyma.14G089000;Glyma.17G235300	MDP0000898597;MDP0000888050;MDP0000172849;MDP0000529739	Medtr1g018320	Prupe.1G423400	Tp57577_TGAC_v2_gene3785
Phvul.006G005300	8	No	AT3G13224	Cucsa.240780	gene15544-v1.0-hybrid	Glyma.13G009800	MDP0000220851;MDP0000191633;MDP0000202850	Medtr3g082650	Prupe.3G195500	Tp57577_TGAC_v2_gene31114
Phvul.011G071300	8	No	AT1G07890	Cucsa.213340	gene18099-v1.0-hybrid	Glyma.12G073100	MDP0000210077	Medtr4g061140	Prupe.6G091600	Tp57577_TGAC_v2_gene2980
Phvul.009G124300	8	No	AT1G18340	Cucsa.178810	gene11159-v1.0-hybrid	Glyma.04G250400;Glyma.06G112400	MDP0000347469	Medtr3g072430	Prupe.1G500100	Tp57577_TGAC_v2_gene24041
Phvul.005G051500	8	No	AT3G14450	Cucsa.071470	gene02340-v1.0-hybrid	Glyma.08G176400;Glyma.15G249900	MDP0000214066;MDP0000123632;MDP0000155814	Medtr2g070540	Prupe.4G149200	Tp57577_TGAC_v2_gene26647
Phvul.001G101400	8	No	AT5G04200	Cucsa.022130	gene23497-v1.0-hybrid	Glyma.19G122300	MDP0000332786	Medtr7g088035	Prupe.6G122000	Tp57577_TGAC_v2_gene23692
Phvul.007G268000	8	No	AT5G06370	Cucsa.241860	gene18323-v1.0-hybrid	Glyma.02G196800;Glyma.10G081500	MDP0000232042	Medtr1g057650	Prupe.7G094600	Tp57577_TGAC_v2_gene2817
Phvul.010G130200	8	No	AT1G72570	Cucsa.192220	gene07424-v1.0-hybrid	Glyma.07G038200;Glyma.16G007400	MDP0000824178	Medtr8g020510	Prupe.3G042000	Tp57577_TGAC_v2_gene32504
Phvul.004G011100	8	No	AT5G14580	Cucsa.339890	gene28450-v1.0-hybrid	Glyma.19G005800	MDP0000230638;MDP0000263063;MDP0000249016	Medtr6g005460	Prupe.3G288400	Tp57577_TGAC_v2_gene8718
Phvul.003G201900	8	No	AT5G50290	Cucsa.098520	gene32205-v1.0-hybrid	Glyma.05G039000	MDP0000256566	Medtr4g105550	Prupe.5G171500	Tp57577_TGAC_v2_gene37525
Phvul.010G129300	8	No	AT1G54150	Cucsa.360260	gene07441-v1.0-hybrid	Glyma.18G149800;Glyma.03G080300	MDP0000215865;MDP0000215866	Medtr8g020850	Prupe.3G040200	Tp57577_TGAC_v2_gene36682
Phvul.001G126300	8	No	AT2G41250	Cucsa.337850	gene00475-v1.0-hybrid	Glyma.03G130300	MDP0000756897;MDP0000662344;MDP0000328981	Medtr7g090370	Prupe.7G041200	Tp57577_TGAC_v2_gene32736
Phvul.008G123800	8	No	AT2G32670;AT1G04760	Cucsa.256280	gene17527-v1.0-hybrid	Glyma.08G355600	MDP0000231646;MDP0000334362	Medtr7g058900	Prupe.8G204500	Tp57577_TGAC_v2_gene15280
Phvul.003G156300	8	No	AT4G30935	Cucsa.093390	gene10079-v1.0-hybrid	Glyma.17G074000;Glyma.02G203800	MDP0000131218;MDP0000293456	Medtr4g130900	Prupe.7G262600	Tp57577_TGAC_v2_gene24876
Phvul.008G079300	8	No	AT3G08630;AT3G08640	Cucsa.130730	gene13588-v1.0-hybrid	Glyma.18G217200;Glyma.09G271800	MDP0000568274;MDP0000660304;MDP0000501474;MDP0000124144	Medtr7g074070	Prupe.6G297600	Tp57577_TGAC_v2_gene24332;Tp57577_TGAC_v2_gene24338
Phvul.011G055200	8	No	AT2G31440	Cucsa.365050	gene23485-v1.0-hybrid	Glyma.12G053200;Glyma.11G128700	MDP0000252316	Medtr4g067050	Prupe.1G190300	Tp57577_TGAC_v2_gene34202
Phvul.003G153400	8	No	AT4G30840	Cucsa.089970	gene04960-v1.0-hybrid	Glyma.17G071100;Glyma.02G206900	MDP0000903351	Medtr4g130280	Prupe.1G102000	Tp57577_TGAC_v2_gene22112
Phvul.001G083900	8	No	AT5G13430;AT5G13440	Cucsa.033610;Cucsa.033600	gene01398-v1.0-hybrid	Glyma.16G147600;Glyma.02G066500;Glyma.02G066400	MDP0000276121;MDP0000153587	Medtr7g084150	Prupe.3G313800	Tp57577_TGAC_v2_gene15421
Phvul.002G139800	8	No	AT4G17790	Cucsa.312960	gene02209-v1.0-hybrid	Glyma.01G016800	MDP0000659511	Medtr5g029890	Prupe.5G032200	Tp57577_TGAC_v2_gene8083
Phvul.002G286100	8	No	AT5G63510;AT3G48680	Cucsa.157240	gene06300-v1.0-hybrid	Glyma.05G204300;Glyma.08G011600	MDP0000300751	Medtr8g096820	Prupe.5G149300	Tp57577_TGAC_v2_gene12817
Phvul.007G191700	8	No	AT1G03900	Cucsa.324210	gene08266-v1.0-hybrid	Glyma.10G038100;Glyma.13G124500	MDP0000771589;MDP0000628662	Medtr1g069765	Prupe.8G221400	Tp57577_TGAC_v2_gene5923
Phvul.003G117000	8	No	AT4G16270	Cucsa.247030	gene05067-v1.0-hybrid	Glyma.07G237400;Glyma.17G036200	MDP0000211003	Medtr4g122640	Prupe.1G114700	Tp57577_TGAC_v2_gene25438
Phvul.001G173800	8	No	AT2G37250	Cucsa.065700	gene23333-v1.0-hybrid	Glyma.03G176800;Glyma.19G177500	MDP0000918737	Medtr7g100530	Prupe.2G220900	Tp57577_TGAC_v2_gene36935
Phvul.011G110300	8	No	AT4G28100	Cucsa.119660;Cucsa.148050	gene01993-v1.0-hybrid	Glyma.06G299400;Glyma.12G105900	MDP0000903481;MDP0000319966	Medtr2g047975	Prupe.3G228400	Tp57577_TGAC_v2_gene21655
Phvul.009G108300	8	No	AT4G28940	Cucsa.332440	gene08821-v1.0-hybrid;gene08822-v1.0-hybrid;gene08820-v1.0-hybrid	Glyma.06G084200	MDP0000640395	Medtr3g110175;Medtr3g110172	Prupe.1G450100;Prupe.1G450200	Tp57577_TGAC_v2_gene24752;Tp57577_TGAC_v2_gene24753
Phvul.003G216000	8	No	AT4G12080;AT4G22770	Cucsa.302370	gene32307-v1.0-hybrid	Glyma.17G136200	MDP0000319119	Medtr4g101990	Prupe.5G081500	Tp57577_TGAC_v2_gene37607
Phvul.010G007300	8	No	AT1G18640	Cucsa.198240	gene26085-v1.0-hybrid	Glyma.06G203300;Glyma.04G162700	MDP0000190498;MDP0000340753;MDP0000178667	Medtr3g025840	Prupe.5G205100	Tp57577_TGAC_v2_gene28540;Tp57577_TGAC_v2_gene12221
Phvul.008G096600	8	No	AT3G08950	Cucsa.067290	gene20562-v1.0-hybrid	Glyma.07G152200	MDP0000257557;MDP0000269499	Medtr7g069070	Prupe.6G279900	Tp57577_TGAC_v2_gene2537
Phvul.009G254700	8	No	AT4G02080	Cucsa.205080	gene05156-v1.0-hybrid	Glyma.09G038200;Glyma.15G143300	MDP0000272108;MDP0000164872;MDP0000197694;MDP0000164409;MDP0000295481;MDP0000321783	Medtr2g034640	Prupe.1G122700;Prupe.8G271000;Prupe.6G314700	Tp57577_TGAC_v2_gene5782
Phvul.001G102600	8	No	AT5G05080	Cucsa.018100	gene10224-v1.0-hybrid	Glyma.19G121700;Glyma.03G004200	MDP0000205182	Medtr7g087590	Prupe.7G024400	Tp57577_TGAC_v2_gene23680
Phvul.001G198900	8	No	AT5G06570	Cucsa.083880	gene18038-v1.0-hybrid	Glyma.03G205400;Glyma.19G202900	MDP0000188790	Medtr7g107040	Prupe.7G089000	Tp57577_TGAC_v2_gene34452
Phvul.003G223100	8	No	AT4G16770	Cucsa.321070	gene08865-v1.0-hybrid	Glyma.05G062400	MDP0000176227;MDP0000186796	Medtr4g100590;Medtr4g100600	Prupe.5G064700	Tp57577_TGAC_v2_gene37652
Phvul.007G208000	8	No	AT3G62040	Cucsa.374250	gene12392-v1.0-hybrid	Glyma.10G139400	MDP0000228047	Medtr1g085570	Prupe.3G001100	Tp57577_TGAC_v2_gene3081
Phvul.003G082700	8	No	AT4G05530	Cucsa.332460	gene19747-v1.0-hybrid	Glyma.17G009400	MDP0000321133;MDP0000184463	Medtr4g132850	Prupe.4G012900	Tp57577_TGAC_v2_gene37042
Phvul.001G124500	8	No	AT3G10210	Cucsa.337970	gene21901-v1.0-hybrid	Glyma.19G131200;Glyma.03G128800	MDP0000137804;MDP0000152552;MDP0000153859	Medtr7g090050	Prupe.7G046200	Tp57577_TGAC_v2_gene30625
Phvul.006G145100	8	No	AT4G04020;AT4G22240	Cucsa.044900	gene19518-v1.0-hybrid	Glyma.15G112500;Glyma.09G008100	MDP0000294406;MDP0000509072	Medtr2g025040;Medtr2g025050	Prupe.4G014000	Tp57577_TGAC_v2_gene12999
Phvul.002G134200	8	No	AT1G31930	Cucsa.322150	gene13695-v1.0-hybrid	Glyma.01G011200;Glyma.09G209900	MDP0000229070	Medtr5g027970	Prupe.5G026100	Tp57577_TGAC_v2_gene19469
Phvul.009G032200	8	No	AT4G08980	Cucsa.311580	gene11961-v1.0-hybrid	Glyma.06G101800;Glyma.04G100100	MDP0000308771;MDP0000151634;MDP0000652920	Medtr3g074900	Prupe.1G521100	Tp57577_TGAC_v2_gene26138
Phvul.003G061400	8	No	AT1G10630;AT1G70490;AT3G62290;AT2G47170;AT5G14670;AT1G23490	Cucsa.286120	gene28436-v1.0-hybrid	Glyma.18G139400;Glyma.02G035600;Glyma.08G285600	MDP0000209144;MDP0000178054	Medtr5g034125;Medtr5g034130	Prupe.1G251500	Tp57577_TGAC_v2_gene21088;Tp57577_TGAC_v2_gene21094
Phvul.007G269400	8	No	AT5G06300	Cucsa.241650	gene15306-v1.0-hybrid	Glyma.10G078500;Glyma.02G198300	MDP0000314448	Medtr1g057020	Prupe.7G097700	Tp57577_TGAC_v2_gene31862
Phvul.001G187500	8	No	AT2G36400;AT3G52910	Cucsa.378420	gene30232-v1.0-hybrid	Glyma.19G192700;Glyma.03G192200	MDP0000808163;MDP0000214734	Medtr7g104050	Prupe.7G115500	Tp57577_TGAC_v2_gene19535
Phvul.009G076900	8	No	AT5G11770	Cucsa.353260	gene02671-v1.0-hybrid	Glyma.06G051400;Glyma.04G050600	MDP0000313179	Medtr3g104310	Prupe.1G414100	Tp57577_TGAC_v2_gene3591
Phvul.007G175800	8	No	AT3G63430	Cucsa.016420	gene20276-v1.0-hybrid	Glyma.02G143400;Glyma.10G031000	MDP0000286485;MDP0000155612	Medtr1g071070	Prupe.8G233400	Tp57577_TGAC_v2_gene19092
Phvul.002G261500	8	No	AT5G10350;AT5G65260	Cucsa.093720	gene16259-v1.0-hybrid	Glyma.05G176400	MDP0000186271;MDP0000123472	Medtr8g089990	Prupe.6G191400	Tp57577_TGAC_v2_gene6252
Phvul.005G055400	8	No	AT1G56010	Cucsa.040380	gene10469-v1.0-hybrid	Glyma.08G173400;Glyma.15G254000	MDP0000528658;MDP0000298182	Medtr2g064470	Prupe.4G143600	Tp57577_TGAC_v2_gene9736
Phvul.009G134300	8	No	AT1G21460	Cucsa.077130	gene00933-v1.0-hybrid	Glyma.04G241400;Glyma.06G122200	MDP0000223422;MDP0000210022;MDP0000308395;MDP0000317975;MDP0000300161;MDP0000303872;MDP0000237435	Medtr3g089125	Prupe.8G017400	Tp57577_TGAC_v2_gene31345
Phvul.008G214600	8	No	AT2G32930;AT1G04990	Cucsa.336220	gene01153-v1.0-hybrid	Glyma.14G050000;Glyma.02G267500	MDP0000804620;MDP0000243257	Medtr5g085200	Prupe.3G209200	Tp57577_TGAC_v2_gene25625
Phvul.002G227800	8	No	AT5G58787;AT3G47160	Cucsa.046140	gene30404-v1.0-hybrid	Glyma.07G195400;Glyma.13G180900	MDP0000281873;MDP0000288576	Medtr4g088950	Prupe.4G044500	Tp57577_TGAC_v2_gene12126
Phvul.009G042400	8	No	AT3G10870	Cucsa.237930	gene21379-v1.0-hybrid	Glyma.04G223700;Glyma.06G141200	MDP0000420611;MDP0000160094	Medtr3g093730	Prupe.2G266100	Tp57577_TGAC_v2_gene13955
Phvul.003G223748	8	No	AT4G17510	Cucsa.321170	gene10836-v1.0-hybrid	Glyma.17G145500	MDP0000151031	Medtr4g100360	Prupe.5G061500	Tp57577_TGAC_v2_gene4685;Tp57577_TGAC_v2_gene10445
Phvul.007G022000	8	No	AT5G04740	Cucsa.364700	gene23661-v1.0-hybrid	Glyma.10G279300;Glyma.20G110400	MDP0000216333	Medtr1g112170	Prupe.2G077000	Tp57577_TGAC_v2_gene2412
Phvul.007G025300	8	No	AT1G68650;AT1G25520	Cucsa.365430	gene03781-v1.0-hybrid	Glyma.10G276300	MDP0000247918;MDP0000339766	Medtr1g111390	Prupe.1G306900	Tp57577_TGAC_v2_gene26291
Phvul.010G105400	8	No	AT2G46170	Cucsa.258760	gene19005-v1.0-hybrid	Glyma.07G062600;Glyma.16G030700	MDP0000887328;MDP0000319827	Medtr8g028450	Prupe.2G178800	Tp57577_TGAC_v2_gene18171
Phvul.008G057300	8	No	AT2G46170	Cucsa.258760	gene19005-v1.0-hybrid	Glyma.18G239300;Glyma.09G253600	MDP0000887328;MDP0000319827	Medtr8g028450	Prupe.2G178800	Tp57577_TGAC_v2_gene18171
Phvul.002G170800	8	No	AT2G02990	Cucsa.285050	gene27675-v1.0-hybrid	Glyma.20G036100	MDP0000400831	Medtr5g040940;Medtr5g040960	Prupe.1G275300	Tp57577_TGAC_v2_gene39233
Phvul.009G085300	8	No	AT5G24930	Cucsa.163000	gene14981-v1.0-hybrid	Glyma.04G058900	MDP0000244238;MDP0000202669;MDP0000128581;MDP0000901915	Medtr3g105710	Prupe.1G398700	Tp57577_TGAC_v2_gene1834
Phvul.009G049300	8	No	AT5G24400	Cucsa.202360	gene12768-v1.0-hybrid	Glyma.04G231600	MDP0000217060;MDP0000167993;MDP0000899819	Medtr3g092110	Prupe.2G316300	Tp57577_TGAC_v2_gene33313
Phvul.003G077300	8	No	AT4G04870	Cucsa.045310	gene19583-v1.0-hybrid	Glyma.07G259200	MDP0000205955;MDP0000245451	Medtr2g022840	Prupe.4G023700	Tp57577_TGAC_v2_gene7634
Phvul.L002346	8	No	AT1G27930;AT1G67330	Cucsa.075730	gene21756-v1.0-hybrid	Glyma.08G104600;Glyma.05G147600	MDP0000928608;MDP0000190535;MDP0000205024;MDP0000534197	Medtr8g080660	Prupe.1G225200	Tp57577_TGAC_v2_gene17093
Phvul.002G153100	8	No	AT4G22920;AT4G11910;AT4G11911	Cucsa.302630	gene32353-v1.0-hybrid	Glyma.11G027400;Glyma.01G214600	MDP0000322543;MDP0000245740	Medtr5g011120	Prupe.5G087400	Tp57577_TGAC_v2_gene19566
Phvul.008G287600	8	No	AT3G07880	Cucsa.181000	gene21623-v1.0-hybrid	Glyma.02G307600;Glyma.14G005400	MDP0000257331;MDP0000934542	Medtr3g082970	Prupe.3G205000	Tp57577_TGAC_v2_gene22465
Phvul.003G223200	8	No	AT4G16780	Cucsa.321080	gene08853-v1.0-hybrid	Glyma.05G062700;Glyma.17G144700	MDP0000145401;MDP0000608923;MDP0000624784;MDP0000188716;MDP0000607777	Medtr5g013010	Prupe.5G064300	Tp57577_TGAC_v2_gene29094
Phvul.003G146600	8	No	AT5G57490	Cucsa.092460	gene29650-v1.0-hybrid	Glyma.17G064100;Glyma.13G096000	MDP0000249638	Medtr4g128300	Prupe.1G086700	Tp57577_TGAC_v2_gene5417;Tp57577_TGAC_v2_gene16086
Phvul.010G097000	8	No	AT3G61310;AT2G45850	Cucsa.135450	gene19043-v1.0-hybrid	Glyma.07G072300;Glyma.03G011200	MDP0000131485;MDP0000598703;MDP0000133746;MDP0000231744	Medtr8g031100	Prupe.2G167000	Tp57577_TGAC_v2_gene18829
Phvul.005G039800	8	No	AT3G14750	Cucsa.057990	gene27350-v1.0-hybrid	Glyma.08G149000;Glyma.15G269300	MDP0000263133;MDP0000320854	Medtr2g060900	Prupe.4G155500	Tp57577_TGAC_v2_gene11742
Phvul.011G183200	8	No	AT5G13780	Cucsa.128190	gene11999-v1.0-hybrid	Glyma.U017600	MDP0000907333;MDP0000838431;MDP0000335197	Medtr3g034200	Prupe.2G024200	Tp57577_TGAC_v2_gene14549
Phvul.007G140500	8	No	AT5G04410;AT3G10500	Cucsa.186150;Cucsa.308770	gene23560-v1.0-hybrid	Glyma.20G192300	MDP0000457996;MDP0000695714	Medtr0036s0150;Medtr1g090723	Prupe.2G091500	Tp57577_TGAC_v2_gene37833
Phvul.010G126400	8	No	AT3G14180	Cucsa.359990	gene05400-v1.0-hybrid	Glyma.07G042800;Glyma.16G011200	MDP0000281471;MDP0000255104	Medtr8g022290	Prupe.3G036000	Tp57577_TGAC_v2_gene440
Phvul.001G112200	8	No	AT1G08570	Cucsa.340610	gene21076-v1.0-hybrid	Glyma.16G042700;Glyma.19G109400	MDP0000288395;MDP0000287116	Medtr7g085310	Prupe.7G001600	Tp57577_TGAC_v2_gene5925
Phvul.006G157400	8	No	AT4G15470	Cucsa.363510	gene06137-v1.0-hybrid	Glyma.15G101400;Glyma.13G211300	MDP0000232309;MDP0000143864	Medtr2g021130	Prupe.1G148200	Tp57577_TGAC_v2_gene18024
Phvul.004G135400	8	No	AT1G17840	Cucsa.097740	gene31536-v1.0-hybrid	Glyma.16G209400;Glyma.09G160000	MDP0000200335	Medtr6g066240	Prupe.6G317800	Tp57577_TGAC_v2_gene8858
Phvul.007G056000	8	No	AT2G32150	Cucsa.185520	gene05820-v1.0-hybrid	Glyma.20G144800	MDP0000211643;MDP0000175821	Medtr1g104610	Prupe.1G011600	Tp57577_TGAC_v2_gene5522
Phvul.007G119178	8	No	AT3G22120	Cucsa.058270	gene22714-v1.0-hybrid	Glyma.13G005500;Glyma.20G062700	MDP0000251626	Medtr3g082100	Prupe.3G184000	Tp57577_TGAC_v2_gene23235
Phvul.009G076500	8	No	AT4G32960	Cucsa.353230	gene33894-v1.0-hybrid	Glyma.06G051000	MDP0000241165;MDP0000276238	Medtr3g081440	Prupe.6G150100;Prupe.1G414700	Tp57577_TGAC_v2_gene25356
Phvul.002G001700	8	No	AT4G17030	Cucsa.313740	gene10788-v1.0-hybrid	Glyma.01G204800	MDP0000294444;MDP0000165364	Medtr5g013440	Prupe.5G057900	Tp57577_TGAC_v2_gene31424
Phvul.011G168100	8	No	AT3G14770	Cucsa.057980	gene27348-v1.0-hybrid	Glyma.15G211800	MDP0000131602;MDP0000232607	Medtr8g042490	Prupe.4G155700	Tp57577_TGAC_v2_gene16471
Phvul.003G129500	8	No	AT1G19140	Cucsa.141890	gene23667-v1.0-hybrid	Glyma.17G048000;Glyma.13G111700	MDP0000936159;MDP0000119726;MDP0000235373;MDP0000131615	Medtr4g125000	Prupe.2G075400	Tp57577_TGAC_v2_gene12564
Phvul.010G100200	8	No	AT1G63800;AT5G41340	Cucsa.258470	gene32519-v1.0-hybrid	Glyma.07G069300;Glyma.16G035000	MDP0000004417;MDP0000844367	Medtr8g028920	Prupe.2G173000;Prupe.5G103400	Tp57577_TGAC_v2_gene16547
Phvul.002G288900	8	No	AT1G63470;AT1G63480	Cucsa.303060	gene32461-v1.0-hybrid	Glyma.05G207300;Glyma.08G014000	MDP0000191009;MDP0000537302	Medtr8g098390	Prupe.5G098800	Tp57577_TGAC_v2_gene12832
Phvul.009G025500	8	No	AT2G16630	Cucsa.169110	gene07598-v1.0-hybrid	Glyma.06G004900;Glyma.04G005100	MDP0000322632;MDP0000855292;MDP0000241597	Medtr3g117760	Prupe.8G161400	Tp57577_TGAC_v2_gene38570
Phvul.006G179900	8	No	AT2G33880	Cucsa.046640	gene29786-v1.0-hybrid;gene28935-v1.0-hybrid	Glyma.11G210800;Glyma.10G069700	MDP0000232004;MDP0000729328	Medtr2g015000	Prupe.4G055300	Tp57577_TGAC_v2_gene11704
Phvul.003G260400	8	No	AT4G34720;AT1G19910;AT2G16510;AT4G38920	Cucsa.159710;Cucsa.256440;Cucsa.159700	gene11187-v1.0-hybrid;gene15222-v1.0-hybrid	Glyma.04G007500;Glyma.16G130300;Glyma.02G050200;Glyma.06G007400	MDP0000262759;MDP0000238062;MDP0000325860;MDP0000325868;MDP0000243071;MDP0000743595	Medtr4g072050;Medtr8g076150	Prupe.8G083200;Prupe.1G494900;Prupe.7G166200	Tp57577_TGAC_v2_gene28167;Tp57577_TGAC_v2_gene30064
Phvul.009G002400	8	No	AT4G34720;AT1G19910;AT2G16510;AT4G38920	Cucsa.159710;Cucsa.256440;Cucsa.159700	gene11187-v1.0-hybrid;gene15222-v1.0-hybrid	Glyma.13G077900;Glyma.14G151400	MDP0000262759;MDP0000238062;MDP0000325860;MDP0000325868;MDP0000243071;MDP0000743595	Medtr5g021690	Prupe.8G083200;Prupe.1G494900;Prupe.7G166200	Tp57577_TGAC_v2_gene28167;Tp57577_TGAC_v2_gene30064
Phvul.002G061600	8	No	AT4G12440;AT4G22570	Cucsa.302030	gene32234-v1.0-hybrid	Glyma.11G031200	MDP0000121474;MDP0000365970;MDP0000021909	Medtr5g012210	Prupe.5G074000	Tp57577_TGAC_v2_gene25928
Phvul.002G254200	8	No	AT5G65110	Cucsa.029560	gene16355-v1.0-hybrid	Glyma.05G180100	MDP0000275765;MDP0000714548	Medtr8g090375	Prupe.6G181800	Tp57577_TGAC_v2_gene28902
Phvul.011G149900	8	No	AT5G54430;AT4G27320	Cucsa.341520;Cucsa.341500	gene25040-v1.0-hybrid	Glyma.06G255200;Glyma.12G146100	MDP0000486799;MDP0000148212	Medtr1527s0010;Medtr1717s0010	Prupe.4G192600	Tp57577_TGAC_v2_gene1064
Phvul.002G159600	8	No	AT4G25740;AT5G52650	Cucsa.303430;Cucsa.106910	gene31828-v1.0-hybrid	Glyma.11G021700;Glyma.01G222100	MDP0000794077;MDP0000178506;MDP0000552335	Medtr5g010025	Prupe.1G534900;Prupe.1G534700;Prupe.2G037600	Tp57577_TGAC_v2_gene12911;Tp57577_TGAC_v2_gene6702
Phvul.004G027800	8	No	AT3G28860	Cucsa.158380	gene03853-v1.0-hybrid	Glyma.19G021500;Glyma.13G063700	MDP0000320690	Medtr6g011680	Prupe.3G269400	Tp57577_TGAC_v2_gene10366
Phvul.002G297400	8	No	AT5G41850	Cucsa.303820	gene32079-v1.0-hybrid	Glyma.08G022100	MDP0000228872	Medtr8g099380	Prupe.5G117200	Tp57577_TGAC_v2_gene3436
Phvul.006G118100	8	No	AT3G06650;AT5G49460	Cucsa.020790	gene05118-v1.0-hybrid	Glyma.15G140300;Glyma.09G035600	MDP0000205540	Medtr2g034090	Prupe.1G117200	Tp57577_TGAC_v2_gene13746
Phvul.006G149300	8	No	AT3G53970	Cucsa.066650	gene21687-v1.0-hybrid	Glyma.15G165200;Glyma.09G059100	MDP0000604237;MDP0000275079;MDP0000271007	Medtr7g065120	Prupe.6G264400	Tp57577_TGAC_v2_gene34923
Phvul.006G199800	8	No	AT5G09590	Cucsa.331940	gene25598-v1.0-hybrid	Glyma.15G059900;Glyma.13G254900	MDP0000416692	Medtr4g092920	Prupe.8G075000	Tp57577_TGAC_v2_gene16895
Phvul.008G189100	8	No	AT4G35580;AT1G33060	Cucsa.273280	gene12442-v1.0-hybrid	Glyma.14G189300;Glyma.02G222300	MDP0000907489	Medtr5g069030	Prupe.2G320600	Tp57577_TGAC_v2_gene5841
Phvul.009G163400	8	No	AT5G50870	Cucsa.157050	gene06456-v1.0-hybrid	Glyma.04G199200;Glyma.06G166300	MDP0000296062;MDP0000241592	Medtr3g098780	Prupe.5G145200	Tp57577_TGAC_v2_gene21583
Phvul.004G075000	8	No	AT2G35790	Cucsa.275660	gene23214-v1.0-hybrid	Glyma.17G183500	MDP0000174775;MDP0000205054	Medtr6g033405	Prupe.2G217200	Tp57577_TGAC_v2_gene36634
Phvul.003G035600	8	No	AT1G13380	Cucsa.248440	gene03738-v1.0-hybrid	Glyma.01G080900;Glyma.08G261800	MDP0000334067	Medtr5g057335;Medtr5g057670	Prupe.1G311300	Tp57577_TGAC_v2_gene4501
Phvul.009G241300	8	No	AT1G31040	Cucsa.048750	gene19989-v1.0-hybrid	Glyma.09G052400;Glyma.15G158600	MDP0000197021;MDP0000891068	Medtr2g036170	Prupe.4G115600	Tp57577_TGAC_v2_gene15086
Phvul.002G169200	8	No	AT1G14010;AT1G26690;AT1G69460	Cucsa.033740	gene04416-v1.0-hybrid	Glyma.07G228100;Glyma.20G031400	MDP0000501447;MDP0000312567;MDP0000744772	Medtr4g082315	Prupe.1G279100	Tp57577_TGAC_v2_gene34050
Phvul.011G196600	8	No	AT3G12490	Cucsa.076380	gene21476-v1.0-hybrid	Glyma.15G227500;Glyma.13G189500	MDP0000128517;MDP0000141653;MDP0000145032	Medtr8g041410	Prupe.2G047100	Tp57577_TGAC_v2_gene16378
Phvul.009G159300	8	No	AT5G51070	Cucsa.334360	gene01814-v1.0-hybrid	Glyma.04G203300;Glyma.06G162200	MDP0000321774	Medtr3g098310	Prupe.5G138200	Tp57577_TGAC_v2_gene7795
Phvul.001G110400	8	No	AT3G03920	Cucsa.024070	gene30522-v1.0-hybrid	Glyma.19G110900;Glyma.16G041400	MDP0000210372;MDP0000165605;MDP0000255994	Medtr7g085640	Prupe.8G064800	Tp57577_TGAC_v2_gene5895
Phvul.003G211800	8	No	AT4G23060	Cucsa.302820	gene32406-v1.0-hybrid	Glyma.17G130900;Glyma.05G049000	MDP0000248299;MDP0000220633	Medtr4g102840	Prupe.5G092600	Tp57577_TGAC_v2_gene19219
Phvul.009G070900	8	No	AT1G27450	Cucsa.395690	gene02559-v1.0-hybrid	Glyma.04G045000;Glyma.06G045500	MDP0000137185;MDP0000197456	Medtr3g103010	Prupe.1G424200	Tp57577_TGAC_v2_gene33680
Phvul.002G078600	8	No	AT1G70000	Cucsa.285620	gene00738-v1.0-hybrid	Glyma.02G026300;Glyma.01G038600	MDP0000136727;MDP0000758053	Medtr5g037080	Prupe.1G262700	Tp57577_TGAC_v2_gene26718
Phvul.009G207000	8	No	AT2G24260;AT4G30980	Cucsa.350940	gene10062-v1.0-hybrid	Glyma.15G203900;Glyma.09G098300	MDP0000534784;MDP0000121522	Medtr4g131160	Prupe.7G260800	Tp57577_TGAC_v2_gene39186
Phvul.007G270100	8	No	AT2G36060	Cucsa.241580	gene15323-v1.0-hybrid	Glyma.10G077600	MDP0000714492	Medtr1g058100	Prupe.7G098800	Tp57577_TGAC_v2_gene8741
Phvul.009G023400	8	No	AT2G21620	Cucsa.109580	gene25272-v1.0-hybrid	Glyma.04G012400	MDP0000126158	Medtr3g116830	Prupe.8G095600	Tp57577_TGAC_v2_gene38099
Phvul.004G012200	8	No	AT5G14680;AT3G01520	Cucsa.011470	gene28430-v1.0-hybrid	Glyma.05G006300;Glyma.19G006700	MDP0000235605;MDP0000260457	Medtr6g006190	Prupe.3G286400	Tp57577_TGAC_v2_gene24793;Tp57577_TGAC_v2_gene35369
Phvul.002G286000	8	No	AT5G50670;AT5G50570	Cucsa.157230	gene06295-v1.0-hybrid	Glyma.08G011500;Glyma.05G204100	MDP0000210138;MDP0000263766	Medtr8g096780	Prupe.5G149000	Tp57577_TGAC_v2_gene12937
Phvul.009G165100	8	No	AT5G50670;AT5G50570	Cucsa.157230	gene06295-v1.0-hybrid	Glyma.04G197100;Glyma.06G168600	MDP0000210138;MDP0000263766	Medtr3g099080	Prupe.5G149000	Tp57577_TGAC_v2_gene14227
Phvul.007G111600	8	No	AT4G25320;AT5G51590	Cucsa.251430	gene13415-v1.0-hybrid	Glyma.10G178000;Glyma.20G212200	MDP0000927762;MDP0000123732	Medtr1g076710	Prupe.2G282300	Tp57577_TGAC_v2_gene16612
Phvul.009G158200	8	No	AT1G35515;AT4G09460	Cucsa.228000	gene25685-v1.0-hybrid	Glyma.04G205100;Glyma.06G160500	MDP0000175918;MDP0000135594	Medtr3g097450	Prupe.1G551400	Tp57577_TGAC_v2_gene17614;Tp57577_TGAC_v2_gene12980
Phvul.007G068900	8	No	AT5G52240	Cucsa.313970	gene13290-v1.0-hybrid	Glyma.20G157300;Glyma.10G237000	MDP0000896377;MDP0000152585	Medtr1g100727	Prupe.2G293000	Tp57577_TGAC_v2_gene14331
Phvul.009G033800	8	No	AT1G72210;AT1G22490	Cucsa.160250	gene12030-v1.0-hybrid	Glyma.06G100000;Glyma.04G098400	MDP0000944210;MDP0000160256	Medtr3g099620	Prupe.1G524500	Tp57577_TGAC_v2_gene6351
Phvul.010G130000	8	No	AT3G13960	Cucsa.192190	gene07429-v1.0-hybrid	Glyma.16G007600;Glyma.07G038400	MDP0000243533	Medtr8g020560	Prupe.3G041800	Tp57577_TGAC_v2_gene32480
Phvul.010G154400	8	No	AT1G15380;AT1G80160	Cucsa.105320	gene05882-v1.0-hybrid	Glyma.07G031700	MDP0000848959	Medtr4g011020	Prupe.3G082100	Tp57577_TGAC_v2_gene32184;Tp57577_TGAC_v2_gene27506
Phvul.003G096400	8	No	AT3G06860	Cucsa.316160	gene06841-v1.0-hybrid	Glyma.17G027700;Glyma.07G246300	MDP0000259496;MDP0000311452	Medtr4g120130	Prupe.1G133000	Tp57577_TGAC_v2_gene3181
Phvul.005G057600	8	No	AT3G12920	Cucsa.239630	gene30059-v1.0-hybrid	Glyma.15G256500	MDP0000237591;MDP0000819881	Medtr2g069350	Prupe.4G139400	Tp57577_TGAC_v2_gene9759
Phvul.002G053900	8	No	AT4G34150	Cucsa.219610	gene26366-v1.0-hybrid	Glyma.11G000700;Glyma.01G244500	MDP0000250976;MDP0000194823	Medtr5g004870;Medtr5g004800	Prupe.8G131800	Tp57577_TGAC_v2_gene21620
Phvul.003G236200	8	No	AT3G49940;AT5G67420	Cucsa.103050	gene05722-v1.0-hybrid	Glyma.05G103300;Glyma.17G162000	MDP0000317227;MDP0000305695;MDP0000239820;MDP0000151330	Medtr4g095600	Prupe.6G223100	Tp57577_TGAC_v2_gene23857
Phvul.002G012200	8	No	AT3G49940;AT5G67420	Cucsa.103050	gene05722-v1.0-hybrid	Glyma.01G192600;Glyma.11G049300	MDP0000317227;MDP0000305695;MDP0000239820;MDP0000151330	Medtr5g015880	Prupe.6G223100	Tp57577_TGAC_v2_gene20943
Phvul.010G075400	8	No	AT3G09270	Cucsa.066790	gene18732-v1.0-hybrid;gene18731-v1.0-hybrid	Glyma.04G107500;Glyma.01G106000	MDP0000642594;MDP0000320982;MDP0000042587	Medtr4g019780	Prupe.6G264900;Prupe.6G265000	Tp57577_TGAC_v2_gene32558
Phvul.008G113600	8	No	AT3G09270	Cucsa.066680;Cucsa.066810;Cucsa.066740;Cucsa.066800;Cucsa.066710;Cucsa.066720	gene18732-v1.0-hybrid;gene18731-v1.0-hybrid	Glyma.18G190500;Glyma.07G140400;Glyma.07G140700	MDP0000642594;MDP0000320982;MDP0000042587	Medtr7g065740;Medtr7g065660;Medtr7g065640	Prupe.6G264900;Prupe.6G265000	Tp57577_TGAC_v2_gene24726;Tp57577_TGAC_v2_gene13629
Phvul.007G212900	8	No	AT2G47260	Cucsa.300610	gene20560-v1.0-hybrid	Glyma.10G011300;Glyma.02G010900	MDP0000652760;MDP0000134105;MDP0000127976;MDP0000657441	Medtr1g086790	Prupe.3G008600	Tp57577_TGAC_v2_gene38679
Phvul.006G217000	8	No	AT4G20020	Cucsa.075930;Cucsa.075920;Cucsa.075940;Cucsa.075960	gene26187-v1.0-hybrid	Glyma.12G169200;Glyma.08G188700	MDP0000178717;MDP0000265916;MDP0000315280;MDP0000248721	Medtr2g006210	Prupe.1G574100	Tp57577_TGAC_v2_gene2089
Phvul.003G045500	8	No	AT1G74440;AT1G18720	Cucsa.112880;Cucsa.197800	gene26041-v1.0-hybrid	Glyma.02G109700	MDP0000189871	Medtr5g041930	Prupe.1G277300	Tp57577_TGAC_v2_gene34700
Phvul.003G178400	8	No	AT3G18580	Cucsa.113620	gene26194-v1.0-hybrid	Glyma.05G014200	MDP0000311035;MDP0000343354	Medtr4g111750	Prupe.5G215900	Tp57577_TGAC_v2_gene26792
Phvul.009G143100	8	No	AT5G05270	Cucsa.143940	gene21346-v1.0-hybrid	Glyma.04G222400;Glyma.06G143000	MDP0000134791;MDP0000252589	Medtr3g093980	Prupe.2G263900	Tp57577_TGAC_v2_gene16134
Phvul.005G002300	8	No	AT1G33490;AT4G10140	Cucsa.088470	gene31167-v1.0-hybrid	Glyma.04G110500;Glyma.06G323900	MDP0000247004;MDP0000343715;MDP0000239241	Medtr3g006190	Prupe.8G003400	Tp57577_TGAC_v2_gene25525
Phvul.003G166900	8	No	AT3G24150	Cucsa.132260	gene31079-v1.0-hybrid	Glyma.13G158300;Glyma.17G112800	MDP0000204565;MDP0000610446;MDP0000241747;MDP0000266290;MDP0000209524	Medtr4g114900	Prupe.7G246600	Tp57577_TGAC_v2_gene26483
Phvul.001G135500	8	No	AT3G57540;AT2G41870	Cucsa.337370	gene25223-v1.0-hybrid	Glyma.19G141100	MDP0000228247;MDP0000130630;MDP0000181488;MDP0000281160	Medtr7g091990	Prupe.7G064800	Tp57577_TGAC_v2_gene3730
Phvul.002G160900	8	No	AT1G64080	Cucsa.107020	gene31978-v1.0-hybrid	Glyma.11G020400;Glyma.01G223000	MDP0000127371;MDP0000486541;MDP0000432351	Medtr5g009870	Prupe.5G110000	Tp57577_TGAC_v2_gene3429
Phvul.001G160700	8	No	AT2G31200	Cucsa.053580	gene08082-v1.0-hybrid	Glyma.19G164400;Glyma.03G162900	MDP0000225059;MDP0000329966;MDP0000733884	Medtr7g096890	Prupe.8G224300	Tp57577_TGAC_v2_gene28627
Phvul.010G118100	8	No	AT4G00850	Cucsa.136290	gene18649-v1.0-hybrid	Glyma.16G020400;Glyma.07G051300	MDP0000297641;MDP0000336563	Medtr8g024650	Prupe.2G195600	Tp57577_TGAC_v2_gene25262
Phvul.009G027600	8	No	AT4G08570	Cucsa.034560	gene31291-v1.0-hybrid	Glyma.04G106500;Glyma.06G106700	MDP0000180132;MDP0000421303	Medtr3g073670	Prupe.1G511200	Tp57577_TGAC_v2_gene34612
Phvul.007G066800	8	No	AT2G04630;AT5G51940	Cucsa.310250;Cucsa.250930	gene32645-v1.0-hybrid	Glyma.20G155900	MDP0000197246	Medtr0019s0160;Medtr7g092450	Prupe.7G013200;Prupe.3G134400	Tp57577_TGAC_v2_gene3844
Phvul.008G269000	8	No	AT4G22380	Cucsa.132000	gene31016-v1.0-hybrid	Glyma.13G167800	MDP0000289039;MDP0000126472	Medtr0011s0330	Prupe.7G241400;Prupe.5G003200	Tp57577_TGAC_v2_gene21261
Phvul.002G261900	7	No	AT5G10150		gene16367-v1.0-hybrid	Glyma.08G138500	MDP0000839354	Medtr8g091300	Prupe.6G181200	Tp57577_TGAC_v2_gene2242
Phvul.002G139200	7	No	AT4G37870	Cucsa.103680	gene26839-v1.0-hybrid	Glyma.09G203500;Glyma.01G019200	MDP0000293468	Medtr5g030620;Medtr5g430730	Prupe.6G210900
Phvul.002G291400	7	No	AT5G41350	Cucsa.303310		Glyma.08G016300;Glyma.05G209600	MDP0000265743	Medtr8g098665	Prupe.5G103600	Tp57577_TGAC_v2_gene12876
Phvul.006G117600	7	No	AT3G17020	Cucsa.252580		Glyma.15G141000	MDP0000415257;MDP0000416466;MDP0000696732	Medtr2g034200	Prupe.1G118700	Tp57577_TGAC_v2_gene27260
Phvul.002G027200	7	No	AT4G36740;AT2G18550	Cucsa.201240	gene29538-v1.0-hybrid	Glyma.01G177500;Glyma.11G064800	MDP0000789571;MDP0000230511	Medtr5g019680;Medtr5g019650	Prupe.7G149700
Phvul.007G061400	7	No	AT4G14713;AT4G14720	Cucsa.386820		Glyma.10G244400;Glyma.20G150000	MDP0000257732;MDP0000282472	Medtr1g102900	Prupe.1G020900	Tp57577_TGAC_v2_gene26097
Phvul.003G219300	7	No	AT5G47570	Cucsa.320810	gene15868-v1.0-hybrid	Glyma.17G140500;Glyma.05G058000	MDP0000939537	Medtr4g101140	Prupe.3G111600
Phvul.003G039800	7	No	AT1G69180	Cucsa.284430		Glyma.02G121100;Glyma.01G063500	MDP0000171878;MDP0000291729	Medtr5g046230	Prupe.1G290100	Tp57577_TGAC_v2_gene38485
Phvul.011G105700	7	No	AT4G27130;AT5G54760;AT1G54290		gene23918-v1.0-hybrid	Glyma.12G100700	MDP0000159982	Medtr4g046733	Prupe.3G219300	Tp57577_TGAC_v2_gene19057
Phvul.007G071100	7	No	AT5G52390	Cucsa.107830	gene13265-v1.0-hybrid	Glyma.10G235000;Glyma.20G159400	MDP0000235103	Medtr1g101120	Prupe.2G295300
Phvul.L002846	7	No	AT1G27970	Cucsa.095080	gene19568-v1.0-hybrid	Glyma.08G105100;Glyma.05G148200	MDP0000336843	Medtr8g080790		Tp57577_TGAC_v2_gene17068
Phvul.009G047000	7	No	AT5G53660		gene12741-v1.0-hybrid	Glyma.06G134600;Glyma.04G230600	MDP0000814056	Medtr3g092330	Prupe.2G317500	Tp57577_TGAC_v2_gene28971
Phvul.007G143800	7	No	AT1G02870	Cucsa.205640	gene10590-v1.0-hybrid	Glyma.02G155400;Glyma.10G018900	MDP0000368163	Medtr1g088670	Prupe.8G259900
Phvul.007G027700	7	No	AT1G68480		gene03731-v1.0-hybrid	Glyma.20G116200;Glyma.10G273800	MDP0000318093;MDP0000754521	Medtr1g110710	Prupe.1G311900	Tp57577_TGAC_v2_gene18823
Phvul.007G272400	7	No	AT1G04340;AT5G43460	Cucsa.383750	gene02026-v1.0-hybrid	Glyma.10G007800;Glyma.20G088200		Medtr1g073940	Prupe.1G035100	Tp57577_TGAC_v2_gene26441
Phvul.008G108100	7	No	AT3G09085	Cucsa.176090		Glyma.07G144600	MDP0000852180;MDP0000424873	Medtr7g066800	Prupe.6G270600	Tp57577_TGAC_v2_gene1575
Phvul.010G146500	7	No	AT1G79780	Cucsa.361170	gene25654-v1.0-hybrid	Glyma.07G017000		Medtr8g013900	Prupe.3G061300	Tp57577_TGAC_v2_gene35018
Phvul.009G129100	7	No	AT1G77350	Cucsa.328160	gene11254-v1.0-hybrid	Glyma.04G246100;Glyma.06G116700	MDP0000335055	Medtr3g088525	Prupe.1G490600
Phvul.008G266100	7	No	AT3G20510;AT1G50740	Cucsa.267050		Glyma.14G024900	MDP0000288778;MDP0000364097	Medtr5g092160	Prupe.4G211200	Tp57577_TGAC_v2_gene1165
Phvul.008G019600	7	No	AT5G13330	Cucsa.349200		Glyma.08G257300;Glyma.18G281400	MDP0000316694;MDP0000390121	Medtr7g020980;Medtr7g021010	Prupe.1G214900	Tp57577_TGAC_v2_gene2901
Phvul.003G198700	7	No	AT1G24450		gene32161-v1.0-hybrid	Glyma.17G091300	MDP0000128896	Medtr4g106640	Prupe.5G176500	Tp57577_TGAC_v2_gene37479
Phvul.004G116400	7	No	AT5G23760		gene13270-v1.0-hybrid	Glyma.09G138600	MDP0000940855;MDP0000265101	Medtr6g045257	Prupe.2G294600	Tp57577_TGAC_v2_gene10746
Phvul.008G232800	7	No	AT3G55470	Cucsa.010880;Cucsa.010870	gene26501-v1.0-hybrid	Glyma.02G247900		Medtr5g079880	Prupe.2G236500	Tp57577_TGAC_v2_gene3507
Phvul.009G121900	7	No	AT1G77710	Cucsa.248520		Glyma.04G252400;Glyma.06G110100	MDP0000288072	Medtr5g059210	Prupe.1G503300	Tp57577_TGAC_v2_gene8501
Phvul.001G267100	7	No	AT3G23830;AT4G13850		gene06554-v1.0-hybrid	Glyma.18G002000	MDP0000216169	Medtr3g084040	Prupe.1G164600	Tp57577_TGAC_v2_gene17154
Phvul.011G145700	7	No	AT5G54580	Cucsa.053300	gene03279-v1.0-hybrid	Glyma.12G139200;Glyma.06G263200	MDP0000130060	Medtr4g081520	Prupe.4G197600
Phvul.007G041200	7	No	AT1G49830;AT3G19500		gene22860-v1.0-hybrid	Glyma.10G261100;Glyma.20G130200	MDP0000529726;MDP0000147232	Medtr1g107185	Prupe.8G136800	Tp57577_TGAC_v2_gene19067
Phvul.009G036200	7	No	AT4G24520		gene12178-v1.0-hybrid	Glyma.04G095500;Glyma.06G097200	MDP0000130270;MDP0000325800	Medtr3g100160	Prupe.1G532800	Tp57577_TGAC_v2_gene6360
Phvul.001G262400	7	No	AT1G27950	Cucsa.075760		Glyma.11G251100;Glyma.18G005800	MDP0000118904	Medtr3g085210	Prupe.1G225100	Tp57577_TGAC_v2_gene17777
Phvul.002G149800	7	No	AT3G48240;AT5G63130	Cucsa.286500	gene23327-v1.0-hybrid	Glyma.02G039000;Glyma.01G025800	MDP0000304911;MDP0000923528;MDP0000284256	Medtr5g032960	Prupe.1G244500
Phvul.003G031800	7	No	AT1G23150;AT1G70780	Cucsa.280330	gene17742-v1.0-hybrid		MDP0000824358;MDP0000237977;MDP0000283058	Medtr1g031680	Prupe.1G329500	Tp57577_TGAC_v2_gene39974
Phvul.006G167900	7	No	AT5G42300	Cucsa.206810;Cucsa.137660		Glyma.13G221100;Glyma.15G091400	MDP0000570186	Medtr3g084140	Prupe.6G102700;Prupe.6G236300	Tp57577_TGAC_v2_gene25376
Phvul.003G207600	7	No	AT5G63190	Cucsa.391650	gene09897-v1.0-hybrid	Glyma.05G044200	MDP0000306343;MDP0000263167	Medtr4g104360	Prupe.5G160100
Phvul.001G263300	7	No	AT1G27290	Cucsa.095300		Glyma.18G004900;Glyma.11G252200	MDP0000249462;MDP0000578491;MDP0000940524	Medtr3g084990	Prupe.1G223700	Tp57577_TGAC_v2_gene17778
Phvul.009G036800	7	No	AT1G61700	Cucsa.163130		Glyma.04G094900;Glyma.02G035900	MDP0000344984	Medtr5g034050	Prupe.1G250300	Tp57577_TGAC_v2_gene30065
Phvul.005G126400	7	No	AT5G22580	Cucsa.385330	gene23510-v1.0-hybrid	Glyma.13G318600;Glyma.12G182300		Medtr2g084985	Prupe.6G120300	Tp57577_TGAC_v2_gene32359
Phvul.009G182600	7	No	AT3G48140		gene09497-v1.0-hybrid	Glyma.04G178100	MDP0000425394	Medtr3g078590	Prupe.5G180300	Tp57577_TGAC_v2_gene6829
Phvul.001G127700	7	No	AT2G30810	Cucsa.340220		Glyma.19G133600;Glyma.03G131700	MDP0000126347	Medtr7g090590	Prupe.7G049000	Tp57577_TGAC_v2_gene32756
Phvul.002G169800	7	No	AT1G14060	Cucsa.284820	gene07467-v1.0-hybrid	Glyma.20G032800	MDP0000868205		Prupe.5G003300;Prupe.1G004000	Tp57577_TGAC_v2_gene34072
Phvul.002G019400	7	No	AT5G66800	Cucsa.366820	gene24050-v1.0-hybrid	Glyma.11G056600;Glyma.01G185500	MDP0000855903;MDP0000215788;MDP0000573935	Medtr5g017580		Tp57577_TGAC_v2_gene21290
Phvul.010G069100	7	No	AT3G51600;AT2G38530;AT2G38540;AT2G15050	Cucsa.176970	gene13870-v1.0-hybrid;gene13868-v1.0-hybrid	Glyma.01G132500		Medtr4g027800;Medtr4g027840;Medtr4g428370	Prupe.6G292600;Prupe.6G292800	Tp57577_TGAC_v2_gene505;Tp57577_TGAC_v2_gene5006;Tp57577_TGAC_v2_gene4960;Tp57577_TGAC_v2_gene5002;Tp57577_TGAC_v2_gene4950
Phvul.007G075800	7	No	AT5G52870	Cucsa.201740	gene13159-v1.0-hybrid	Glyma.10G229700;Glyma.20G163600		Medtr1g099550	Prupe.2G303400	Tp57577_TGAC_v2_gene7735
Phvul.006G006400	7	No	AT4G14615;AT1G52825	Cucsa.386690		Glyma.02G001300	MDP0000514411	Medtr1g040905	Prupe.1G025800	Tp57577_TGAC_v2_gene32796
Phvul.007G042400	7	No	AT2G14900	Cucsa.102860		Glyma.10G259800;Glyma.20G131100	MDP0000201700	Medtr1g106915	Prupe.8G138600	Tp57577_TGAC_v2_gene27094
Phvul.003G110400	7	No	AT3G06740;AT5G49300	Cucsa.252730	gene05175-v1.0-hybrid	Glyma.17G030900		Medtr4g121110	Prupe.1G126000	Tp57577_TGAC_v2_gene16825
Phvul.002G265100	7	No	AT5G09960;AT5G64850	Cucsa.250380;Cucsa.101650		Glyma.08G142000;Glyma.05G184200	MDP0000898826	Medtr8g091930	Prupe.6G172200	Tp57577_TGAC_v2_gene2220
Phvul.002G322200	7	No	AT1G12400	Cucsa.320370		Glyma.05G239900	MDP0000215956	Medtr5g055890	Prupe.5G081100	Tp57577_TGAC_v2_gene38364
Phvul.009G163100	7	No	AT5G50810	Cucsa.157100		Glyma.04G198900	MDP0000396687;MDP0000207757	Medtr3g098820	Prupe.5G146200	Tp57577_TGAC_v2_gene21582
Phvul.009G250000	7	No	AT5G49120	Cucsa.252940	gene06846-v1.0-hybrid		MDP0000903511;MDP0000211153	Medtr2g436020;Medtr2g436250	Prupe.1G132700	Tp57577_TGAC_v2_gene8665
Phvul.005G101000	7	No	AT2G20585	Cucsa.087560		Glyma.12G206300;Glyma.13G294600	MDP0000460288	Medtr2g090650	Prupe.3G134600	Tp57577_TGAC_v2_gene6482
Phvul.009G221800	7	No	AT5G20900		gene12975-v1.0-hybrid	Glyma.09G077500;Glyma.15G184900	MDP0000889413;MDP0000301927;MDP0000143603	Medtr2g044910	Prupe.7G189200	Tp57577_TGAC_v2_gene18015
Phvul.007G041500	7	No	AT4G34265;AT2G15000	Cucsa.219380;Cucsa.108850		Glyma.20G130500;Glyma.10G260700	MDP0000350005;MDP0000280086	Medtr1g107085	Prupe.8G137400	Tp57577_TGAC_v2_gene19065
Phvul.007G148600	7	No	AT5G03460	Cucsa.306650		Glyma.10G054000;Glyma.13G141100	MDP0000572846	Medtr1g063000	Prupe.7G127400	Tp57577_TGAC_v2_gene31192
Phvul.005G103900	7	No	AT4G28290	Cucsa.119040	gene01869-v1.0-hybrid	Glyma.12G204100;Glyma.13G297400	MDP0000920404	Medtr2g090340	Prupe.3G137400
Phvul.008G021300	7	No	AT3G19660	Cucsa.031520		Glyma.18G279700	MDP0000283992;MDP0000148925	Medtr7g019160	Prupe.3G242600	Tp57577_TGAC_v2_gene3300
Phvul.005G166400	7	No	AT1G79750	Cucsa.278560		Glyma.15G019300;Glyma.13G354900	MDP0000132833;MDP0000192078	Medtr2g101040	Prupe.3G059400	Tp57577_TGAC_v2_gene6519
Phvul.005G114900	7	No	AT2G32400	Cucsa.072730		Glyma.13G308500;Glyma.12G194100	MDP0000308321;MDP0000304854	Medtr2g088430	Prupe.3G217800	Tp57577_TGAC_v2_gene4163
Phvul.006G190600	7	No	AT1G47670	Cucsa.123360		Glyma.13G245000;Glyma.15G068700	MDP0000312601;MDP0000426374	Medtr2g012470	Prupe.1G388700	Tp57577_TGAC_v2_gene36827
Phvul.003G197800	7	No	AT5G62890	Cucsa.197120	gene09466-v1.0-hybrid	Glyma.17G092300;Glyma.05G035000		Medtr4g106750	Prupe.5G177700	Tp57577_TGAC_v2_gene37460
Phvul.002G261700	7	No	AT2G22240;AT4G39800;AT5G10170	Cucsa.104560	gene16378-v1.0-hybrid	Glyma.05G180600	MDP0000207103;MDP0000698835		Prupe.6G180500	Tp57577_TGAC_v2_gene1515
Phvul.005G153800	7	No	AT2G43400	Cucsa.251800	gene21659-v1.0-hybrid	Glyma.15G029200		Medtr2g099040	Prupe.1G197500	Tp57577_TGAC_v2_gene18865
Phvul.009G000400	7	No	AT4G34860	Cucsa.381840	gene07379-v1.0-hybrid	Glyma.04G005700;Glyma.06G005400	MDP0000186866	Medtr3g117710	Prupe.2G075000;Prupe.8G159800
Phvul.003G154600	7	No	AT5G17420	Cucsa.178930	gene10109-v1.0-hybrid	Glyma.17G072200;Glyma.02G205800	MDP0000470441	Medtr4g130510	Prupe.7G265400
Phvul.003G144100	7	No	AT2G18900	Cucsa.081180		Glyma.13G097400;Glyma.17G062200	MDP0000311461	Medtr4g127820	Prupe.1G084200	Tp57577_TGAC_v2_gene5437
Phvul.008G291900	7	No	AT4G38350		gene10913-v1.0-hybrid	Glyma.02G310900;Glyma.14G001500	MDP0000162938	Medtr5g099070	Prupe.8G178600	Tp57577_TGAC_v2_gene18634
Phvul.002G221200	7	No	AT1G11260	Cucsa.126250	gene30715-v1.0-hybrid;gene14091-v1.0-hybrid	Glyma.07G189500;Glyma.08G059700	MDP0000193898;MDP0000288533	Medtr4g091370	Prupe.4G037800
Phvul.009G084500	7	No	AT2G26250	Cucsa.271200		Glyma.04G057800;Glyma.06G058500	MDP0000235280;MDP0000134273	Medtr3g105550	Prupe.1G401500	Tp57577_TGAC_v2_gene21440
Phvul.002G253200	7	No	AT3G26100	Cucsa.075300		Glyma.18G012000;Glyma.11G245000	MDP0000160437;MDP0000193970	Medtr3g086300	Prupe.1G239800	Tp57577_TGAC_v2_gene20619
Phvul.002G253100	7	No	AT3G26100	Cucsa.075300		Glyma.18G012000;Glyma.11G245000	MDP0000160437;MDP0000193970	Medtr3g086300	Prupe.1G239800	Tp57577_TGAC_v2_gene20619
Phvul.009G190500	7	No	AT5G62670;AT3G47950	Cucsa.097990	gene09568-v1.0-hybrid	Glyma.04G174800;Glyma.06G189900	MDP0000266132;MDP0000215211;MDP0000157578	Medtr4g107500	Prupe.5G185000
Phvul.008G225300	7	No	AT2G38120		gene20938-v1.0-hybrid	Glyma.02G255800;Glyma.14G060700	MDP0000155113;MDP0000749280	Medtr5g082220	Prupe.2G247800	Tp57577_TGAC_v2_gene19845
Phvul.001G162000	7	No	AT4G21150	Cucsa.180530	gene08261-v1.0-hybrid	Glyma.19G165800;Glyma.03G164400	MDP0000230999		Prupe.8G221600	Tp57577_TGAC_v2_gene9204
Phvul.001G117900	7	No	AT2G40890	Cucsa.337610	gene27914-v1.0-hybrid	Glyma.03G122000;Glyma.19G126000	MDP0000466557;MDP0000287029;MDP0000428573;MDP0000297862;MDP0000279706;MDP0000302012		Prupe.1G580500;Prupe.1G580300;Prupe.1G580400	Tp57577_TGAC_v2_gene23187
Phvul.003G289600	7	No	AT2G22480		gene20738-v1.0-hybrid	Glyma.18G145500;Glyma.08G280700	MDP0000123667;MDP0000254412	Medtr8g069040	Prupe.6G196200	Tp57577_TGAC_v2_gene14617
Phvul.001G114500	7	No	AT5G40870;AT3G27190	Cucsa.031500	gene25903-v1.0-hybrid	Glyma.19G089100;Glyma.16G058200		Medtr7g029450	Prupe.3G304300	Tp57577_TGAC_v2_gene2799
Phvul.003G050000	7	No	AT2G31740	Cucsa.256540	gene06525-v1.0-hybrid	Glyma.05G153400;Glyma.08G111100		Medtr8g085220	Prupe.1G159900	Tp57577_TGAC_v2_gene11885
Phvul.007G184100	7	No	AT3G05030;AT5G27150	Cucsa.289150	gene16432-v1.0-hybrid	Glyma.20G229900;Glyma.10G158700		Medtr1g081900	Prupe.6G335800	Tp57577_TGAC_v2_gene2767
Phvul.003G148700	7	No	AT5G57655	Cucsa.089630		Glyma.17G066200	MDP0000223879	Medtr4g128840	Prupe.1G091900	Tp57577_TGAC_v2_gene5301
Phvul.005G115100	7	No	AT2G05710	Cucsa.148530	gene23775-v1.0-hybrid	Glyma.12G193800;Glyma.13G308700	MDP0000279281;MDP0000255452	Medtr2g088360	Prupe.3G217300
Phvul.006G079500	7	No	AT3G48990	Cucsa.129590	gene32451-v1.0-hybrid		MDP0000615956;MDP0000127923	Medtr3g035130	Prupe.5G097700	Tp57577_TGAC_v2_gene8165
Phvul.003G222500	7	No	AT5G47400		gene08879-v1.0-hybrid	Glyma.17G143800;Glyma.05G062000	MDP0000253903;MDP0000216857	Medtr4g100700	Prupe.5G065400	Tp57577_TGAC_v2_gene36090
Phvul.003G080800	7	No	AT1G62290;AT1G11910	Cucsa.085670	gene03409-v1.0-hybrid	Glyma.17G011500;Glyma.07G262600		Medtr4g132420	Prupe.4G017700	Tp57577_TGAC_v2_gene37124
Phvul.007G198300	7	No	AT1G56230	Cucsa.181690	gene31528-v1.0-hybrid	Glyma.20G237900		Medtr1g083540	Prupe.6G318400	Tp57577_TGAC_v2_gene17725
Phvul.002G153600	7	No	AT4G11820	Cucsa.320170		Glyma.11G027000;Glyma.01G215500	MDP0000661951;MDP0000138071	Medtr5g011040	Prupe.5G088900	Tp57577_TGAC_v2_gene19579
Phvul.L001785	7	No	AT5G51150	Cucsa.129110	gene21431-v1.0-hybrid	Glyma.20G198600;Glyma.10G191600	MDP0000238754;MDP0000283595;MDP0000283129	Medtr1g072830	Prupe.2G270300
Phvul.011G004000	7	No	AT1G33420		gene31177-v1.0-hybrid	Glyma.09G233500;Glyma.12G003300	MDP0000843691	Medtr4g035550	Prupe.8G002100	Tp57577_TGAC_v2_gene15121
Phvul.010G073700	7	No	AT2G38290	Cucsa.176640	gene13484-v1.0-hybrid	Glyma.01G123400	MDP0000650358;MDP0000137929		Prupe.6G281900	Tp57577_TGAC_v2_gene21325
Phvul.002G007200	7	No	AT4G17830	Cucsa.313250	gene10695-v1.0-hybrid	Glyma.11G043300	MDP0000923811;MDP0000418633	Medtr5g014410	Prupe.5G038300
Phvul.002G133300	7	No	AT1G31970	Cucsa.149760	gene13680-v1.0-hybrid	Glyma.09G210700;Glyma.01G010400		Medtr5g027840	Prupe.5G024900	Tp57577_TGAC_v2_gene24223
Phvul.002G314000	7	No	AT3G24503	Cucsa.235620	gene02096-v1.0-hybrid;gene02098-v1.0-hybrid;gene02099-v1.0-hybrid;gene02097-v1.0-hybrid	Glyma.05G231800;Glyma.08G039200	MDP0000212975;MDP0000376347;MDP0000219155;MDP0000438458;MDP0000612909	Medtr8g083530	Prupe.7G229100
Phvul.006G216900	7	No	AT1G11000	Cucsa.032930	gene11028-v1.0-hybrid	Glyma.08G188600	MDP0000299324	Medtr2g006280	Prupe.1G574000
Phvul.011G046700	7	No	AT3G18830	Cucsa.109770	gene20355-v1.0-hybrid;gene20372-v1.0-hybrid	Glyma.12G044700;Glyma.11G119500	MDP0000197939;MDP0000688348;MDP0000296050;MDP0000940086;MDP0000787701;MDP0000285032;MDP0000896307;MDP0000841918;MDP0000311500	Medtr4g069500	Prupe.8G105300;Prupe.8G101500;Prupe.8G105500;Prupe.8G100700;Prupe.8G105400;Prupe.8G101200;Prupe.8G105600;Prupe.8G101000
Phvul.009G106800	7	No	AT5G11520	Cucsa.311430		Glyma.06G082400	MDP0000295806;MDP0000179224;MDP0000288948	Medtr3g110065	Prupe.1G451900	Tp57577_TGAC_v2_gene1391
Phvul.004G165800	7	No	AT1G67300	Cucsa.332380	gene30931-v1.0-hybrid	Glyma.07G084400;Glyma.09G192500		Medtr6g087910	Prupe.7G234100	Tp57577_TGAC_v2_gene28421
Phvul.002G296800	7	No	AT5G41800	Cucsa.107280	gene32052-v1.0-hybrid	Glyma.05G215600		Medtr8g099320	Prupe.5G115900	Tp57577_TGAC_v2_gene3445
Phvul.009G108200	7	No	AT4G32770	Cucsa.161370	gene08819-v1.0-hybrid	Glyma.04G082500;Glyma.06G084100	MDP0000276176	Medtr3g110160	Prupe.1G450300
Phvul.009G104000	7	No	AT1G29150	Cucsa.172450		Glyma.06G079600;Glyma.04G078200	MDP0000523734;MDP0000291524	Medtr3g109300	Prupe.1G279500	Tp57577_TGAC_v2_gene39002
Phvul.011G073500	7	No	AT3G45300		gene28550-v1.0-hybrid	Glyma.12G071100;Glyma.U019900	MDP0000225981	Medtr4g060480	Prupe.6G097600	Tp57577_TGAC_v2_gene15539
Phvul.003G064300	7	No	AT3G26590;AT1G12950;AT5G38030	Cucsa.286420		Glyma.18G143700	MDP0000308201;MDP0000313254	Medtr8g069470	Prupe.1G243700	Tp57577_TGAC_v2_gene30387
Phvul.001G087800	7	No	AT5G41120;AT5G41130;AT3G26840	Cucsa.300740	gene28228-v1.0-hybrid;gene14161-v1.0-hybrid;gene01370-v1.0-hybrid	Glyma.16G051300	MDP0000147906;MDP0000156411;MDP0000157686		Prupe.3G311200	Tp57577_TGAC_v2_gene21116
Phvul.002G224800	7	No	AT1G11080;AT4G15100	Cucsa.126440	gene30443-v1.0-hybrid	Glyma.07G192700;Glyma.13G183700		Medtr4g089155	Prupe.4G040800	Tp57577_TGAC_v2_gene32429
Phvul.005G131000	7	No	AT3G45010;AT5G22980	Cucsa.292620		Glyma.13G322600;Glyma.12G177900	MDP0000198741;MDP0000804741	Medtr2g095750	Prupe.6G109600	Tp57577_TGAC_v2_gene11517;Tp57577_TGAC_v2_gene11572
Phvul.003G217500	7	No	AT1G62710	Cucsa.302130	gene32256-v1.0-hybrid	Glyma.17G137800;Glyma.05G055700	MDP0000122571	Medtr4g101730	Prupe.5G076300
Phvul.001G209800	7	No	AT1G13560;AT3G25585	Cucsa.292600		Glyma.12G081900;Glyma.02G128300	MDP0000329703	Medtr3g009730	Prupe.7G262100;Prupe.8G087200	Tp57577_TGAC_v2_gene21637
Phvul.002G180400	7	No	AT5G46180	Cucsa.111850	gene30368-v1.0-hybrid	Glyma.05G141900;Glyma.08G097800	MDP0000147664;MDP0000178059;MDP0000212911;MDP0000206009		Prupe.4G083300	Tp57577_TGAC_v2_gene13303
Phvul.003G220400	7	No	AT2G35710;AT4G16600	Cucsa.320910	gene08940-v1.0-hybrid	Glyma.05G059300;Glyma.17G141600	MDP0000169375	Medtr4g100950	Prupe.5G069400
Phvul.009G155000	7	No	AT5G63940	Cucsa.228370	gene16161-v1.0-hybrid	Glyma.04G210500;Glyma.06G155500		Medtr3g096555	Prupe.4G275600	Tp57577_TGAC_v2_gene28194
Phvul.004G025100	7	No	AT5G39990	Cucsa.339150	gene01296-v1.0-hybrid	Glyma.13G065900	MDP0000123687	Medtr6g011080	Prupe.3G273700
Phvul.006G142700	7	No	AT5G47560	Cucsa.002320		Glyma.09G010700;Glyma.15G115200	MDP0000813710	Medtr2g026030	Prupe.4G009500;Prupe.4G009400	Tp57577_TGAC_v2_gene30453
Phvul.008G003600	7	No	AT5G13420	Cucsa.095750		Glyma.08G362900;Glyma.18G299100	MDP0000316685;MDP0000234480	Medtr7g006560	Prupe.1G214200	Tp57577_TGAC_v2_gene9718
Phvul.007G033800	7	No	AT2G01140	Cucsa.280620		Glyma.12G153000;Glyma.10G268500;Glyma.20G122500	MDP0000273688	Medtr1g109200	Prupe.1G319500	Tp57577_TGAC_v2_gene4846
Phvul.006G154400	7	No	AT3G06170	Cucsa.260920	gene06085-v1.0-hybrid	Glyma.13G209400		Medtr2g022060	Prupe.1G150400	Tp57577_TGAC_v2_gene14184
Phvul.004G035400	7	No	AT5G15550	Cucsa.334570		Glyma.01G086000;Glyma.19G029400;Glyma.13G056900	MDP0000123274	Medtr7g099170	Prupe.3G255400	Tp57577_TGAC_v2_gene10015
Phvul.003G041200	7	No	AT1G13710	Cucsa.327940		Glyma.01G061100;Glyma.19G240800;Glyma.02G119600	MDP0000222355;MDP0000134091;MDP0000538596;MDP0000216505	Medtr5g045250	Prupe.1G288900	Tp57577_TGAC_v2_gene23737
Phvul.005G166900	7	No	AT1G52150	Cucsa.361130	gene25646-v1.0-hybrid		MDP0000313059	Medtr2g101190	Prupe.3G060700	Tp57577_TGAC_v2_gene37173
Phvul.002G048500	7	No	AT1G11580	Cucsa.045380	gene19567-v1.0-hybrid	Glyma.01G240300	MDP0000370611		Prupe.4G025200	Tp57577_TGAC_v2_gene10172
Phvul.002G314300	7	No	AT3G24460;AT4G13345	Cucsa.116280	gene02085-v1.0-hybrid	Glyma.05G232100;Glyma.08G039500	MDP0000198091	Medtr8g103740	Prupe.7G228000
Phvul.003G042700	7	No	AT2G03590	Cucsa.078130		Glyma.02G116400	MDP0000313843	Medtr5g044710;Medtr5g045530	Prupe.1G286600	Tp57577_TGAC_v2_gene24446
Phvul.004G033700	7	No	AT3G53110	Cucsa.067560;Cucsa.378880	gene00947-v1.0-hybrid	Glyma.18G155900;Glyma.19G027600		Medtr1g061970	Prupe.7G122600	Tp57577_TGAC_v2_gene9904
Phvul.008G189200	7	No	AT2G36460;AT5G03690;AT3G52930		gene30155-v1.0-hybrid;gene30154-v1.0-hybrid	Glyma.14G189400;Glyma.02G222400	MDP0000316189;MDP0000266003	Medtr5g069055	Prupe.7G116600	Tp57577_TGAC_v2_gene10253
Phvul.009G231700	7	No	AT5G56970	Cucsa.155270	gene12649-v1.0-hybrid	Glyma.09G063900;Glyma.15G170300	MDP0000213431;MDP0000211550	Medtr2g039410	Prupe.7G208400
Phvul.009G262000	7	No	AT1G53880;AT1G53900	Cucsa.359820	gene05457-v1.0-hybrid	Glyma.03G263500	MDP0000316345		Prupe.3G031500	Tp57577_TGAC_v2_gene18158
Phvul.008G065700	7	No	AT1G01710	Cucsa.258340		Glyma.18G232000;Glyma.09G260200	MDP0000244124;MDP0000244125	Medtr7g077400	Prupe.2G169700	Tp57577_TGAC_v2_gene37800
Phvul.008G141200	7	No	AT1G02050	Cucsa.018360	gene04837-v1.0-hybrid	Glyma.01G073600		Medtr4g078730	Prupe.2G122600	Tp57577_TGAC_v2_gene39076
Phvul.008G000800	7	No	AT5G50850	Cucsa.349340		Glyma.02G294500;Glyma.14G186900;Glyma.14G020200	MDP0000146411;MDP0000769597	Medtr7g005380	Prupe.1G220200	Tp57577_TGAC_v2_gene9515;Tp57577_TGAC_v2_gene15623
Phvul.006G061100	7	No	AT5G23810		gene01458-v1.0-hybrid	Glyma.18G071900;Glyma.08G336800	MDP0000191097;MDP0000146489	Medtr3g461440;Medtr3g061390;Medtr3g461470	Prupe.6G032700	Tp57577_TGAC_v2_gene14724
Phvul.005G094300	7	No	AT3G58690	Cucsa.207630	gene15779-v1.0-hybrid	Glyma.12G211800;Glyma.13G289900		Medtr2g084120	Prupe.3G115500	Tp57577_TGAC_v2_gene21047
Phvul.002G012000	7	No	AT4G37580;AT2G23060	Cucsa.103090	gene05728-v1.0-hybrid	Glyma.01G193000;Glyma.11G048800	MDP0000144252	Medtr5g015810	Prupe.6G222600
Phvul.011G093700	7	No	AT1G08320	Cucsa.199800	gene21797-v1.0-hybrid	Glyma.12G088700;Glyma.11G183700		Medtr4g053250	Prupe.6G129100	Tp57577_TGAC_v2_gene40215
Phvul.011G053200	7	No	AT2G43420	Cucsa.251770		Glyma.12G050900;Glyma.11G126300	MDP0000209590	Medtr4g068110	Prupe.1G198200	Tp57577_TGAC_v2_gene34253
Phvul.008G280700	7	No	AT5G55950	Cucsa.042060	gene01527-v1.0-hybrid	Glyma.02G302100;Glyma.14G012100		Medtr5g096310	Prupe.6G026800	Tp57577_TGAC_v2_gene1265
Phvul.011G189900	7	No	AT5G13740;AT5G13750	Cucsa.076270	gene00395-v1.0-hybrid		MDP0000251424;MDP0000134135;MDP0000173197	Medtr8g042870;Medtr8g042780;Medtr8g042770	Prupe.2G056300	Tp57577_TGAC_v2_gene6892;Tp57577_TGAC_v2_gene6864;Tp57577_TGAC_v2_gene6906
Phvul.011G189500	7	No	AT5G13740;AT5G13750	Cucsa.076270	gene00395-v1.0-hybrid		MDP0000251424;MDP0000134135;MDP0000173197	Medtr8g042870;Medtr8g042780;Medtr8g042770	Prupe.2G056300	Tp57577_TGAC_v2_gene6892;Tp57577_TGAC_v2_gene6864;Tp57577_TGAC_v2_gene6906
Phvul.011G067800	7	No	AT1G07750;AT2G28680	Cucsa.240840	gene08645-v1.0-hybrid;gene13985-v1.0-hybrid;gene13983-v1.0-hybrid	Glyma.11G144300;Glyma.11G143800;Glyma.12G066900	MDP0000593991;MDP0000161376;MDP0000668135;MDP0000851580	Medtr4g072780;Medtr4g062550;Medtr4g062570;Medtr4g032360	Prupe.6G085900;Prupe.6G085800
Phvul.007G196400	7	No	AT3G62770	Cucsa.025420	gene22168-v1.0-hybrid	Glyma.20G235800		Medtr1g083230	Prupe.6G322300	Tp57577_TGAC_v2_gene6103
Phvul.010G083900	7	No	AT3G60800	Cucsa.257630	gene19411-v1.0-hybrid	Glyma.03G025500	MDP0000049282	Medtr4g023760	Prupe.2G144500
Phvul.008G208700	7	No	AT3G55360	Cucsa.010800		Glyma.14G043500;Glyma.02G273300	MDP0000722934;MDP0000062802	Medtr5g087590	Prupe.2G234700	Tp57577_TGAC_v2_gene11759;Tp57577_TGAC_v2_gene11707
Phvul.004G139300	7	No	AT5G23250;AT5G08300	Cucsa.122260		Glyma.09G164900;Glyma.16G213200	MDP0000091064	Medtr6g077820	Prupe.5G243700	Tp57577_TGAC_v2_gene19874
Phvul.003G106700	7	No	AT3G06850	Cucsa.252930		Glyma.17G028000;Glyma.07G246000	MDP0000293588;MDP0000201131;MDP0000257950;MDP0000173822	Medtr4g120220	Prupe.1G132500	Tp57577_TGAC_v2_gene3182
Phvul.011G003800	7	No	AT1G33430	Cucsa.237810		Glyma.09G233700;Glyma.12G003100	MDP0000308911	Medtr4g035490	Prupe.8G002000	Tp57577_TGAC_v2_gene25996
Phvul.006G048000	7	No	AT5G10770;AT5G10760	Cucsa.271320	gene14986-v1.0-hybrid	Glyma.08G321100;Glyma.18G090900		Medtr3g053980	Prupe.1G397700;Prupe.1G397900;Prupe.1G397600;Prupe.1G398100;Prupe.1G398000;Prupe.1G087300	Tp57577_TGAC_v2_gene32233
Phvul.009G133200	7	No	AT1G21410;AT1G77000	Cucsa.077200	gene00996-v1.0-hybrid	Glyma.06G120600	MDP0000257953;MDP0000379288	Medtr3g088895		Tp57577_TGAC_v2_gene25621
Phvul.004G073300	7	No	AT3G02420	Cucsa.238200		Glyma.13G047900	MDP0000218504;MDP0000270446	Medtr6g016780	Prupe.3G241500	Tp57577_TGAC_v2_gene9685
Phvul.003G294800	7	No	AT1G49600;AT3G19130		gene28516-v1.0-hybrid	Glyma.07G210800;Glyma.02G134400	MDP0000142206	Medtr4g086600	Prupe.8G119500	Tp57577_TGAC_v2_gene23550
Phvul.010G017400	7	No	AT2G37790;AT3G53880;AT2G37770	Cucsa.066500;Cucsa.066490;Cucsa.066480;Cucsa.066510	gene18367-v1.0-hybrid	Glyma.01G102900;Glyma.03G070100		Medtr8g070115	Prupe.6G261900;Prupe.6G262000	Tp57577_TGAC_v2_gene29433
Phvul.005G056900	7	No	AT1G16610		gene10429-v1.0-hybrid	Glyma.08G172000;Glyma.15G255400	MDP0000257660;MDP0000286005;MDP0000260824	Medtr2g069490	Prupe.4G139800	Tp57577_TGAC_v2_gene9757
Phvul.010G007800	7	No	AT3G54110	Cucsa.066980		Glyma.01G110400;Glyma.03G076100	MDP0000210720	Medtr4g018750	Prupe.6G269400	Tp57577_TGAC_v2_gene8208
Phvul.002G186200	7	No	AT2G02180;AT1G14530	Cucsa.229230	gene00866-v1.0-hybrid	Glyma.08G091200;Glyma.05G135900	MDP0000318054		Prupe.1G342900	Tp57577_TGAC_v2_gene34764
Phvul.004G082600	7	No	AT2G37170;AT3G53420;AT2G37180	Cucsa.124350;Cucsa.124340	gene23293-v1.0-hybrid	Glyma.02G073700;Glyma.16G155100;Glyma.16G155000;Glyma.02G073600	MDP0000146334	Medtr7g101190	Prupe.2G213600
Phvul.008G257800	7	No	AT5G58490	Cucsa.151910	gene28208-v1.0-hybrid		MDP0000269612;MDP0000167829	Medtr5g072620	Prupe.6G051200;Prupe.6G051300;Prupe.I003000;Prupe.6G051400	Tp57577_TGAC_v2_gene29706
Phvul.009G075100	7	No	AT1G10070	Cucsa.395330		Glyma.04G049200;Glyma.06G050100	MDP0000309960;MDP0000160474	Medtr3g103580	Prupe.1G417100	Tp57577_TGAC_v2_gene30214
Phvul.009G175300	7	No	AT4G24670	Cucsa.196620;Cucsa.196630	gene31790-v1.0-hybrid;gene31791-v1.0-hybrid	Glyma.06G179000	MDP0000203835;MDP0000267098	Medtr3g077250	Prupe.5G168300
Phvul.011G216300	7	No	AT2G22420	Cucsa.093730	gene16249-v1.0-hybrid;gene16250-v1.0-hybrid	Glyma.12G241800;Glyma.09G002500		Medtr4g031140;Medtr4g030890	Prupe.6G192000;Prupe.6G191800;Prupe.6G191900	Tp57577_TGAC_v2_gene34104;Tp57577_TGAC_v2_gene34115
Phvul.009G146400	7	No	AT1G27600		gene26845-v1.0-hybrid	Glyma.06G091200	MDP0000259253;MDP0000703247;MDP0000131594	Medtr3g111060	Prupe.1G541800	Tp57577_TGAC_v2_gene12463
Phvul.002G221600	7	No	AT5G22100	Cucsa.355940		Glyma.13G179100	MDP0000305209;MDP0000571925	Medtr8g098715	Prupe.4G110100	Tp57577_TGAC_v2_gene12888
Phvul.001G012800	7	No	AT5G42800		gene15174-v1.0-hybrid	Glyma.17G252200	MDP0000440654;MDP0000494976	Medtr1g022440	Prupe.1G376400	Tp57577_TGAC_v2_gene20181
Phvul.005G024100	7	No	AT3G08030	Cucsa.248990		Glyma.15G276100;Glyma.10G090100	MDP0000222403;MDP0000119960;MDP0000183959	Medtr0045s0110	Prupe.2G017800	Tp57577_TGAC_v2_gene27844
Phvul.007G250500	7	No	AT2G41530		gene21972-v1.0-hybrid	Glyma.10G106900;Glyma.02G186700	MDP0000878750	Medtr1g052175;Medtr4g008660	Prupe.7G053400	Tp57577_TGAC_v2_gene19657
Phvul.004G026100	7	No	AT1G69840	Cucsa.005500		Glyma.19G020000;Glyma.13G065000	MDP0000653461	Medtr6g011380	Prupe.1G268100	Tp57577_TGAC_v2_gene4347
Phvul.002G150400	7	No	AT2G42490		gene09848-v1.0-hybrid;gene07643-v1.0-hybrid	Glyma.02G038500	MDP0000863012	Medtr5g033170	Prupe.1G243500	Tp57577_TGAC_v2_gene38807
Phvul.011G022600	7	No	AT5G12470		gene14792-v1.0-hybrid	Glyma.11G093500;Glyma.12G020000	MDP0000134680;MDP0000514035	Medtr4g077000	Prupe.4G253900	Tp57577_TGAC_v2_gene23104
Phvul.001G032200	7	No	AT4G08150	Cucsa.353140	gene02647-v1.0-hybrid	Glyma.U039200;Glyma.14G091200	MDP0000280307;MDP0000722139;MDP0000599531	Medtr1g017080	Prupe.1G416700
Phvul.009G124100	7	No	AT4G08300;AT1G44800	Cucsa.372750	gene11154-v1.0-hybrid	Glyma.04G250600;Glyma.06G112200	MDP0000337873	Medtr3g072500	Prupe.1G500500
Phvul.007G226900	7	No	AT3G52610	Cucsa.241270	gene15514-v1.0-hybrid	Glyma.10G074600;Glyma.02G202100	MDP0000131461	Medtr1g059760	Prupe.7G103900
Phvul.005G022200	7	No	AT5G42470	Cucsa.343070		Glyma.09G103100	MDP0000795345	Medtr2g029040	Prupe.1G364700	Tp57577_TGAC_v2_gene17497
Phvul.008G120700	7	No	AT2G37640	Cucsa.066230		Glyma.18G181700;Glyma.07G132600	MDP0000410264;MDP0000743239	Medtr7g061720	Prupe.6G256500	Tp57577_TGAC_v2_gene1680
Phvul.005G167400	7	No	AT4G35420	Cucsa.120060	gene17126-v1.0-hybrid	Glyma.13G355600;Glyma.15G018500	MDP0000269319;MDP0000209583	Medtr2g101330	Prupe.8G183600
Phvul.001G240500	7	No	AT2G39970	Cucsa.368700	gene20918-v1.0-hybrid	Glyma.11G227400;Glyma.18G030100		Medtr5g081910	Prupe.2G246400	Tp57577_TGAC_v2_gene8062
Phvul.007G222200	7	No	AT3G09970;AT3G09960	Cucsa.378400		Glyma.11G208900	MDP0000218397	Medtr1g060860	Prupe.7G115300	Tp57577_TGAC_v2_gene5702
Phvul.003G137600	7	No	AT4G25810;AT5G57560		gene12291-v1.0-hybrid	Glyma.13G103100	MDP0000320017	Medtr4g126920	Prupe.1G069800	Tp57577_TGAC_v2_gene5432
Phvul.003G272500	7	No	AT3G51520	Cucsa.323290	gene12984-v1.0-hybrid	Glyma.09G195400;Glyma.16G115700	MDP0000137428;MDP0000774839;MDP0000131182		Prupe.7G188100	Tp57577_TGAC_v2_gene33800
Phvul.002G170300	7	No	AT2G03090	Cucsa.284950	gene26030-v1.0-hybrid	Glyma.20G033900;Glyma.07G229000	MDP0000193127;MDP0000193025;MDP0000151618	Medtr5g041700	Prupe.5G195200
Phvul.001G265300	7	No	AT4G14130;AT3G23730	Cucsa.172970	gene06605-v1.0-hybrid	Glyma.18G003200;Glyma.11G253900	MDP0000158544	Medtr3g084620;Medtr3g084630	Prupe.1G169700
Phvul.003G257900	7	No	AT3G51000		gene14923-v1.0-hybrid	Glyma.16G132500;Glyma.02G052300	MDP0000135427;MDP0000852706;MDP0000263103;MDP0000807347	Medtr8g076680	Prupe.7G162400	Tp57577_TGAC_v2_gene21541
Phvul.001G233500	7	No	AT3G55530	Cucsa.136110		Glyma.18G037200;Glyma.11G220200	MDP0000163295	Medtr3g067995	Prupe.2G238100	Tp57577_TGAC_v2_gene15819
Phvul.004G054600	7	No	AT5G40890;AT3G27170	Cucsa.087700	gene25897-v1.0-hybrid	Glyma.05G077100	MDP0000319946;MDP0000315291	Medtr6g023770	Prupe.3G304600
Phvul.001G094700	7	No	AT5G40890;AT3G27170	Cucsa.087700	gene25897-v1.0-hybrid	Glyma.19G089800	MDP0000319946;MDP0000315291	Medtr7g029345	Prupe.3G304600
Phvul.006G145600	7	No	AT4G22150;AT4G04210	Cucsa.332650	gene19508-v1.0-hybrid	Glyma.09G007600;Glyma.15G112000	MDP0000204548;MDP0000177793	Medtr2g024420		Tp57577_TGAC_v2_gene13148
Phvul.002G064100	7	No	AT1G23380;AT1G70510	Cucsa.394390	gene03606-v1.0-hybrid	Glyma.02G036900;Glyma.01G028300	MDP0000252095;MDP0000294096	Medtr5g033720	Prupe.1G249600
Phvul.002G131800	7	No	AT4G19045;AT5G45550	Cucsa.149850		Glyma.01G148500;Glyma.09G212400	MDP0000339213	Medtr5g027160	Prupe.5G022100	Tp57577_TGAC_v2_gene29129
Phvul.001G172900	7	No	AT2G37330	Cucsa.307440		Glyma.03G175800	MDP0000215498;MDP0000871667	Medtr7g100160	Prupe.6G245600	Tp57577_TGAC_v2_gene21452
Phvul.005G067700	7	No	AT3G15000	Cucsa.129400;Cucsa.273540	gene27222-v1.0-hybrid	Glyma.13G271400	MDP0000193201;MDP0000653472;MDP0000219539;MDP0000219085;MDP0000329476;MDP0000197180;MDP0000165465;MDP0000286634	Medtr2g078090	Prupe.4G168200
Phvul.009G046100	7	No	AT1G32790;AT4G10610	Cucsa.273320	gene12466-v1.0-hybrid	Glyma.06G135300;Glyma.04G229400	MDP0000223003;MDP0000233630	Medtr3g092510	Prupe.2G318100
Phvul.005G127700	7	No	AT1G27650;AT5G42820	Cucsa.200060		Glyma.12G181300	MDP0000640144;MDP0000284705	Medtr2g084715	Prupe.6G118600	Tp57577_TGAC_v2_gene32393
Phvul.008G132300	7	No	AT3G25150		gene17380-v1.0-hybrid	Glyma.08G347800;Glyma.18G159100	MDP0000236536;MDP0000582419	Medtr7g057520;Medtr7g055610	Prupe.8G197600	Tp57577_TGAC_v2_gene6411
Phvul.010G120800	7	No	AT1G01050	Cucsa.209580		Glyma.07G048300	MDP0000214630	Medtr8g024050	Prupe.2G200700;Prupe.2G200800	Tp57577_TGAC_v2_gene30268
Phvul.001G095400	7	No	AT3G01850;AT1G63290	Cucsa.087660	gene25907-v1.0-hybrid	Glyma.19G088400;Glyma.16G059000		Medtr7g029630	Prupe.3G303800	Tp57577_TGAC_v2_gene38298
Phvul.008G052600	7	No	AT1G65270	Cucsa.356400	gene21518-v1.0-hybrid	Glyma.18G244000;Glyma.09G248700		Medtr7g080350	Prupe.6G363100	Tp57577_TGAC_v2_gene33911
Phvul.005G074500	7	No	AT5G53950	Cucsa.122890	gene22522-v1.0-hybrid;gene00971-v1.0-hybrid;gene30749-v1.0-hybrid	Glyma.13G274300;Glyma.12G226500	MDP0000310981	Medtr2g078700	Prupe.4G175800
Phvul.010G102900	7	No	AT2G03690	Cucsa.327950		Glyma.16G032800	MDP0000149088;MDP0000222043;MDP0000132440	Medtr7g095060;Medtr4g094998;Medtr4g094990	Prupe.1G288800	Tp57577_TGAC_v2_gene29232
Phvul.001G161300	7	No	AT1G06210		gene08099-v1.0-hybrid	Glyma.19G165000;Glyma.03G163600	MDP0000320808	Medtr7g097010	Prupe.8G222800	Tp57577_TGAC_v2_gene22313
Phvul.008G201600	7	No	AT4G32150;AT2G25340	Cucsa.310230	gene11612-v1.0-hybrid	Glyma.02G279100;Glyma.14G035500	MDP0000346284;MDP0000403867	Medtr5g089370	Prupe.1G482600
Phvul.002G328904	7	No	AT5G42020;AT5G28540	Cucsa.303940	gene25105-v1.0-hybrid	Glyma.05G219600;Glyma.08G025900		Medtr8g099945;Medtr8g099795	Prupe.5G125900	Tp57577_TGAC_v2_gene3375;Tp57577_TGAC_v2_gene3405
Phvul.009G198100	7	No	AT2G26670;AT1G69720	Cucsa.292760	gene31036-v1.0-hybrid	Glyma.06G221900;Glyma.04G147700	MDP0000700015;MDP0000271045	Medtr8g019320	Prupe.7G243300
Phvul.002G001400	7	No	AT5G47120	Cucsa.313780;Cucsa.313790		Glyma.01G205200	MDP0000339787	Medtr5g013340	Prupe.5G058500	Tp57577_TGAC_v2_gene31430
Phvul.009G088100	7	No	AT2G25110	Cucsa.271640		Glyma.04G061900;Glyma.06G062900	MDP0000313034;MDP0000320151	Medtr3g106130	Prupe.1G392400	Tp57577_TGAC_v2_gene3109
Phvul.001G028300	7	No	AT3G12350	Cucsa.395570	gene02590-v1.0-hybrid	Glyma.U030700;Glyma.17G234600		Medtr1g017940	Prupe.1G422100	Tp57577_TGAC_v2_gene13155
Phvul.003G268700	7	No	AT3G51440;AT3G51420;AT3G51430;AT3G51450	Cucsa.322990		Glyma.02G042300;Glyma.16G119000	MDP0000230954;MDP0000875406	Medtr8g074270;Medtr8g074210;Medtr8g074170	Prupe.7G179100	Tp57577_TGAC_v2_gene18012
Phvul.003G240500	7	No	AT3G50070;AT5G67260		gene23840-v1.0-hybrid	Glyma.17G167700;Glyma.05G097300	MDP0000123927;MDP0000155259	Medtr4g094942	Prupe.6G229700	Tp57577_TGAC_v2_gene28428
Phvul.002G004200	7	No	AT2G38740	Cucsa.321540		Glyma.11G040800;Glyma.01G202000	MDP0000265028	Medtr5g013910	Prupe.5G047500;Prupe.5G047600	Tp57577_TGAC_v2_gene22717
Phvul.011G126600	7	No	AT4G18730;AT3G58700;AT5G45775;AT2G42740	Cucsa.212960;Cucsa.257110;Cucsa.047060		Glyma.12G131700;Glyma.06G323000;Glyma.06G274200;Glyma.15G227600;Glyma.04G111500	MDP0000455294	Medtr8g046140	Prupe.4G065200	Tp57577_TGAC_v2_gene12255
Phvul.002G170900	7	No	AT3G47550;AT5G62460	Cucsa.189560	gene26013-v1.0-hybrid	Glyma.07G230100;Glyma.20G036400	MDP0000252089;MDP0000228255	Medtr8g467220	Prupe.5G193700
Phvul.006G168400	7	No	AT4G18040	Cucsa.212630	gene24872-v1.0-hybrid	Glyma.13G222400		Medtr2g018260	Prupe.4G072600	Tp57577_TGAC_v2_gene20634
Phvul.006G071000	7	No	AT5G58560	Cucsa.151750	gene07842-v1.0-hybrid	Glyma.18G059900	MDP0000222470;MDP0000167422	Medtr3g465120	Prupe.6G052700
Phvul.002G056300	7	No	AT4G16780	Cucsa.321080	gene08853-v1.0-hybrid	Glyma.11G035900;Glyma.01G207300	MDP0000145401;MDP0000608923;MDP0000624784;MDP0000188716;MDP0000607777		Prupe.5G064300	Tp57577_TGAC_v2_gene29094
Phvul.001G034800	7	No	AT2G26070		gene02683-v1.0-hybrid	Glyma.14G094100;Glyma.17G229300	MDP0000315449	Medtr1g016390	Prupe.1G412400	Tp57577_TGAC_v2_gene13078
Phvul.003G045600	7	No	AT1G69490	Cucsa.284890		Glyma.01G051300;Glyma.02G109800	MDP0000481448;MDP0000262990;MDP0000140493	Medtr5g041940	Prupe.1G277500	Tp57577_TGAC_v2_gene34696
Phvul.005G035200	7	No	AT5G13780	Cucsa.128190	gene11999-v1.0-hybrid		MDP0000907333;MDP0000838431;MDP0000335197	Medtr3g034200	Prupe.2G024200	Tp57577_TGAC_v2_gene14549
Phvul.006G064000	7	No	AT1G07350	Cucsa.146830	gene07966-v1.0-hybrid	Glyma.18G067300;Glyma.08G334100	MDP0000238655	Medtr3g462330	Prupe.6G062800
Phvul.003G224800	7	No	AT4G17030	Cucsa.313740	gene10788-v1.0-hybrid	Glyma.17G147600;Glyma.05G065800	MDP0000294444;MDP0000165364	Medtr4g099370	Prupe.5G057900
Phvul.011G141300	7	No	AT5G54680	Cucsa.267130;Cucsa.267170	gene03303-v1.0-hybrid	Glyma.06G266800;Glyma.12G136300	MDP0000753946;MDP0000264803	Medtr4g081370	Prupe.4G201500
Phvul.003G248075	7	No	AT2G23590;AT2G23600;AT2G23620;AT2G23610	Cucsa.102150;Cucsa.351250		Glyma.02G063500;Glyma.02G063300;Glyma.16G145200	MDP0000714257;MDP0000234444;MDP0000171851;MDP0000514658	Medtr8g079120	Prupe.7G142200;Prupe.7G142100	Tp57577_TGAC_v2_gene40419;Tp57577_TGAC_v2_gene30325
Phvul.003G289800	7	No	AT2G22475	Cucsa.104110	gene01753-v1.0-hybrid	Glyma.18G145300;Glyma.08G281400		Medtr8g069110	Prupe.6G195900	Tp57577_TGAC_v2_gene17743
Phvul.011G038500	7	No	AT4G34720;AT1G19910;AT2G16510;AT4G38920	Cucsa.159710;Cucsa.256440;Cucsa.159700	gene11187-v1.0-hybrid;gene15222-v1.0-hybrid		MDP0000262759;MDP0000238062;MDP0000325860;MDP0000325868;MDP0000243071;MDP0000743595	Medtr4g072050;Medtr8g076150	Prupe.8G083200;Prupe.1G494900;Prupe.7G166200	Tp57577_TGAC_v2_gene28167;Tp57577_TGAC_v2_gene30064
Phvul.003G232000	7	No	AT4G37790;AT2G22800	Cucsa.103500	gene05590-v1.0-hybrid	Glyma.05G109500;Glyma.17G157600	MDP0000163095;MDP0000423445	Medtr4g097600		Tp57577_TGAC_v2_gene3693
Phvul.006G084200	7	No	AT5G37020		gene31631-v1.0-hybrid	Glyma.11G204200;Glyma.18G046800	MDP0000550049	Medtr3g064050	Prupe.3G011800	Tp57577_TGAC_v2_gene29346
Phvul.009G092200	7	No	AT5G11160	Cucsa.162530		Glyma.04G065800	MDP0000192868;MDP0000159559	Medtr3g106780	Prupe.1G482300	Tp57577_TGAC_v2_gene3112
Phvul.009G229700	7	No	AT4G29820	Cucsa.117170	gene12694-v1.0-hybrid	Glyma.09G066700;Glyma.15G172700	MDP0000127785;MDP0000125141;MDP0000181788		Prupe.7G204500	Tp57577_TGAC_v2_gene7710
Phvul.008G260400	7	No	AT5G58640;AT3G47300		gene07923-v1.0-hybrid	Glyma.02G227600;Glyma.14G194500	MDP0000232897	Medtr5g071240	Prupe.6G055700	Tp57577_TGAC_v2_gene34577
Phvul.001G097000	7	No	AT3G04090;AT5G18290	Cucsa.023990		Glyma.19G108400;Glyma.16G043800	MDP0000246926	Medtr7g085070	Prupe.7G000900	Tp57577_TGAC_v2_gene5889
Phvul.003G230500	7	No	AT5G46640;AT4G17950	Cucsa.321780		Glyma.05G111800	MDP0000230111	Medtr4g098460	Prupe.5G037000	Tp57577_TGAC_v2_gene29032
Phvul.007G086800	7	No	AT1G34210	Cucsa.365750	gene27511-v1.0-hybrid	Glyma.20G173000;Glyma.10G218800	MDP0000432466	Medtr1g097160	Prupe.8G048700
Phvul.009G032000	7	No	AT1G78260;AT1G22330	Cucsa.311530	gene28675-v1.0-hybrid	Glyma.04G100600;Glyma.06G102400	MDP0000233609;MDP0000134468		Prupe.1G519200	Tp57577_TGAC_v2_gene11218
Phvul.002G175500	7	No	AT1G67560	Cucsa.075520		Glyma.08G102900	MDP0000154668;MDP0000215405	Medtr8g080230	Prupe.1G232400	Tp57577_TGAC_v2_gene17079
Phvul.003G053200	7	No	AT1G23890		gene00679-v1.0-hybrid	Glyma.08G288900	MDP0000258780;MDP0000147875	Medtr8g063700	Prupe.1G256400	Tp57577_TGAC_v2_gene31967
Phvul.006G097000	7	No	AT1G08830	Cucsa.289160	gene16423-v1.0-hybrid	Glyma.03G242900;Glyma.19G240400	MDP0000321336;MDP0000121919	Medtr7g114240	Prupe.6G335000
Phvul.006G013300	7	No	AT2G04845	Cucsa.100480	gene21644-v1.0-hybrid	Glyma.13G025700		Medtr3g083200	Prupe.3G202800	Tp57577_TGAC_v2_gene19322
Phvul.010G161400	7	No	AT1G80860	Cucsa.177240	gene15839-v1.0-hybrid	Glyma.08G218900		Medtr4g007090;Medtr4g007095	Prupe.3G098300	Tp57577_TGAC_v2_gene23079;Tp57577_TGAC_v2_gene23090
Phvul.002G106100	7	No	AT5G42190	Cucsa.370480	gene08563-v1.0-hybrid	Glyma.11G079600;Glyma.01G163900	MDP0000306021		Prupe.1G361400	Tp57577_TGAC_v2_gene10539
Phvul.008G268400	7	No	AT4G32605	Cucsa.364480	gene23669-v1.0-hybrid;gene23676-v1.0-hybrid	Glyma.14G022800;Glyma.02G291900		Medtr5g093000	Prupe.2G074600	Tp57577_TGAC_v2_gene1192
Phvul.007G028700	7	No	AT1G25340;AT1G68320		gene03712-v1.0-hybrid	Glyma.20G117000;Glyma.10G273000	MDP0000934638;MDP0000659260	Medtr1g110460	Prupe.1G313300	Tp57577_TGAC_v2_gene4845
Phvul.004G027500	7	No	AT3G01220;AT5G15150	Cucsa.158420		Glyma.13G064000;Glyma.19G021100	MDP0000737128;MDP0000124827	Medtr6g011610	Prupe.3G269900	Tp57577_TGAC_v2_gene10369
Phvul.004G065900	7	No	AT1G67080	Cucsa.031320	gene10665-v1.0-hybrid	Glyma.19G047800	MDP0000188574;MDP0000126808;MDP0000144785;MDP0000262914;MDP0000230925	Medtr6g018550;Medtr6g025680	Prupe.5G053500;Prupe.3G157500
Phvul.007G233300	7	No	AT2G35120	Cucsa.332790		Glyma.07G221300;Glyma.20G019700;Glyma.20G019600	MDP0000443333	Medtr4g084110	Prupe.4G112700	Tp57577_TGAC_v2_gene20996
Phvul.009G254300	7	No	AT5G49360	Cucsa.325260	gene05164-v1.0-hybrid	Glyma.15G143700;Glyma.09G038600	MDP0000174676;MDP0000140483;MDP0000121374	Medtr2g034720	Prupe.1G123100
Phvul.002G170500	7	No	AT1G26780;AT1G69560	Cucsa.284980		Glyma.07G228700;Glyma.20G034100	MDP0000232291;MDP0000181178;MDP0000146675;MDP0000136541	Medtr4g082040	Prupe.1G276300	Tp57577_TGAC_v2_gene34085
Phvul.008G058500	7	No	AT1G01490	Cucsa.135760		Glyma.09G255100;Glyma.18G238000	MDP0000155376;MDP0000186977;MDP0000268430	Medtr7g079110	Prupe.2G176600	Tp57577_TGAC_v2_gene26971
Phvul.002G226000	7	No	AT1G61065	Cucsa.126500	gene30429-v1.0-hybrid	Glyma.13G182800;Glyma.07G193800		Medtr4g089100	Prupe.4G042400	Tp57577_TGAC_v2_gene12073
Phvul.011G021600	7	No	AT5G17210	Cucsa.128990		Glyma.11G092900;Glyma.12G019200	MDP0000266680;MDP0000296344	Medtr4g077250	Prupe.2G323600	Tp57577_TGAC_v2_gene29504
Phvul.004G098400	7	No	AT1G76940	Cucsa.076960		Glyma.02G083800;Glyma.16G170200	MDP0000369762	Medtr6g034835	Prupe.8G024700	Tp57577_TGAC_v2_gene10134
Phvul.008G157100	7	No		Cucsa.259800	gene04784-v1.0-hybrid	Glyma.01G075800	MDP0000262141	Medtr7g444860	Prupe.2G135000	Tp57577_TGAC_v2_gene39073
Phvul.006G201800	7	No		Cucsa.331850	gene27432-v1.0-hybrid	Glyma.13G256500	MDP0000365907;MDP0000365908;MDP0000279111;MDP0000130930	Medtr2g009630	Prupe.8G070100	Tp57577_TGAC_v2_gene9512
Phvul.008G224700	7	No		Cucsa.136570	gene20959-v1.0-hybrid	Glyma.02G256700;Glyma.14G060000	MDP0000329428;MDP0000070128	Medtr5g082490	Prupe.2G248800	Tp57577_TGAC_v2_gene38428
Phvul.004G145000	7	No		Cucsa.112070	gene09316-v1.0-hybrid	Glyma.16G219000	MDP0000052269;MDP0000265111	Medtr6g074910	Prupe.5G239600	Tp57577_TGAC_v2_gene27784
Phvul.006G114400	7	No		Cucsa.259320	gene18708-v1.0-hybrid	Glyma.03G258400;Glyma.19G257000	MDP0000170286;MDP0000854178;MDP0000233401	Medtr7g117695	Prupe.2G190500	Tp57577_TGAC_v2_gene39372
Phvul.002G079900	7	No		Cucsa.285560	gene00757-v1.0-hybrid	Glyma.02G025000	MDP0000726747	Medtr5g037300	Prupe.1G264500	Tp57577_TGAC_v2_gene26723
Phvul.005G056800	7	No		Cucsa.058930	gene10432-v1.0-hybrid	Glyma.08G171900;Glyma.15G255300	MDP0000286006	Medtr2g069500	Prupe.4G139900	Tp57577_TGAC_v2_gene9741
Phvul.004G029100	7	No		Cucsa.338760	gene04452-v1.0-hybrid	Glyma.13G062700;Glyma.19G022900	MDP0000283839;MDP0000842179	Medtr6g012380	Prupe.3G266700	Tp57577_TGAC_v2_gene8813
Phvul.001G121100	7	No		Cucsa.068490	gene00469-v1.0-hybrid	Glyma.03G126000	MDP0000784665;MDP0000156440	Medtr7g089360	Prupe.7G031400	Tp57577_TGAC_v2_gene16073
Phvul.007G114100	7	No		Cucsa.170050	gene12377-v1.0-hybrid	Glyma.20G214100;Glyma.10G176200	MDP0000186627	Medtr1g076990	Prupe.4G288800	Tp57577_TGAC_v2_gene16615
Phvul.001G124100	7	No		Cucsa.337980	gene21905-v1.0-hybrid	Glyma.03G128600	MDP0000167136;MDP0000210506	Medtr7g090020	Prupe.7G046800	Tp57577_TGAC_v2_gene30633
Phvul.007G201700	7	No		Cucsa.090600	gene31596-v1.0-hybrid	Glyma.20G096700;Glyma.10G146700	MDP0000197092;MDP0000259539	Medtr1g084120	Prupe.6G312400	Tp57577_TGAC_v2_gene2586
Phvul.002G038700	7	No		Cucsa.155940	gene26825-v1.0-hybrid;gene26826-v1.0-hybrid	Glyma.11G011500;Glyma.01G228700	MDP0000686666;MDP0000575740;MDP0000126567;MDP0000686661	Medtr1g098140;Medtr1g097935;Medtr7g016780;Medtr1g097910;Medtr7g016700;Medtr5g007760;Medtr7g016800;Medtr7g016720;Medtr5g007730;Medtr5g007713;Medtr7g016820;Medtr5g007717	Prupe.1G003000;Prupe.1G002900	Tp57577_TGAC_v2_gene37920;Tp57577_TGAC_v2_gene38014;Tp57577_TGAC_v2_gene37985;Tp57577_TGAC_v2_gene37937
Phvul.010G043900	7	No		Cucsa.266030	gene03029-v1.0-hybrid	Glyma.07G118200	MDP0000121607;MDP0000220501;MDP0000909874	Medtr0147s0030;Medtr7g055793	Prupe.2G119700;Prupe.2G119500	Tp57577_TGAC_v2_gene6496;Tp57577_TGAC_v2_gene29165
Phvul.003G010700	7	No		Cucsa.220270;Cucsa.220260	gene31967-v1.0-hybrid	Glyma.07G162900	MDP0000132456	Medtr1g034330;Medtr1g034320	Prupe.8G110100	Tp57577_TGAC_v2_gene18604;Tp57577_TGAC_v2_gene18599
Phvul.008G099700	7	No		Cucsa.066120	gene18385-v1.0-hybrid	Glyma.08G358300;Glyma.18G176600	MDP0000766001;MDP0000141896	Medtr4g021880	Prupe.6G253500	Tp57577_TGAC_v2_gene5604
Phvul.011G213700	7	No		Cucsa.195050;Cucsa.050150;Cucsa.195040	gene26963-v1.0-hybrid	Glyma.12G239100	MDP0000291146	Medtr8g036185	Prupe.2G008400	Tp57577_TGAC_v2_gene30132
Phvul.011G045500	7	No		Cucsa.240530	gene25246-v1.0-hybrid	Glyma.11G118100	MDP0000219180	Medtr4g070010	Prupe.8G097400	Tp57577_TGAC_v2_gene20759
Phvul.006G107300	7	No		Cucsa.027590	gene16712-v1.0-hybrid	Glyma.03G252700	MDP0000149267;MDP0000476415;MDP0000696168;MDP0000496434;MDP0000184619;MDP0000444114	Medtr7g116520	Prupe.6G354200	Tp57577_TGAC_v2_gene4807
Phvul.009G019400	7	No		Cucsa.343220	gene08575-v1.0-hybrid	Glyma.04G021000;Glyma.06G021200	MDP0000253143;MDP0000388604	Medtr3g114530	Prupe.1G360200	Tp57577_TGAC_v2_gene38206
Phvul.002G309100	7	No		Cucsa.288860	gene11291-v1.0-hybrid	Glyma.05G227100;Glyma.08G033800	MDP0000437033	Medtr8g102550	Prupe.7G220600	Tp57577_TGAC_v2_gene18785
Phvul.002G105400	7	No		Cucsa.043880	gene14551-v1.0-hybrid	Glyma.01G163100;Glyma.11G080300	MDP0000272643;MDP0000572590	Medtr5g022870	Prupe.7G173700	Tp57577_TGAC_v2_gene25111
Phvul.002G026800	7	No		Cucsa.104900	gene29525-v1.0-hybrid	Glyma.11G064300;Glyma.01G178000	MDP0000233714;MDP0000410792	Medtr5g019550	Prupe.7G149000	Tp57577_TGAC_v2_gene35865
Phvul.001G174400	7	No		Cucsa.307230	gene18102-v1.0-hybrid	Glyma.03G177500;Glyma.19G178200	MDP0000163645;MDP0000200319	Medtr7g100590	Prupe.6G242400	Tp57577_TGAC_v2_gene36969
Phvul.003G020300	7	No		Cucsa.029840	gene02062-v1.0-hybrid;gene15503-v1.0-hybrid;gene12098-v1.0-hybrid;gene15505-v1.0-hybrid	Glyma.07G168500	MDP0000839921;MDP0000305384	Medtr1g032140;Medtr1g032250;Medtr1g032220	Prupe.1G332200	Tp57577_TGAC_v2_gene36953
Phvul.003G020200	7	No		Cucsa.029840	gene02062-v1.0-hybrid;gene15503-v1.0-hybrid;gene12098-v1.0-hybrid;gene15505-v1.0-hybrid	Glyma.07G168500	MDP0000839921;MDP0000305384	Medtr1g032140;Medtr1g032250;Medtr1g032220	Prupe.1G332200	Tp57577_TGAC_v2_gene36953
Phvul.011G209200	7	No		Cucsa.308090;Cucsa.308080	gene14343-v1.0-hybrid	Glyma.15G237800;Glyma.13G199500	MDP0000414977;MDP0000411403;MDP0000222593;MDP0000388415;MDP0000193724	Medtr8g038220	Prupe.2G031900	Tp57577_TGAC_v2_gene9106
Phvul.011G209300	7	No		Cucsa.308090;Cucsa.308080	gene14343-v1.0-hybrid	Glyma.13G199800	MDP0000414977;MDP0000411403;MDP0000222593;MDP0000388415;MDP0000193724	Medtr8g038210	Prupe.2G031900	Tp57577_TGAC_v2_gene9104
Phvul.007G105100	7	No		Cucsa.308940	gene23580-v1.0-hybrid	Glyma.10G202000;Glyma.20G188400	MDP0000487242	Medtr1g492730	Prupe.2G089600	Tp57577_TGAC_v2_gene2548
Phvul.009G067600	7	No		Cucsa.395920	gene00189-v1.0-hybrid	Glyma.06G042900;Glyma.04G042000	MDP0000145879;MDP0000286130	Medtr3g102310	Prupe.1G430500	Tp57577_TGAC_v2_gene28766
Phvul.006G104600	7	No		Cucsa.178330	gene16680-v1.0-hybrid	Glyma.03G249900;Glyma.19G247500	MDP0000245558;MDP0000245560;MDP0000291955	Medtr7g115490	Prupe.6G351100	Tp57577_TGAC_v2_gene6995
Phvul.007G201400	7	No		Cucsa.090630	gene31590-v1.0-hybrid	Glyma.20G097500;Glyma.10G147000	MDP0000187050;MDP0000131500;MDP0000244941	Medtr1g084060	Prupe.6G312900	Tp57577_TGAC_v2_gene2622
Phvul.003G131800	7	No		Cucsa.141640	gene12474-v1.0-hybrid	Glyma.17G050200;Glyma.13G109500	MDP0000274400	Medtr4g125490	Prupe.7G201000	Tp57577_TGAC_v2_gene9436
Phvul.009G226600	7	No		Cucsa.117360	gene12523-v1.0-hybrid	Glyma.09G070500	MDP0000182468;MDP0000159602	Medtr2g042420;Medtr2g042430;Medtr2g042370	Prupe.7G196500	Tp57577_TGAC_v2_gene29959
Phvul.002G214100	7	No		Cucsa.218450;Cucsa.331880	gene27117-v1.0-hybrid	Glyma.07G183100;Glyma.08G066900	MDP0000246198;MDP0000275110	Medtr4g093250	Prupe.8G072000	Tp57577_TGAC_v2_gene2865
Phvul.007G192200	7	No		Cucsa.053670	gene08106-v1.0-hybrid	Glyma.10G037600;Glyma.06G315400	MDP0000784187	Medtr1g069825	Prupe.8G222300	Tp57577_TGAC_v2_gene38354
Phvul.L001960	7	No		Cucsa.132890	gene16657-v1.0-hybrid	Glyma.20G223100	MDP0000713493;MDP0000320910	Medtr1g080210	Prupe.6G349800	Tp57577_TGAC_v2_gene22325
Phvul.007G138800	6	No	AT5G04830	Cucsa.282710		Glyma.20G194000;Glyma.10G196200	MDP0000130219	Medtr1g090630	Prupe.2G071800
Phvul.008G050800	6	No	AT1G22840	Cucsa.229670	gene26936-v1.0-hybrid	Glyma.18G246300;Glyma.09G246700	MDP0000340109;MDP0000504439;MDP0000205322	Medtr7g080803
Phvul.009G183300	6	No	AT1G19000;AT1G74840	Cucsa.197320	gene09510-v1.0-hybrid	Glyma.06G187600;Glyma.04G177300	MDP0000199437;MDP0000149809;MDP0000230601		Prupe.5G182000
Phvul.006G021300	6	No	AT5G12320	Cucsa.087020		Glyma.08G150200		Medtr3g088410	Prupe.4G267400	Tp57577_TGAC_v2_gene13466
Phvul.010G049200	6	No	AT3G60270;AT3G60280;AT2G44790	Cucsa.259960		Glyma.03G109900;Glyma.07G115000		Medtr8g007035;Medtr8g007020	Prupe.2G133000	Tp57577_TGAC_v2_gene33112
Phvul.010G005500	6	No	AT3G53980	Cucsa.136320	gene20871-v1.0-hybrid	Glyma.03G073500	MDP0000141631		Prupe.2G242800
Phvul.002G250700	6	No	AT2G02850			Glyma.08G128100;Glyma.05G169900	MDP0000295340	Medtr8g089110	Prupe.1G562300	Tp57577_TGAC_v2_gene6245
Phvul.002G104800	6	No	AT2G17710		gene14537-v1.0-hybrid	Glyma.01G162500;Glyma.11G080800	MDP0000609235;MDP0000243858	Medtr5g022970	Prupe.7G175000
Phvul.010G056400	6	No	AT3G60520	Cucsa.120640	gene04777-v1.0-hybrid	Glyma.07G109200;Glyma.03G117800	MDP0000138655		Prupe.2G135200
Phvul.008G137200	6	No	AT5G48500	Cucsa.388060	gene17456-v1.0-hybrid	Glyma.18G152300;Glyma.08G344400			Prupe.8G190600	Tp57577_TGAC_v2_gene28988
Phvul.003G244300	6	No	AT5G66800	Cucsa.366820	gene24050-v1.0-hybrid		MDP0000855903;MDP0000215788;MDP0000573935	Medtr5g017580	Prupe.7G134700
Phvul.010G066500	6	No	AT3G51600;AT2G38530;AT2G38540;AT2G15050	Cucsa.176970		Glyma.03G040000;Glyma.01G130200	MDP0000285074;MDP0000221771;MDP0000694597;MDP0000304369;MDP0000661371	Medtr4g029210	Prupe.6G292600;Prupe.6G292800
Phvul.010G069500	6	No	AT3G08770;AT5G01870		gene13871-v1.0-hybrid;gene13390-v1.0-hybrid	Glyma.03G035600;Glyma.01G132600	MDP0000039357;MDP0000039359	Medtr4g028180		Tp57577_TGAC_v2_gene5029
Phvul.005G002800	6	No	AT4G13530;AT4G10080	Cucsa.285200;Cucsa.088540;Cucsa.237290	gene31208-v1.0-hybrid	Glyma.04G111000		Medtr3g006350		Tp57577_TGAC_v2_gene25536
Phvul.003G160600	6	No	AT2G18660	Cucsa.162150	gene30968-v1.0-hybrid	Glyma.05G010800;Glyma.17G118500	MDP0000201902		Prupe.7G237200
Phvul.007G023500	6	No	AT5G04750	Cucsa.364600		Glyma.20G110900;Glyma.10G277900	MDP0000183652;MDP0000583305;MDP0000194627;MDP0000875018	Medtr1g111840		Tp57577_TGAC_v2_gene2499
Phvul.005G001900	6	No	AT5G02502	Cucsa.312980		Glyma.19G172400;Glyma.03G171300	MDP0000870497	Medtr7g099720	Prupe.6G252200
Phvul.006G210400	6	No	AT1G25275	Cucsa.244190		Glyma.08G183000;Glyma.15G049600		Medtr2g007950	Prupe.4G249100;Prupe.1G561600	Tp57577_TGAC_v2_gene19754;Tp57577_TGAC_v2_gene19740
Phvul.003G151500	6	No	AT5G57790			Glyma.17G069000;Glyma.13G091300	MDP0000169853	Medtr4g129620	Prupe.1G097900	Tp57577_TGAC_v2_gene5347
Phvul.003G165600	6	No	AT1G80133	Cucsa.295130		Glyma.17G113800		Medtr4g114660	Prupe.7G036700;Prupe.7G244400	Tp57577_TGAC_v2_gene26481
Phvul.003G016200	6	No	AT1G14760	Cucsa.196820		Glyma.02G086400;Glyma.07G172500		Medtr1g032750	Prupe.1G335000	Tp57577_TGAC_v2_gene36851
Phvul.004G148100	6	No	AT1G14760	Cucsa.196820		Glyma.07G104800	MDP0000242411	Medtr6g071190	Prupe.5G236700
Phvul.009G057500	6	No	AT5G42740	Cucsa.232220	gene15133-v1.0-hybrid	Glyma.04G032600	MDP0000931200		Prupe.1G380500
Phvul.001G001000	6	No	AT4G35090	Cucsa.272110	gene10917-v1.0-hybrid	Glyma.17G261700;Glyma.14G223500	MDP0000147628;MDP0000699607;MDP0000309331		Prupe.5G011300
Phvul.011G042800	6	No	AT4G39170;AT2G21520	Cucsa.109430	gene21827-v1.0-hybrid	Glyma.12G040800;Glyma.11G115000	MDP0000322453;MDP0000160107		Prupe.8G091900
Phvul.003G024700	6	No	AT3G25620	Cucsa.194260	gene04467-v1.0-hybrid	Glyma.01G091100;Glyma.09G074700;Glyma.02G130600	MDP0000212834;MDP0000128300;MDP0000141390;MDP0000199621		Prupe.1G302500
Phvul.002G318800	6	No	AT1G70710;AT1G23210	Cucsa.280220		Glyma.05G236400;Glyma.08G043600	MDP0000199273	Medtr8g104820	Prupe.1G331000
Phvul.002G124500	6	No	AT5G45275;AT4G19450	Cucsa.362530		Glyma.09G216300;Glyma.01G151300	MDP0000141154	Medtr5g026350		Tp57577_TGAC_v2_gene23173
Phvul.003G141500	6	No	AT5G57200;AT4G25940	Cucsa.089020	gene17246-v1.0-hybrid	Glyma.17G059500;Glyma.13G100400	MDP0000184783		Prupe.1G075800
Phvul.010G136300	6	No	AT1G54270	Cucsa.341010;Cucsa.360440	gene07496-v1.0-hybrid	Glyma.08G190100		Medtr8g018400	Prupe.3G045500
Phvul.007G046400	6	No	AT1G49960	Cucsa.298410		Glyma.20G135300		Medtr1g106085	Prupe.8G146600	Tp57577_TGAC_v2_gene21136
Phvul.011G084300	6	No	AT4G05160	Cucsa.292580	gene28898-v1.0-hybrid	Glyma.11G194500	MDP0000267064;MDP0000277093	Medtr4g057730
Phvul.009G023100	6	No	AT4G39210;AT2G21590	Cucsa.109490	gene25195-v1.0-hybrid	Glyma.06G011700;Glyma.04G011900	MDP0000227577		Prupe.8G093900
Phvul.003G143800	6	No	AT5G57350;AT4G30190;AT2G18960	Cucsa.089200;Cucsa.081200	gene17015-v1.0-hybrid	Glyma.13G097900;Glyma.17G061800	MDP0000150049;MDP0000259837	Medtr4g127710
Phvul.003G244600	6	No	AT4G37030		gene24053-v1.0-hybrid	Glyma.17G175600	MDP0000258416;MDP0000294597		Prupe.7G134900	Tp57577_TGAC_v2_gene10247
Phvul.008G197000	6	No	AT3G59030		gene11129-v1.0-hybrid;gene28793-v1.0-hybrid;gene28790-v1.0-hybrid	Glyma.14G032400	MDP0000147216;MDP0000157345;MDP0000163588	Medtr5g090290	Prupe.3G180200;Prupe.3G180400;Prupe.3G180900
Phvul.010G103100	6	No	AT4G01330;AT1G01540	Cucsa.258620	gene19236-v1.0-hybrid	Glyma.16G032700		Medtr8g028695		Tp57577_TGAC_v2_gene28152
Phvul.009G126400	6	No	AT1G44170	Cucsa.125390;Cucsa.125400	gene11216-v1.0-hybrid	Glyma.06G114300;Glyma.04G248500		Medtr3g088150		Tp57577_TGAC_v2_gene21054;Tp57577_TGAC_v2_gene21065
Phvul.007G099400	6	No	AT3G10410		gene23456-v1.0-hybrid	Glyma.10G207300	MDP0000234641;MDP0000239496	Medtr1g094155	Prupe.2G208200
Phvul.005G183200	6	No	AT5G48930	Cucsa.105970	gene34065-v1.0-hybrid;gene34081-v1.0-hybrid;gene34032-v1.0-hybrid;gene01943-v1.0-hybrid;gene34068-v1.0-hybrid;gene34602-v1.0-hybrid	Glyma.13G371000	MDP0000264424;MDP0000307780		Prupe.3G101900
Phvul.001G063900	6	No	AT1G77110			Glyma.14G120900	MDP0000274728	Medtr1g029190	Prupe.8G018200	Tp57577_TGAC_v2_gene33294
Phvul.009G106400	6	No	AT2G25737	Cucsa.311400	gene25741-v1.0-hybrid	Glyma.04G080300;Glyma.06G082000		Medtr3g109950	Prupe.1G452300
Phvul.009G260800	6	No	AT1G17260		gene05497-v1.0-hybrid	Glyma.03G262600	MDP0000303799;MDP0000290422	Medtr7g117500	Prupe.3G029800
Phvul.002G024700	6	No	AT3G50780	Cucsa.101840	gene29413-v1.0-hybrid	Glyma.01G180000	MDP0000231493;MDP0000211072		Prupe.7G146800
Phvul.006G048800	6	No	AT1G09870	Cucsa.020120	gene21033-v1.0-hybrid	Glyma.05G080100;Glyma.18G024700		Medtr3g071580	Prupe.6G130900;Prupe.2G255400
Phvul.009G211900	6	No	AT1G80530	Cucsa.096130		Glyma.09G091900;Glyma.15G198600		Medtr2g450710	Prupe.3G093500	Tp57577_TGAC_v2_gene27699
Phvul.002G114600	6	No	AT4G35260;AT2G17130		gene13065-v1.0-hybrid	Glyma.11G084000	MDP0000740523;MDP0000389969		Prupe.8G177400	Tp57577_TGAC_v2_gene18308
Phvul.005G165000	6	No	AT5G50340	Cucsa.021670	gene25698-v1.0-hybrid	Glyma.15G021000		Medtr2g100640		Tp57577_TGAC_v2_gene6578
Phvul.010G146200	6	No	AT1G52150	Cucsa.361130	gene25646-v1.0-hybrid	Glyma.08G201900;Glyma.07G016500	MDP0000313059		Prupe.3G060700
Phvul.007G145900	6	No	AT1G02850	Cucsa.097180		Glyma.02G018700;Glyma.02G155800	MDP0000171836;MDP0000135510;MDP0000212560;MDP0000938307	Medtr5g068740;Medtr1g088610;Medtr1g088630	Prupe.6G156500;Prupe.6G156200;Prupe.6G156600
Phvul.006G151500	6	No	AT1G61800			Glyma.13G206700;Glyma.15G105900	MDP0000281626	Medtr2g022700	Prupe.4G024500	Tp57577_TGAC_v2_gene37034
Phvul.008G265100	6	No	AT5G54800	Cucsa.356880;Cucsa.059800	gene03202-v1.0-hybrid	Glyma.02G289000;Glyma.14G025800	MDP0000205035;MDP0000150528;MDP0000139910		Prupe.4G207800
Phvul.008G168500	6	No	AT1G77810	Cucsa.274640	gene02238-v1.0-hybrid	Glyma.14G166300;Glyma.13G084600	MDP0000015509;MDP0000240682		Prupe.1G506600
Phvul.003G266600	6	No	AT4G35880	Cucsa.043910		Glyma.16G122500;Glyma.02G045000		Medtr8g075010	Prupe.7G174000	Tp57577_TGAC_v2_gene19513
Phvul.009G055900	6	No	AT5G42620	Cucsa.232380		Glyma.06G034400;Glyma.04G034200		Medtr3g111630	Prupe.1G383600	Tp57577_TGAC_v2_gene12378
Phvul.011G065900	6	No	AT5G59960	Cucsa.213430	gene14156-v1.0-hybrid	Glyma.11G141400		Medtr4g063570		Tp57577_TGAC_v2_gene10217
Phvul.003G052600	6	No	AT1G23820;AT1G70310	Cucsa.285950		Glyma.18G137100;Glyma.08G288100	MDP0000027925;MDP0000198590	Medtr8g063940	Prupe.1G255300
Phvul.006G129100	6	No	AT4G21130;AT4G05410	Cucsa.237680		Glyma.09G023100	MDP0000162582;MDP0000264101	Medtr2g029940	Prupe.4G089600
Phvul.011G174400	6	No	AT1G16560	Cucsa.118290	gene30052-v1.0-hybrid	Glyma.03G009100;Glyma.07G070600	MDP0000151052			Tp57577_TGAC_v2_gene28372
Phvul.010G143500	6	No	AT1G14520		gene22904-v1.0-hybrid	Glyma.07G013900;Glyma.08G199300		Medtr8g015220	Prupe.1G343000	Tp57577_TGAC_v2_gene39765
Phvul.005G135300	6	No	AT5G60660	Cucsa.386110		Glyma.13G325900;Glyma.12G172500	MDP0000146334	Medtr2g094270		Tp57577_TGAC_v2_gene15541
Phvul.009G196100	6	No	AT4G30780;AT2G24100	Cucsa.090000	gene28847-v1.0-hybrid	Glyma.04G156300;Glyma.06G223400		Medtr4g130310	Prupe.1G102300
Phvul.002G149700	6	No	AT1G12970;AT3G26500	Cucsa.286520		Glyma.01G025600		Medtr5g032910	Prupe.1G244900	Tp57577_TGAC_v2_gene38796
Phvul.010G011800	6	No	AT2G37890;AT3G53940			Glyma.03G070700	MDP0000222270	Medtr7g064980	Prupe.6G263800	Tp57577_TGAC_v2_gene13454
Phvul.009G050500	6	No	AT5G53470;AT4G27780	Cucsa.202210		Glyma.06G131200;Glyma.04G233600	MDP0000861166;MDP0000277388	Medtr3g491870	Prupe.2G314100
Phvul.008G004300	6	No	AT5G16050;AT3G02520	Cucsa.273130	gene10320-v1.0-hybrid	Glyma.18G298300	MDP0000147337;MDP0000146698		Prupe.3G239000
Phvul.001G257300	6	No	AT1G67730	Cucsa.394680		Glyma.11G245600;Glyma.18G011600		Medtr3g086210	Prupe.1G239300	Tp57577_TGAC_v2_gene14241
Phvul.004G049900	6	No	AT3G03700;AT5G17830;AT3G04440	Cucsa.069750	gene30343-v1.0-hybrid		MDP0000307432;MDP0000137179;MDP0000308491		Prupe.7G015900	Tp57577_TGAC_v2_gene9518
Phvul.006G070200	6	No	AT2G30080	Cucsa.139350	gene07947-v1.0-hybrid	Glyma.18G060300;Glyma.11G169300	MDP0000320480;MDP0000286087		Prupe.6G053500
Phvul.009G256400	6	No	AT4G16260		gene05145-v1.0-hybrid	Glyma.15G142400		Medtr2g034480	Prupe.1G121800	Tp57577_TGAC_v2_gene24685
Phvul.001G016050	6	No	AT1G75080;AT1G19350	Cucsa.232340	gene15105-v1.0-hybrid	Glyma.17G248900;Glyma.14G076900	MDP0000157809;MDP0000306427		Prupe.1G382900
Phvul.003G062500	6	No	AT1G23380;AT1G70510	Cucsa.394390	gene03606-v1.0-hybrid	Glyma.08G284300;Glyma.18G141200	MDP0000252095;MDP0000294096		Prupe.1G249600
Phvul.002G185500	6	No	AT2G19640		gene22755-v1.0-hybrid	Glyma.08G091700		Medtr5g027020	Prupe.1G210500	Tp57577_TGAC_v2_gene11866
Phvul.009G146000	6	No	AT5G65670	Cucsa.160870		Glyma.06G091700;Glyma.04G089900	MDP0000090281;MDP0000456476	Medtr5g067350	Prupe.1G540700
Phvul.002G142500	6	No	AT5G65670	Cucsa.103730	gene05555-v1.0-hybrid	Glyma.09G203300;Glyma.01G019400	MDP0000580010		Prupe.6G210500
Phvul.007G176900	6	No	AT4G02590;AT1G03040	Cucsa.388780		Glyma.10G031600	MDP0000171866;MDP0000183700;MDP0000139206;MDP0000176749	Medtr1g070870		Tp57577_TGAC_v2_gene19089
Phvul.008G207500	6	No	AT5G21070	Cucsa.142710		Glyma.02G274200;Glyma.14G041900		Medtr5g087720	Prupe.6G153600	Tp57577_TGAC_v2_gene11644
Phvul.008G196100	6	No	AT1G31300;AT4G19645	Cucsa.058760		Glyma.14G031400;Glyma.02G283000		Medtr5g090550	Prupe.4G107300	Tp57577_TGAC_v2_gene14739
Phvul.009G165200	6	No	AT5G63520		gene06298-v1.0-hybrid	Glyma.04G196900;Glyma.06G168700	MDP0000221154;MDP0000243178;MDP0000222225	Medtr3g099090	Prupe.5G149200
Phvul.006G089200	6	No	AT3G05545	Cucsa.181830	gene22200-v1.0-hybrid	Glyma.19G232800;Glyma.03G235100	MDP0000222238		Prupe.6G320100
Phvul.001G235800	6	No	AT5G06060		gene26317-v1.0-hybrid	Glyma.11G222400		Medtr3g068155	Prupe.2G239600	Tp57577_TGAC_v2_gene2839
Phvul.003G040800	6	No	AT1G13700	Cucsa.284440		Glyma.02G120200;Glyma.01G062000	MDP0000319974;MDP0000223309	Medtr5g045000	Prupe.1G289200
Phvul.002G241500	6	No	AT1G29330	Cucsa.047150		Glyma.08G119300;Glyma.05G161700		Medtr8g087430	Prupe.4G067600	Tp57577_TGAC_v2_gene6732
Phvul.002G294100	6	No	AT4G11220;AT4G23630;AT5G41600	Cucsa.303630		Glyma.05G212800;Glyma.08G019300	MDP0000284252;MDP0000309805;MDP0000273104;MDP0000249192;MDP0000311623	Medtr8g099060		Tp57577_TGAC_v2_gene3377
Phvul.009G053200	6	No	AT5G53400;AT4G27890	Cucsa.202110	gene12863-v1.0-hybrid	Glyma.06G128000;Glyma.04G236300	MDP0000296569;MDP0000273230			Tp57577_TGAC_v2_gene12008
Phvul.001G172700	6	No	AT2G37340;AT3G53500		gene23353-v1.0-hybrid	Glyma.03G175600;Glyma.19G176200	MDP0000833543		Prupe.6G246100	Tp57577_TGAC_v2_gene36918
Phvul.002G170200	6	No	AT1G69490	Cucsa.284890		Glyma.20G033300	MDP0000481448;MDP0000262990;MDP0000140493	Medtr4g081870	Prupe.1G277500
Phvul.009G077800	6	No	AT5G11870			Glyma.04G051500;Glyma.06G052300	MDP0000317464	Medtr3g104420	Prupe.1G411500	Tp57577_TGAC_v2_gene13175
Phvul.004G166400	6	No	AT4G29080	Cucsa.263180	gene11861-v1.0-hybrid	Glyma.09G193000			Prupe.7G225600	Tp57577_TGAC_v2_gene23467
Phvul.001G100200	6	No	AT3G04070			Glyma.16G043200;Glyma.19G108800	MDP0000404409;MDP0000180683	Medtr7g085220	Prupe.7G001200	Tp57577_TGAC_v2_gene5861
Phvul.008G076700	6	No	AT2G45400	Cucsa.362770	gene19406-v1.0-hybrid	Glyma.09G269500;Glyma.18G220600;Glyma.18G220500;Glyma.09G269600		Medtr7g074710		Tp57577_TGAC_v2_gene36409
Phvul.002G111000	6	No	AT4G34720;AT1G19910;AT2G16510;AT4G38920		gene11187-v1.0-hybrid;gene15222-v1.0-hybrid		MDP0000262759;MDP0000238062;MDP0000325860;MDP0000325868;MDP0000243071;MDP0000743595	Medtr4g072050;Medtr8g076150	Prupe.8G083200;Prupe.1G494900;Prupe.7G166200	Tp57577_TGAC_v2_gene28167;Tp57577_TGAC_v2_gene30064
Phvul.003G150400	6	No	AT2G18700		gene04965-v1.0-hybrid	Glyma.17G067800		Medtr4g129270	Prupe.1G095500	Tp57577_TGAC_v2_gene5346
Phvul.008G001000	6	No	AT5G13180	Cucsa.349370		Glyma.08G360200;Glyma.18G301500	MDP0000126517;MDP0000130123	Medtr7g005280	Prupe.1G220400
Phvul.007G274100	6	No	AT3G23290		gene11476-v1.0-hybrid		MDP0000165339;MDP0000798757;MDP0000188237	Medtr1g442860	Prupe.1G040300	Tp57577_TGAC_v2_gene25183
Phvul.008G232900	6	No	AT3G55460	Cucsa.165410		Glyma.14G068500;Glyma.02G247800		Medtr5g079870	Prupe.2G236400	Tp57577_TGAC_v2_gene3508
Phvul.006G020800	6	No	AT2G30860;AT2G30870		gene28763-v1.0-hybrid	Glyma.08G306800;Glyma.18G111200	MDP0000188150;MDP0000065895	Medtr3g450790	Prupe.3G178300;Prupe.3G178200
Phvul.009G223300	6	No	AT3G53690		gene24668-v1.0-hybrid;gene12955-v1.0-hybrid	Glyma.09G074200;Glyma.15G188100		Medtr2g044420;Medtr2g044440;Medtr2g044290	Prupe.7G191200	Tp57577_TGAC_v2_gene31077
Phvul.006G125100	6	No	AT5G11720	Cucsa.236670		Glyma.09G028000;Glyma.15G133700	MDP0000192721		Prupe.4G103600;Prupe.4G103500	Tp57577_TGAC_v2_gene22265
Phvul.001G100400	6	No	AT2G39050	Cucsa.002990		Glyma.19G109000	MDP0000303353;MDP0000322497	Medtr7g085240	Prupe.7G001300
Phvul.007G259300	6	No	AT3G12130;AT5G06770	Cucsa.242740;Cucsa.263980		Glyma.02G173900	MDP0000202971;MDP0000217837;MDP0000176924	Medtr7g093130	Prupe.7G076300
Phvul.008G007600	6	No	AT2G39060			Glyma.18G295100;Glyma.02G088400	MDP0000351085	Medtr7g007490	Prupe.6G355900	Tp57577_TGAC_v2_gene32560
Phvul.008G137900	6	No	AT3G07510	Cucsa.388440	gene17499-v1.0-hybrid	Glyma.08G343000		Medtr7g051210	Prupe.8G188200
Phvul.010G156101	6	No	AT1G80100	Cucsa.096360		Glyma.08G212800;Glyma.07G030100		Medtr2g103870	Prupe.3G087100	Tp57577_TGAC_v2_gene38656
Phvul.011G016200	6	No	AT4G25200;AT5G51440	Cucsa.320860;Cucsa.320870	gene08959-v1.0-hybrid		MDP0000396030		Prupe.5G071200	Tp57577_TGAC_v2_gene20264
Phvul.011G206400	6	No		Cucsa.307920	gene14276-v1.0-hybrid	Glyma.13G197300;Glyma.15G235000		Medtr0363s0040;Medtr8g039110	Prupe.2G036500	Tp57577_TGAC_v2_gene36023
Phvul.004G141300	6	No		Cucsa.112370		Glyma.09G165800;Glyma.16G215700	MDP0000160117;MDP0000199970	Medtr6g080660	Prupe.5G242500	Tp57577_TGAC_v2_gene19893
Phvul.001G239400	6	No		Cucsa.136350		Glyma.18G031200;Glyma.11G226100	MDP0000737727;MDP0000734753;MDP0000360111	Medtr5g081650	Prupe.2G244600	Tp57577_TGAC_v2_gene8047
Phvul.007G025600	6	No		Cucsa.283780	gene03777-v1.0-hybrid	Glyma.20G113700;Glyma.10G276000		Medtr1g111300	Prupe.1G307400	Tp57577_TGAC_v2_gene26298
Phvul.011G102500	6	No		Cucsa.148590	gene23952-v1.0-hybrid	Glyma.12G097700;Glyma.06G307100	MDP0000185635;MDP0000150489	Medtr4g049390;Medtr4g048350	Prupe.3G216000
Phvul.008G279800	6	No		Cucsa.247810	gene20545-v1.0-hybrid	Glyma.14G012800	MDP0000196876;MDP0000131947		Prupe.6G025100	Tp57577_TGAC_v2_gene24127
Phvul.003G165500	6	No		Cucsa.132140	gene31045-v1.0-hybrid	Glyma.13G166200;Glyma.17G113900	MDP0000165656;MDP0000230402	Medtr4g114650;Medtr4g114640	Prupe.7G244300
Phvul.004G025700	6	No		Cucsa.158480		Glyma.19G019200	MDP0000810883	Medtr6g011310	Prupe.3G272500	Tp57577_TGAC_v2_gene4344
Phvul.005G043500	6	No		Cucsa.394360		Glyma.08G159900;Glyma.15G267000	MDP0000182082;MDP0000240828	Medtr2g062920	Prupe.1G250100	Tp57577_TGAC_v2_gene3615
Phvul.009G034100	6	No		Cucsa.160280		Glyma.04G097900	MDP0000286135	Medtr3g099700	Prupe.1G525200	Tp57577_TGAC_v2_gene6313
Phvul.004G148300	6	No		Cucsa.375220	gene09347-v1.0-hybrid;gene30512-v1.0-hybrid	Glyma.09G173200;Glyma.07G104500		Medtr6g071070	Prupe.3G166500	Tp57577_TGAC_v2_gene18383
Phvul.009G219300	6	No		Cucsa.135280	gene22816-v1.0-hybrid	Glyma.09G081800;Glyma.15G189200	MDP0000422455;MDP0000245817		Prupe.1G106300	Tp57577_TGAC_v2_gene12515
Phvul.008G058400	6	No		Cucsa.135770	gene19023-v1.0-hybrid	Glyma.18G238100;Glyma.09G255000	MDP0000123248	Medtr7g079080	Prupe.2G176900
Phvul.011G201500	6	No		Cucsa.005040	gene13928-v1.0-hybrid	Glyma.13G192200;Glyma.15G230500	MDP0000671514		Prupe.2G042700	Tp57577_TGAC_v2_gene8528
Phvul.004G122200	6	No		Cucsa.251040		Glyma.16G199100	MDP0000506346	Medtr6g465410	Prupe.2G289300	Tp57577_TGAC_v2_gene25077
Phvul.005G074400	6	No		Cucsa.122870	gene24981-v1.0-hybrid	Glyma.12G226400		Medtr2g078730	Prupe.4G174300	Tp57577_TGAC_v2_gene7955
Phvul.003G137700	6	No		Cucsa.281930	gene12280-v1.0-hybrid	Glyma.17G055900	MDP0000157312	Medtr4g126930	Prupe.1G068800
Phvul.L006043	6	No		Cucsa.138750	gene02221-v1.0-hybrid	Glyma.13G336600;Glyma.15G037700		Medtr2g097030	Prupe.6G075100	Tp57577_TGAC_v2_gene14479
Phvul.008G097600	6	No		Cucsa.097180	gene03448-v1.0-hybrid;gene03449-v1.0-hybrid	Glyma.07G151900;Glyma.07G151800;Glyma.16G097200	MDP0000171836;MDP0000135510;MDP0000212560;MDP0000938307	Medtr4g016920		Tp57577_TGAC_v2_gene2513;Tp57577_TGAC_v2_gene2528
Phvul.008G097200	6	No		Cucsa.097180	gene03448-v1.0-hybrid;gene03449-v1.0-hybrid	Glyma.07G151900;Glyma.07G151800;Glyma.16G097200	MDP0000171836;MDP0000135510;MDP0000212560;MDP0000938307	Medtr4g016920		Tp57577_TGAC_v2_gene2513;Tp57577_TGAC_v2_gene2528
Phvul.008G253300	6	No		Cucsa.177390	gene15917-v1.0-hybrid	Glyma.07G021300;Glyma.08G220500		Medtr4g007710	Prupe.3G103700	Tp57577_TGAC_v2_gene3370
Phvul.009G133000	6	No		Cucsa.077220		Glyma.06G120400	MDP0000266525	Medtr3g088855	Prupe.8G012500	Tp57577_TGAC_v2_gene6314
Phvul.002G226500	6	No		Cucsa.046060;Cucsa.046070	gene11868-v1.0-hybrid;gene30418-v1.0-hybrid;gene30415-v1.0-hybrid;gene30416-v1.0-hybrid	Glyma.13G182100		Medtr4g089040;Medtr4g089060	Prupe.4G043200	Tp57577_TGAC_v2_gene12037
Phvul.002G226600	6	No		Cucsa.046060;Cucsa.046070	gene11868-v1.0-hybrid;gene30418-v1.0-hybrid;gene30415-v1.0-hybrid;gene30416-v1.0-hybrid	Glyma.13G182100		Medtr4g089040;Medtr4g089060	Prupe.4G043200	Tp57577_TGAC_v2_gene12037
Phvul.002G032700	6	No		Cucsa.127560	gene14732-v1.0-hybrid	Glyma.11G070800;Glyma.01G172400		Medtr5g020840	Prupe.7G157400	Tp57577_TGAC_v2_gene2338
Phvul.002G319600	6	No		Cucsa.029920		Glyma.05G235500;Glyma.08G043000	MDP0000452772;MDP0000757701	Medtr1g031930	Prupe.1G331500	Tp57577_TGAC_v2_gene36865
Phvul.009G182100	6	No		Cucsa.197210	gene09491-v1.0-hybrid		MDP0000220242	Medtr3g078410	Prupe.5G179300	Tp57577_TGAC_v2_gene31478
Phvul.009G162900	6	No		Cucsa.134800;Cucsa.134790	gene06462-v1.0-hybrid	Glyma.04G198600;Glyma.06G166800	MDP0000362615	Medtr3g098910	Prupe.5G146400
Phvul.004G017400	6	No		Cucsa.339610	gene28377-v1.0-hybrid	Glyma.13G169700;Glyma.19G009900	MDP0000140984;MDP0000165480	Medtr6g007637	Prupe.3G283400
Phvul.002G317000	6	No		Cucsa.121500	gene25149-v1.0-hybrid	Glyma.05G234600;Glyma.08G042100	MDP0000167107;MDP0000259898		Prupe.5G222400	Tp57577_TGAC_v2_gene15175
Phvul.007G262600	6	No		Cucsa.242410	gene18080-v1.0-hybrid	Glyma.09G104200		Medtr1g054675	Prupe.7G085400	Tp57577_TGAC_v2_gene14494
Phvul.003G133100	6	No			gene12709-v1.0-hybrid	Glyma.13G107900	MDP0000223651;MDP0000506954;MDP0000827821	Medtr2g041090	Prupe.7G203500	Tp57577_TGAC_v2_gene31544
Phvul.002G112200	6	No			gene14896-v1.0-hybrid	Glyma.11G073700	MDP0000315938;MDP0000224779;MDP0000184294;MDP0000133037	Medtr5g021270	Prupe.7G164100	Tp57577_TGAC_v2_gene2385
Phvul.006G143700	6	No			gene19758-v1.0-hybrid	Glyma.09G009800;Glyma.15G114100	MDP0000197775;MDP0000588940	Medtr2g025580	Prupe.4G011400	Tp57577_TGAC_v2_gene13157
Phvul.011G105600	6	No			gene23919-v1.0-hybrid	Glyma.12G100600	MDP0000499190;MDP0000216918;MDP0000387366;MDP0000270078	Medtr4g046737	Prupe.3G219200	Tp57577_TGAC_v2_gene19035
Phvul.010G123400	6	No			gene05460-v1.0-hybrid	Glyma.07G045700;Glyma.16G013600	MDP0000280630;MDP0000272880	Medtr8g023100	Prupe.3G031300	Tp57577_TGAC_v2_gene18172
Phvul.009G154100	6	No			gene16115-v1.0-hybrid	Glyma.06G156200	MDP0000244990	Medtr3g096760	Prupe.4G276400	Tp57577_TGAC_v2_gene33590
Phvul.002G223400	6	No			gene30470-v1.0-hybrid	Glyma.08G058000;Glyma.07G191200	MDP0000611628;MDP0000146158;MDP0000919183	Medtr4g090580	Prupe.4G039000	Tp57577_TGAC_v2_gene32435
Phvul.006G175500	6	No			gene29675-v1.0-hybrid	Glyma.13G229100	MDP0000505556	Medtr2g016180;Medtr2g016270	Prupe.4G062200	Tp57577_TGAC_v2_gene11788
Phvul.008G280600	6	No			gene01528-v1.0-hybrid	Glyma.02G302000;Glyma.14G012200	MDP0000389173;MDP0000148339	Medtr5g096290	Prupe.6G026700	Tp57577_TGAC_v2_gene1296
Phvul.006G101100	6	No			gene34982-v1.0-hybrid;gene34983-v1.0-hybrid;gene34980-v1.0-hybrid	Glyma.03G246700	MDP0000825373;MDP0000192074;MDP0000246999;MDP0000251656;MDP0000287459	Medtr7g114970	Prupe.6G342200;Prupe.6G342300	Tp57577_TGAC_v2_gene6932;Tp57577_TGAC_v2_gene6959
Phvul.007G102100	6	No			gene03877-v1.0-hybrid	Glyma.10G204800	MDP0000603942;MDP0000140621;MDP0000636927;MDP0000376284;MDP0000171928	Medtr1g093720	Prupe.1G305100	Tp57577_TGAC_v2_gene18698
Phvul.005G010000	6	No			gene14703-v1.0-hybrid	Glyma.04G131100	MDP0000751143	Medtr3g008100;Medtr3g007970;Medtr3g008140	Prupe.4G252300;Prupe.4G251700;Prupe.4G252000	Tp57577_TGAC_v2_gene12159;Tp57577_TGAC_v2_gene12252
Phvul.003G231000	6	No			gene05612-v1.0-hybrid	Glyma.05G110900;Glyma.17G155900	MDP0000502440;MDP0000291132	Medtr0246s0020	Prupe.6G211900	Tp57577_TGAC_v2_gene22424;Tp57577_TGAC_v2_gene22425
Phvul.009G124600	5	No	AT1G44760	Cucsa.172910	gene11166-v1.0-hybrid		MDP0000228914		Prupe.1G499800
Phvul.002G307700	5	No	AT2G19760;AT4G29350		gene11335-v1.0-hybrid	Glyma.08G032500;Glyma.05G225700;Glyma.08G032600			Prupe.7G217700	Tp57577_TGAC_v2_gene23477
Phvul.008G187400	5	No	AT2G40815		gene21393-v1.0-hybrid	Glyma.14G187500;Glyma.02G220300		Medtr5g068530		Tp57577_TGAC_v2_gene27912
Phvul.006G187000	5	No	AT4G21720	Cucsa.046160	gene02415-v1.0-hybrid		MDP0000288573		Prupe.4G044900
Phvul.003G048500	5	No	AT1G23150;AT1G70780		gene17742-v1.0-hybrid	Glyma.05G140600;Glyma.08G095900	MDP0000824358;MDP0000237977;MDP0000283058			Tp57577_TGAC_v2_gene9580
Phvul.001G026200	5	No	AT4G24230	Cucsa.102980		Glyma.17G236700;Glyma.14G087600		Medtr1g418545		Tp57577_TGAC_v2_gene3755
Phvul.011G091300	5	No	AT5G22580	Cucsa.385330	gene23510-v1.0-hybrid	Glyma.12G086100;Glyma.11G188300;Glyma.13G008100;Glyma.01G075700				Tp57577_TGAC_v2_gene15579
Phvul.010G005600	5	No	AT5G02020		gene18728-v1.0-hybrid	Glyma.01G105600	MDP0000222576;MDP0000135149		Prupe.6G264600
Phvul.003G221800	5	No	AT4G16695			Glyma.17G143000	MDP0000851120	Medtr4g100770	Prupe.5G067000
Phvul.011G130400	5	No	AT1G53310;AT3G14940		gene27245-v1.0-hybrid	Glyma.06G277500		Medtr4g079860		Tp57577_TGAC_v2_gene11496
Phvul.005G095300	5	No	AT2G42600		gene27245-v1.0-hybrid	Glyma.13G290700;Glyma.12G210600		Medtr2g092930		Tp57577_TGAC_v2_gene11496
Phvul.002G183100	5	No	AT1G14910;AT2G01600			Glyma.05G139700;Glyma.08G095000	MDP0000224116;MDP0000209890		Prupe.1G330300	Tp57577_TGAC_v2_gene5055
Phvul.007G088800	5	No	AT1G71960	Cucsa.079410		Glyma.10G217300;Glyma.20G174800		Medtr1g096580	Prupe.8G058800
Phvul.004G056700	5	No	AT5G40780		gene06393-v1.0-hybrid	Glyma.19G076800		Medtr6g022790		Tp57577_TGAC_v2_gene21055
Phvul.003G213200	5	No	AT4G11820	Cucsa.320170		Glyma.17G132300	MDP0000661951;MDP0000138071		Prupe.5G088900
Phvul.008G260300	5	No	AT1G07180;AT2G29990		gene07926-v1.0-hybrid	Glyma.14G194600;Glyma.02G227700	MDP0000362000	Medtr5g071250
Phvul.L001755	5	No	AT5G14640	Cucsa.339830			MDP0000271826		Prupe.3G287300	Tp57577_TGAC_v2_gene3037
Phvul.002G310600	5	No	AT1G77210		gene11877-v1.0-hybrid	Glyma.08G035300;Glyma.05G228400		Medtr8g102860		Tp57577_TGAC_v2_gene23441
Phvul.002G315500	5	No	AT3G18440	Cucsa.198990		Glyma.05G233300		Medtr8g104130;Medtr8g104120;Medtr8g104110		Tp57577_TGAC_v2_gene32675
Phvul.009G126700	5	No	AT1G77510;AT1G21750	Cucsa.188190	gene11197-v1.0-hybrid		MDP0000763506;MDP0000689999;MDP0000563182		Prupe.1G494100
Phvul.008G087600	5	No	AT3G08860	Cucsa.130360		Glyma.18G210500		Medtr7g072420		Tp57577_TGAC_v2_gene25693
Phvul.004G085500	5	No	AT1G22710;AT1G71880;AT1G66570;AT2G14670;AT1G71890;AT5G43610	Cucsa.265590		Glyma.02G075100;Glyma.16G157100	MDP0000426862	Medtr6g033580
Phvul.001G229500	5	No	AT1G66200;AT5G37600			Glyma.18G041100;Glyma.11G215500		Medtr3g065250	Prupe.5G236300	Tp57577_TGAC_v2_gene24906
Phvul.001G064000	5	No	AT1G77120	Cucsa.079190;Cucsa.079160	gene30068-v1.0-hybrid	Glyma.14G121200			Prupe.8G018600;Prupe.8G018400;Prupe.8G018300
Phvul.003G183100	5	No	AT1G74110	Cucsa.113360	gene26109-v1.0-hybrid	Glyma.05G019200;Glyma.17G080500			Prupe.5G207500
Phvul.001G103200	5	No	AT1G33100;AT1G33090;AT1G33110;AT1G33080			Glyma.19G120900;Glyma.03G005200;Glyma.03G005400;Glyma.03G005300	MDP0000119387;MDP0000204011;MDP0000268229;MDP0000161125		Prupe.7G026400;Prupe.7G026300	Tp57577_TGAC_v2_gene34924
Phvul.007G277900	5	No	AT3G22810;AT4G14740			Glyma.10G003400;Glyma.02G005100	MDP0000280386	Medtr1g041395		Tp57577_TGAC_v2_gene25160
Phvul.009G132900	5	No	AT5G09300	Cucsa.172920		Glyma.06G120300;Glyma.04G243000		Medtr3g088845		Tp57577_TGAC_v2_gene6309
Phvul.002G048400	5	No	AT1G11580	Cucsa.045380	gene19567-v1.0-hybrid		MDP0000370611		Prupe.4G025200
Phvul.009G168400	5	No	AT1G13440;AT3G04120	Cucsa.136070		Glyma.06G172700;Glyma.04G193500;Glyma.04G193400;Glyma.06G172600		Medtr4g103920		Tp57577_TGAC_v2_gene30018
Phvul.003G042800	5	No	AT2G03590			Glyma.02G116300;Glyma.01G058500	MDP0000313843	Medtr5g045520		Tp57577_TGAC_v2_gene24466
Phvul.008G282000	5	No	AT4G26530;AT4G26520	Cucsa.334200		Glyma.14G010900;Glyma.02G303000		Medtr5g096670	Prupe.6G029500
Phvul.009G096500	5	No	AT5G11320	Cucsa.162080	gene11728-v1.0-hybrid	Glyma.04G070100;Glyma.06G072100			Prupe.1G468500
Phvul.003G219400	5	No	AT4G17260		gene31759-v1.0-hybrid	Glyma.05G058100;Glyma.17G140600		Medtr4g101130		Tp57577_TGAC_v2_gene25882
Phvul.002G144500	5	No	AT4G37990;AT4G37980	Cucsa.103840		Glyma.01G020900		Medtr5g031180;Medtr5g031190		Tp57577_TGAC_v2_gene27180
Phvul.001G065400	5	No	AT1G21410;AT1G77000		gene00996-v1.0-hybrid	Glyma.13G036600;Glyma.14G118200	MDP0000257953;MDP0000379288		Prupe.8G012800
Phvul.008G206600	5	No	AT2G27040		gene07657-v1.0-hybrid	Glyma.14G041100;Glyma.02G274900	MDP0000209079	Medtr5g087870;Medtr5g087890
Phvul.005G001000	5	No	AT4G24000;AT4G23990;AT4G24010		gene25122-v1.0-hybrid	Glyma.04G255400;Glyma.06G324300		Medtr3g005560		Tp57577_TGAC_v2_gene25499
Phvul.008G021900	5	No	AT1G30890;AT3G59500		gene21667-v1.0-hybrid	Glyma.18G279000		Medtr7g020800		Tp57577_TGAC_v2_gene27152
Phvul.001G011300	5	No	AT1G44970			Glyma.17G253800;Glyma.14G070800		Medtr1g022970	Prupe.1G374000	Tp57577_TGAC_v2_gene30482
Phvul.001G236000	5	No	AT3G11410	Cucsa.146550		Glyma.11G222600;Glyma.18G035000		Medtr3g068200		Tp57577_TGAC_v2_gene2866
Phvul.006G179500	5	No	AT5G45950	Cucsa.046680	gene14406-v1.0-hybrid	Glyma.13G233600;Glyma.15G079500			Prupe.4G055800
Phvul.005G005400	5	No	AT3G16520		gene26881-v1.0-hybrid		MDP0000219282;MDP0000688415;MDP0000288715;MDP0000461555;MDP0000052862;MDP0000170162;MDP0000361449;MDP0000375160		Prupe.1G547700;Prupe.1G554400;Prupe.1G547500;Prupe.1G547800;Prupe.1G554300	Tp57577_TGAC_v2_gene16684
Phvul.009G164900	5	No	AT5G63530	Cucsa.134880		Glyma.06G168300;Glyma.04G197300	MDP0000161311			Tp57577_TGAC_v2_gene21958
Phvul.008G013000	5	No	AT3G12580		gene26629-v1.0-hybrid	Glyma.18G289100		Medtr7g024390	Prupe.2G233500
Phvul.001G172600	5	No	AT2G37340;AT3G53500		gene23353-v1.0-hybrid		MDP0000833543		Prupe.6G246100	Tp57577_TGAC_v2_gene36918
Phvul.002G253400	5	No	AT1G24470				MDP0000230763;MDP0000301237	Medtr8g089575	Prupe.1G239000	Tp57577_TGAC_v2_gene6191
Phvul.009G194100	5	No	AT5G58070	Cucsa.350880			MDP0000326990;MDP0000148808;MDP0000638263		Prupe.7G259600	Tp57577_TGAC_v2_gene37026
Phvul.008G076100	5	No	AT4G00200	Cucsa.257680		Glyma.18G220900;Glyma.09G268900		Medtr7g074935		Tp57577_TGAC_v2_gene28856
Phvul.010G084600	5	No	AT4G00200	Cucsa.257680		Glyma.01G143100;Glyma.03G023500		Medtr8g036160		Tp57577_TGAC_v2_gene21741
Phvul.009G201500	5	No	AT5G23090;AT5G08190			Glyma.06G209000	MDP0000324583;MDP0000324584	Medtr2g056000	Prupe.5G214400
Phvul.002G002700	5	No	AT1G32740	Cucsa.313600		Glyma.01G203300;Glyma.11G039700		Medtr5g013690		Tp57577_TGAC_v2_gene33935
Phvul.010G002800	5	No	AT2G40060	Cucsa.067140		Glyma.01G115100	MDP0000912600;MDP0000549274		Prupe.2G248500
Phvul.009G175400	5	No		Cucsa.098650	gene31787-v1.0-hybrid	Glyma.06G179200	MDP0000161056;MDP0000161912	Medtr3g077280
Phvul.003G109100	5	No		Cucsa.069400;Cucsa.069390		Glyma.17G030400;Glyma.07G243500;Glyma.07G243600;Glyma.17G030200;Glyma.17G030300		Medtr2g035120;Medtr2g035150;Medtr2g035105;Medtr2g035100;Medtr4g120970;Medtr2g035130;Medtr6g033450	Prupe.1G127700;Prupe.1G128200;Prupe.6G094400;Prupe.1G127800;Prupe.1G128500;Prupe.1G128800;Prupe.1G128400;Prupe.1G127300;Prupe.1G127100;Prupe.1G127600;Prupe.1G126900;Prupe.1G127900;Prupe.1G127400;Prupe.1G127200;Prupe.1G128700;Prupe.1G128300;Prupe.1G128600;Prupe.1G127500	Tp57577_TGAC_v2_gene16831;Tp57577_TGAC_v2_gene16834
Phvul.006G092611	5	No		Cucsa.091570		Glyma.19G236100;Glyma.03G238700		Medtr7g113640	Prupe.6G327200	Tp57577_TGAC_v2_gene7479
Phvul.001G026400	5	No		Cucsa.352710	gene02555-v1.0-hybrid			Medtr1g418505;Medtr1g018470	Prupe.1G424700	Tp57577_TGAC_v2_gene11815
Phvul.009G028400	5	No		Cucsa.034540	gene31287-v1.0-hybrid	Glyma.06G106200		Medtr3g073730	Prupe.1G511600
Phvul.004G173900	5	No		Cucsa.288660	gene25699-v1.0-hybrid	Glyma.07G126400;Glyma.01G005400		Medtr6g090130		Tp57577_TGAC_v2_gene39022
Phvul.001G224800	5	No		Cucsa.090600	gene31596-v1.0-hybrid	Glyma.19G228200;Glyma.03G231000	MDP0000197092;MDP0000259539		Prupe.6G312400
Phvul.007G222900	5	No		Cucsa.083140;Cucsa.378490		Glyma.13G151800;Glyma.10G066700		Medtr1g061050	Prupe.7G116500	Tp57577_TGAC_v2_gene5665
Phvul.008G226000	5	No		Cucsa.368690	gene20927-v1.0-hybrid		MDP0000479436	Medtr5g082070	Prupe.2G247300
Phvul.011G100900	5	No		Cucsa.153090			MDP0000302390;MDP0000209102	Medtr4g050140	Prupe.6G149100	Tp57577_TGAC_v2_gene40078
Phvul.003G013100	5	No		Cucsa.229230	gene00866-v1.0-hybrid	Glyma.07G177000	MDP0000318054	Medtr1g033830
Phvul.002G332000	5	No		Cucsa.011960		Glyma.05G247800		Medtr8g107620	Prupe.5G237800	Tp57577_TGAC_v2_gene1411
Phvul.007G046600	5	No		Cucsa.298420	gene25442-v1.0-hybrid	Glyma.10G256200;Glyma.20G135400	MDP0000809276		Prupe.8G146700
Phvul.007G270800	5	No		Cucsa.255720		Glyma.U041700;Glyma.20G085500;Glyma.10G134700		Medtr1g045120	Prupe.1G046900	Tp57577_TGAC_v2_gene28841
Phvul.005G169900	5	No		Cucsa.038870		Glyma.13G356400	MDP0000121454	Medtr2g101410		Tp57577_TGAC_v2_gene37216
Phvul.001G075400	5	No		Cucsa.040620		Glyma.19G069200;Glyma.14G162100	MDP0000304124;MDP0000296566	Medtr1g028300	Prupe.2G312300
Phvul.010G094900	5	No		Cucsa.142660		Glyma.03G014300;Glyma.07G074600;Glyma.07G073800;Glyma.07G074400		Medtr8g031980;Medtr8g031940;Medtr8g031960	Prupe.2G161600;Prupe.2G160400;Prupe.2G160800;Prupe.2G161100;Prupe.2G161500;Prupe.2G160500;Prupe.2G160600;Prupe.2G160100;Prupe.2G160700;Prupe.2G161400	Tp57577_TGAC_v2_gene673;Tp57577_TGAC_v2_gene9797;Tp57577_TGAC_v2_gene9814;Tp57577_TGAC_v2_gene9803;Tp57577_TGAC_v2_gene9821;Tp57577_TGAC_v2_gene9805
Phvul.001G161400	5	No		Cucsa.053670	gene08106-v1.0-hybrid	Glyma.19G165300;Glyma.03G164000		Medtr7g097030	Prupe.8G222300
Phvul.002G074100	5	No			gene00692-v1.0-hybrid	Glyma.02G031000;Glyma.01G035000	MDP0000218729		Prupe.1G258700	Tp57577_TGAC_v2_gene4428
Phvul.007G106100	5	No			gene23562-v1.0-hybrid	Glyma.10G201100;Glyma.20G189300	MDP0000029865	Medtr1g091040		Tp57577_TGAC_v2_gene2556
Phvul.009G061100	5	No			gene15191-v1.0-hybrid	Glyma.04G029800	MDP0000210109	Medtr3g112190		Tp57577_TGAC_v2_gene12434
Phvul.001G009900	5	No			gene08473-v1.0-hybrid	Glyma.14G216300;Glyma.17G254900		Medtr1g023210	Prupe.1G371600	Tp57577_TGAC_v2_gene30496
Phvul.004G120900	5	No			gene10023-v1.0-hybrid	Glyma.16G197700;Glyma.16G197500	MDP0000055639	Medtr7g029655	Prupe.1G036900
Phvul.003G198100	5	No			gene32153-v1.0-hybrid	Glyma.05G035400;Glyma.17G091900		Medtr4g106720	Prupe.5G177200	Tp57577_TGAC_v2_gene37487
Phvul.010G091000	5	No			gene18884-v1.0-hybrid	Glyma.07G077600;Glyma.03G017000		Medtr0002s0020	Prupe.2G156400	Tp57577_TGAC_v2_gene17581
Phvul.006G129600	5	No			gene24083-v1.0-hybrid;gene24405-v1.0-hybrid	Glyma.09G022500;Glyma.15G128800	MDP0000208152;MDP0000215414;MDP0000706473;MDP0000233961;MDP0000448302	Medtr2g029800;Medtr2g029820;Medtr2g029815		Tp57577_TGAC_v2_gene30094
Phvul.001G169000	5	No			gene26629-v1.0-hybrid	Glyma.03G171100;Glyma.19G172200	MDP0000322220	Medtr7g099680		Tp57577_TGAC_v2_gene35250
Phvul.002G022100	5	No			gene29398-v1.0-hybrid;gene29395-v1.0-hybrid;gene30901-v1.0-hybrid;gene29425-v1.0-hybrid;gene29426-v1.0-hybrid;gene29394-v1.0-hybrid	Glyma.11G059500		Medtr5g018280;Medtr5g018300;Medtr5g018320	Prupe.7G141300;Prupe.7G141400;Prupe.7G141100;Prupe.7G141200;Prupe.7G141500;Prupe.7G141700;Prupe.7G141000	Tp57577_TGAC_v2_gene11356
Phvul.011G117900	5	No				Glyma.12G113800	MDP0000312387;MDP0000161121	Medtr2g090245;Medtr2g090240	Prupe.3G156700	Tp57577_TGAC_v2_gene6492
Phvul.001G099300	5	No				Glyma.16G045900	MDP0000300648;MDP0000159548;MDP0000088540	Medtr7g084590	Prupe.3G315000	Tp57577_TGAC_v2_gene31660
Phvul.003G070600	5	No				Glyma.08G295700	MDP0000136140	Medtr8g469540	Prupe.1G265900	Tp57577_TGAC_v2_gene29556
Phvul.002G052300	5	No				Glyma.01G243000	MDP0000210436;MDP0000335450	Medtr5g005150	Prupe.8G141700	Tp57577_TGAC_v2_gene8292
Phvul.009G012800	5	No				Glyma.06G028600	MDP0000622392;MDP0000166089;MDP0000415439	Medtr3g112410	Prupe.1G373000;Prupe.1G373100;Prupe.1G372700	Tp57577_TGAC_v2_gene12337
Phvul.002G014500	5	No				Glyma.01G190500	MDP0000797220;MDP0000951568	Medtr5g016330	Prupe.6G226300	Tp57577_TGAC_v2_gene26892
Phvul.010G015400	5	No				Glyma.01G099800;Glyma.03G069400	MDP0000909091;MDP0000284559	Medtr4g020110	Prupe.6G262300	Tp57577_TGAC_v2_gene17887
Phvul.004G125300	4	No	AT5G62200	Cucsa.251300		Glyma.16G202000;Glyma.09G151900;Glyma.16G202500		Medtr0050s0240
Phvul.005G029700	4	No	AT3G54490			Glyma.11G154500			Prupe.2G032100	Tp57577_TGAC_v2_gene9873
Phvul.008G238800	4	No	AT5G16550			Glyma.02G242200		Medtr5g077280		Tp57577_TGAC_v2_gene9990
Phvul.L003346	4	No	AT1G27290			Glyma.05G148600		Medtr8g097040		Tp57577_TGAC_v2_gene17100
Phvul.004G152601	4	No	AT2G04066			Glyma.09G178700	MDP0000144682			Tp57577_TGAC_v2_gene12737
Phvul.008G036400	4	No	AT4G32210;AT5G09600			Glyma.12G099000;Glyma.06G305600		Medtr4g048070		Tp57577_TGAC_v2_gene4600
Phvul.008G288500	4	No	AT3G07700	Cucsa.120220		Glyma.14G004500;Glyma.02G308600	MDP0000148067
Phvul.005G180300	4	No	AT1G15790		gene01511-v1.0-hybrid;gene01507-v1.0-hybrid;gene01510-v1.0-hybrid			Medtr2g104460	Prupe.6G027700
Phvul.002G072100	4	No	AT1G23800		gene00664-v1.0-hybrid;gene00662-v1.0-hybrid	Glyma.02G034000;Glyma.01G031500			Prupe.1G255200
Phvul.006G058600	4	No	AT1G55850			Glyma.08G330600		Medtr3g060220;Medtr3g060240		Tp57577_TGAC_v2_gene24127
Phvul.006G146500	4	No	AT1G62310;AT1G11950			Glyma.15G111200	MDP0000282938;MDP0000187382		Prupe.4G016300
Phvul.002G216900	4	No	AT1G58440			Glyma.07G185500;Glyma.08G063700		Medtr4g092640	Prupe.8G156600
Phvul.009G225400	4	No	AT1G19170			Glyma.09G071500;Glyma.15G179500		Medtr2g042740		Tp57577_TGAC_v2_gene29090
Phvul.009G093200	4	No	AT2G25490	Cucsa.310350		Glyma.06G068400;Glyma.04G066900				Tp57577_TGAC_v2_gene3137
Phvul.009G079100	4	No	AT1G54270		gene02720-v1.0-hybrid	Glyma.04G052900;Glyma.06G053200			Prupe.1G409000
Phvul.003G213000	4	No	AT1G12570			Glyma.17G132100;Glyma.05G050100		Medtr5g011010;Medtr5g011020	Prupe.5G089100
Phvul.009G170500	4	No	AT1G67750	Cucsa.391620		Glyma.06G174700;Glyma.04G191100			Prupe.5G161300
Phvul.001G207400	4	No	AT2G47650;AT3G62830		gene10606-v1.0-hybrid	Glyma.19G211300;Glyma.03G214700	MDP0000316092
Phvul.002G191600	4	No	AT5G60620	Cucsa.099550		Glyma.05G131100;Glyma.08G085800				Tp57577_TGAC_v2_gene31486
Phvul.006G012501	4	No	AT1G64660	Cucsa.322540		Glyma.02G087900;Glyma.13G001200				Tp57577_TGAC_v2_gene21332
Phvul.006G046700	4	No	AT4G26850	Cucsa.151220		Glyma.18G092900		Medtr3g053020
Phvul.011G000200	4	No	AT3G14690;AT3G14660;AT3G14630;AT3G14650;AT3G14680;AT3G14610;AT3G14640			Glyma.08G238100		Medtr4g031820		Tp57577_TGAC_v2_gene34122
Phvul.009G121000	4	No	AT1G77760;AT1G37130		gene02263-v1.0-hybrid	Glyma.06G109200			Prupe.1G505400
Phvul.007G057600	4	No	AT4G14880			Glyma.20G148100	MDP0000167009;MDP0000250284			Tp57577_TGAC_v2_gene5546
Phvul.009G226000	4	No	AT4G24000;AT4G23990;AT4G24010		gene25122-v1.0-hybrid	Glyma.11G151800		Medtr2g037830;Medtr3g450800;Medtr0011s0020
Phvul.002G332300	4	No	AT1G73480;AT1G18360	Cucsa.122140	gene09330-v1.0-hybrid	Glyma.08G056600
Phvul.007G243800	4	No	AT3G56590	Cucsa.358600		Glyma.10G101600;Glyma.10G101800			Prupe.7G019800
Phvul.006G088600	4	No	AT3G05600			Glyma.19G231800;Glyma.19G231900		Medtr7g112620;Medtr7g113050;Medtr7g112615;Medtr7g113030;Medtr7g113020		Tp57577_TGAC_v2_gene1641;Tp57577_TGAC_v2_gene1668
Phvul.001G170300	4	No	AT3G53620	Cucsa.065970	gene18212-v1.0-hybrid	Glyma.19G173600;Glyma.03G172700
Phvul.007G279300	4	No	AT3G22970			Glyma.02G001700;Glyma.10G002100		Medtr1g041155		Tp57577_TGAC_v2_gene32769
Phvul.006G181500	4	No	AT4G28500	Cucsa.126960	gene29766-v1.0-hybrid	Glyma.13G234700;Glyma.15G078300
Phvul.006G187200	4	No	AT5G58787;AT3G47160			Glyma.15G072700	MDP0000281873;MDP0000288576	Medtr2g013080
Phvul.010G116700	4	No	AT3G61870			Glyma.16G021600	MDP0000153798;MDP0000121380		Prupe.2G193800
Phvul.003G284800	4	No	AT4G17900	Cucsa.321900		Glyma.01G096000			Prupe.5G034300
Phvul.006G053500	4	No	AT2G05160;AT3G52980	Cucsa.042290		Glyma.08G326000;Glyma.18G081000	MDP0000134067;MDP0000214823;MDP0000906147;MDP0000214614
Phvul.004G077400	4	No	AT3G04070			Glyma.16G151500;Glyma.02G070000	MDP0000404409;MDP0000180683		Prupe.7G001200
Phvul.002G157300	4	No	AT1G63470;AT1G63480	Cucsa.303060	gene32461-v1.0-hybrid	Glyma.01G219600;Glyma.11G023900
Phvul.008G195500	4	No	AT2G30860;AT2G30870			Glyma.14G031000;Glyma.02G283900		Medtr5g090910;Medtr5g090920		Tp57577_TGAC_v2_gene18432;Tp57577_TGAC_v2_gene18435
Phvul.008G195600	4	No	AT2G30860;AT2G30870			Glyma.14G031000;Glyma.02G283900		Medtr5g090910;Medtr5g090920		Tp57577_TGAC_v2_gene18432;Tp57577_TGAC_v2_gene18435
Phvul.002G090900	4	No	AT1G13950			Glyma.01G054000;Glyma.02G112400		Medtr5g042990		Tp57577_TGAC_v2_gene19942
Phvul.002G006700	4	No	AT5G46640;AT4G17950	Cucsa.321780		Glyma.01G198900;Glyma.11G042900		Medtr4g098460
Phvul.002G314800	4	No	AT3G24420	Cucsa.235760	gene02073-v1.0-hybrid	Glyma.08G039900
Phvul.006G141200	4	No	AT2G35760	Cucsa.180540	gene19808-v1.0-hybrid	Glyma.09G012200;Glyma.15G116800
Phvul.007G022500	4	No		Cucsa.364660		Glyma.10G278900;Glyma.20G110800		Medtr1g112030;Medtr1g112050		Tp57577_TGAC_v2_gene2498
Phvul.007G056500	4	No		Cucsa.239550;Cucsa.185490		Glyma.20G145300;Glyma.20G145200	MDP0000157408	Medtr1g104590
Phvul.007G091100	4	No		Cucsa.076100	gene27490-v1.0-hybrid	Glyma.20G177000	MDP0000195609;MDP0000810034
Phvul.009G061500	4	No		Cucsa.341890;Cucsa.341900		Glyma.06G035400			Prupe.1G387200;Prupe.1G387500;Prupe.3G064700;Prupe.3G066200;Prupe.1G387100;Prupe.1G386900	Tp57577_TGAC_v2_gene6169
Phvul.006G103400	4	No		Cucsa.277220	gene34982-v1.0-hybrid;gene34983-v1.0-hybrid;gene34980-v1.0-hybrid	Glyma.03G248600	MDP0000126316;MDP0000230504
Phvul.007G147600	4	No		Cucsa.306690	gene09663-v1.0-hybrid	Glyma.10G054700;Glyma.13G141900	MDP0000587648;MDP0000245436
Phvul.002G306000	4	No			gene11356-v1.0-hybrid	Glyma.05G224300	MDP0000785820;MDP0000836365		Prupe.7G216000
Phvul.009G202000	4	No			gene26096-v1.0-hybrid	Glyma.06G204100;Glyma.04G162100		Medtr3g025970		Tp57577_TGAC_v2_gene12243
Phvul.001G241500	4	No			gene20938-v1.0-hybrid	Glyma.11G228300;Glyma.18G029000	MDP0000155113;MDP0000749280		Prupe.2G247800
Phvul.009G013600	4	No			gene08473-v1.0-hybrid	Glyma.06G027700;Glyma.04G027600			Prupe.1G371600	Tp57577_TGAC_v2_gene30496
Phvul.008G197600	4	No			gene22728-v1.0-hybrid	Glyma.02G281700;Glyma.14G032700	MDP0000153538;MDP0000319957		Prupe.3G182900
Phvul.010G023000	4	No			gene32184-v1.0-hybrid	Glyma.16G089000		Medtr8g012565		Tp57577_TGAC_v2_gene31563
Phvul.001G121900	4	No			gene32639-v1.0-hybrid	Glyma.03G126600;Glyma.19G129600		Medtr7g089640		Tp57577_TGAC_v2_gene16082
Phvul.002G022200	4	No			gene29398-v1.0-hybrid;gene29395-v1.0-hybrid;gene30901-v1.0-hybrid;gene29425-v1.0-hybrid;gene29426-v1.0-hybrid;gene29394-v1.0-hybrid			Medtr5g018280;Medtr5g018300;Medtr5g018320	Prupe.7G141300;Prupe.7G141400;Prupe.7G141100;Prupe.7G141200;Prupe.7G141500;Prupe.7G141700;Prupe.7G141000	Tp57577_TGAC_v2_gene11356
Phvul.007G062100	4	No				Glyma.10G243700		Medtr1g102750	Prupe.1G022000	Tp57577_TGAC_v2_gene26080
Phvul.003G082300	4	No				Glyma.07G264200;Glyma.17G009800	MDP0000200737;MDP0000195885	Medtr2g025120	Prupe.4G013800
Phvul.002G214600	4	No				Glyma.08G066700		Medtr4g093510;Medtr4g093280;Medtr4g093260	Prupe.8G072600;Prupe.8G072500;Prupe.8G228800;Prupe.8G072900;Prupe.8G073000	Tp57577_TGAC_v2_gene16877;Tp57577_TGAC_v2_gene20268
Phvul.008G145800	4	No				Glyma.19G080800		Medtr0018s0310	Prupe.3G298400;Prupe.3G298300	Tp57577_TGAC_v2_gene1124
Phvul.009G186100	4	No				Glyma.04G167300;Glyma.06G195300		Medtr3g435230;Medtr3g435170;Medtr3g435200	Prupe.5G195600;Prupe.4G149600	Tp57577_TGAC_v2_gene11964;Tp57577_TGAC_v2_gene11961
Phvul.007G073800	4	No				Glyma.10G231700	MDP0000225549		Prupe.2G299800	Tp57577_TGAC_v2_gene27009
Phvul.004G159000	4	No				Glyma.07G090200		Medtr6g084690	Prupe.5G220100	Tp57577_TGAC_v2_gene35238
Phvul.001G241700	4	No				Glyma.18G028800;Glyma.18G028900	MDP0000895663	Medtr3g076770;Medtr3g467000;Medtr3g070290		Tp57577_TGAC_v2_gene4020
Phvul.010G102100	4	No				Glyma.07G067500;Glyma.16G033500	MDP0000401322	Medtr8g028765		Tp57577_TGAC_v2_gene29328
Phvul.001G205000	4	No				Glyma.19G209200;Glyma.03G212100	MDP0000822541;MDP0000785513	Medtr7g108520		Tp57577_TGAC_v2_gene9625
Phvul.001G099900	4	No				Glyma.16G043300	MDP0000406918	Medtr7g085180;Medtr7g085120;Medtr7g085150		Tp57577_TGAC_v2_gene5880
Phvul.001G077200	3	No	AT5G24800	Cucsa.161540		Glyma.14G139700;Glyma.17G188500
Phvul.003G283900	3	No	AT1G10680;AT4G25960		gene02215-v1.0-hybrid	Glyma.08G270300
Phvul.001G185400	3	No	AT2G36570			Glyma.19G190200;Glyma.03G189800		Medtr7g103440
Phvul.003G253100	3	No	AT3G50660	Cucsa.201380		Glyma.02G057500
Phvul.006G028900	3	No	AT3G22310;AT3G22330			Glyma.08G303000;Glyma.18G116700		Medtr3g449250
Phvul.003G076800	3	No	AT1G61820;AT1G61810			Glyma.07G258700		Medtr4g131810
Phvul.007G079500	3	No	AT1G43670	Cucsa.364880		Glyma.10G225400;Glyma.20G166400
Phvul.007G225700	3	No	AT2G36660			Glyma.10G063700;Glyma.13G148200				Tp57577_TGAC_v2_gene27116
Phvul.002G246800	3	No	AT2G34710;AT1G30490		gene28942-v1.0-hybrid	Glyma.08G124400;Glyma.05G166400
Phvul.003G207200	3	No	AT5G50260	Cucsa.394610		Glyma.17G126300
Phvul.009G227100	3	No	AT3G45310;AT5G60360	Cucsa.141770		Glyma.09G069800;Glyma.15G177800
Phvul.008G257600	3	No	AT5G58470			Glyma.02G230600	MDP0000173769;MDP0000716700
Phvul.007G018700	3	No	AT4G38540;AT5G05320	Cucsa.370410		Glyma.10G282100;Glyma.20G107200
Phvul.007G086200	3	No	AT3G61040;AT2G45550;AT2G45580;AT1G33720;AT2G45560;AT2G45570;AT1G33730					Medtr1g097240		Tp57577_TGAC_v2_gene23159
Phvul.006G088500	3	No	AT3G05600			Glyma.03G234300		Medtr7g112963;Medtr7g112960;Medtr7g112970
Phvul.003G157100	3	No	AT2G24260;AT4G30980			Glyma.17G075200				Tp57577_TGAC_v2_gene39186
Phvul.005G176100	3	No	AT1G15380;AT1G80160	Cucsa.105320		Glyma.15G009500
Phvul.006G089000	3	No		Cucsa.091030		Glyma.19G232400		Medtr7g112860
Phvul.009G175800	3	No		Cucsa.196700	gene31780-v1.0-hybrid	Glyma.04G186000;Glyma.06G180000
Phvul.L009743	3	No		Cucsa.143280	gene15277-v1.0-hybrid		MDP0000841111
Phvul.008G190900	3	No		Cucsa.185340		Glyma.02G287400				Tp57577_TGAC_v2_gene12519
Phvul.008G034100	3	No		Cucsa.221580		Glyma.18G266000;Glyma.08G244500		Medtr7g013200;Medtr7g013220
Phvul.007G080400	3	No			gene08120-v1.0-hybrid	Glyma.20G167500;Glyma.10G224300		Medtr1g098680
Phvul.002G014800	3	No			gene17830-v1.0-hybrid			Medtr5g016440		Tp57577_TGAC_v2_gene26866;Tp57577_TGAC_v2_gene26909
Phvul.006G180900	3	No			gene29775-v1.0-hybrid		MDP0000851398;MDP0000283649		Prupe.4G054200
Phvul.006G129700	3	No			gene24083-v1.0-hybrid;gene24405-v1.0-hybrid	Glyma.15G128700;Glyma.09G022400	MDP0000208152;MDP0000215414;MDP0000706473;MDP0000233961;MDP0000448302
Phvul.009G123900	3	No				Glyma.04G250900;Glyma.06G111900		Medtr3g072520		Tp57577_TGAC_v2_gene24048
Phvul.010G087500	3	No				Glyma.03G019800;Glyma.07G081700		Medtr8g033380		Tp57577_TGAC_v2_gene14675
Phvul.004G029900	3	No				Glyma.19G024500;Glyma.13G062000		Medtr6g012670		Tp57577_TGAC_v2_gene8803
Phvul.006G144900	3	No				Glyma.09G008400;Glyma.15G112700	MDP0000200737;MDP0000195885			Tp57577_TGAC_v2_gene27289
Phvul.011G139100	3	No				Glyma.12G135000;Glyma.06G269700		Medtr4g081130		Tp57577_TGAC_v2_gene17446
Phvul.002G181500	3	No				Glyma.08G093600;Glyma.05G138400	MDP0000128538			Tp57577_TGAC_v2_gene5136
Phvul.008G212100	3	No				Glyma.14G047000		Medtr5g085860		Tp57577_TGAC_v2_gene14450
Phvul.003G069700	3	No				Glyma.18G125600		Medtr8g469160		Tp57577_TGAC_v2_gene33282
Phvul.002G261600	3	No				Glyma.08G138100;Glyma.05G180500		Medtr8g091330		Tp57577_TGAC_v2_gene2209
Phvul.006G186600	3	No				Glyma.15G073100	MDP0000813577		Prupe.4G045300
Phvul.007G162600	3	No				Glyma.10G048200;Glyma.13G136000		Medtr1g067050		Tp57577_TGAC_v2_gene30310
Phvul.011G169500	3	No				Glyma.15G211100;Glyma.08G235700		Medtr8g461270		Tp57577_TGAC_v2_gene29181
Phvul.009G049600	3	No				Glyma.04G231400;Glyma.06G133800		Medtr3g092150		Tp57577_TGAC_v2_gene33640
Phvul.009G190300	3	No				Glyma.04G174600	MDP0000764585;MDP0000443890;MDP0000256960;MDP0000905316;MDP0000131144;MDP0000408508		Prupe.5G185700
Phvul.004G134200	3	No				Glyma.09G159000		Medtr0054s0080		Tp57577_TGAC_v2_gene8856
Phvul.008G000300	3	No				Glyma.18G302100		Medtr7g005530		Tp57577_TGAC_v2_gene15611
Phvul.007G008600	3	No				Glyma.20G241500		Medtr1g115820		Tp57577_TGAC_v2_gene30361
Phvul.008G224500	3	No				Glyma.02G255600;Glyma.14G060900		Medtr7g022400		Tp57577_TGAC_v2_gene39572;Tp57577_TGAC_v2_gene2902
Phvul.004G129600	3	No				Glyma.09G155500		Medtr6g059680;Medtr6g059730		Tp57577_TGAC_v2_gene5828
Phvul.010G158200	3	No				Glyma.07G027400;Glyma.08G215300		Medtr7g451650;Medtr4g009510;Medtr4g009420;Medtr7g050350		Tp57577_TGAC_v2_gene7483
Phvul.009G005700	3	No				Glyma.04G010100		Medtr3g117160		Tp57577_TGAC_v2_gene32189
Phvul.003G254400	3	No				Glyma.02G055900		Medtr8g077390;Medtr8g077360;Medtr8g077380		Tp57577_TGAC_v2_gene24099
Phvul.009G248400	3	No				Glyma.15G148500;Glyma.09G044500		Medtr2g436730;Medtr8g061970;Medtr2g436710;Medtr2g436680		Tp57577_TGAC_v2_gene23005
Phvul.001G112700	3	No				Glyma.19G113600;Glyma.16G039300		Medtr7g086030		Tp57577_TGAC_v2_gene13873
Phvul.011G023000	3	No				Glyma.12G020300;Glyma.11G093800		Medtr4g076970		Tp57577_TGAC_v2_gene13750
Phvul.011G108500	3	No				Glyma.12G103500;Glyma.06G301000		Medtr4g045903		Tp57577_TGAC_v2_gene24508
Phvul.003G147000	3	No				Glyma.17G064600		Medtr4g128337		Tp57577_TGAC_v2_gene5424
Phvul.001G157800	3	No				Glyma.19G162000;Glyma.03G160000		Medtr1g070380		Tp57577_TGAC_v2_gene9048
Phvul.003G271800	3	No				Glyma.09G196000;Glyma.16G113000		Medtr8g072640		Tp57577_TGAC_v2_gene27927
Phvul.002G118900	3	No				Glyma.01G156700;Glyma.11G088000		Medtr5g026480;Medtr5g026430;Medtr5g026500;Medtr5g026460;Medtr5g091050;Medtr5g026450;Medtr5g024880		Tp57577_TGAC_v2_gene33783;Tp57577_TGAC_v2_gene33799;Tp57577_TGAC_v2_gene5205
Phvul.008G128700	3	No				Glyma.08G350800		Medtr7g056103		Tp57577_TGAC_v2_gene6392
Phvul.003G163700	3	No				Glyma.17G115700;Glyma.13G168000		Medtr4g114120		Tp57577_TGAC_v2_gene10707
Phvul.001G033500	3	No				Glyma.14G092800;Glyma.17G230700		Medtr1g016780		Tp57577_TGAC_v2_gene16977
Phvul.003G011600	3	No				Glyma.07G180100;Glyma.20G009100		Medtr4g022430		Tp57577_TGAC_v2_gene5630
Phvul.003G226200	3	No				Glyma.17G149400		Medtr4g099180		Tp57577_TGAC_v2_gene25754
Phvul.005G181900	3	No				Glyma.15G003400		Medtr2g105010		Tp57577_TGAC_v2_gene19163
Phvul.005G066400	3	No				Glyma.12G229400;Glyma.13G270400	MDP0000073810;MDP0000291654			Tp57577_TGAC_v2_gene19367
Phvul.006G134200	3	No				Glyma.09G017900;Glyma.15G123800		Medtr2g028190		Tp57577_TGAC_v2_gene10476
Phvul.006G061500	3	No				Glyma.18G071700		Medtr3g461480		Tp57577_TGAC_v2_gene14736
Phvul.002G274700	3	No				Glyma.05G194400		Medtr8g094410		Tp57577_TGAC_v2_gene37360
Phvul.003G087600	3	No				Glyma.07G268500;Glyma.17G005300		Medtr4g134090	Prupe.4G003300
Phvul.001G219800	3	No				Glyma.03G226000;Glyma.19G223000		Medtr1g085430;Medtr1g085420;Medtr1g085310;Medtr1g085320;Medtr1g085350;Medtr7g111740		Tp57577_TGAC_v2_gene1626
Phvul.002G062200	2	No	AT4G16520			Glyma.01G210200
Phvul.004G141800	2	No	AT3G17675			Glyma.09G166200
Phvul.009G032300	2	No	AT1G22410			Glyma.06G101700
Phvul.004G113000	2	No	AT4G23430;AT4G23420			Glyma.16G181300
Phvul.006G088400	2	No	AT3G05600			Glyma.19G231700
Phvul.002G020600	2	No	AT3G50560			Glyma.11G057800
Phvul.007G189200	2	No	AT5G28640			Glyma.20G226500;Glyma.10G164100
Phvul.006G210800	2	No		Cucsa.349380		Glyma.15G049200;Glyma.08G183500
Phvul.011G097200	2	No		Cucsa.319660		Glyma.12G092900
Phvul.001G091600	2	No			gene20251-v1.0-hybrid		MDP0000554462;MDP0000620733;MDP0000469230
Phvul.001G226400	2	No			gene31556-v1.0-hybrid		MDP0000288199
Phvul.001G225600	2	No			gene31567-v1.0-hybrid	Glyma.19G229000;Glyma.03G232000
Phvul.009G229100	2	No			gene12714-v1.0-hybrid	Glyma.09G068100;Glyma.15G173400
Phvul.006G169400	2	No			gene24855-v1.0-hybrid;gene24856-v1.0-hybrid	Glyma.15G089000
Phvul.009G135600	2	No				Glyma.04G240100;Glyma.06G123500			Prupe.1G257100
Phvul.009G166400	2	No				Glyma.06G170100;Glyma.04G195700		Medtr2g045135;Medtr3g099300;Medtr2g045140
Phvul.007G082600	2	No				Glyma.10G222500		Medtr6g043280;Medtr6g043240
Phvul.003G272600	2	No				Glyma.16G115800				Tp57577_TGAC_v2_gene14275
Phvul.011G189400	2	No				Glyma.13G186300		Medtr3g082740;Medtr6g042090;Medtr6g042040
Phvul.003G182800	2	No				Glyma.17G080900;Glyma.05G018900		Medtr4g109810
Phvul.008G093700	2	No				Glyma.07G155200;Glyma.18G205800		Medtr7g069980
Phvul.010G042700	2	No				Glyma.07G116700;Glyma.03G105000		Medtr8g009010;Medtr8g009020
Phvul.010G048200	2	No				Glyma.03G110200		Medtr8g006970
Phvul.005G181400	2	No				Glyma.13G368500;Glyma.15G005100		Medtr8g069740;Medtr2g104650;Medtr2g104590
Phvul.002G190500	2	No				Glyma.05G132300;Glyma.08G086900				Tp57577_TGAC_v2_gene15086
Phvul.002G291200	2	No				Glyma.08G016100;Glyma.05G209400				Tp57577_TGAC_v2_gene12764
Phvul.007G243500	2	No				Glyma.10G096200				Tp57577_TGAC_v2_gene13807
Phvul.001G083800	2	No				Glyma.19G087200				Tp57577_TGAC_v2_gene38310
Phvul.007G099700	2	No				Glyma.10G206900		Medtr1g094130
Phvul.007G070001	2	No				Glyma.10G235700	MDP0000940855;MDP0000265101
Phvul.007G259400	2	No				Glyma.09G112100				Tp57577_TGAC_v2_gene27745
Phvul.011G206450	2	No				Glyma.19G031200		Medtr1g078390
Phvul.002G240304	2	No				Glyma.03G102300;Glyma.14G161700			Prupe.6G309000;Prupe.4G100300;Prupe.1G565200;Prupe.4G100100
Phvul.006G034000	2	No				Glyma.18G106300				Tp57577_TGAC_v2_gene16785
Phvul.003G253200	2	No				Glyma.02G057400				Tp57577_TGAC_v2_gene34987
Phvul.009G182300	2	No				Glyma.06G186300		Medtr3g078550;Medtr3g078490
Phvul.006G209800	2	No				Glyma.15G050200		Medtr2g008050
Phvul.002G022300	2	No						Medtr5g018350;Medtr5g018365		Tp57577_TGAC_v2_gene11365
Phvul.004G129500	2	No						Medtr6g059680;Medtr6g059730		Tp57577_TGAC_v2_gene5828
Phvul.011G204400	2	No						Medtr8g022430;Medtr6g017170;Medtr8g022420;Medtr6g017150;Medtr8g022400		Tp57577_TGAC_v2_gene14534
Phvul.011G204700	2	No						Medtr8g022430;Medtr6g017170;Medtr8g022420;Medtr6g017150;Medtr8g022400		Tp57577_TGAC_v2_gene14534
Phvul.011G203600	2	No						Medtr8g022430;Medtr6g017170;Medtr8g022420;Medtr6g017150;Medtr8g022400		Tp57577_TGAC_v2_gene14534
Phvul.011G205500	2	No						Medtr8g022430;Medtr6g017170;Medtr8g022420;Medtr6g017150;Medtr8g022400		Tp57577_TGAC_v2_gene14534
Phvul.011G205000	2	No						Medtr8g022430;Medtr6g017170;Medtr8g022420;Medtr6g017150;Medtr8g022400		Tp57577_TGAC_v2_gene14534
Phvul.002G146000	2	No						Medtr5g031840;Medtr5g031860;Medtr5g031830		Tp57577_TGAC_v2_gene36759;Tp57577_TGAC_v2_gene36810
Phvul.007G208300	1	No	AT3G62070;AT2G46940
Phvul.002G042900	1	No	AT1G76680;AT1G76690
Phvul.009G038800	1	No	AT5G24580
Phvul.002G004300	1	No	AT2G38740
Phvul.011G174600	1	No	AT3G12920
Phvul.006G156900	1	No		Cucsa.091900;Cucsa.133690;Cucsa.359420
Phvul.011G090200	1	No		Cucsa.385360
Phvul.008G117000	1	No		Cucsa.175710
Phvul.010G009500	1	No			gene18413-v1.0-hybrid
Phvul.005G158450	1	No			gene02438-v1.0-hybrid
Phvul.002G180300	1	No				Glyma.05G141400;Glyma.08G097300;Glyma.08G096600;Glyma.08G096800
Phvul.009G067300	1	No				Glyma.04G041500
Phvul.008G052900	1	No				Glyma.18G243700
Phvul.011G058600	1	No				Glyma.11G132600;Glyma.12G057000
Phvul.007G135600	1	No				Glyma.02G268200;Glyma.14G049000;Glyma.14G048900;Glyma.14G049200
Phvul.003G237600	1	No				Glyma.17G164400
Phvul.005G156900	1	No				Glyma.15G026400
Phvul.009G233200	1	No				Glyma.15G169100;Glyma.09G062600
Phvul.010G134900	1	No				Glyma.07G034800
Phvul.001G224900	1	No				Glyma.03G231100;Glyma.19G228300
Phvul.002G017500	1	No				Glyma.11G054500;Glyma.01G187700
Phvul.003G039300	1	No				Glyma.02G121500;Glyma.01G064100
Phvul.001G072200	1	No				Glyma.14G152700;Glyma.13G030900
Phvul.006G122200	1	No				Glyma.09G030900
Phvul.001G050500	1	No				Glyma.14G115700;Glyma.17G212100
Phvul.002G293900	1	No				Glyma.05G212700
Phvul.003G184200	1	No				Glyma.05G020400
Phvul.008G113500	1	No				Glyma.18G190700;Glyma.07G140800
Phvul.006G185300	1	No				Glyma.13G239000
Phvul.006G176400	1	No				Glyma.13G230200;Glyma.15G082400
Phvul.006G149640	1	No				Glyma.15G108200;Glyma.09G003900
Phvul.003G166500	1	No				Glyma.17G113100
Phvul.007G274400	1	No				Glyma.02G003000;Glyma.18G236300;Glyma.10G005800
Phvul.003G052900	1	No				Glyma.18G136500;Glyma.08G288500
Phvul.003G000408	1	No				Glyma.13G011900;Glyma.13G023300;Glyma.13G012300
Phvul.005G114100	1	No				Glyma.13G307300;Glyma.12G195200
Phvul.008G271900	1	No				Glyma.14G018800
Phvul.L001655	1	No				Glyma.13G011600
Phvul.003G090301	1	No				Glyma.13G014600;Glyma.U007200;Glyma.13G020300;Glyma.13G012200
Phvul.006G109600	1	No				Glyma.03G254800;Glyma.19G252500
Phvul.007G055100	1	No				Glyma.20G144300
Phvul.005G084900	1	No				Glyma.13G280500;Glyma.12G221100
Phvul.005G094100	1	No				Glyma.12G212000;Glyma.13G289800
Phvul.004G159900	1	No				Glyma.09G186500
Phvul.005G002400	1	No				Glyma.04G110400
Phvul.001G067300	1	No				Glyma.13G035200;Glyma.14G156400
Phvul.003G057600	1	No				Glyma.13G171800;Glyma.07G204300
Phvul.006G097300	1	No					MDP0000902338
Phvul.009G026475	1	No					MDP0000523159
Phvul.002G296000	1	No						Medtr8g099245
Phvul.008G227600	1	No						Medtr5g081630
Phvul.004G014732	1	No							Prupe.2G150600
Phvul.002G240308	1	No								Tp57577_TGAC_v2_gene29779

## Sheet: S19 Down-regulated genes
Table S19. Homologous genes of the common down-regulated genes. Genes in bold correspond to conserved genes included in FLOR-ID database
P. vulgaris	Number of homologous	in FLOR-ID	A. thaliana	C. sativus	F. vesca	G. max	M. domestica	M. truncatula	P. persica	T. pratense	ID GENE	Biological function
Phvul.008G173700	8	Yes	AT4G08920	Cucsa.311460	gene30027-v1.0-hybrid	Glyma.14G174200;Glyma.13G089200	MDP0000229393	Medtr5g063920	Prupe.1G517600	Tp57577_TGAC_v2_gene14903	CRY1, CRYPTOCHROME 1	Cryptochrome-1; Photoreceptor that mediates primarily blue light inhibition of hypocotyl elongation and photoperiodic control of floral initiation, and regulates other light responses, including circadian rhythms, tropic growth, stomata opening, guard cell development, root development, bacterial and viral pathogen responses, abiotic stress responses, cell cycles, programmed cell death, apical do…
Phvul.003G137100	8	Yes	AT5G56860;AT4G26150	Cucsa.397360	gene12624-v1.0-hybrid	Glyma.13G103900;Glyma.17G055200	MDP0000131803;MDP0000190038	Medtr4g126350	Prupe.7G210100	Tp57577_TGAC_v2_gene35459	GATA21, GATA TRANSCRIPTION FACTOR 21	GATA type zinc finger transcription factor family protein; Transcriptional regulator that specifically binds 5'- GATA-3' or 5'-GAT-3' motifs within gene promoters; Belongs to the type IV zinc-finger family. Class B subfamily
Phvul.009G232700	8	Yes	AT5G56860;AT4G26150	Cucsa.397360	gene12624-v1.0-hybrid	Glyma.09G062800;Glyma.15G169300	MDP0000131803;MDP0000190038	Medtr2g038720	Prupe.7G210100	Tp57577_TGAC_v2_gene35459	GATA21, GATA TRANSCRIPTION FACTOR 21	GATA type zinc finger transcription factor family protein; Transcriptional regulator that specifically binds 5'- GATA-3' or 5'-GAT-3' motifs within gene promoters; Belongs to the type IV zinc-finger family. Class B subfamily
Phvul.007G064900	8	Yes	AT5G51820	Cucsa.115520	gene13359-v1.0-hybrid	Glyma.10G241000;Glyma.20G153600	MDP0000181139;MDP0000866748	Medtr1g102010	Prupe.2G286900	Tp57577_TGAC_v2_gene17409	PGM1, PHOSPHOGLUCOMUTASE	Phosphoglucomutase, chloroplastic; Encodes a plastid isoform of the enzyme phosphoglucomutase involved in controlling photosynthetic carbon flow. Effective petiole movement against the direction of the gravity requires functional PGM activity that is required for full development of amyloplasts
Phvul.002G162800	8	Yes	AT4G11110	Cucsa.303760	gene18911-v1.0-hybrid	Glyma.01G224200;Glyma.11G018700	MDP0000135563;MDP0000215831	Medtr5g009530	Prupe.5G114800	Tp57577_TGAC_v2_gene6705	SPA2, SPA1-related 2	Protein SPA1-RELATED 2; Encodes a member of the SPA (suppressor of phyA-105) protein family (SPA1-SPA4). SPA proteins contain an N-terminal serine/threonine kinase-like motif followed by a coiled-coil structure and a C-terminal WD-repeat domain. SPA proteins function redundantly in suppressing photomorphogenesis in dark- and light-grown seedlings. SPA2 primarily regulates seedling development in …
Phvul.008G284000	8	Yes	AT5G48300	Cucsa.100080	gene24265-v1.0-hybrid	Glyma.02G304500	MDP0000256619;MDP0000884993;MDP0000165351	Medtr3g082150	Prupe.3G192600	Tp57577_TGAC_v2_gene23129	ADG1, ADP GLUCOSE PYROPHOSPHORYLASE 1	Glucose-1-phosphate adenylyltransferase small subunit, chloroplastic; Encodes the small subunit of ADP-glucose pyrophosphorylase. The small subunit is the catalytic isoform responsible for ADP-glucose pyrophosphorylase activity. The presence of the small subunit is required for large subunit stability. Two isoforms of the small subunit (ApS1 and ApS2) have been described. ApS1 is the major small …
Phvul.007G206800	8	Yes	AT1G09570	Cucsa.005370	gene22948-v1.0-hybrid	Glyma.20G090000	MDP0000245413;MDP0000170095	Medtr1g085160	Prupe.6G302500	Tp57577_TGAC_v2_gene34894	PHYA2, PHYTOCHROME A	Phytochrome A; Regulatory photoreceptor which exists in two forms that are reversibly interconvertible by light: the Pr form that absorbs maximally in the red region of the spectrum and the Pfr form that absorbs maximally in the far-red region. Photoconversion of Pr to Pfr induces an array of morphogenetic responses, whereas reconversion of Pfr to Pr cancels the induction of those responses. Pfr …
Phvul.008G141100	8	Yes	AT2G44950	Cucsa.259760	gene04832-v1.0-hybrid	Glyma.01G074000;Glyma.11G175700	MDP0000192231	Medtr7g046250	Prupe.2G122900	Tp57577_TGAC_v2_gene39045	HUB1, HISTONE MONO-UBIQUITINATION 1	E3 ubiquitin-protein ligase BRE1-like 1; E3 ubiquitin-protein ligase that monoubiquitinates H2B to form H2BK143ub1. H2BK143ub1 gives a specific tag for epigenetic transcriptional activation and is also prerequisite for H3K4me and maybe H3K79me. It thereby plays a central role in histone code and gene regulation. Forms a ubiquitin ligase complex in cooperation with the E2 enzyme UBC2/RAD6. Require…
Phvul.009G130100	8	Yes	AT1G77300	Cucsa.328130	gene11269-v1.0-hybrid	Glyma.06G117700;Glyma.04G245400	MDP0000141828;MDP0000156137	Medtr3g088625	Prupe.1G489300	Tp57577_TGAC_v2_gene21850	EFS, EARLY FLOWERING IN SHORT DAYS	Histone methyltransferases(H3-K4 specific);histone methyltransferases(H3-K36 specific); Histone methyltransferase involved in di and tri- methylation of 'Lys-36' of histone H3 (H3K36me2 and H3K36me3). Binds to H3 already mono- or di-methylated on 'Lys-4'(H3K4me1 or H3K4me2), but not to H3K4me3. H3K4me and H3K36me represent specific tags for epigenetic transcriptional activation. Regulates positiv…
Phvul.006G043700	8	Yes	AT1G50700;AT3G20410	Cucsa.059990	gene03391-v1.0-hybrid	Glyma.18G096500;Glyma.08G316500	MDP0000320888	Medtr3g051770	Prupe.4G213800	Tp57577_TGAC_v2_gene34800	CPK33, CALCIUM-DEPENDENT PROTEIN KINASE 33	Calcium-dependent protein kinase 33; Ca(2+)-dependent protein kinase. Negative regulator of stomatal closure and slow anion currents. Unable to phosphorylate THI1 in vitro, but the kinase activity is essential for the stomatal closure regulation. Phosphorylates FD. May play a role in signal transduction pathways that involve calcium as a second messenger (Probable)
Phvul.011G091900	8	Yes	AT1G08260;AT2G27120	Cucsa.385220	gene23515-v1.0-hybrid	Glyma.11G237700;Glyma.12G087000	MDP0000310012	Medtr4g054980	Prupe.6G124200	Tp57577_TGAC_v2_gene15595	ESD7/TIL1, EARLY IN SHORT DAYS 7	DNA polymerase epsilon catalytic subunit A; DNA polymerase II, which participates in chromosomal DNA replication. Required for the timing and determination of cell fate during plant embryogenesis and root pole development, by promoting cell cycle and cell type patterning. Necessary for proper shoot (SAM) and root apical meristem (RAM) functions. Involved in maintaining epigenetic states, controll…
Phvul.002G275500	8	Yes	AT5G63610	Cucsa.357390	gene24158-v1.0-hybrid	Glyma.08G002900;Glyma.05G195300	MDP0000206441	Medtr3g096960	Prupe.4G280700	Tp57577_TGAC_v2_gene7861	HEN3, HUA ENHANCER 3	Cyclin-dependent kinase E-1; Significant sequence similarity to plant and animal cyclin-dependent protein kinases, and was classified as an E-type CDK with a SPTAIRE cyclin binding motif in the kinase domain; Belongs to the protein kinase superfamily. CMGC Ser/Thr protein kinase family. CDC2/CDKX subfamily
Phvul.003G144400	8	Yes	AT4G30200	Cucsa.081150	gene16932-v1.0-hybrid	Glyma.13G097000;Glyma.17G062500	MDP0000315414	Medtr4g127880	Prupe.1G084700	Tp57577_TGAC_v2_gene15365;Tp57577_TGAC_v2_gene5445	VIL2, VEL1, VIN3-LIKE 2	vernalization5/VIN3-like; Maybe involved in both the vernalization and photoperiod pathways by regulating gene expression. Binds preferentially to dimethylated histone H3 'Lys-9' (H3K9me2). Promotes flowering in non-inductive photoperiods (e.g. short days) through the maintenance of the epigenetically repressed state of MAF5 via H3K9me2 and plant homeodomain / polycomb repressive complex 2 (PHD-P…
Phvul.002G000500	8	Yes	AT4G16845	Cucsa.321200	gene10827-v1.0-hybrid	Glyma.11G036800;Glyma.01G206000	MDP0000208349	Medtr5g013150	Prupe.5G060700	Tp57577_TGAC_v2_gene17973	VRN2, REDUCED VERNALIZATION RESPONSE 2	Polycomb group protein VERNALIZATION 2; The VERNALIZATION2 (VRN2) gene mediates vernalization and encodes a nuclear-localized zinc finger protein with similarity to Polycomb group (PcG) proteins of plants and animals. In wild-type Arabidopsis, vernalization results in the stable reduction of the levels of the floral repressor FLC. In vrn2 mutants, FLC expression is downregulated normally in respo…
Phvul.003G149000	8	Yes	AT5G57660	Cucsa.092180;Cucsa.092190	gene27383-v1.0-hybrid	Glyma.17G066600;Glyma.13G093800	MDP0000713113;MDP0000294359	Medtr4g128930	Prupe.1G093900	Tp57577_TGAC_v2_gene5295	COL5, CONSTANS-like 5	Zinc finger protein CONSTANS-LIKE 5; CONSTANS-like 5 (COL5); Its function is described as sequence-specific DNA binding transcription factor activity, zinc ion binding; Involved in regulation of transcription; Located in intracellular; Expressed in 23 plant structures; Expressed during 13 growth stages; Contains the following InterPro domains: CCT domain (InterPro:IPR010402), Zinc finger, B-box (…
Phvul.005G100700	8	Yes	AT2G20570	Cucsa.087530	gene17750-v1.0-hybrid	Glyma.13G294300;Glyma.12G206600	MDP0000225179;MDP0000526864	Medtr2g090675	Prupe.3G127700	Tp57577_TGAC_v2_gene6385	GLK1, GOLDEN2-LIKE 1	GBF's pro-rich region-interacting factor 1; Transcriptional activator that functions with GLK2 to promote chloroplast development. Acts as an activator of nuclear photosynthetic genes involved in chlorophyll biosynthesis, light harvesting, and electron transport. Acts in a cell-autonomous manner to coordinate and maintain the photosynthetic apparatus within individual cells. May function in photo…
Phvul.011G084200	8	Yes	AT5G60800	Cucsa.292550	gene28881-v1.0-hybrid	Glyma.11G194600;Glyma.12G079500	MDP0000886675	Medtr4g057765	Prupe.6G108800	Tp57577_TGAC_v2_gene6132	HIPP3, HEAVY METAL ASSOCIATED PROTEIN 53	Heavy-metal-binding protein. Binds high amounts of zinc. May act as an upstream regulator of the salicylate-dependent pathogen response. Involved in abiotic stress responses, and seed and flower development
Phvul.007G206000	8	Yes	AT1G09530	Cucsa.090320	gene22963-v1.0-hybrid	Glyma.10G142600;Glyma.20G091200	MDP0000290263;MDP0000205358	Medtr1g084980	Prupe.6G303500	Tp57577_TGAC_v2_gene34901	PIF3, PHYTOCHROME INTERACTING FACTOR 3	Transcription factor interacting with photoreceptors phyA and phyB. Forms a ternary complex in vitro with G-box element of the promoters of LHY, CCA1. Acts as a negative regulator of phyB signalling. It degrades rapidly after irradiation of dark grown seedlings in a process controlled by phytochromes. Does not play a significant role in controlling light input and function of the circadian clockw…
Phvul.011G057400	8	Yes	AT1G51140	Cucsa.143260	gene20622-v1.0-hybrid	Glyma.11G131200;Glyma.12G055400	MDP0000581816;MDP0000307685	Medtr4g065870	Prupe.6G022200	Tp57577_TGAC_v2_gene13648	FBH3, FLOWERING BHLH 3	Basic helix-loop-helix (bHLH) DNA-binding superfamily protein; Its function is described as DNA binding, sequence-specific DNA binding transcription factor activity; Involved in regulation of transcription; Located in nucleus; Expressed in 22 plant structures; Expressed during 13 growth stages; Contains the following InterPro domains: Helix-loop-helix DNA-binding domain (InterPro:IPR001092), Heli…
Phvul.002G056400	7	Yes	AT2G39810		gene08862-v1.0-hybrid	Glyma.01G207400;Glyma.11G035800	MDP0000242817;MDP0000134875	Medtr5g012940	Prupe.5G064600	Tp57577_TGAC_v2_gene18132	ESD6, HOS1, EARLY IN SHORT DAYS 6	E3 ubiquitin-protein ligase HOS1; E3 ubiquitin-protein ligase that mediates ubiquitination and subsequent proteasomal degradation of the transcription factor ICE1. Acts as a negative regulator of cold signaling pathways. Probably involved in recruiting the NUP107-160 subcomplex of the nuclear pore complex to chromatin (Probable). Controls flowering time in response to ambient temperatures (16 and…
Phvul.007G162500	7	Yes	AT5G02810	Cucsa.065710	gene18151-v1.0-hybrid	Glyma.10G048100;Glyma.13G135900	MDP0000149453	Medtr1g067110	Prupe.6G244200		PRR7, PSEUDO-RESPONSE REGULATOR 7	Two-component response regulator-like APRR7; Transcriptional repressor of CCA1 and LHY, and positive regulator of LWD1 and LWD2 expression. Represses the expression of other clock proteins and master regulators of plant growth, development and response to abiotic stress. Involved in the positive and negative feedback loops of the circadian clock. Controls photoperiodic flowering response and temp…
Phvul.005G076500	7	Yes	AT1G78580		gene27346-v1.0-hybrid	Glyma.12G234200;Glyma.13G264600	MDP0000267875;MDP0000139096	Medtr2g073260	Prupe.4G155900	Tp57577_TGAC_v2_gene34998	TPS1, TREHALOSE-6-PHOSPHATE SYNTHASE	Alpha,alpha-trehalose-phosphate synthase [UDP-forming] 1; Encodes an enzyme putatively involved in trehalose biosynthesis. The protein has a trehalose synthase (TPS)-like domain but no trehalose phosphatase (TPP)-like domain. ATTPS1 is able to complement yeast tps1 mutants in vivo. The gene product modulates cell growth but not cell differentiation by determining cell wall deposition and cell div…
Phvul.008G266600	6	Yes	AT1G50700;AT3G20410	Cucsa.059990		Glyma.02G291300;Glyma.14G023500	MDP0000320888	Medtr5g092810		Tp57577_TGAC_v2_gene1226
Phvul.010G088050	6	Yes	AT2G45660	Cucsa.362960		Glyma.07G080900	MDP0000314765	Medtr8g033220;Medtr8g033250		Tp57577_TGAC_v2_gene14676
Phvul.006G206900	5	Yes	AT5G64170			Glyma.08G179400;Glyma.15G053000		Medtr2g008750	Prupe.8G062200	Tp57577_TGAC_v2_gene13626
Phvul.011G044800	5	Yes	AT4G34530		gene25273-v1.0-hybrid	Glyma.12G042800;Glyma.11G117100		Medtr4g070320		Tp57577_TGAC_v2_gene40216
Phvul.011G124200	5	Yes	AT2G20570		gene17750-v1.0-hybrid	Glyma.06G289300;Glyma.12G117700	MDP0000225179;MDP0000526864		Prupe.3G127700
Phvul.008G180200	4	Yes	AT4G24620			Glyma.02G212600		Medtr5g065880		Tp57577_TGAC_v2_gene28355
Phvul.009G036100	4	Yes	AT1G09700	Cucsa.160550		Glyma.06G097400;Glyma.04G095700			Prupe.1G533300
Phvul.001G030600	8	No	AT3G13120	Cucsa.281490	gene23523-v1.0-hybrid	Glyma.08G327500;Glyma.18G079900	MDP0000451604;MDP0000917723;MDP0000646401	Medtr3g058430	Prupe.4G239600	Tp57577_TGAC_v2_gene30737
Phvul.006G055300	8	No	AT3G13120	Cucsa.281490	gene23523-v1.0-hybrid	Glyma.08G327500;Glyma.18G079900	MDP0000451604;MDP0000917723;MDP0000646401	Medtr3g058430	Prupe.4G239600	Tp57577_TGAC_v2_gene30737
Phvul.001G195600	8	No	AT3G11670	Cucsa.083810	gene18320-v1.0-hybrid	Glyma.03G202100;Glyma.19G200000	MDP0000662684;MDP0000275571	Medtr7g106250	Prupe.7G094500	Tp57577_TGAC_v2_gene35560
Phvul.003G203200	8	No	AT3G48210	Cucsa.196680	gene31783-v1.0-hybrid;gene02465-v1.0-hybrid	Glyma.05G040000	MDP0000140106;MDP0000143677	Medtr4g105330	Prupe.5G169600	Tp57577_TGAC_v2_gene37539
Phvul.005G176800	8	No	AT1G52590	Cucsa.096480	gene15708-v1.0-hybrid	Glyma.13G364600	MDP0000125950	Medtr2g103590	Prupe.3G083500	Tp57577_TGAC_v2_gene37207
Phvul.002G131600	8	No	AT4G19100	Cucsa.322300	gene13520-v1.0-hybrid	Glyma.09G212600;Glyma.01G148800	MDP0000174273	Medtr5g027010	Prupe.5G021700	Tp57577_TGAC_v2_gene29136
Phvul.003G230200	8	No	AT1G32550	Cucsa.313300	gene10711-v1.0-hybrid	Glyma.17G154900;Glyma.05G112100	MDP0000802513;MDP0000776161;MDP0000178104	Medtr4g098490	Prupe.5G039500	Tp57577_TGAC_v2_gene29030
Phvul.005G126100	8	No	AT3G44600	Cucsa.199920	gene03571-v1.0-hybrid	Glyma.12G182700;Glyma.13G318300	MDP0000228271	Medtr2g085075	Prupe.6G123000	Tp57577_TGAC_v2_gene23395
Phvul.006G082200	8	No	AT5G58250	Cucsa.118800	gene01174-v1.0-hybrid	Glyma.11G201500;Glyma.18G049400	MDP0000169867;MDP0000121987;MDP0000365467	Medtr3g062920	Prupe.6G037800	Tp57577_TGAC_v2_gene13816
Phvul.009G065400	8	No	AT1G45230	Cucsa.352210	gene09109-v1.0-hybrid;gene09107-v1.0-hybrid	Glyma.06G040300;Glyma.04G039200	MDP0000177070;MDP0000237848;MDP0000271372;MDP0000199738	Medtr3g101770	Prupe.1G434700	Tp57577_TGAC_v2_gene24186
Phvul.001G144400	8	No	AT2G41950	Cucsa.242520	gene17969-v1.0-hybrid	Glyma.19G149900;Glyma.03G146600	MDP0000921349	Medtr7g093640	Prupe.7G081100	Tp57577_TGAC_v2_gene13363
Phvul.002G001200	8	No	AT4G17560;AT5G47190	Cucsa.321270	gene10797-v1.0-hybrid	Glyma.01G205400;Glyma.11G037500	MDP0000139992	Medtr5g013300	Prupe.5G058800	Tp57577_TGAC_v2_gene33014
Phvul.011G002800	8	No	AT3G20230	Cucsa.257030;Cucsa.369170	gene25683-v1.0-hybrid	Glyma.12G000800;Glyma.08G238300	MDP0000834570	Medtr4g032660	Prupe.1G551700	Tp57577_TGAC_v2_gene34146
Phvul.007G192400	8	No	AT1G06190;AT2G31150	Cucsa.053660	gene08102-v1.0-hybrid	Glyma.13G124000;Glyma.10G037400	MDP0000753038;MDP0000271350	Medtr1g069855	Prupe.8G222600	Tp57577_TGAC_v2_gene18473
Phvul.007G091800	8	No	AT2G35810;AT2G35820;AT2G35830	Cucsa.079220	gene23228-v1.0-hybrid	Glyma.10G213900	MDP0000062148	Medtr1g095890;Medtr1g095900	Prupe.2G218200	Tp57577_TGAC_v2_gene10956
Phvul.001G148300	8	No	AT4G02920;AT1G03340	Cucsa.184320	gene27869-v1.0-hybrid	Glyma.03G150700;Glyma.19G153300	MDP0000163249;MDP0000281921	Medtr7g094470	Prupe.8G245900	Tp57577_TGAC_v2_gene32826
Phvul.002G289700	8	No	AT5G41310;AT1G63640	Cucsa.303190	gene32491-v1.0-hybrid	Glyma.08G014800;Glyma.05G208100	MDP0000159233;MDP0000184772	Medtr8g098230	Prupe.5G100400	Tp57577_TGAC_v2_gene12809
Phvul.005G150500	8	No	AT3G20780	Cucsa.153600	gene20646-v1.0-hybrid	Glyma.13G342900	MDP0000229861	Medtr2g098510	Prupe.6G018600	Tp57577_TGAC_v2_gene18851
Phvul.005G005700	8	No	AT2G24020;AT4G30620	Cucsa.093440	gene15005-v1.0-hybrid	Glyma.12G156200;Glyma.06G225800	MDP0000128730;MDP0000252634	Medtr0380s0040	Prupe.7G264300	Tp57577_TGAC_v2_gene3593
Phvul.002G274000	8	No	AT2G13440	Cucsa.083900	gene00359-v1.0-hybrid	Glyma.05G193600;Glyma.08G001700	MDP0000250932	Medtr8g094030	Prupe.5G002000	Tp57577_TGAC_v2_gene37346
Phvul.002G297100	8	No	AT4G23810;AT4G11070	Cucsa.107310	gene32076-v1.0-hybrid	Glyma.05G215900;Glyma.08G021900	MDP0000146360;MDP0000318866;MDP0000157124;MDP0000299114;MDP0000315045	Medtr8g099350	Prupe.5G117000	Tp57577_TGAC_v2_gene3440
Phvul.002G329500	8	No	AT3G18010	Cucsa.121900	gene09389-v1.0-hybrid	Glyma.05G245900	MDP0000219162;MDP0000144307;MDP0000445859	Medtr8g107210	Prupe.5G232600	Tp57577_TGAC_v2_gene1426
Phvul.004G176700	8	No	AT4G26160	Cucsa.259200	gene11430-v1.0-hybrid;gene24711-v1.0-hybrid	Glyma.07G129600;Glyma.01G002700	MDP0000138960;MDP0000279178;MDP0000209701	Medtr6g092700	Prupe.7G211300	Tp57577_TGAC_v2_gene35501
Phvul.009G057900	8	No	AT5G42765	Cucsa.232140	gene15147-v1.0-hybrid	Glyma.06G032000	MDP0000348818	Medtr3g111850	Prupe.1G379100	Tp57577_TGAC_v2_gene12470
Phvul.001G131500	8	No	AT2G41720	Cucsa.338160	gene02475-v1.0-hybrid	Glyma.03G136200	MDP0000825399	Medtr7g091410	Prupe.7G058400	Tp57577_TGAC_v2_gene3692
Phvul.009G007300	8	No	AT1G76405;AT1G20816	Cucsa.077410	gene31482-v1.0-hybrid	Glyma.06G015300	MDP0000133159	Medtr3g115990	Prupe.5G006800	Tp57577_TGAC_v2_gene38180
Phvul.002G305100	8	No	AT4G29480;AT4G26210;AT2G19680	Cucsa.116930	gene11390-v1.0-hybrid	Glyma.08G030200;Glyma.05G223100	MDP0000261957	Medtr8g101890	Prupe.7G214000	Tp57577_TGAC_v2_gene25473
Phvul.011G096400	8	No	AT1G08380	Cucsa.319700	gene08452-v1.0-hybrid	Glyma.11G181100	MDP0000624964;MDP0000154360	Medtr4g052420	Prupe.6G137400	Tp57577_TGAC_v2_gene17220
Phvul.005G055200	8	No	AT1G79040	Cucsa.179820	gene10470-v1.0-hybrid	Glyma.08G173700	MDP0000129196;MDP0000322680	Medtr2g064650	Prupe.4G143700	Tp57577_TGAC_v2_gene10344
Phvul.008G128400	8	No	AT3G07120	Cucsa.150230	gene17604-v1.0-hybrid	Glyma.08G350900;Glyma.18G165000	MDP0000243874;MDP0000189446	Medtr7g056407;Medtr3g065180	Prupe.8G201500	Tp57577_TGAC_v2_gene24895
Phvul.009G082000	8	No	AT2G26340	Cucsa.056050	gene15496-v1.0-hybrid	Glyma.06G055900	MDP0000238097	Medtr3g105050	Prupe.1G404100	Tp57577_TGAC_v2_gene3557
Phvul.003G166300	8	No	AT4G02530	Cucsa.132190	gene31061-v1.0-hybrid	Glyma.17G113300	MDP0000124375;MDP0000163669;MDP0000375867;MDP0000549780	Medtr0339s0030	Prupe.7G245400	Tp57577_TGAC_v2_gene26482
Phvul.008G050400	8	No	AT3G25480	Cucsa.387900	gene17486-v1.0-hybrid	Glyma.09G246300;Glyma.18G246700	MDP0000142022	Medtr7g080890	Prupe.8G187000	Tp57577_TGAC_v2_gene35837
Phvul.009G065200	8	No	AT1G07700	Cucsa.232940	gene09099-v1.0-hybrid	Glyma.04G038900;Glyma.06G039900	MDP0000417792;MDP0000668704;MDP0000173667;MDP0000520335	Medtr3g101740	Prupe.1G435400	Tp57577_TGAC_v2_gene24167
Phvul.002G098700	8	No	AT5G45040	Cucsa.048900	gene20045-v1.0-hybrid	Glyma.07G221900	MDP0000144823	Medtr4g083990	Prupe.4G111200	Tp57577_TGAC_v2_gene20974
Phvul.010G108500	8	No	AT4G01150	Cucsa.258950	gene18979-v1.0-hybrid	Glyma.16G029300;Glyma.07G060700	MDP0000322985	Medtr7g116795	Prupe.2G182400	Tp57577_TGAC_v2_gene4758
Phvul.007G153500	8	No	AT4G28660	Cucsa.348850	gene08339-v1.0-hybrid	Glyma.10G040600;Glyma.13G127200	MDP0000132802;MDP0000210295;MDP0000197049	Medtr1g069465	Prupe.8G215000	Tp57577_TGAC_v2_gene5919
Phvul.005G170200	8	No	AT3G16250	Cucsa.359350	gene25766-v1.0-hybrid	Glyma.13G356100;Glyma.15G018000	MDP0000280246;MDP0000817915	Medtr2g101380	Prupe.3G063600	Tp57577_TGAC_v2_gene37231
Phvul.007G253400	8	No	AT5G13650	Cucsa.337360	gene25221-v1.0-hybrid	Glyma.10G103000;Glyma.02G182800	MDP0000239047;MDP0000136345	Medtr1g052535	Prupe.7G064400	Tp57577_TGAC_v2_gene21409
Phvul.005G090800	8	No	AT3G01440	Cucsa.267240	gene03299-v1.0-hybrid	Glyma.12G215100;Glyma.13G286500	MDP0000443024	Medtr2g082580	Prupe.4G201300	Tp57577_TGAC_v2_gene18425
Phvul.007G006200	8	No	AT2G34860	Cucsa.153360	gene24743-v1.0-hybrid	Glyma.10G293900	MDP0000132736	Medtr1g116170	Prupe.6G012000	Tp57577_TGAC_v2_gene10430
Phvul.009G004200	8	No	AT4G39070	Cucsa.377860	gene01621-v1.0-hybrid	Glyma.06G009100;Glyma.04G009200	MDP0000800387	Medtr3g117320	Prupe.8G087900	Tp57577_TGAC_v2_gene32196
Phvul.009G081500	8	No	AT5G21430	Cucsa.299780	gene15397-v1.0-hybrid	Glyma.04G055400;Glyma.06G055600	MDP0000192203	Medtr3g104980	Prupe.1G405600	Tp57577_TGAC_v2_gene3529
Phvul.007G080600	8	No	AT1G76760	Cucsa.325740	gene08127-v1.0-hybrid	Glyma.20G167700;Glyma.10G224100	MDP0000167378	Medtr1g098660	Prupe.8G033500	Tp57577_TGAC_v2_gene17024
Phvul.010G140200	8	No	AT3G13690	Cucsa.341270	gene23091-v1.0-hybrid	Glyma.07G011300;Glyma.08G194500	MDP0000287083;MDP0000158037	Medtr8g016120	Prupe.3G051500	Tp57577_TGAC_v2_gene6526
Phvul.006G144000	8	No	AT4G22310	Cucsa.014740	gene08657-v1.0-hybrid	Glyma.09G009300;Glyma.15G113800	MDP0000145329;MDP0000355421;MDP0000291103;MDP0000183428	Medtr2g025480	Prupe.4G012300	Tp57577_TGAC_v2_gene13102
Phvul.002G256700	8	No	AT5G65220	Cucsa.273030	gene16290-v1.0-hybrid	Glyma.08G135000;Glyma.05G178000	MDP0000563776;MDP0000422690	Medtr8g090185	Prupe.6G188000	Tp57577_TGAC_v2_gene6297
Phvul.009G043400	8	No	AT2G40670;AT3G56380	Cucsa.143870	gene21358-v1.0-hybrid	Glyma.04G223000	MDP0000921402;MDP0000922391	Medtr3g093860	Prupe.2G264500	Tp57577_TGAC_v2_gene24273
Phvul.001G244900	8	No	AT3G56040	Cucsa.136760	gene21010-v1.0-hybrid	Glyma.11G231700;Glyma.18G025500	MDP0000292934	Medtr3g071440	Prupe.2G253500	Tp57577_TGAC_v2_gene10616
Phvul.007G057300	8	No	AT1G05385	Cucsa.239510	gene09860-v1.0-hybrid	Glyma.07G018200	MDP0000266138;MDP0000347407	Medtr1g103810	Prupe.1G013400	Tp57577_TGAC_v2_gene5523
Phvul.003G105800	8	No	AT4G15820	Cucsa.316190	gene06805-v1.0-hybrid	Glyma.17G026800;Glyma.07G247200	MDP0000213489	Medtr4g119920	Prupe.1G135700	Tp57577_TGAC_v2_gene3194
Phvul.009G050900	8	No	AT5G24314	Cucsa.032280	gene12834-v1.0-hybrid	Glyma.06G130800;Glyma.04G234000	MDP0000277394	Medtr3g491820	Prupe.2G313600	Tp57577_TGAC_v2_gene33621
Phvul.009G202100	8	No	AT5G08050	Cucsa.113280	gene26098-v1.0-hybrid	Glyma.06G204200;Glyma.04G161600	MDP0000305544;MDP0000251148;MDP0000813091;MDP0000805832	Medtr3g026020	Prupe.5G206100	Tp57577_TGAC_v2_gene12153
Phvul.008G211600	8	No	AT2G32650;AT2G32180	Cucsa.148790	gene00535-v1.0-hybrid	Glyma.02G270400;Glyma.14G046700	MDP0000330403;MDP0000675292	Medtr1g086000	Prupe.3G212500	Tp57577_TGAC_v2_gene31174
Phvul.009G186200	8	No	AT1G18730	Cucsa.197790	gene26040-v1.0-hybrid	Glyma.06G195200;Glyma.04G167400	MDP0000145252	Medtr3g435320	Prupe.5G195500	Tp57577_TGAC_v2_gene11876
Phvul.003G055100	8	No	AT1G10522	Cucsa.285770	gene00700-v1.0-hybrid	Glyma.18G132900	MDP0000119209;MDP0000221063	Medtr8g063150	Prupe.1G259800	Tp57577_TGAC_v2_gene39492
Phvul.004G149500	8	No	AT1G48500;AT3G17860	Cucsa.122030	gene09356-v1.0-hybrid	Glyma.09G174200	MDP0000243322;MDP0000244580	Medtr6g069870	Prupe.5G235300	Tp57577_TGAC_v2_gene8643
Phvul.009G139100	8	No	AT5G09930;AT5G64840	Cucsa.101640	gene20229-v1.0-hybrid	Glyma.06G146900;Glyma.04G218900	MDP0000309212	Medtr3g095010	Prupe.6G171800	Tp57577_TGAC_v2_gene23769
Phvul.002G133500	8	No	AT1G33810	Cucsa.236930	gene31491-v1.0-hybrid	Glyma.01G010600	MDP0000310356	Medtr4g031650	Prupe.1G547300	Tp57577_TGAC_v2_gene34128
Phvul.011G157700	8	No	AT3G15360	Cucsa.074740	gene00320-v1.0-hybrid	Glyma.06G245200;Glyma.12G151400	MDP0000194903;MDP0000323884;MDP0000626628	Medtr8g059015	Prupe.4G183200	Tp57577_TGAC_v2_gene31512
Phvul.007G278700	8	No	AT2G33450	Cucsa.255610	gene11531-v1.0-hybrid	Glyma.10G002600	MDP0000236557	Medtr1g041320	Prupe.1G045100	Tp57577_TGAC_v2_gene32792
Phvul.004G101300	8	No	AT5G52960	Cucsa.012810	gene13134-v1.0-hybrid	Glyma.09G125800;Glyma.16G172700	MDP0000514389	Medtr6g034205	Prupe.2G305500	Tp57577_TGAC_v2_gene36689
Phvul.003G023800	8	No	AT3G59640;AT2G43630	Cucsa.152080	gene21707-v1.0-hybrid	Glyma.07G165200;Glyma.09G118100	MDP0000121614;MDP0000222282;MDP0000531467;MDP0000573988	Medtr1g030860	Prupe.1G205800;Prupe.1G570000	Tp57577_TGAC_v2_gene8801
Phvul.011G162800	8	No	AT3G15190	Cucsa.122920	gene00973-v1.0-hybrid	Glyma.06G236200;Glyma.12G162300	MDP0000205210	Medtr8g061350	Prupe.4G176000	Tp57577_TGAC_v2_gene28172
Phvul.004G054500	8	No	AT3G27160	Cucsa.054210	gene25891-v1.0-hybrid	Glyma.19G071300;Glyma.05G077200	MDP0000700350;MDP0000308332	Medtr7g029325	Prupe.3G305100	Tp57577_TGAC_v2_gene38327
Phvul.007G113400	8	No	AT4G10300	Cucsa.237860	gene31190-v1.0-hybrid	Glyma.20G213200;Glyma.10G177000	MDP0000254341	Medtr1g076840	Prupe.8G000800	Tp57577_TGAC_v2_gene16642
Phvul.001G152500	8	No	AT4G02725	Cucsa.184570	gene20298-v1.0-hybrid	Glyma.03G155200	MDP0000913740	Medtr7g095090	Prupe.8G239600	Tp57577_TGAC_v2_gene35683
Phvul.001G012400	8	No	AT1G75350	Cucsa.342580	gene15180-v1.0-hybrid	Glyma.17G252600;Glyma.14G072400	MDP0000145506	Medtr1g022450	Prupe.1G376100	Tp57577_TGAC_v2_gene20152
Phvul.009G238000	8	No	AT2G04842	Cucsa.100510	gene21640-v1.0-hybrid	Glyma.19G191200	MDP0000261961	Medtr3g083180	Prupe.3G203100	Tp57577_TGAC_v2_gene19324
Phvul.L004437	8	No	AT2G21530	Cucsa.152850	gene07667-v1.0-hybrid	Glyma.20G058100	MDP0000203822	Medtr3g079520;Medtr3g479600	Prupe.6G154100	Tp57577_TGAC_v2_gene9589
Phvul.008G005100	8	No	AT1G68590	Cucsa.031480	gene10309-v1.0-hybrid	Glyma.08G364600	MDP0000574609;MDP0000174869;MDP0000190055	Medtr6g090520	Prupe.3G238100	Tp57577_TGAC_v2_gene33541
Phvul.002G269400	8	No	AT5G64040	Cucsa.100880	gene16185-v1.0-hybrid	Glyma.06G150300	MDP0000140680;MDP0000137271	Medtr3g095540	Prupe.4G271200	Tp57577_TGAC_v2_gene18740
Phvul.009G025800	8	No	AT1G77800	Cucsa.034440	gene02252-v1.0-hybrid	Glyma.04G253800;Glyma.06G108500	MDP0000127993;MDP0000211988	Medtr3g073320	Prupe.1G506100	Tp57577_TGAC_v2_gene32944
Phvul.008G133700	8	No	AT4G28750;AT2G20260	Cucsa.178170	gene08394-v1.0-hybrid	Glyma.13G129400;Glyma.13G129500;Glyma.10G042000;Glyma.10G042100	MDP0000128789;MDP0000128791;MDP0000202817;MDP0000128787;MDP0000452016	Medtr1g069235	Prupe.8G210000	Tp57577_TGAC_v2_gene20608
Phvul.007G155500	8	No	AT4G28750;AT2G20260	Cucsa.178170	gene08394-v1.0-hybrid	Glyma.13G129400;Glyma.13G129500;Glyma.10G042000;Glyma.10G042100	MDP0000128789;MDP0000128791;MDP0000202817;MDP0000128787;MDP0000452016	Medtr1g069235	Prupe.8G210000	Tp57577_TGAC_v2_gene20608
Phvul.011G040400	8	No	AT4G39040;AT2G21350	Cucsa.377880	gene01626-v1.0-hybrid	Glyma.11G112300	MDP0000196408	Medtr4g071330	Prupe.8G087400	Tp57577_TGAC_v2_gene16241
Phvul.009G123500	8	No	AT4G08280	Cucsa.243790	gene11152-v1.0-hybrid	Glyma.04G251200;Glyma.06G111500	MDP0000170189	Medtr3g072590	Prupe.1G500700	Tp57577_TGAC_v2_gene9112
Phvul.010G148600	8	No	AT1G52220	Cucsa.359260	gene29328-v1.0-hybrid	Glyma.07G019400	MDP0000289649	Medtr4g013200	Prupe.3G066500	Tp57577_TGAC_v2_gene5224
Phvul.010G149900	8	No	AT3G24506;AT2G17240	Cucsa.235530	gene20466-v1.0-hybrid	Glyma.08G205900;Glyma.07G005500	MDP0000558748;MDP0000238675	Medtr4g012810	Prupe.3G069800	Tp57577_TGAC_v2_gene17682
Phvul.001G197300	8	No	AT5G62980;AT3G11750;AT3G21730	Cucsa.093790	gene18270-v1.0-hybrid	Glyma.03G203800	MDP0000171907;MDP0000664405;MDP0000143717	Medtr2g088720;Medtr7g106600;Medtr7g106580	Prupe.7G091600	Tp57577_TGAC_v2_gene25788
Phvul.003G164500	8	No	AT3G47650	Cucsa.132080	gene31034-v1.0-hybrid	Glyma.13G167200	MDP0000166306;MDP0000158230	Medtr4g114180	Prupe.7G243100	Tp57577_TGAC_v2_gene10724
Phvul.006G059254	8	No	AT1G56200	Cucsa.041720	gene01500-v1.0-hybrid	Glyma.08G332600;Glyma.18G074400	MDP0000181926;MDP0000142000	Medtr3g461020	Prupe.6G028300	Tp57577_TGAC_v2_gene17935
Phvul.007G281100	8	No	AT5G17560	Cucsa.115430	gene21675-v1.0-hybrid	Glyma.02G000900	MDP0000941318;MDP0000687335;MDP0000130594	Medtr1g040145	Prupe.1G398900	Tp57577_TGAC_v2_gene30220
Phvul.001G244400	8	No	AT3G56010	Cucsa.368400	gene20999-v1.0-hybrid	Glyma.11G231200;Glyma.18G025900	MDP0000947001	Medtr3g070960	Prupe.2G252500	Tp57577_TGAC_v2_gene11203
Phvul.007G038900	8	No	AT4G34190	Cucsa.219540	gene26273-v1.0-hybrid	Glyma.10G263000	MDP0000833745	Medtr1g107490	Prupe.8G134100	Tp57577_TGAC_v2_gene13867
Phvul.006G176980	8	No	AT1G29070	Cucsa.046900	gene29822-v1.0-hybrid	Glyma.15G082000;Glyma.13G230600	MDP0000182646;MDP0000855100;MDP0000284501;MDP0000215992;MDP0000712270;MDP0000477922	Medtr2g015790	Prupe.4G059500	Tp57577_TGAC_v2_gene11659
Phvul.006G176900	8	No	AT1G29070	Cucsa.046900	gene29822-v1.0-hybrid	Glyma.15G082000;Glyma.13G230600	MDP0000182646;MDP0000855100;MDP0000284501;MDP0000215992;MDP0000712270;MDP0000477922	Medtr2g015790	Prupe.4G059500	Tp57577_TGAC_v2_gene11659
Phvul.007G156100	8	No	AT2G20190	Cucsa.078720	gene08405-v1.0-hybrid	Glyma.13G130000;Glyma.10G042600	MDP0000198613;MDP0000268855	Medtr1g069165	Prupe.8G209400	Tp57577_TGAC_v2_gene35800
Phvul.002G052700	8	No	AT2G14880;AT4G34290	Cucsa.219300	gene22749-v1.0-hybrid	Glyma.11G001000;Glyma.01G243300	MDP0000286154;MDP0000191698;MDP0000418040	Medtr5g005200	Prupe.8G139100	Tp57577_TGAC_v2_gene8307
Phvul.010G003200	8	No	AT2G38140	Cucsa.067170	gene18841-v1.0-hybrid	Glyma.03G063200;Glyma.01G114800	MDP0000767901;MDP0000820081;MDP0000796276	Medtr4g015540	Prupe.6G274500	Tp57577_TGAC_v2_gene13351
Phvul.004G171400	8	No	AT2G38140	Cucsa.067170	gene18841-v1.0-hybrid	Glyma.03G063200;Glyma.01G114800	MDP0000767901;MDP0000820081;MDP0000796276	Medtr4g015540	Prupe.6G274500	Tp57577_TGAC_v2_gene13351
Phvul.007G046800	8	No	AT1G49975	Cucsa.219060	gene25435-v1.0-hybrid	Glyma.10G256000	MDP0000601939	Medtr3g008630;Medtr1g106075	Prupe.8G147200	Tp57577_TGAC_v2_gene21146
Phvul.002G290300	8	No	AT1G63680	Cucsa.303230	gene32500-v1.0-hybrid	Glyma.05G208600;Glyma.08G015200	MDP0000532061	Medtr8g098345	Prupe.5G101100	Tp57577_TGAC_v2_gene12960
Phvul.004G037200	8	No	AT5G39210	Cucsa.397800	gene04274-v1.0-hybrid	Glyma.19G030200	MDP0000126450	Medtr6g015250;Medtr6g015275	Prupe.3G254800	Tp57577_TGAC_v2_gene10009
Phvul.006G101800	8	No	AT5G28750	Cucsa.289100	gene16563-v1.0-hybrid	Glyma.03G247200	MDP0000165386;MDP0000184071	Medtr7g115180	Prupe.6G343300	Tp57577_TGAC_v2_gene6977
Phvul.003G011200	8	No	AT2G26500	Cucsa.220200	gene31956-v1.0-hybrid;gene31645-v1.0-hybrid;gene00437-v1.0-hybrid	Glyma.20G008600;Glyma.07G163600	MDP0000364491	Medtr1g034260	Prupe.8G112900	Tp57577_TGAC_v2_gene40836
Phvul.004G125800	8	No	AT5G51720	Cucsa.115610	gene13401-v1.0-hybrid	Glyma.09G152100;Glyma.16G203100	MDP0000662927	Medtr0050s0180	Prupe.2G283900	Tp57577_TGAC_v2_gene27717
Phvul.001G127900	8	No	AT2G41430	Cucsa.004230	gene21941-v1.0-hybrid	Glyma.19G133800;Glyma.03G131900	MDP0000518147;MDP0000557979	Medtr7g090630	Prupe.7G049200	Tp57577_TGAC_v2_gene32722
Phvul.002G307900	8	No	AT5G56550	Cucsa.116710	gene11329-v1.0-hybrid	Glyma.05G225900;Glyma.08G032800	MDP0000504522;MDP0000208351;MDP0000290858;MDP0000902581;MDP0000210519	Medtr8g102350	Prupe.7G218000	Tp57577_TGAC_v2_gene23468
Phvul.008G118000	8	No	AT5G02120	Cucsa.175620	gene18461-v1.0-hybrid	Glyma.07G135300	MDP0000154436;MDP0000261330;MDP0000242738;MDP0000121577	Medtr7g062970	Prupe.6G259200	Tp57577_TGAC_v2_gene22204
Phvul.010G076500	8	No	AT5G01370	Cucsa.176430	gene13453-v1.0-hybrid	Glyma.01G120800;Glyma.03G056800	MDP0000263680;MDP0000654783	Medtr4g015650	Prupe.6G278700	Tp57577_TGAC_v2_gene13333
Phvul.007G281200	8	No	AT2G44160;AT3G59970	Cucsa.194120	gene10168-v1.0-hybrid	Glyma.04G256100;Glyma.06G325300	MDP0000280298;MDP0000312220	Medtr1g040105	Prupe.7G271500	Tp57577_TGAC_v2_gene30222
Phvul.010G114100	8	No	AT1G01320	Cucsa.348680	gene19191-v1.0-hybrid	Glyma.07G055900;Glyma.16G024600	MDP0000266692	Medtr8g027685	Prupe.2G188000	Tp57577_TGAC_v2_gene15354
Phvul.001G252200	8	No	AT5G65010;AT5G10240	Cucsa.104380	gene16316-v1.0-hybrid	Glyma.18G017200;Glyma.11G240200	MDP0000292272	Medtr3g087220	Prupe.6G186800	Tp57577_TGAC_v2_gene17849
Phvul.L006501	8	No	AT1G28150	Cucsa.112550	gene08969-v1.0-hybrid	Glyma.20G216200;Glyma.10G174200	MDP0000343602;MDP0000293637	Medtr1g077550	Prupe.5G245400	Tp57577_TGAC_v2_gene8870
Phvul.006G084300	8	No	AT2G01918	Cucsa.173440	gene31629-v1.0-hybrid	Glyma.18G046700	MDP0000295965;MDP0000121035;MDP0000805037	Medtr3g064070	Prupe.3G011900	Tp57577_TGAC_v2_gene37414
Phvul.003G167700	8	No	AT4G32280	Cucsa.036190	gene31097-v1.0-hybrid	Glyma.17G112300;Glyma.13G159000	MDP0000195460;MDP0000543718;MDP0000157035	Medtr4g115075	Prupe.7G247500	Tp57577_TGAC_v2_gene26476
Phvul.002G237900	8	No	AT1G55320	Cucsa.153160	gene24805-v1.0-hybrid	Glyma.05G157600	MDP0000319265	Medtr8g085680;Medtr8g086050	Prupe.6G005900	Tp57577_TGAC_v2_gene24370
Phvul.008G190000	8	No	AT2G04270	Cucsa.178180	gene15549-v1.0-hybrid	Glyma.14G190200;Glyma.02G223400	MDP0000309369	Medtr5g069430	Prupe.3G194900	Tp57577_TGAC_v2_gene13852
Phvul.003G215400	8	No	AT1G12360	Cucsa.194210	gene32298-v1.0-hybrid	Glyma.05G053100;Glyma.17G135500	MDP0000320489	Medtr4g102120	Prupe.5G080200	Tp57577_TGAC_v2_gene37639
Phvul.006G151900	8	No	AT3G06070;AT5G19190	Cucsa.254090	gene05920-v1.0-hybrid	Glyma.13G207100;Glyma.15G105500	MDP0000129854	Medtr2g022610	Prupe.1G153300	Tp57577_TGAC_v2_gene912
Phvul.006G165800	8	No	AT2G34600;AT1G30135	Cucsa.047800	gene30624-v1.0-hybrid	Glyma.15G093100;Glyma.13G219100	MDP0000173535;MDP0000718271;MDP0000135375;MDP0000173534;MDP0000193833;MDP0000174042	Medtr2g019190;Medtr8g107300	Prupe.4G082500	Tp57577_TGAC_v2_gene36164
Phvul.011G021800	8	No	AT5G04590	Cucsa.143430	gene14691-v1.0-hybrid	Glyma.11G093200;Glyma.12G019400	MDP0000259151;MDP0000248039;MDP0000132437	Medtr4g077190	Prupe.4G250500	Tp57577_TGAC_v2_gene13256
Phvul.008G203100	8	No	AT5G12240	Cucsa.086840	gene23153-v1.0-hybrid	Glyma.14G036700;Glyma.02G277800	MDP0000338832	Medtr5g089030	Prupe.6G146500	Tp57577_TGAC_v2_gene16423
Phvul.010G010050	8	No	AT5G02250	Cucsa.066240	gene18425-v1.0-hybrid	Glyma.18G153300	MDP0000260864;MDP0000285624;MDP0000231033	Medtr4g021750	Prupe.6G256600	Tp57577_TGAC_v2_gene5632
Phvul.002G318600	8	No	AT4G33760	Cucsa.298550	gene01790-v1.0-hybrid	Glyma.05G236700	MDP0000177217	Medtr8g104740;Medtr4g120810	Prupe.8G151800	Tp57577_TGAC_v2_gene32673
Phvul.009G191300	8	No	AT5G23050	Cucsa.198690	gene26180-v1.0-hybrid	Glyma.04G144600;Glyma.15G207200	MDP0000320317	Medtr2g056120	Prupe.5G213100	Tp57577_TGAC_v2_gene21309
Phvul.007G201500	8	No	AT5G26850	Cucsa.090620	gene31592-v1.0-hybrid	Glyma.10G146900	MDP0000315218;MDP0000286673	Medtr1g084090	Prupe.6G312700	Tp57577_TGAC_v2_gene2636
Phvul.002G216200	8	No	AT4G04850	Cucsa.218640	gene01712-v1.0-hybrid	Glyma.08G064600;Glyma.07G184800	MDP0000173207;MDP0000206618	Medtr4g092790	Prupe.8G077000	Tp57577_TGAC_v2_gene16905
Phvul.006G091700	8	No	AT3G05350	Cucsa.091410	gene22531-v1.0-hybrid	Glyma.19G235100	MDP0000201095	Medtr7g113480	Prupe.6G325100	Tp57577_TGAC_v2_gene25831;Tp57577_TGAC_v2_gene33217
Phvul.003G050900	8	No	AT2G04160	Cucsa.100090	gene25416-v1.0-hybrid	Glyma.08G109000;Glyma.05G152200	MDP0000201281;MDP0000164977	Medtr3g082200	Prupe.3G147300;Prupe.3G193800	Tp57577_TGAC_v2_gene23128
Phvul.003G138460	8	No	AT5G02940;AT5G43745	Cucsa.254830	gene32586-v1.0-hybrid	Glyma.20G210700;Glyma.10G179700	MDP0000191830;MDP0000316714;MDP0000290557	Medtr1g076330	Prupe.1G027100	Tp57577_TGAC_v2_gene14022
Phvul.005G090700	8	No	AT5G54670;AT4G27180	Cucsa.267230	gene03298-v1.0-hybrid	Glyma.13G286400;Glyma.12G215200	MDP0000091544;MDP0000091547	Medtr2g082570	Prupe.4G201200	Tp57577_TGAC_v2_gene36732
Phvul.002G150000	8	No	AT1G70610	Cucsa.286450	gene31420-v1.0-hybrid	Glyma.02G038800;Glyma.01G026000	MDP0000807190	Medtr5g033080	Prupe.1G244000	Tp57577_TGAC_v2_gene38801
Phvul.005G051700	8	No	AT3G13470;AT1G55490;AT5G56500	Cucsa.142220	gene01597-v1.0-hybrid	Glyma.15G250500;Glyma.08G175900	MDP0000299701;MDP0000805520	Medtr1g017380;Medtr1g017390	Prupe.6G002500	Tp57577_TGAC_v2_gene29760
Phvul.007G196300	8	No	AT1G09060	Cucsa.091190	gene22503-v1.0-hybrid	Glyma.10G153000;Glyma.20G235300	MDP0000821299;MDP0000606291	Medtr1g083120	Prupe.6G322900	Tp57577_TGAC_v2_gene6062
Phvul.009G010700	8	No	AT5G42310	Cucsa.077600	gene08639-v1.0-hybrid	Glyma.06G018300	MDP0000279783;MDP0000238650	Medtr3g115270	Prupe.1G354600	Tp57577_TGAC_v2_gene38137
Phvul.011G036300	8	No	AT4G34830	Cucsa.169310	gene07363-v1.0-hybrid	Glyma.12G033700;Glyma.09G218800	MDP0000284883	Medtr4g072990	Prupe.8G158300	Tp57577_TGAC_v2_gene39263
Phvul.005G127300	8	No	AT5G22640	Cucsa.385380	gene14379-v1.0-hybrid	Glyma.12G181600;Glyma.13G319300	MDP0000279907	Medtr2g084835	Prupe.6G118900	Tp57577_TGAC_v2_gene32364
Phvul.001G264200	8	No	AT4G14210	Cucsa.095380	gene16877-v1.0-hybrid	Glyma.11G253000;Glyma.18G003900	MDP0000148978	Medtr3g084830	Prupe.1G174100	Tp57577_TGAC_v2_gene18101
Phvul.009G130500	8	No	AT5G52560	Cucsa.328110	gene10960-v1.0-hybrid	Glyma.04G245100;Glyma.06G118100	MDP0000156131	Medtr3g088650	Prupe.1G488700	Tp57577_TGAC_v2_gene6326
Phvul.011G032600	8	No	AT1G60860;AT1G10870	Cucsa.372010	gene00842-v1.0-hybrid	Glyma.11G104500;Glyma.12G029500	MDP0000164884	Medtr4g074170	Prupe.1G344300	Tp57577_TGAC_v2_gene21553
Phvul.001G008000	8	No	AT1G19835	Cucsa.342900	gene08495-v1.0-hybrid	Glyma.17G256900;Glyma.14G217900	MDP0000293856;MDP0000121804;MDP0000195148	Medtr1g024095	Prupe.1G368000	Tp57577_TGAC_v2_gene34368
Phvul.007G157900	8	No	AT3G53680;AT2G37520	Cucsa.175300	gene18219-v1.0-hybrid	Glyma.10G044200;Glyma.13G131800	MDP0000136383;MDP0000282387	Medtr1g068930	Prupe.6G250600	Tp57577_TGAC_v2_gene34714
Phvul.003G122300	8	No	AT5G48960	Cucsa.135360	gene22801-v1.0-hybrid	Glyma.13G119100;Glyma.17G041100	MDP0000208223;MDP0000125011	Medtr4g123980	Prupe.1G104000;Prupe.1G104500	Tp57577_TGAC_v2_gene12594
Phvul.003G292100	8	No	AT2G15620	Cucsa.244280	gene28260-v1.0-hybrid	Glyma.07G212800;Glyma.02G132100	MDP0000722117	Medtr4g086020	Prupe.8G126000	Tp57577_TGAC_v2_gene25435
Phvul.011G082600	8	No	AT2G28000	Cucsa.385920	gene21457-v1.0-hybrid	Glyma.12G078100	MDP0000631455;MDP0000614851	Medtr4g057970	Prupe.6G106800	Tp57577_TGAC_v2_gene6168
Phvul.007G230450	8	No	AT3G11560;AT5G06220	Cucsa.083590	gene15629-v1.0-hybrid	Glyma.10G075900;Glyma.02G200700	MDP0000187512;MDP0000229637	Medtr1g058390	Prupe.7G100800	Tp57577_TGAC_v2_gene40320
Phvul.001G171900	8	No	AT3G09560	Cucsa.307480	gene18173-v1.0-hybrid	Glyma.19G175600	MDP0000141774;MDP0000240250;MDP0000266440;MDP0000305085	Medtr7g100370	Prupe.6G246600	Tp57577_TGAC_v2_gene36924
Phvul.003G072700	8	No	AT4G30720	Cucsa.090050	gene10111-v1.0-hybrid	Glyma.07G102300	MDP0000309775	Medtr8g467050	Prupe.7G265700	Tp57577_TGAC_v2_gene10032
Phvul.002G268200	8	No	AT2G21770;AT4G39350;AT5G64740	Cucsa.229470	gene17852-v1.0-hybrid	Glyma.08G145600;Glyma.05G187300	MDP0000480237	Medtr8g092590	Prupe.6G161300	Tp57577_TGAC_v2_gene2218
Phvul.007G265400	8	No	AT1G06820	Cucsa.242200	gene18138-v1.0-hybrid	Glyma.10G086700;Glyma.02G188200	MDP0000180064	Medtr1g054965	Prupe.7G089400	Tp57577_TGAC_v2_gene21232
Phvul.007G186000	8	No	AT3G04870	Cucsa.332260	gene16518-v1.0-hybrid	Glyma.10G160500;Glyma.20G227900	MDP0000255025;MDP0000308095	Medtr1g081290	Prupe.6G340000	Tp57577_TGAC_v2_gene11141
Phvul.002G114800	8	No	AT5G66030	Cucsa.323000	gene13064-v1.0-hybrid	Glyma.01G159900;Glyma.11G084200	MDP0000211042;MDP0000138368;MDP0000147424	Medtr5g023770	Prupe.7G179600	Tp57577_TGAC_v2_gene25095
Phvul.009G168200	8	No	AT3G48500	Cucsa.157490	gene06392-v1.0-hybrid	Glyma.04G193700;Glyma.06G172400	MDP0000294429	Medtr3g075050	Prupe.5G155500	Tp57577_TGAC_v2_gene26148
Phvul.007G172000	8	No	AT1G03160	Cucsa.184500	gene27816-v1.0-hybrid	Glyma.10G026400;Glyma.02G147400	MDP0000214838;MDP0000308084	Medtr1g072270	Prupe.8G241300	Tp57577_TGAC_v2_gene9125
Phvul.007G093900	8	No	AT2G39190	Cucsa.308300	gene23194-v1.0-hybrid	Glyma.10G212000;Glyma.20G179100	MDP0000313744	Medtr1g095480	Prupe.8G142600	Tp57577_TGAC_v2_gene1810
Phvul.008G056400	8	No	AT1G31800	Cucsa.260140	gene16768-v1.0-hybrid	Glyma.18G239900;Glyma.09G252800	MDP0000260367	Medtr7g079440	Prupe.6G358000	Tp57577_TGAC_v2_gene29411
Phvul.005G157400	8	No	AT3G13900;AT1G17500;AT1G72700;AT1G54280	Cucsa.360460	gene07488-v1.0-hybrid	Glyma.15G025800;Glyma.13G348200	MDP0000250887	Medtr2g099690	Prupe.3G046100	Tp57577_TGAC_v2_gene6556
Phvul.007G011800	8	No	AT3G55400	Cucsa.010570	gene28471-v1.0-hybrid	Glyma.20G099600;Glyma.10G289600	MDP0000125687;MDP0000209947;MDP0000254197	Medtr1g115295	Prupe.2G232400	Tp57577_TGAC_v2_gene14011
Phvul.004G109800	8	No	AT5G52520	Cucsa.049590	gene32253-v1.0-hybrid	Glyma.09G133200;Glyma.16G179800	MDP0000135954	Medtr3g100910	Prupe.5G076000	Tp57577_TGAC_v2_gene26044
Phvul.011G089900	8	No	AT5G22740	Cucsa.385420	gene14456-v1.0-hybrid	Glyma.11G189600;Glyma.12G084600	MDP0000210684;MDP0000230967;MDP0000263736	Medtr4g055520	Prupe.6G118300	Tp57577_TGAC_v2_gene2602
Phvul.006G194500	8	No	AT4G21390;AT1G61610	Cucsa.045710	gene30744-v1.0-hybrid	Glyma.13G248800;Glyma.15G065200	MDP0000298626;MDP0000229726;MDP0000210409	Medtr2g011190;Medtr4g040480;Medtr2g011210	Prupe.4G033200	Tp57577_TGAC_v2_gene15379
Phvul.011G082700	8	No	AT3G45090;AT5G60760	Cucsa.385910	gene21436-v1.0-hybrid	Glyma.12G078500;Glyma.11G195800	MDP0000245600;MDP0000229756	Medtr2g095260	Prupe.6G106900	Tp57577_TGAC_v2_gene6175
Phvul.004G020800	8	No	AT3G01370	Cucsa.339370	gene28342-v1.0-hybrid	Glyma.19G014000	MDP0000141124	Medtr6g008410	Prupe.3G278400	Tp57577_TGAC_v2_gene31462
Phvul.006G100800	8	No	AT5G49570	Cucsa.133350	gene16549-v1.0-hybrid	Glyma.03G246500	MDP0000160665	Medtr7g114940	Prupe.6G341700	Tp57577_TGAC_v2_gene7013
Phvul.002G137100	8	No	AT5G46910	Cucsa.322040	gene13745-v1.0-hybrid	Glyma.01G014700;Glyma.09G207400	MDP0000244814;MDP0000145793	Medtr5g029370	Prupe.5G028800	Tp57577_TGAC_v2_gene19433
Phvul.007G126200	8	No	AT3G23070;AT4G14510	Cucsa.254910	gene14849-v1.0-hybrid	Glyma.20G205000	MDP0000138185;MDP0000147936	Medtr1g075190;Medtr1g475240	Prupe.1G030300	Tp57577_TGAC_v2_gene28900
Phvul.004G174700	8	No	AT4G26300;AT1G66530	Cucsa.288730	gene11328-v1.0-hybrid	Glyma.01G006100	MDP0000290859	Medtr6g088865	Prupe.7G218100	Tp57577_TGAC_v2_gene33535
Phvul.002G228200	8	No	AT1G65070	Cucsa.126600	gene02413-v1.0-hybrid	Glyma.07G195700	MDP0000488113	Medtr4g088920	Prupe.4G045200	Tp57577_TGAC_v2_gene12122
Phvul.003G199100	8	No	AT3G48000	Cucsa.197000	gene32166-v1.0-hybrid	Glyma.06G183900	MDP0000221713;MDP0000140980;MDP0000159395	Medtr4g107040	Prupe.5G175900	Tp57577_TGAC_v2_gene37461
Phvul.004G156500	8	No	AT3G18390	Cucsa.199100	gene25161-v1.0-hybrid	Glyma.07G092300;Glyma.09G183900	MDP0000848732	Medtr6g084410	Prupe.5G221800	Tp57577_TGAC_v2_gene15167
Phvul.001G135300	8	No	AT3G57530	Cucsa.164370	gene25220-v1.0-hybrid	Glyma.03G138000;Glyma.19G140800	MDP0000260857;MDP0000179069	Medtr7g091890	Prupe.7G064300	Tp57577_TGAC_v2_gene3739
Phvul.009G204100	8	No	AT1G73990	Cucsa.198480	gene26164-v1.0-hybrid	Glyma.04G158100	MDP0000288212;MDP0000147260;MDP0000201105;MDP0000312042	Medtr2g058970	Prupe.5G211500	Tp57577_TGAC_v2_gene15309
Phvul.010G038400	8	No	AT5G64050	Cucsa.099920	gene00923-v1.0-hybrid	Glyma.03G097900;Glyma.07G124000	MDP0000230305;MDP0000275792	Medtr8g009900	Prupe.8G016800	Tp57577_TGAC_v2_gene17355
Phvul.006G162800	8	No	AT5G18590	Cucsa.253430	gene06778-v1.0-hybrid	Glyma.15G096200;Glyma.13G216400	MDP0000088036	Medtr2g019860	Prupe.1G140300	Tp57577_TGAC_v2_gene1509
Phvul.001G035500	8	No	AT4G33010;AT2G26080	Cucsa.395120	gene02686-v1.0-hybrid	Glyma.17G228800;Glyma.14G094700	MDP0000588069;MDP0000309169	Medtr1g016230	Prupe.1G412100	Tp57577_TGAC_v2_gene36085
Phvul.002G241100	8	No	AT4G18810	Cucsa.212850	gene29710-v1.0-hybrid	Glyma.05G161000;Glyma.08G118400	MDP0000210133	Medtr8g087310	Prupe.4G066900	Tp57577_TGAC_v2_gene6733
Phvul.007G226500	8	No	AT3G53130	Cucsa.124950	gene00959-v1.0-hybrid	Glyma.13G147500;Glyma.10G062900	MDP0000253705	Medtr1g062190	Prupe.7G123500	Tp57577_TGAC_v2_gene22456
Phvul.003G289200	8	No	AT5G65460;AT5G10470	Cucsa.104020	gene20806-v1.0-hybrid	Glyma.08G279800	MDP0000197971	Medtr8g471180	Prupe.6G198800	Tp57577_TGAC_v2_gene14602
Phvul.008G224000	8	No	AT3G08510;AT3G55940	Cucsa.368570	gene07904-v1.0-hybrid	Glyma.02G257200;Glyma.14G059200	MDP0000239522;MDP0000259586;MDP0000263645	Medtr5g082620	Prupe.2G250100	Tp57577_TGAC_v2_gene38391
Phvul.006G135100	8	No	AT5G47780	Cucsa.044420	gene19862-v1.0-hybrid	Glyma.09G017000;Glyma.15G122600	MDP0000210431;MDP0000594960;MDP0000243946	Medtr2g027740	Prupe.4G001300	Tp57577_TGAC_v2_gene10486
Phvul.010G046400	8	No	AT3G13490	Cucsa.152710	gene01599-v1.0-hybrid	Glyma.03G109000	MDP0000320631;MDP0000157382	Medtr8g007295	Prupe.6G002900	Tp57577_TGAC_v2_gene32117
Phvul.002G302900	8	No	AT5G35360	Cucsa.169920	gene12218-v1.0-hybrid	Glyma.08G027600;Glyma.05G221100	MDP0000157284;MDP0000241338;MDP0000321496	Medtr8g101330	Prupe.1G064800;Prupe.4G259200	Tp57577_TGAC_v2_gene25471
Phvul.011G071200	8	No	AT5G60170;AT3G45630	Cucsa.051650	gene25392-v1.0-hybrid	Glyma.12G073200;Glyma.U022000	MDP0000296717;MDP0000578292	Medtr4g061180	Prupe.6G091300	Tp57577_TGAC_v2_gene2975
Phvul.002G036500	8	No	AT3G18110	Cucsa.013640	gene06739-v1.0-hybrid	Glyma.11G013700	MDP0000138466	Medtr5g008300	Prupe.6G174500	Tp57577_TGAC_v2_gene37938
Phvul.005G044400	8	No	AT1G54350	Cucsa.118760	gene19896-v1.0-hybrid	Glyma.08G160900	MDP0000186872;MDP0000260935;MDP0000254195	Medtr2g062790	Prupe.4G123900	Tp57577_TGAC_v2_gene3637
Phvul.007G191400	8	No	AT2G20470	Cucsa.388210	gene08269-v1.0-hybrid	Glyma.10G038400;Glyma.13G124800	MDP0000308878;MDP0000230995	Medtr1g069735	Prupe.8G221100	Tp57577_TGAC_v2_gene35708
Phvul.011G031600	8	No	AT3G19830;AT1G50260	Cucsa.076160	gene00832-v1.0-hybrid	Glyma.11G103300	MDP0000182020;MDP0000814024	Medtr4g074370	Prupe.1G345200	Tp57577_TGAC_v2_gene21557
Phvul.007G166500	8	No	AT2G47940	Cucsa.084660	gene27795-v1.0-hybrid	Glyma.02G152400;Glyma.10G021800	MDP0000138852	Medtr1g088980	Prupe.8G252400	Tp57577_TGAC_v2_gene16941
Phvul.008G161000	8	No	AT1G44446	Cucsa.188130	gene11183-v1.0-hybrid	Glyma.14G150600;Glyma.13G078400	MDP0000215662;MDP0000822077	Medtr1g030480	Prupe.1G495400	Tp57577_TGAC_v2_gene25791
Phvul.002G040800	8	No	AT5G42390	Cucsa.178770	gene30521-v1.0-hybrid;gene21490-v1.0-hybrid	Glyma.11G009500;Glyma.01G233300	MDP0000302737	Medtr5g007380	Prupe.7G271900	Tp57577_TGAC_v2_gene38003
Phvul.001G191200	8	No	AT5G03940	Cucsa.083420	gene15559-v1.0-hybrid	Glyma.03G196900	MDP0000251174	Medtr7g104890	Prupe.7G104500	Tp57577_TGAC_v2_gene23362
Phvul.011G059500	8	No	AT3G12080	Cucsa.065520	gene30533-v1.0-hybrid	Glyma.12G057600	MDP0000233453;MDP0000320142	Medtr4g065030	Prupe.4G247300	Tp57577_TGAC_v2_gene35024
Phvul.002G108700	8	No	AT2G17890	Cucsa.043570	gene14609-v1.0-hybrid	Glyma.11G077300;Glyma.01G166100	MDP0000472380;MDP0000208913	Medtr5g022030	Prupe.7G168400	Tp57577_TGAC_v2_gene18198
Phvul.004G151800	8	No	AT3G18070;AT3G18080	Cucsa.121830	gene08509-v1.0-hybrid	Glyma.07G100500;Glyma.09G178100	MDP0000217844	Medtr0110s0040;Medtr0110s0030	Prupe.5G230400	Tp57577_TGAC_v2_gene1537
Phvul.010G099800	8	No	AT4G00370	Cucsa.258430	gene19298-v1.0-hybrid	Glyma.07G069600;Glyma.03G008200	MDP0000166477;MDP0000173837	Medtr8g030600	Prupe.2G171700	Tp57577_TGAC_v2_gene37755
Phvul.002G322100	8	No	AT1G48520	Cucsa.383270	gene28288-v1.0-hybrid	Glyma.05G240000;Glyma.08G047100	MDP0000145100	Medtr5g055940	Prupe.1G050600	Tp57577_TGAC_v2_gene38256
Phvul.002G012600	8	No	AT4G37510	Cucsa.103010	gene01550-v1.0-hybrid	Glyma.01G192200;Glyma.11G049900	MDP0000130642	Medtr5g016070	Prupe.6G223800	Tp57577_TGAC_v2_gene20955
Phvul.008G274300	8	No	AT4G26690;AT1G66970;AT5G55480;AT1G66980	Cucsa.281560	gene14386-v1.0-hybrid;gene19884-v1.0-hybrid	Glyma.02G296400;Glyma.14G017100	MDP0000294776;MDP0000319220	Medtr5g094230	Prupe.4G228400	Tp57577_TGAC_v2_gene30635;Tp57577_TGAC_v2_gene30657
Phvul.008G274200	8	No	AT4G26690;AT1G66970;AT5G55480;AT1G66980	Cucsa.281560	gene14386-v1.0-hybrid;gene19884-v1.0-hybrid	Glyma.02G296400;Glyma.14G017100	MDP0000294776;MDP0000319220	Medtr5g094230	Prupe.4G228400	Tp57577_TGAC_v2_gene30635;Tp57577_TGAC_v2_gene30657
Phvul.009G202300	8	No	AT1G74160;AT1G18620	Cucsa.113310	gene26102-v1.0-hybrid	Glyma.04G161000;Glyma.06G204400	MDP0000728113	Medtr3g026110	Prupe.5G206500	Tp57577_TGAC_v2_gene12178
Phvul.007G177200	8	No	AT3G54660	Cucsa.388700	gene08197-v1.0-hybrid	Glyma.02G141800;Glyma.10G032100	MDP0000202123	Medtr1g070505	Prupe.8G231700	Tp57577_TGAC_v2_gene35735
Phvul.005G172300	8	No	AT1G52420;AT3G15940	Cucsa.300870	gene05979-v1.0-hybrid	Glyma.15G013400;Glyma.13G360500	MDP0000204168	Medtr2g102283	Prupe.3G073400	Tp57577_TGAC_v2_gene22966;Tp57577_TGAC_v2_gene24156
Phvul.007G251800	8	No	AT2G41680	Cucsa.164280	gene02442-v1.0-hybrid	Glyma.10G113100;Glyma.02G185300	MDP0000845788	Medtr1g053160	Prupe.7G056500	Tp57577_TGAC_v2_gene29104
Phvul.003G220700	8	No	AT4G17300	Cucsa.320930	gene24160-v1.0-hybrid	Glyma.17G142000;Glyma.05G059500	MDP0000131013;MDP0000143112	Medtr4g100920	Prupe.5G070100	Tp57577_TGAC_v2_gene37633
Phvul.008G108700	8	No	AT2G38040	Cucsa.066990	gene18789-v1.0-hybrid	Glyma.18G196000;Glyma.18G195900;Glyma.18G195700	MDP0000147150;MDP0000233141;MDP0000219549	Medtr7g066870	Prupe.6G270200	Tp57577_TGAC_v2_gene1591
Phvul.007G208700	8	No	AT4G01690	Cucsa.374220	gene24482-v1.0-hybrid	Glyma.10G138600	MDP0000258995	Medtr1g085730	Prupe.3G001700	Tp57577_TGAC_v2_gene3061
Phvul.009G206700	8	No	AT2G18710	Cucsa.063740	gene16939-v1.0-hybrid	Glyma.06G223700	MDP0000183891	Medtr2g460600	Prupe.1G095100	Tp57577_TGAC_v2_gene6090
Phvul.003G002000	8	No	AT1G14690;AT2G01910	Cucsa.026610	gene03608-v1.0-hybrid	Glyma.20G001000;Glyma.09G285100	MDP0000834828	Medtr1g038840	Prupe.1G338100	Tp57577_TGAC_v2_gene35530
Phvul.004G168100	8	No	AT4G29060	Cucsa.263190	gene11863-v1.0-hybrid	Glyma.09G193300;Glyma.01G145400	MDP0000169133;MDP0000174663	Medtr6g088270	Prupe.7G225300	Tp57577_TGAC_v2_gene34916
Phvul.002G259200	8	No	AT3G26380	Cucsa.394580	gene03593-v1.0-hybrid	Glyma.08G131400;Glyma.05G174200	MDP0000253567;MDP0000121244	Medtr2g096530;Medtr8g089745;Medtr8g089740	Prupe.1G247000	Tp57577_TGAC_v2_gene6223
Phvul.007G144600	8	No	AT5G04510;AT3G10540	Cucsa.308880	gene23410-v1.0-hybrid	Glyma.20G190000;Glyma.10G200600	MDP0000230332;MDP0000303522	Medtr1g090917	Prupe.2G204000	Tp57577_TGAC_v2_gene21921
Phvul.008G185100	8	No	AT1G58290;AT1G09940	Cucsa.160890	gene26838-v1.0-hybrid	Glyma.14G185700;Glyma.02G218300	MDP0000172827;MDP0000234947	Medtr5g067410	Prupe.1G541100	Tp57577_TGAC_v2_gene27034
Phvul.006G162900	8	No	AT2G39090	Cucsa.172130	gene06780-v1.0-hybrid	Glyma.13G216500;Glyma.15G096000	MDP0000230483	Medtr2g019850	Prupe.1G140200	Tp57577_TGAC_v2_gene1478
Phvul.006G138400	8	No	AT5G47690	Cucsa.319400	gene19841-v1.0-hybrid	Glyma.15G120300;Glyma.09G014600	MDP0000261515;MDP0000269840	Medtr2g027090	Prupe.4G003600	Tp57577_TGAC_v2_gene17534
Phvul.008G270100	8	No	AT4G22285;AT4G22350	Cucsa.181440	gene19768-v1.0-hybrid	Glyma.13G154200;Glyma.10G073300	MDP0000791571;MDP0000230315	Medtr4g077490	Prupe.4G010400	Tp57577_TGAC_v2_gene23689;Tp57577_TGAC_v2_gene29505
Phvul.009G091200	8	No	AT2G31170	Cucsa.310150	gene11599-v1.0-hybrid	Glyma.06G066300;Glyma.04G065100	MDP0000861205	Medtr3g106560	Prupe.1G483800	Tp57577_TGAC_v2_gene3153
Phvul.007G008700	8	No	AT5G13560	Cucsa.165740	gene23368-v1.0-hybrid	Glyma.20G241400;Glyma.10G292100	MDP0000320276;MDP0000177059	Medtr1g115610	Prupe.2G225300	Tp57577_TGAC_v2_gene31960
Phvul.011G052100	8	No	AT3G59580;AT2G43500	Cucsa.095510	gene16194-v1.0-hybrid	Glyma.12G050100;Glyma.11G125500	MDP0000239938;MDP0000246881;MDP0000265619	Medtr4g068000	Prupe.1G200100	Tp57577_TGAC_v2_gene34212
Phvul.001G115400	8	No	AT5G35220	Cucsa.334650	gene24463-v1.0-hybrid	Glyma.16G037100;Glyma.19G116000	MDP0000156902;MDP0000322058	Medtr7g086430	Prupe.7G011600	Tp57577_TGAC_v2_gene17873
Phvul.008G192400	8	No	AT2G39730	Cucsa.136160	gene30208-v1.0-hybrid	Glyma.02G249600;Glyma.14G067000	MDP0000944409;MDP0000223905	Medtr5g080450	Prupe.2G238800	Tp57577_TGAC_v2_gene14424
Phvul.007G190600	8	No	AT4G28600	Cucsa.037180	gene08294-v1.0-hybrid	Glyma.10G039200;Glyma.13G125600	MDP0000169210	Medtr1g069630	Prupe.8G219000	Tp57577_TGAC_v2_gene5670
Phvul.001G174000	8	No	AT5G02830	Cucsa.065670	gene18143-v1.0-hybrid	Glyma.19G177700	MDP0000292645	Medtr7g100550	Prupe.6G243100	Tp57577_TGAC_v2_gene36926
Phvul.004G139200	8	No	AT3G19180	Cucsa.325850	gene09172-v1.0-hybrid	Glyma.09G164700;Glyma.16G213100	MDP0000782656;MDP0000299025	Medtr6g077830	Prupe.5G243600	Tp57577_TGAC_v2_gene19890
Phvul.006G036200	8	No	AT3G25660	Cucsa.185270	gene20730-v1.0-hybrid	Glyma.08G311400	MDP0000247050;MDP0000284211	Medtr3g048950	Prupe.3G169900	Tp57577_TGAC_v2_gene13547
Phvul.008G024400	8	No	AT2G31400	Cucsa.204950	gene20461-v1.0-hybrid	Glyma.18G276500;Glyma.08G254000	MDP0000292954	Medtr7g017570;Medtr7g017530	Prupe.3G010400	Tp57577_TGAC_v2_gene3276
Phvul.003G234700	8	No	AT5G67570	Cucsa.103230	gene05763-v1.0-hybrid	Glyma.17G160600;Glyma.05G105900	MDP0000322468;MDP0000239351	Medtr4g097120	Prupe.6G219900	Tp57577_TGAC_v2_gene24212
Phvul.003G128700	8	No	AT1G74960	Cucsa.142010	gene12921-v1.0-hybrid	Glyma.13G112700;Glyma.17G047000	MDP0000157048;MDP0000182032	Medtr2g043530	Prupe.7G193900;Prupe.3G036900	Tp57577_TGAC_v2_gene36563
Phvul.009G006600	8	No	AT1G42970	Cucsa.272290	gene31500-v1.0-hybrid	Glyma.04G015900;Glyma.06G015900	MDP0000835914	Medtr3g115920	Prupe.5G008000	Tp57577_TGAC_v2_gene38181
Phvul.002G059000	8	No	AT1G10740	Cucsa.394460	gene03585-v1.0-hybrid	Glyma.01G027500;Glyma.02G037500	MDP0000143011;MDP0000310222	Medtr5g033590	Prupe.1G248400	Tp57577_TGAC_v2_gene38730
Phvul.007G215600	8	No	AT1G02660	Cucsa.205140	gene02318-v1.0-hybrid	Glyma.10G014400;Glyma.02G013700	MDP0000280938;MDP0000574166;MDP0000283158	Medtr1g087330	Prupe.8G270300	Tp57577_TGAC_v2_gene19782
Phvul.006G163000	8	No	AT5G18570	Cucsa.253410	gene06788-v1.0-hybrid	Glyma.13G216800	MDP0000230479	Medtr2g019790	Prupe.1G139700	Tp57577_TGAC_v2_gene35520
Phvul.009G230300	8	No	AT5G57030	Cucsa.117130	gene12683-v1.0-hybrid	Glyma.09G066200;Glyma.15G172200	MDP0000158790	Medtr2g040060	Prupe.7G205600	Tp57577_TGAC_v2_gene29491
Phvul.001G223300	8	No	AT1G09420	Cucsa.090400	gene00291-v1.0-hybrid	Glyma.19G226700;Glyma.03G229400	MDP0000232843	Medtr7g111760	Prupe.6G307600	Tp57577_TGAC_v2_gene1627
Phvul.009G037700	8	No	AT5G49970	Cucsa.311770	gene12064-v1.0-hybrid	Glyma.04G093600	MDP0000809215	Medtr3g100890	Prupe.1G526800	Tp57577_TGAC_v2_gene26053
Phvul.010G093100	8	No	AT2G31890	Cucsa.266200	gene10162-v1.0-hybrid	Glyma.03G015700;Glyma.07G076000	MDP0000640130	Medtr8g432340	Prupe.6G118500	Tp57577_TGAC_v2_gene1526
Phvul.001G083400	8	No	AT3G19340	Cucsa.155960	gene28390-v1.0-hybrid	Glyma.16G047400;Glyma.19G104300	MDP0000876630	Medtr7g084200	Prupe.3G282800	Tp57577_TGAC_v2_gene15419
Phvul.L010043	8	No	AT5G19620	Cucsa.065470	gene20597-v1.0-hybrid	Glyma.13G340700;Glyma.15G033700	MDP0000295064;MDP0000119714	Medtr2g098110	Prupe.6G023900	Tp57577_TGAC_v2_gene6861
Phvul.005G050700	8	No	AT1G56190;AT3G12780	Cucsa.118520	gene18538-v1.0-hybrid	Glyma.08G165500;Glyma.15G261900	MDP0000325406;MDP0000212948;MDP0000325411;MDP0000174843	Medtr2g066110	Prupe.4G133800	Tp57577_TGAC_v2_gene33825
Phvul.004G128700	8	No	AT1G33360	Cucsa.237850	gene31200-v1.0-hybrid	Glyma.16G205700;Glyma.09G155200	MDP0000246857	Medtr6g059910	Prupe.8G000600	Tp57577_TGAC_v2_gene5802
Phvul.001G127100	8	No	AT4G33030	Cucsa.299420	gene02699-v1.0-hybrid	Glyma.03G131100;Glyma.19G133100	MDP0000188286	Medtr7g090510	Prupe.1G411000	Tp57577_TGAC_v2_gene32742
Phvul.009G129400	8	No	AT1G21650	Cucsa.107060	gene11257-v1.0-hybrid	Glyma.06G116900	MDP0000146434	Medtr3g088555	Prupe.1G490400	Tp57577_TGAC_v2_gene13471
Phvul.006G005700	8	No	AT3G07670	Cucsa.100190	gene15541-v1.0-hybrid	Glyma.13G010500	MDP0000125296;MDP0000908647;MDP0000205305	Medtr3g082690	Prupe.3G196100	Tp57577_TGAC_v2_gene16163
Phvul.011G047800	8	No	AT1G49380	Cucsa.220360	gene19678-v1.0-hybrid	Glyma.11G120800	MDP0000254675;MDP0000377152	Medtr4g069080	Prupe.8G105700	Tp57577_TGAC_v2_gene28056
Phvul.004G056200	8	No	AT5G14260	Cucsa.156410	gene26385-v1.0-hybrid	Glyma.19G076300;Glyma.05G074800	MDP0000170915;MDP0000237694	Medtr6g023320	Prupe.3G302300	Tp57577_TGAC_v2_gene7527
Phvul.002G054400	8	No	AT1G49630;AT3G19170	Cucsa.219950	gene28607-v1.0-hybrid	Glyma.01G244900	MDP0000146940	Medtr5g004680	Prupe.8G122100	Tp57577_TGAC_v2_gene21611
Phvul.001G078300	8	No	AT2G25870	Cucsa.312450	gene09017-v1.0-hybrid	Glyma.14G144100	MDP0000274030	Medtr1g007320	Prupe.1G444400;Prupe.1G444500	Tp57577_TGAC_v2_gene24519
Phvul.007G129000	8	No	AT5G43500	Cucsa.255190	gene01772-v1.0-hybrid	Glyma.20G202700;Glyma.10G188100	MDP0000211412	Medtr1g073920	Prupe.1G035000	Tp57577_TGAC_v2_gene26431
Phvul.011G031200	8	No	AT3G19780	Cucsa.128360	gene00827-v1.0-hybrid	Glyma.11G102200	MDP0000153655	Medtr4g074610	Prupe.1G345800	Tp57577_TGAC_v2_gene32358
Phvul.003G080400	8	No	AT1G11860	Cucsa.085690	gene19643-v1.0-hybrid	Glyma.07G262100;Glyma.17G012000	MDP0000805894;MDP0000293627	Medtr4g132360	Prupe.4G018500	Tp57577_TGAC_v2_gene37066
Phvul.007G167701	8	No	AT4G03020	Cucsa.084800	gene27754-v1.0-hybrid	Glyma.10G023000	MDP0000209665;MDP0000222217;MDP0000122685	Medtr1g089290	Prupe.8G249600	Tp57577_TGAC_v2_gene16951
Phvul.010G157200	8	No	AT1G15290	Cucsa.105570	gene15996-v1.0-hybrid	Glyma.07G028800	MDP0000243380	Medtr4g009960	Prupe.3G090800	Tp57577_TGAC_v2_gene38631
Phvul.004G047500	8	No	AT3G02450	Cucsa.238330	gene03807-v1.0-hybrid	Glyma.13G049800;Glyma.19G040200	MDP0000171044;MDP0000282409	Medtr6g016600	Prupe.3G243600	Tp57577_TGAC_v2_gene27154
Phvul.001G179700	8	No	AT5G03430	Cucsa.306680	gene09670-v1.0-hybrid	Glyma.19G184800;Glyma.03G184200	MDP0000318969;MDP0000256642	Medtr7g102180	Prupe.7G128300	Tp57577_TGAC_v2_gene32815
Phvul.004G032300	8	No	AT4G13700	Cucsa.256190	gene11786-v1.0-hybrid	Glyma.19G026600	MDP0000874373	Medtr6g013050	Prupe.1G061000	Tp57577_TGAC_v2_gene26177
Phvul.001G222700	8	No	AT1G56720	Cucsa.135280	gene22925-v1.0-hybrid	Glyma.03G228800	MDP0000303819;MDP0000282239	Medtr7g111690	Prupe.6G306000	Tp57577_TGAC_v2_gene1601
Phvul.011G207800	8	No	AT3G54470	Cucsa.317630	gene14320-v1.0-hybrid	Glyma.13G198700	MDP0000216682;MDP0000138218	Medtr8g038390	Prupe.2G032600	Tp57577_TGAC_v2_gene36892
Phvul.011G017600	8	No	AT1G30610	Cucsa.167530	gene20128-v1.0-hybrid	Glyma.11G110600	MDP0000290337;MDP0000191032;MDP0000221374	Medtr0001s0430	Prupe.4G101500	Tp57577_TGAC_v2_gene9829
Phvul.007G015300	8	No	AT3G59040	Cucsa.058660	gene28789-v1.0-hybrid	Glyma.10G285200;Glyma.20G103800	MDP0000269028	Medtr1g114300	Prupe.3G180100	Tp57577_TGAC_v2_gene4069
Phvul.L001660	8	No	AT5G28910;AT5G28960	Cucsa.178390	gene16674-v1.0-hybrid	Glyma.10G165600;Glyma.20G223600	MDP0000267819;MDP0000286856	Medtr1g080320	Prupe.6G350700	Tp57577_TGAC_v2_gene22327
Phvul.004G041700	8	No	AT5G38970;AT3G30180	Cucsa.238560;Cucsa.268970	gene04238-v1.0-hybrid	Glyma.19G033900;Glyma.13G052900	MDP0000286141	Medtr6g015910;Medtr3g007320	Prupe.3G250000	Tp57577_TGAC_v2_gene15944
Phvul.001G179200	8	No	AT3G46100	Cucsa.124750	gene15266-v1.0-hybrid	Glyma.03G183400	MDP0000270825	Medtr7g101940	Prupe.6G232000	Tp57577_TGAC_v2_gene32806
Phvul.011G047900	8	No	AT4G34350	Cucsa.220370	gene19681-v1.0-hybrid	Glyma.12G046000;Glyma.11G120900	MDP0000029783;MDP0000762895	Medtr4g069070;Medtr4g069030	Prupe.8G105800	Tp57577_TGAC_v2_gene28053
Phvul.009G067100	8	No	AT5G47820	Cucsa.352440	gene09143-v1.0-hybrid	Glyma.04G041300;Glyma.06G042400	MDP0000231512;MDP0000209620	Medtr3g102170	Prupe.1G431500	Tp57577_TGAC_v2_gene28760
Phvul.008G231100	8	No	AT3G14900	Cucsa.057620	gene27264-v1.0-hybrid	Glyma.14G066300	MDP0000264409	Medtr5g080700	Prupe.4G164700	Tp57577_TGAC_v2_gene25839
Phvul.009G162100	8	No	AT5G50920	Cucsa.213720;Cucsa.156930	gene06436-v1.0-hybrid	Glyma.06G165200;Glyma.04G200400	MDP0000255806;MDP0000386667	Medtr3g498725	Prupe.5G143300	Tp57577_TGAC_v2_gene21580
Phvul.003G245700	8	No	AT4G37080	Cucsa.102320	gene24069-v1.0-hybrid	Glyma.17G176400;Glyma.05G090400	MDP0000197805;MDP0000952010	Medtr8g079840	Prupe.7G136300	Tp57577_TGAC_v2_gene19022
Phvul.001G087700	8	No	AT5G41120;AT5G41130;AT3G26840	Cucsa.300740	gene28228-v1.0-hybrid;gene14161-v1.0-hybrid;gene01370-v1.0-hybrid	Glyma.16G051200;Glyma.19G099400	MDP0000147906;MDP0000156411;MDP0000157686	Medtr7g083200	Prupe.3G311200	Tp57577_TGAC_v2_gene21116
Phvul.009G135200	8	No	AT1G77220	Cucsa.077040	gene32691-v1.0-hybrid	Glyma.06G123100	MDP0000133102;MDP0000133100	Medtr3g090180	Prupe.8G020400	Tp57577_TGAC_v2_gene18778
Phvul.008G035600	8	No	AT5G15450	Cucsa.008890	gene04337-v1.0-hybrid	Glyma.08G242100;Glyma.18G264400	MDP0000168167;MDP0000264662	Medtr7g012820	Prupe.3G258500	Tp57577_TGAC_v2_gene33426
Phvul.006G131100	8	No	AT1G08490	Cucsa.086720	gene00427-v1.0-hybrid	Glyma.15G127400;Glyma.09G021000	MDP0000136662	Medtr3g083980	Prupe.1G566600	Tp57577_TGAC_v2_gene8526
Phvul.011G160500	8	No	AT1G73170	Cucsa.122710	gene27174-v1.0-hybrid	Glyma.06G232100	MDP0000258630	Medtr8g463650	Prupe.4G171000	Tp57577_TGAC_v2_gene6790
Phvul.003G136300	8	No	AT4G29750	Cucsa.155310	gene12651-v1.0-hybrid	Glyma.17G054400	MDP0000141217;MDP0000242357	Medtr4g126140	Prupe.7G208300	Tp57577_TGAC_v2_gene9458
Phvul.011G201400	8	No	AT5G06970	Cucsa.307810	gene14192-v1.0-hybrid	Glyma.13G192900;Glyma.15G230600	MDP0000293965;MDP0000312088	Medtr8g040190	Prupe.2G042100	Tp57577_TGAC_v2_gene8523
Phvul.006G029100	8	No	AT2G13360	Cucsa.055380;Cucsa.123960	gene14852-v1.0-hybrid	Glyma.18G116900;Glyma.08G302600	MDP0000832369;MDP0000508187	Medtr3g053890	Prupe.4G258800	Tp57577_TGAC_v2_gene8487
Phvul.L002157	8	No	AT3G45850	Cucsa.213570	gene14021-v1.0-hybrid	Glyma.15G043400;Glyma.13G330600	MDP0000859326;MDP0000140914	Medtr2g096010	Prupe.6G088500	Tp57577_TGAC_v2_gene11605
Phvul.002G213200	8	No	AT4G33630	Cucsa.218250	gene27423-v1.0-hybrid	Glyma.08G067700;Glyma.07G182200	MDP0000217973	Medtr4g093590	Prupe.8G070300	Tp57577_TGAC_v2_gene2889
Phvul.008G098100	8	No	AT5G05580;AT3G11170	Cucsa.368480	gene13454-v1.0-hybrid	Glyma.18G202600;Glyma.07G151300	MDP0000233356;MDP0000156530	Medtr7g068780	Prupe.6G278800	Tp57577_TGAC_v2_gene13349
Phvul.010G076200	8	No	AT5G05580;AT3G11170	Cucsa.368480	gene13454-v1.0-hybrid	Glyma.01G120400;Glyma.03G056700	MDP0000233356;MDP0000156530	Medtr4g015630	Prupe.6G278800	Tp57577_TGAC_v2_gene13349
Phvul.003G156600	8	No	AT4G30950	Cucsa.351050	gene10071-v1.0-hybrid	Glyma.02G203300	MDP0000029382	Medtr4g130980	Prupe.7G261900	Tp57577_TGAC_v2_gene39260
Phvul.007G201800	8	No	AT5G26820	Cucsa.090580	gene31598-v1.0-hybrid	Glyma.10G146600	MDP0000294274;MDP0000150969	Medtr1g084140	Prupe.6G312300	Tp57577_TGAC_v2_gene2638
Phvul.003G274000	8	No	AT1G32080	Cucsa.149780	gene13675-v1.0-hybrid	Glyma.16G095100	MDP0000123604	Medtr8g070830	Prupe.5G024500	Tp57577_TGAC_v2_gene6179
Phvul.007G140600	8	No	AT5G58330	Cucsa.308780	gene23557-v1.0-hybrid	Glyma.10G197700	MDP0000272403;MDP0000302082;MDP0000278198	Medtr1g090730	Prupe.2G091600	Tp57577_TGAC_v2_gene37770
Phvul.007G019300	8	No	AT1G68010	Cucsa.370490	gene02041-v1.0-hybrid	Glyma.10G281400;Glyma.20G107800	MDP0000172852	Medtr1g112510	Prupe.7G264000;Prupe.8G166000	Tp57577_TGAC_v2_gene36351
Phvul.010G049401	8	No	AT3G48110	Cucsa.121010	gene04883-v1.0-hybrid	Glyma.03G110500	MDP0000297622	Medtr8g006955	Prupe.2G132400	Tp57577_TGAC_v2_gene33119
Phvul.011G173500	8	No	AT1G78540;AT1G17040	Cucsa.058070	gene27137-v1.0-hybrid	Glyma.15G211900	MDP0000256917	Medtr8g461480	Prupe.4G154100	Tp57577_TGAC_v2_gene16474
Phvul.008G010100	8	No	AT3G58140	Cucsa.048740	gene19990-v1.0-hybrid	Glyma.18G291800;Glyma.02G091300	MDP0000235070	Medtr7g083030	Prupe.4G115500	Tp57577_TGAC_v2_gene28546
Phvul.008G154100	8	No	AT5G03900	Cucsa.241150	gene30298-v1.0-hybrid	Glyma.01G077300;Glyma.U023700	MDP0000243546;MDP0000231692	Medtr7g030010;Medtr7g038740	Prupe.7G109900	Tp57577_TGAC_v2_gene39122
Phvul.002G275600	8	No	AT5G08740	Cucsa.353760	gene32260-v1.0-hybrid	Glyma.05G195400	MDP0000250583	Medtr8g094730	Prupe.5G076700	Tp57577_TGAC_v2_gene37385
Phvul.009G243500	8	No	AT4G20130	Cucsa.134610	gene19947-v1.0-hybrid	Glyma.15G156500;Glyma.09G049800	MDP0000260838	Medtr2g035660	Prupe.4G119100	Tp57577_TGAC_v2_gene26579
Phvul.009G027200	8	No	AT1G22060	Cucsa.034660	gene31307-v1.0-hybrid	Glyma.04G107100	MDP0000151078;MDP0000191681	Medtr3g073620	Prupe.1G510000	Tp57577_TGAC_v2_gene28951
Phvul.009G127100	8	No	AT1G69740	Cucsa.088610	gene11195-v1.0-hybrid	Glyma.04G247700	MDP0000933051;MDP0000189485	Medtr3g088610	Prupe.1G494300	Tp57577_TGAC_v2_gene16047
Phvul.005G083700	8	No	AT5G54190;AT4G27440	Cucsa.123300	gene31278-v1.0-hybrid	Glyma.12G222200	MDP0000171795;MDP0000831656	Medtr2g079710	Prupe.4G185700	Tp57577_TGAC_v2_gene38997
Phvul.005G178800	8	No	AT1G80030	Cucsa.096000	gene15724-v1.0-hybrid	Glyma.15G006900	MDP0000307975	Medtr2g104030	Prupe.3G088900	Tp57577_TGAC_v2_gene37168
Phvul.001G059500	8	No	AT5G10690	Cucsa.311040	gene08730-v1.0-hybrid	Glyma.14G134800	MDP0000284531	Medtr1g009650	Prupe.1G459800	Tp57577_TGAC_v2_gene12085
Phvul.008G272400	8	No	AT5G55220	Cucsa.042740	gene03480-v1.0-hybrid	Glyma.02G294900;Glyma.14G018700	MDP0000286595	Medtr5g093830	Prupe.4G223000	Tp57577_TGAC_v2_gene35353
Phvul.001G095800	8	No	AT5G14220	Cucsa.135960	gene25920-v1.0-hybrid	Glyma.19G087600	MDP0000173666;MDP0000231632;MDP0000231634	Medtr7g031310	Prupe.3G303000	Tp57577_TGAC_v2_gene38344
Phvul.002G272100	8	No	AT1G53570	Cucsa.100890	gene17648-v1.0-hybrid	Glyma.05G191700;Glyma.08G156900	MDP0000132521;MDP0000311835	Medtr8g093730	Prupe.4G270800	Tp57577_TGAC_v2_gene37370
Phvul.002G133100	8	No	AT1G32060	Cucsa.149770	gene13677-v1.0-hybrid	Glyma.01G010200;Glyma.09G210900	MDP0000148186;MDP0000322896	Medtr5g027530	Prupe.5G024600	Tp57577_TGAC_v2_gene9091
Phvul.005G051800	8	No	AT3G14420;AT3G14415	Cucsa.047810	gene02361-v1.0-hybrid	Glyma.15G250800;Glyma.08G175800	MDP0000265684;MDP0000706975	Medtr2g070420	Prupe.4G148200	Tp57577_TGAC_v2_gene29765
Phvul.001G223800	8	No	AT1G09340	Cucsa.353920	gene00242-v1.0-hybrid	Glyma.03G230000;Glyma.19G227700	MDP0000838506;MDP0000320341	Medtr7g111860	Prupe.6G309500	Tp57577_TGAC_v2_gene1672
Phvul.002G244600	8	No	AT5G46400	Cucsa.212530	gene24888-v1.0-hybrid	Glyma.08G122000	MDP0000152094;MDP0000278668;MDP0000204875	Medtr8g088050	Prupe.4G074100	Tp57577_TGAC_v2_gene6746
Phvul.L001972	8	No	AT4G17740	Cucsa.383050	gene28308-v1.0-hybrid	Glyma.20G199000	MDP0000251269;MDP0000219700	Medtr1g073130	Prupe.1G052500	Tp57577_TGAC_v2_gene18554
Phvul.005G073100	8	No	AT5G53860	Cucsa.123080	gene17099-v1.0-hybrid	Glyma.13G275900;Glyma.12G225400	MDP0000180735;MDP0000233123	Medtr2g079060	Prupe.4G179900	Tp57577_TGAC_v2_gene7949
Phvul.010G081700	8	No	AT2G45270	Cucsa.257530	gene03905-v1.0-hybrid	Glyma.03G027900	MDP0000952113	Medtr4g024920	Prupe.2G143300	Tp57577_TGAC_v2_gene7589
Phvul.006G178400	8	No	AT4G18480;AT5G45930	Cucsa.046750	gene29804-v1.0-hybrid	Glyma.15G080200;Glyma.13G232500	MDP0000639265;MDP0000639820	Medtr2g015390	Prupe.4G057500	Tp57577_TGAC_v2_gene11795
Phvul.010G118300	8	No	AT1G01140	Cucsa.259620	gene18646-v1.0-hybrid	Glyma.16G020200;Glyma.07G051000	MDP0000216765;MDP0000300274	Medtr8g024590;Medtr8g024600	Prupe.2G195900	Tp57577_TGAC_v2_gene25286
Phvul.010G161300	8	No	AT1G15980	Cucsa.105910	gene15840-v1.0-hybrid	Glyma.07G023000;Glyma.08G218800	MDP0000821000	Medtr4g007080	Prupe.3G098200	Tp57577_TGAC_v2_gene23084
Phvul.008G112000	8	No	AT3G54050	Cucsa.066930	gene18764-v1.0-hybrid	Glyma.18G193600;Glyma.07G142700	MDP0000273014	Medtr7g066120	Prupe.6G267900	Tp57577_TGAC_v2_gene34873
Phvul.006G168100	8	No	AT2G34640	Cucsa.048000	gene30396-v1.0-hybrid	Glyma.13G221300	MDP0000181036;MDP0000177037	Medtr2g018740	Prupe.4G086000	Tp57577_TGAC_v2_gene26225
Phvul.001G168100	8	No	AT2G20240;AT4G28760	Cucsa.078760	gene08396-v1.0-hybrid	Glyma.03G169700;Glyma.19G170900	MDP0000206559;MDP0000937433	Medtr7g099410	Prupe.8G209800	Tp57577_TGAC_v2_gene7555
Phvul.011G071400	8	No	AT3G45640	Cucsa.213350	gene25390-v1.0-hybrid	Glyma.U021800;Glyma.12G073000	MDP0000199036;MDP0000237742;MDP0000321850	Medtr4g061130	Prupe.6G091700	Tp57577_TGAC_v2_gene2992
Phvul.011G029800	8	No	AT5G23120	Cucsa.128310	gene00815-v1.0-hybrid	Glyma.12G026900	MDP0000826603;MDP0000287993	Medtr4g075040	Prupe.1G347100	Tp57577_TGAC_v2_gene32343
Phvul.004G017000	8	No	AT3G01480	Cucsa.339640	gene28396-v1.0-hybrid	Glyma.13G169500;Glyma.19G009700	MDP0000291805;MDP0000320052	Medtr6g007607	Prupe.3G283500	Tp57577_TGAC_v2_gene2322
Phvul.006G128100	8	No	AT1G30520	Cucsa.048280	gene28880-v1.0-hybrid	Glyma.15G130500;Glyma.09G024500	MDP0000763968	Medtr2g030240	Prupe.4G090600	Tp57577_TGAC_v2_gene26348
Phvul.002G287600	8	No	AT1G12800	Cucsa.302910	gene32437-v1.0-hybrid	Glyma.05G205700;Glyma.08G012600	MDP0000280075	Medtr8g097290	Prupe.5G095700	Tp57577_TGAC_v2_gene12738
Phvul.007G009700	8	No	AT1G15730;AT1G80480	Cucsa.096100	gene15977-v1.0-hybrid	Glyma.10G291200;Glyma.20G240400	MDP0000303782	Medtr1g115505	Prupe.3G092800	Tp57577_TGAC_v2_gene14007
Phvul.008G269600	8	No	AT4G26850	Cucsa.151220	gene03433-v1.0-hybrid;gene19127-v1.0-hybrid;gene03740-v1.0-hybrid	Glyma.02G292800;Glyma.14G021800	MDP0000288088;MDP0000172222	Medtr5g093390	Prupe.4G220800	Tp57577_TGAC_v2_gene1153
Phvul.008G113800	8	No	AT5G02010	Cucsa.066670	gene18730-v1.0-hybrid	Glyma.07G139500	MDP0000922741;MDP0000153185	Medtr7g065220	Prupe.6G264800	Tp57577_TGAC_v2_gene34929
Phvul.008G289900	8	No	AT1G03475	Cucsa.180160	gene22725-v1.0-hybrid	Glyma.14G003200	MDP0000319909;MDP0000231418;MDP0000210840	Medtr5g098800	Prupe.3G183400	Tp57577_TGAC_v2_gene35901
Phvul.003G081300	8	No	AT4G04350	Cucsa.044980	gene19491-v1.0-hybrid	Glyma.07G263100	MDP0000182015	Medtr4g132500	Prupe.4G016400	Tp57577_TGAC_v2_gene36994
Phvul.001G205600	8	No	AT1G02910	Cucsa.097240	gene10567-v1.0-hybrid	Glyma.03G212900;Glyma.19G209800	MDP0000204383;MDP0000892408	Medtr7g108590	Prupe.8G257900	Tp57577_TGAC_v2_gene9618
Phvul.006G034100	8	No	AT3G58790	Cucsa.139610	gene24493-v1.0-hybrid	Glyma.18G105900;Glyma.08G309900	MDP0000179747;MDP0000685698	Medtr3g452360	Prupe.3G170700	Tp57577_TGAC_v2_gene16778
Phvul.006G077500	8	No	AT1G06900	Cucsa.389230	gene28116-v1.0-hybrid	Glyma.18G053700;Glyma.11G160300	MDP0000228493;MDP0000138501	Medtr3g466820	Prupe.6G041800	Tp57577_TGAC_v2_gene27384
Phvul.009G029400	8	No	AT1G78070	Cucsa.062930;Cucsa.154530	gene22110-v1.0-hybrid	Glyma.04G104200	MDP0000237936;MDP0000130824;MDP0000287433	Medtr3g074070	Prupe.1G513500	Tp57577_TGAC_v2_gene35209
Phvul.008G185600	8	No	AT2G40690	Cucsa.143860	gene21361-v1.0-hybrid	Glyma.02G218700	MDP0000199921	Medtr5g067640	Prupe.2G264600	Tp57577_TGAC_v2_gene27028
Phvul.001G224700	8	No	AT1G56500	Cucsa.050780	gene00141-v1.0-hybrid	Glyma.19G228100	MDP0000149371	Medtr7g112140	Prupe.6G311900	Tp57577_TGAC_v2_gene1667
Phvul.002G267900	8	No	AT2G21790	Cucsa.101340	gene17864-v1.0-hybrid	Glyma.05G186900	MDP0000260116;MDP0000014856	Medtr3g009480;Medtr8g092510	Prupe.6G159900	Tp57577_TGAC_v2_gene2199
Phvul.005G085900	8	No	AT5G54280	Cucsa.341590	gene24994-v1.0-hybrid	Glyma.13G281900;Glyma.12G219400	MDP0000294017;MDP0000154513	Medtr2g081070	Prupe.4G190400	Tp57577_TGAC_v2_gene32864
Phvul.011G155300	8	No	AT5G54280	Cucsa.341590	gene24994-v1.0-hybrid	Glyma.12G147000;Glyma.06G254500	MDP0000294017;MDP0000154513	Medtr8g464480	Prupe.4G190400	Tp57577_TGAC_v2_gene34591
Phvul.001G240200	8	No	AT3G55800	Cucsa.164600	gene29967-v1.0-hybrid;gene20910-v1.0-hybrid	Glyma.18G030400;Glyma.11G226900	MDP0000244771;MDP0000138073	Medtr3g070100	Prupe.4G136700	Tp57577_TGAC_v2_gene29802
Phvul.006G102800	8	No	AT3G04650	Cucsa.133110	gene06781-v1.0-hybrid	Glyma.19G245900	MDP0000195207	Medtr7g115310	Prupe.6G345400	Tp57577_TGAC_v2_gene6919
Phvul.009G116200	8	No	AT4G35250	Cucsa.119260	gene17083-v1.0-hybrid	Glyma.04G001500	MDP0000165172;MDP0000119402	Medtr3g118430	Prupe.8G176300	Tp57577_TGAC_v2_gene38515
Phvul.001G213000	8	No	AT2G47390	Cucsa.205040	gene02281-v1.0-hybrid	Glyma.03G219500;Glyma.19G216400	MDP0000239617;MDP0000320894;MDP0000123024	Medtr7g109530	Prupe.8G266800	Tp57577_TGAC_v2_gene4133
Phvul.002G108000	8	No	AT5G66190	Cucsa.322640	gene14604-v1.0-hybrid	Glyma.11G077600	MDP0000811918;MDP0000198078	Medtr5g022300	Prupe.7G169200	Tp57577_TGAC_v2_gene14414
Phvul.006G108200	8	No	AT1G08550	Cucsa.277630	gene16740-v1.0-hybrid	Glyma.19G251000;Glyma.03G253500	MDP0000774054;MDP0000191929;MDP0000908338	Medtr7g116630	Prupe.6G356100	Tp57577_TGAC_v2_gene4727
Phvul.005G065500	8	No	AT3G14930	Cucsa.273760	gene27259-v1.0-hybrid	Glyma.12G229700;Glyma.13G269900	MDP0000185869;MDP0000156847	Medtr2g076340	Prupe.4G165200	Tp57577_TGAC_v2_gene13952
Phvul.011G087900	8	No	AT2G27920	Cucsa.200100	gene14394-v1.0-hybrid	Glyma.11G191200;Glyma.12G083100	MDP0000247270	Medtr4g056520	Prupe.6G114600	Tp57577_TGAC_v2_gene35041
Phvul.006G180500	8	No	AT1G28530	Cucsa.046610	gene29780-v1.0-hybrid	Glyma.10G069100;Glyma.11G211700	MDP0000729319	Medtr2g014890	Prupe.4G054700	Tp57577_TGAC_v2_gene11703
Phvul.005G125766	8	No	AT2G27680	Cucsa.385210	gene23512-v1.0-hybrid	Glyma.12G183100;Glyma.13G318000	MDP0000227333	Medtr2g085125	Prupe.6G124700	Tp57577_TGAC_v2_gene23777
Phvul.002G232300	8	No	AT5G46110	Cucsa.046490	gene29759-v1.0-hybrid	Glyma.07G201300;Glyma.13G175100	MDP0000144687	Medtr4g088350	Prupe.4G052700	Tp57577_TGAC_v2_gene19915
Phvul.001G248800	8	No	AT2G40490	Cucsa.144120	gene21318-v1.0-hybrid	Glyma.11G235400;Glyma.18G021500	MDP0000364293;MDP0000269628;MDP0000270629	Medtr3g072330	Prupe.2G261500	Tp57577_TGAC_v2_gene31621
Phvul.004G105900	8	No	AT5G62650	Cucsa.192940	gene13174-v1.0-hybrid	Glyma.09G129300	MDP0000294525;MDP0000777828;MDP0000261525	Medtr6g053110	Prupe.2G302400	Tp57577_TGAC_v2_gene9177
Phvul.001G203900	8	No	AT3G62910	Cucsa.025290	gene24931-v1.0-hybrid	Glyma.19G208000;Glyma.03G210800	MDP0000179618;MDP0000321192	Medtr7g108300	Prupe.8G255000	Tp57577_TGAC_v2_gene9284
Phvul.008G096500	8	No	AT3G51820	Cucsa.067310	gene13467-v1.0-hybrid	Glyma.07G152300;Glyma.18G203400	MDP0000163757;MDP0000269497	Medtr7g069210	Prupe.6G280100	Tp57577_TGAC_v2_gene35446
Phvul.004G152000	8	No	AT1G18040;AT1G73690	Cucsa.111370	gene09428-v1.0-hybrid	Glyma.09G178500	MDP0000128357;MDP0000204619;MDP0000194047;MDP0000276729	Medtr6g080470	Prupe.5G227900	Tp57577_TGAC_v2_gene6102;Tp57577_TGAC_v2_gene22790
Phvul.006G149700	8	No	AT4G04640	Cucsa.085810;Cucsa.045230	gene19623-v1.0-hybrid	Glyma.15G107900;Glyma.13G204800	MDP0000385730	Medtr3g052270	Prupe.4G020800	Tp57577_TGAC_v2_gene9936
Phvul.011G065100	8	No	AT2G28800	Cucsa.213790	gene14134-v1.0-hybrid	Glyma.12G064100;Glyma.11G140600	MDP0000305853	Medtr4g063705	Prupe.6G080200	Tp57577_TGAC_v2_gene14475
Phvul.007G172100	8	No	AT3G63140	Cucsa.137370	gene27813-v1.0-hybrid	Glyma.02G147300;Glyma.10G026600	MDP0000193729	Medtr1g072260	Prupe.8G241000	Tp57577_TGAC_v2_gene9131
Phvul.003G250500	8	No	AT4G36870;AT2G23760	Cucsa.366600	gene29414-v1.0-hybrid	Glyma.16G142800	MDP0000130825	Medtr8g078480	Prupe.7G146900	Tp57577_TGAC_v2_gene29852
Phvul.002G283000	8	No	AT3G48830;AT5G23690	Cucsa.157000	gene06447-v1.0-hybrid	Glyma.08G009000;Glyma.05G201500	MDP0000146062;MDP0000158575	Medtr8g099900	Prupe.5G144300	Tp57577_TGAC_v2_gene12979
Phvul.008G092900	8	No	AT2G38330	Cucsa.130190	gene13782-v1.0-hybrid	Glyma.07G156100	MDP0000756709;MDP0000880313;MDP0000144086	Medtr7g070210	Prupe.6G284300	Tp57577_TGAC_v2_gene6650
Phvul.011G061600	8	No	AT3G46780	Cucsa.138920	gene30214-v1.0-hybrid	Glyma.12G059600;Glyma.11G135900	MDP0000846265;MDP0000880187	Medtr4g064750	Prupe.6G070200	Tp57577_TGAC_v2_gene23627
Phvul.001G119300	8	No	AT2G40950	Cucsa.337510	gene03633-v1.0-hybrid	Glyma.19G126800;Glyma.03G123200	MDP0000180785;MDP0000138811;MDP0000299504;MDP0000270677	Medtr7g088890	Prupe.2G020400	Tp57577_TGAC_v2_gene22687
Phvul.010G046700	8	No	AT2G44760	Cucsa.259970	gene04871-v1.0-hybrid	Glyma.06G240000;Glyma.12G152700	MDP0000138109	Medtr8g007155	Prupe.2G133500	Tp57577_TGAC_v2_gene32142
Phvul.002G263600	8	No	AT4G39620	Cucsa.104740	gene22444-v1.0-hybrid	Glyma.08G140300;Glyma.05G182700	MDP0000317288	Medtr8g091670	Prupe.4G236100	Tp57577_TGAC_v2_gene2171
Phvul.007G274000	8	No	AT1G04420	Cucsa.112310	gene11469-v1.0-hybrid	Glyma.02G005200	MDP0000548925	Medtr1g042730	Prupe.1G040000;Prupe.1G039700	Tp57577_TGAC_v2_gene25174
Phvul.003G052100	8	No	AT1G60230	Cucsa.191670	gene00652-v1.0-hybrid	Glyma.08G287600	MDP0000423705	Medtr8g064490	Prupe.1G254200	Tp57577_TGAC_v2_gene32115
Phvul.004G163700	8	No	AT5G19540	Cucsa.264780	gene30888-v1.0-hybrid	Glyma.07G085900;Glyma.09G191000	MDP0000124016;MDP0000140282	Medtr6g088460	Prupe.7G231800	Tp57577_TGAC_v2_gene18453
Phvul.002G273200	8	No	AT4G33470	Cucsa.100840	gene16203-v1.0-hybrid	Glyma.05G192600	MDP0000271679	Medtr8g093800	Prupe.4G272300	Tp57577_TGAC_v2_gene37345
Phvul.006G149680	8	No	AT1G11720	Cucsa.085800	gene19625-v1.0-hybrid	Glyma.13G204700;Glyma.15G108000	MDP0000252413;MDP0000191201;MDP0000151462	Medtr2g023320	Prupe.4G020100	Tp57577_TGAC_v2_gene9945
Phvul.007G020500	8	No	AT1G75010	Cucsa.377370	gene00907-v1.0-hybrid	Glyma.10G280500	MDP0000234124;MDP0000729803	Medtr1g112280	Prupe.1G340900	Tp57577_TGAC_v2_gene2437
Phvul.001G123900	8	No	AT5G04140	Cucsa.337800	gene21578-v1.0-hybrid	Glyma.03G128300	MDP0000049035	Medtr7g089970	Prupe.7G039100	Tp57577_TGAC_v2_gene30627
Phvul.010G045500	8	No	AT1G02150	Cucsa.257280	gene05311-v1.0-hybrid	Glyma.07G119200;Glyma.03G108100	MDP0000227277;MDP0000180730;MDP0000246737	Medtr8g007375	Prupe.2G121900	Tp57577_TGAC_v2_gene32158;Tp57577_TGAC_v2_gene32144
Phvul.002G304800	8	No	AT5G56750	Cucsa.397200	gene11409-v1.0-hybrid	Glyma.05G222800	MDP0000125748;MDP0000155718	Medtr8g101710	Prupe.7G213100	Tp57577_TGAC_v2_gene25487
Phvul.010G120500	8	No	AT3G61960	Cucsa.349810	gene18600-v1.0-hybrid	Glyma.07G048400;Glyma.16G017300	MDP0000289008;MDP0000163493	Medtr8g024100	Prupe.2G200500	Tp57577_TGAC_v2_gene30271
Phvul.006G073300	8	No	AT2G30200	Cucsa.151850	gene28189-v1.0-hybrid	Glyma.18G057700;Glyma.11G164500	MDP0000191609;MDP0000085893;MDP0000085889	Medtr3g031380	Prupe.6G048900	Tp57577_TGAC_v2_gene35611
Phvul.003G159600	8	No	AT2G26900	Cucsa.082190	gene30950-v1.0-hybrid	Glyma.05G011700;Glyma.17G119900	MDP0000142739	Medtr4g113090	Prupe.7G235600	Tp57577_TGAC_v2_gene26797
Phvul.006G013400	8	No	AT5G35690	Cucsa.139760	gene01135-v1.0-hybrid	Glyma.20G058500	MDP0000227554	Medtr3g082840	Prupe.3G206900	Tp57577_TGAC_v2_gene7490
Phvul.007G021800	8	No	AT5G08415	Cucsa.281050	gene00769-v1.0-hybrid	Glyma.20G110200	MDP0000284215;MDP0000257866;MDP0000189570	Medtr1g050432	Prupe.1G352000	Tp57577_TGAC_v2_gene10634
Phvul.003G184300	8	No	AT1G74210	Cucsa.113260	gene26095-v1.0-hybrid	Glyma.05G020500;Glyma.17G078900	MDP0000321216;MDP0000144757	Medtr4g109600	Prupe.5G205800	Tp57577_TGAC_v2_gene2011
Phvul.007G180100	8	No	AT1G09010	Cucsa.182080	gene22540-v1.0-hybrid	Glyma.10G154400;Glyma.20G233900	MDP0000026514	Medtr1g082890	Prupe.6G325400;Prupe.6G325300	Tp57577_TGAC_v2_gene6044
Phvul.010G157100	8	No	AT1G52510	Cucsa.105550	gene15999-v1.0-hybrid	Glyma.07G028900;Glyma.08G213900	MDP0000251957	Medtr4g010000	Prupe.3G090600	Tp57577_TGAC_v2_gene38661
Phvul.010G111600	8	No	AT2G46380;AT3G61670	Cucsa.259030	gene18905-v1.0-hybrid	Glyma.07G057700;Glyma.16G026700	MDP0000587160;MDP0000733017;MDP0000256303	Medtr0024s0020	Prupe.2G184400	Tp57577_TGAC_v2_gene7663
Phvul.010G093600	8	No	AT2G45770	Cucsa.258140	gene19123-v1.0-hybrid	Glyma.03G015600;Glyma.07G075900	MDP0000145763	Medtr8g032340	Prupe.2G158000;Prupe.2G157700	Tp57577_TGAC_v2_gene9825
Phvul.011G018700	8	No	AT4G27600	Cucsa.314020	gene12558-v1.0-hybrid	Glyma.12G016500;Glyma.11G108900	MDP0000928674	Medtr4g078150	Prupe.2G328500	Tp57577_TGAC_v2_gene28026
Phvul.007G180900	8	No	AT1G08980	Cucsa.182140;Cucsa.182150	gene22572-v1.0-hybrid	Glyma.20G232900;Glyma.10G155400	MDP0000212087;MDP0000205699;MDP0000302761	Medtr1g082750	Prupe.6G327700	Tp57577_TGAC_v2_gene6073
Phvul.007G096800	8	No	AT3G10350	Cucsa.308500	gene23188-v1.0-hybrid	Glyma.10G209300;Glyma.20G181300	MDP0000259922	Medtr1g094680	Prupe.2G211000	Tp57577_TGAC_v2_gene1911
Phvul.005G173200	8	No	AT1G80380	Cucsa.004500	gene05994-v1.0-hybrid	Glyma.15G012500;Glyma.13G361400	MDP0000142597	Medtr2g102510	Prupe.3G075100	Tp57577_TGAC_v2_gene37250
Phvul.003G255600	8	No	AT5G66470	Cucsa.106420	gene14721-v1.0-hybrid	Glyma.16G134900;Glyma.02G054500	MDP0000217516	Medtr8g077125	Prupe.7G157900	Tp57577_TGAC_v2_gene24106
Phvul.001G025000	8	No	AT3G16150	Cucsa.352540	gene00188-v1.0-hybrid	Glyma.14G086300;Glyma.17G238200	MDP0000169087;MDP0000263180	Medtr1g018760	Prupe.1G430400	Tp57577_TGAC_v2_gene3764
Phvul.008G234800	8	No	AT1G66430	Cucsa.012610	gene17944-v1.0-hybrid	Glyma.02G245800	MDP0000309723	Medtr5g079460	Prupe.3G160500	Tp57577_TGAC_v2_gene3488
Phvul.001G107100	8	No	AT5G17790	Cucsa.337020	gene26367-v1.0-hybrid	Glyma.03G007200;Glyma.19G118900	MDP0000269771;MDP0000131637;MDP0000224484;MDP0000688583	Medtr7g087047	Prupe.7G017200	Tp57577_TGAC_v2_gene7838
Phvul.002G310400	8	No	AT2G20020	Cucsa.116530	gene11878-v1.0-hybrid	Glyma.08G035200	MDP0000262073	Medtr8g102850	Prupe.7G223600	Tp57577_TGAC_v2_gene23497
Phvul.002G310700	8	No	AT1G67280	Cucsa.116500	gene11871-v1.0-hybrid	Glyma.08G035400;Glyma.05G228500	MDP0000309095;MDP0000203071	Medtr8g102980	Prupe.7G224600	Tp57577_TGAC_v2_gene23452
Phvul.009G154300	8	No	AT5G09230	Cucsa.228360	gene16117-v1.0-hybrid	Glyma.06G156000;Glyma.04G210000	MDP0000171535	Medtr3g096710	Prupe.4G275900	Tp57577_TGAC_v2_gene33548
Phvul.008G051700	8	No	AT5G36790;AT5G36700	Cucsa.356620	gene21533-v1.0-hybrid	Glyma.09G247900;Glyma.18G244900	MDP0000245346	Medtr7g080530	Prupe.6G364700	Tp57577_TGAC_v2_gene22754
Phvul.003G264400	8	No	AT5G66150	Cucsa.043720	gene14585-v1.0-hybrid	Glyma.02G046800;Glyma.16G126400	MDP0000250936;MDP0000139458;MDP0000267909	Medtr8g075330	Prupe.7G170500	Tp57577_TGAC_v2_gene19501
Phvul.009G079900	8	No	AT4G33110;AT4G33120	Cucsa.299620	gene15423-v1.0-hybrid	Glyma.04G054100	MDP0000828170	Medtr3g104740	Prupe.1G407700	Tp57577_TGAC_v2_gene3519
Phvul.011G127700	8	No	AT1G06410	Cucsa.195700	gene29717-v1.0-hybrid	Glyma.12G129800;Glyma.06G275600	MDP0000856196;MDP0000919905	Medtr4g080160	Prupe.3G113100	Tp57577_TGAC_v2_gene27680
Phvul.003G296200	8	No	AT3G52050	Cucsa.170000	gene25160-v1.0-hybrid	Glyma.02G137000;Glyma.07G208400	MDP0000253953;MDP0000317186;MDP0000245368	Medtr4g087250	Prupe.1G206500	Tp57577_TGAC_v2_gene23541
Phvul.007G147100	8	No	AT2G47590	Cucsa.205530	gene10611-v1.0-hybrid	Glyma.02G017500;Glyma.10G017900	MDP0000951745;MDP0000293898	Medtr1g088420	Prupe.8G262000	Tp57577_TGAC_v2_gene33985
Phvul.007G198700	8	No	AT3G05640;AT5G27930	Cucsa.090910	gene31538-v1.0-hybrid	Glyma.20G238100;Glyma.10G150100	MDP0000270117	Medtr1g083690	Prupe.6G317600	Tp57577_TGAC_v2_gene1631
Phvul.003G012000	8	No	AT2G19940	Cucsa.110060	gene31915-v1.0-hybrid	Glyma.07G179700;Glyma.20G009400	MDP0000128021	Medtr1g012540	Prupe.8G115600	Tp57577_TGAC_v2_gene14865;Tp57577_TGAC_v2_gene11154
Phvul.008G255300	8	No	AT1G51630;AT3G21190	Cucsa.359620	gene05673-v1.0-hybrid	Glyma.08G222300;Glyma.07G004200	MDP0000249299;MDP0000302776	Medtr4g008200	Prupe.3G018500	Tp57577_TGAC_v2_gene15702
Phvul.002G063100	8	No	AT5G47500	Cucsa.301820	gene08938-v1.0-hybrid	Glyma.01G209500;Glyma.11G032700	MDP0000474161	Medtr5g012600	Prupe.5G069600	Tp57577_TGAC_v2_gene25880
Phvul.009G116900	8	No	AT5G22800	Cucsa.119340	gene17187-v1.0-hybrid	Glyma.06G001100;Glyma.04G001600	MDP0000154056	Medtr3g118360	Prupe.8G174300	Tp57577_TGAC_v2_gene38581
Phvul.001G201400	8	No	AT4G03100	Cucsa.084720	gene27778-v1.0-hybrid;gene27780-v1.0-hybrid	Glyma.03G208300	MDP0000237668;MDP0000463624	Medtr7g107560	Prupe.8G251200;Prupe.8G251400	Tp57577_TGAC_v2_gene32299
Phvul.003G060300	8	No	AT1G23740	Cucsa.286040	gene00649-v1.0-hybrid	Glyma.08G286800;Glyma.18G138300	MDP0000142413;MDP0000269371;MDP0000239956	Medtr8g064610	Prupe.1G253500	Tp57577_TGAC_v2_gene11658
Phvul.010G151600	8	No	AT1G80410	Cucsa.004470	gene05984-v1.0-hybrid	Glyma.07G034300;Glyma.08G207800	MDP0000267283	Medtr4g011890	Prupe.3G074300	Tp57577_TGAC_v2_gene24164
Phvul.003G249800	8	No	AT3G50820;AT5G66570	Cucsa.101900	gene29402-v1.0-hybrid	Glyma.16G143600	MDP0000858039;MDP0000248920	Medtr8g078870	Prupe.7G145900	Tp57577_TGAC_v2_gene11252
Phvul.002G024000	8	No	AT3G50820;AT5G66570	Cucsa.101900	gene29402-v1.0-hybrid	Glyma.01G180800;Glyma.11G061300	MDP0000858039;MDP0000248920	Medtr8g078870	Prupe.7G145900	Tp57577_TGAC_v2_gene11252
Phvul.003G144200	8	No	AT2G18890	Cucsa.081170	gene16992-v1.0-hybrid	Glyma.17G062300;Glyma.13G097300	MDP0000261286;MDP0000156108	Medtr4g127840	Prupe.1G084300	Tp57577_TGAC_v2_gene5447
Phvul.011G177100	8	No	AT5G08280	Cucsa.192720	gene00804-v1.0-hybrid;gene00410-v1.0-hybrid	Glyma.12G021100;Glyma.11G094700	MDP0000178415;MDP0000144555	Medtr4g076600	Prupe.1G348400	Tp57577_TGAC_v2_gene11683
Phvul.001G137000	8	No	AT3G20860	Cucsa.357210	gene14420-v1.0-hybrid	Glyma.03G140100;Glyma.19G143000	MDP0000907447;MDP0000177248	Medtr7g092360	Prupe.7G068700	Tp57577_TGAC_v2_gene3887
Phvul.003G111801	8	No	AT1G13270	Cucsa.383430	gene03870-v1.0-hybrid	Glyma.02G099300	MDP0000182496;MDP0000180005;MDP0000124900;MDP0000128925;MDP0000136728	Medtr5g053940	Prupe.1G306000	Tp57577_TGAC_v2_gene25946
Phvul.008G139400	8	No	AT1G80770	Cucsa.257010	gene03088-v1.0-hybrid	Glyma.08G340000	MDP0000309396;MDP0000214906	Medtr7g450930	Prupe.2G114600	Tp57577_TGAC_v2_gene20612
Phvul.002G143200	8	No	AT4G37920	Cucsa.179440	gene05566-v1.0-hybrid	Glyma.01G019900;Glyma.09G202500	MDP0000130100;MDP0000130101	Medtr5g030900	Prupe.6G209500	Tp57577_TGAC_v2_gene37120
Phvul.010G113000	8	No	AT2G46420;AT3G61700	Cucsa.259160	gene19204-v1.0-hybrid	Glyma.16G025500	MDP0000172739	Medtr8g027760	Prupe.2G186600	Tp57577_TGAC_v2_gene15350
Phvul.006G021000	8	No	AT3G20320	Cucsa.099830	gene18565-v1.0-hybrid	Glyma.13G074600;Glyma.20G048400	MDP0000356050	Medtr3g040090	Prupe.1G198700	Tp57577_TGAC_v2_gene11324
Phvul.011G038600	8	No	AT2G21280	Cucsa.377970	gene01662-v1.0-hybrid	Glyma.12G036900;Glyma.11G110000	MDP0000330474	Medtr4g072040	Prupe.8G083600	Tp57577_TGAC_v2_gene28159
Phvul.009G142000	8	No	AT3G56330	Cucsa.144000	gene21331-v1.0-hybrid	Glyma.06G144200	MDP0000287176	Medtr3g094190	Prupe.2G262600	Tp57577_TGAC_v2_gene16111
Phvul.009G086500	8	No	AT4G31850	Cucsa.271450	gene15003-v1.0-hybrid	Glyma.06G061000	MDP0000281934	Medtr3g105900	Prupe.1G394600	Tp57577_TGAC_v2_gene1871
Phvul.008G104600	8	No	AT5G01500;AT3G51870	Cucsa.067220	gene18865-v1.0-hybrid	Glyma.07G149500	MDP0000321445;MDP0000295963	Medtr7g068340	Prupe.6G276700	Tp57577_TGAC_v2_gene8141
Phvul.007G149600	8	No	AT2G36990	Cucsa.124610	gene09615-v1.0-hybrid	Glyma.10G057300;Glyma.13G144000	MDP0000122421	Medtr1g063850	Prupe.6G234100	Tp57577_TGAC_v2_gene20194
Phvul.001G178600	8	No	AT2G36990	Cucsa.124610	gene09615-v1.0-hybrid	Glyma.03G182600;Glyma.19G183100	MDP0000122421	Medtr7g101840	Prupe.6G234100	Tp57577_TGAC_v2_gene9370
Phvul.002G043700	8	No	AT3G22760;AT3G22780;AT4G14770	Cucsa.254540	gene29973-v1.0-hybrid	Glyma.01G236300;Glyma.11G006900	MDP0000210939;MDP0000292449;MDP0000502367	Medtr5g006530	Prupe.1G019100	Tp57577_TGAC_v2_gene37873
Phvul.008G058100	8	No	AT2G46090	Cucsa.135750	gene19231-v1.0-hybrid	Glyma.18G238500;Glyma.09G254500	MDP0000269414;MDP0000273425	Medtr7g079020	Prupe.2G175700	Tp57577_TGAC_v2_gene35791
Phvul.003G026100	8	No	AT3G25690	Cucsa.283960	gene03885-v1.0-hybrid	Glyma.02G101100;Glyma.01G089300	MDP0000314476;MDP0000320356	Medtr5g053270	Prupe.1G304200	Tp57577_TGAC_v2_gene2702
Phvul.005G030300	8	No	AT1G56180	Cucsa.239830	gene18529-v1.0-hybrid	Glyma.15G261800	MDP0000206926;MDP0000155763	Medtr2g066060	Prupe.4G133700	Tp57577_TGAC_v2_gene33826
Phvul.009G051800	8	No	AT5G53020	Cucsa.032210	gene12896-v1.0-hybrid	Glyma.04G234800;Glyma.06G129700	MDP0000252210	Medtr3g091650	Prupe.2G309100	Tp57577_TGAC_v2_gene18747
Phvul.010G092700	8	No	AT3G61080	Cucsa.258000	gene18895-v1.0-hybrid	Glyma.03G017600	MDP0000172289	Medtr8g032700	Prupe.2G154600	Tp57577_TGAC_v2_gene17586
Phvul.002G333400	8	No	AT1G17850	Cucsa.338680	gene09285-v1.0-hybrid	Glyma.05G248900	MDP0000233150	Medtr3g006290	Prupe.5G242000	Tp57577_TGAC_v2_gene30054
Phvul.007G044600	8	No	AT1G49970	Cucsa.219200	gene25549-v1.0-hybrid	Glyma.10G257800;Glyma.20G133300	MDP0000595966;MDP0000239811	Medtr1g106550	Prupe.8G143200	Tp57577_TGAC_v2_gene27091
Phvul.007G263400	8	No	AT3G11945	Cucsa.242350	gene18012-v1.0-hybrid	Glyma.02G168000;Glyma.09G103500	MDP0000307091	Medtr1g054305	Prupe.7G086500	Tp57577_TGAC_v2_gene14492
Phvul.008G256500	8	No	AT1G07010	Cucsa.151840	gene28188-v1.0-hybrid	Glyma.02G231100	MDP0000244675;MDP0000941407	Medtr5g072900	Prupe.6G048800	Tp57577_TGAC_v2_gene29139
Phvul.003G180100	8	No	AT5G23060	Cucsa.113550	gene26181-v1.0-hybrid	Glyma.17G084300;Glyma.05G016000	MDP0000236317	Medtr4g112530	Prupe.5G213600	Tp57577_TGAC_v2_gene2782
Phvul.011G070300	8	No	AT3G45780	Cucsa.379620	gene13896-v1.0-hybrid	Glyma.12G074100	MDP0000144996;MDP0000221576	Medtr4g061610	Prupe.6G089800	Tp57577_TGAC_v2_gene2972
Phvul.001G181000	8	No	AT2G21170	Cucsa.169250	gene07388-v1.0-hybrid	Glyma.19G186000;Glyma.03G185800	MDP0000193489	Medtr7g103020	Prupe.8G160500	Tp57577_TGAC_v2_gene32799
Phvul.008G158130	8	No	AT3G23530;AT3G23510	Cucsa.383380	gene11546-v1.0-hybrid	Glyma.20G201400;Glyma.10G189400	MDP0000276878	Medtr1g073700	Prupe.1G045800	Tp57577_TGAC_v2_gene28852
Phvul.011G169600	8	No	AT1G16670	Cucsa.179800	gene10472-v1.0-hybrid	Glyma.15G211200;Glyma.08G235600	MDP0000200176;MDP0000263529	Medtr8g461260	Prupe.4G143900	Tp57577_TGAC_v2_gene16467
Phvul.005G055100	8	No	AT1G56000;AT1G55980	Cucsa.179810	gene10471-v1.0-hybrid	Glyma.08G173600	MDP0000235080	Medtr2g064620	Prupe.4G143800	Tp57577_TGAC_v2_gene10335
Phvul.007G098900	8	No	AT2G39140	Cucsa.137470	gene23467-v1.0-hybrid	Glyma.10G207800	MDP0000896804;MDP0000293614	Medtr1g094190	Prupe.2G208900	Tp57577_TGAC_v2_gene10288
Phvul.004G128200	8	No	AT4G10340	Cucsa.237870	gene31371-v1.0-hybrid	Glyma.09G154700;Glyma.16G205200	MDP0000233921;MDP0000943426	Medtr6g060175	Prupe.8G001200	Tp57577_TGAC_v2_gene20126
Phvul.008G250000	8	No	AT1G06950	Cucsa.151980	gene28150-v1.0-hybrid	Glyma.02G233700;Glyma.14G201500	MDP0000825978;MDP0000218903;MDP0000130679	Medtr5g074690	Prupe.6G045000	Tp57577_TGAC_v2_gene24942
Phvul.003G241200	8	No	AT3G49630;AT3G49620;AT3G50210	Cucsa.073210	gene23864-v1.0-hybrid	Glyma.17G169100	MDP0000197702	Medtr4g094900	Prupe.6G230800	Tp57577_TGAC_v2_gene14588
Phvul.010G002100	8	No	AT5G01530;AT3G08940	Cucsa.067110	gene18861-v1.0-hybrid	Glyma.03G060300;Glyma.01G115900	MDP0000757636;MDP0000492744	Medtr4g015570	Prupe.6G276200	Tp57577_TGAC_v2_gene13339
Phvul.003G217300	8	No	AT1G62750	Cucsa.302140	gene32259-v1.0-hybrid	Glyma.17G137600;Glyma.05G055500	MDP0000138993	Medtr4g101750	Prupe.5G076600	Tp57577_TGAC_v2_gene37631
Phvul.003G026200	8	No	AT1G26090	Cucsa.283950	gene03884-v1.0-hybrid	Glyma.02G101000	MDP0000782093	Medtr5g053280	Prupe.1G304300	Tp57577_TGAC_v2_gene22411
Phvul.001G107500	8	No	AT3G03630	Cucsa.337330	gene10184-v1.0-hybrid	Glyma.19G119200;Glyma.03G006700	MDP0000163674	Medtr7g087110	Prupe.7G018300	Tp57577_TGAC_v2_gene7845
Phvul.010G152800	8	No	AT1G52770;AT3G15570	Cucsa.004640	gene06023-v1.0-hybrid	Glyma.08G209000;Glyma.07G033200	MDP0000175481	Medtr4g011530	Prupe.3G077500	Tp57577_TGAC_v2_gene38634
Phvul.008G029300	8	No	AT5G15640	Cucsa.157740	gene04240-v1.0-hybrid	Glyma.18G271700;Glyma.08G249600	MDP0000221809;MDP0000152705;MDP0000559265;MDP0000661395	Medtr7g015870	Prupe.3G250600	Tp57577_TGAC_v2_gene27524
Phvul.007G238700	8	No	AT3G23980	Cucsa.383160	gene00530-v1.0-hybrid	Glyma.10G128300;Glyma.20G079600	MDP0000653973	Medtr1g046350	Prupe.1G054700	Tp57577_TGAC_v2_gene23641
Phvul.005G096600	8	No	AT1G06240	Cucsa.184960	gene17817-v1.0-hybrid	Glyma.12G209200	MDP0000133327;MDP0000243912	Medtr2g091140	Prupe.3G124300	Tp57577_TGAC_v2_gene11579
Phvul.008G259800	8	No	AT1G07160;AT2G30020	Cucsa.151630	gene07939-v1.0-hybrid	Glyma.14G195200;Glyma.02G228200	MDP0000189486;MDP0000157879	Medtr5g071550	Prupe.6G054500	Tp57577_TGAC_v2_gene5093
Phvul.010G112100	8	No	AT4G01050	Cucsa.259120	gene19213-v1.0-hybrid	Glyma.07G057200;Glyma.16G026200	MDP0000223447	Medtr8g027835	Prupe.2G185500	Tp57577_TGAC_v2_gene7664
Phvul.002G007300	8	No	AT2G35260	Cucsa.321750	gene10696-v1.0-hybrid	Glyma.11G043400	MDP0000314213	Medtr5g014430	Prupe.5G038500	Tp57577_TGAC_v2_gene7833
Phvul.011G004200	8	No	AT5G61670	Cucsa.129150	gene21066-v1.0-hybrid	Glyma.12G003500;Glyma.09G233300	MDP0000158020;MDP0000136536;MDP0000210561;MDP0000300938	Medtr4g035650	Prupe.2G270800	Tp57577_TGAC_v2_gene15132
Phvul.003G247200	8	No	AT5G66910;AT5G66900	Cucsa.102240;Cucsa.133510	gene24126-v1.0-hybrid;gene24127-v1.0-hybrid;gene24117-v1.0-hybrid;gene24123-v1.0-hybrid;gene24118-v1.0-hybrid;gene24119-v1.0-hybrid;gene24108-v1.0-hybrid;gene29372-v1.0-hybrid	Glyma.05G082200;Glyma.17G179200	MDP0000171644;MDP0000281804;MDP0000196734;MDP0000180482;MDP0000162375;MDP0000286425;MDP0000170026;MDP0000140430;MDP0000310094;MDP0000214225;MDP0000222790;MDP0000157225;MDP0000414786;MDP0000291035	Medtr8g079450;Medtr0391s0020;Medtr8g079400;Medtr8g079360	Prupe.7G139500;Prupe.7G139100;Prupe.7G139200;Prupe.7G138800;Prupe.7G138600;Prupe.7G138900;Prupe.7G139600;Prupe.7G138500;Prupe.7G139800;Prupe.7G139700;Prupe.7G138700	Tp57577_TGAC_v2_gene30323
Phvul.011G177250	8	No	AT3G12800	Cucsa.239800	gene18508-v1.0-hybrid	Glyma.15G213100;Glyma.08G237400	MDP0000184509	Medtr8g442750	Prupe.4G132600	Tp57577_TGAC_v2_gene9418
Phvul.008G130800	8	No	AT4G13050;AT3G25110	Cucsa.078140	gene17577-v1.0-hybrid	Glyma.08G349200;Glyma.18G167300	MDP0000912251;MDP0000200228;MDP0000943090	Medtr7g056233	Prupe.8G199400	Tp57577_TGAC_v2_gene6409
Phvul.001G248900	8	No	AT3G10970	Cucsa.144100	gene21315-v1.0-hybrid	Glyma.11G235500;Glyma.18G021400	MDP0000165731	Medtr3g072340	Prupe.2G261400	Tp57577_TGAC_v2_gene31620
Phvul.007G020900	8	No	AT2G02070	Cucsa.277240	gene00904-v1.0-hybrid	Glyma.20G109400;Glyma.10G280000	MDP0000136195;MDP0000126615;MDP0000158195	Medtr1g112270	Prupe.1G341000	Tp57577_TGAC_v2_gene2418
Phvul.009G149600	8	No	AT5G64580	Cucsa.100950	gene17893-v1.0-hybrid	Glyma.06G152500;Glyma.04G213800	MDP0000119090	Medtr3g096000	Prupe.2G008800	Tp57577_TGAC_v2_gene34653
Phvul.009G050800	8	No	AT4G27800	Cucsa.032290	gene12832-v1.0-hybrid	Glyma.06G130900;Glyma.04G233900	MDP0000174607	Medtr3g491830	Prupe.2G313700	Tp57577_TGAC_v2_gene33659
Phvul.008G289700	8	No	AT1G61520	Cucsa.355830	gene24271-v1.0-hybrid	Glyma.02G309500;Glyma.14G003400	MDP0000269859;MDP0000866655;MDP0000150729	Medtr5g098780;Medtr5g098785	Prupe.3G191900	Tp57577_TGAC_v2_gene35887
Phvul.005G024500	8	No	AT3G08010	Cucsa.127960	gene29358-v1.0-hybrid	Glyma.10G089700;Glyma.15G275900	MDP0000290650;MDP0000253999;MDP0000309135;MDP0000176147	Medtr3g030950	Prupe.2G015400	Tp57577_TGAC_v2_gene35296
Phvul.002G299700	8	No	AT4G23940	Cucsa.114910	gene32140-v1.0-hybrid	Glyma.08G023900	MDP0000149335;MDP0000146874;MDP0000118824	Medtr8g099605	Prupe.5G122500	Tp57577_TGAC_v2_gene3384
Phvul.002G266200	8	No	AT4G39460	Cucsa.250320	gene21132-v1.0-hybrid	Glyma.05G185200;Glyma.08G143100	MDP0000169921	Medtr8g092080	Prupe.6G168500	Tp57577_TGAC_v2_gene2249
Phvul.010G041600	8	No	AT2G44640	Cucsa.256930	gene03071-v1.0-hybrid	Glyma.07G120500;Glyma.03G103500	MDP0000321317	Medtr8g009290	Prupe.2G115700	Tp57577_TGAC_v2_gene17359
Phvul.005G012800	8	No	AT3G54360	Cucsa.281150	gene00417-v1.0-hybrid	Glyma.04G125600;Glyma.06G313000	MDP0000204132	Medtr3g011510	Prupe.2G051700	Tp57577_TGAC_v2_gene5121
Phvul.007G213700	8	No	AT1G02560	Cucsa.096670	gene02268-v1.0-hybrid	Glyma.02G011800;Glyma.10G012300	MDP0000202291;MDP0000197386	Medtr1g086940	Prupe.8G265800	Tp57577_TGAC_v2_gene38686
Phvul.007G267300	8	No	AT3G11820	Cucsa.241950	gene18301-v1.0-hybrid	Glyma.02G195400;Glyma.10G082400	MDP0000065186;MDP0000151362;MDP0000151457;MDP0000709455	Medtr1g056560	Prupe.7G093500	Tp57577_TGAC_v2_gene2816
Phvul.002G164600	8	No	AT4G23860	Cucsa.303910	gene32102-v1.0-hybrid	Glyma.11G017200;Glyma.01G225700	MDP0000280987;MDP0000153499	Medtr5g009240	Prupe.5G120100	Tp57577_TGAC_v2_gene25600
Phvul.003G213900	8	No	AT4G11960;AT4G22890	Cucsa.320230	gene32348-v1.0-hybrid	Glyma.05G051300;Glyma.17G133200	MDP0000139113;MDP0000149416	Medtr4g102440	Prupe.5G086900	Tp57577_TGAC_v2_gene37646
Phvul.008G229700	8	No	AT3G55640	Cucsa.164980	gene20864-v1.0-hybrid	Glyma.02G251900;Glyma.14G064900	MDP0000222270	Medtr5g081150	Prupe.2G241600	Tp57577_TGAC_v2_gene25824
Phvul.002G031900	8	No	AT5G66530	Cucsa.106630	gene14739-v1.0-hybrid	Glyma.01G173300	MDP0000340652	Medtr5g020640	Prupe.7G156700	Tp57577_TGAC_v2_gene2379
Phvul.005G158300	8	No	AT1G17650	Cucsa.341100;Cucsa.341090	gene07330-v1.0-hybrid	Glyma.13G349100	MDP0000158245	Medtr2g099910	Prupe.3G048100	Tp57577_TGAC_v2_gene6595
Phvul.011G185400	8	No	AT5G04900	Cucsa.364450	gene00363-v1.0-hybrid	Glyma.15G215900	MDP0000305245	Medtr8g044240	Prupe.2G064200	Tp57577_TGAC_v2_gene14604
Phvul.007G113800	8	No	AT5G38520	Cucsa.325860	gene08663-v1.0-hybrid	Glyma.20G214000	MDP0000155922	Medtr1g076920	Prupe.1G353100	Tp57577_TGAC_v2_gene16625
Phvul.005G054600	8	No	AT1G17220	Cucsa.036420	gene10475-v1.0-hybrid	Glyma.15G253000;Glyma.08G174200	MDP0000800338;MDP0000320870	Medtr2g064840	Prupe.4G144300	Tp57577_TGAC_v2_gene27161
Phvul.005G058300	8	No	AT1G06620;AT3G61400;AT1G03410	Cucsa.255250	gene08893-v1.0-hybrid;gene01734-v1.0-hybrid;gene01735-v1.0-hybrid;gene01732-v1.0-hybrid	Glyma.15G257300	MDP0000281562;MDP0000124834;MDP0000300596;MDP0000128695;MDP0000283867;MDP0000798019;MDP0000238881;MDP0000205515;MDP0000164930;MDP0000273394	Medtr8g009120;Medtr8g008930;Medtr4g117880;Medtr8g009150;Medtr8g009110;Medtr8g009090;Medtr8g009170;Medtr8g009160;Medtr8g028435	Prupe.1G035700;Prupe.1G191000;Prupe.1G191100;Prupe.1G035500;Prupe.1G036000;Prupe.1G035800;Prupe.1G035900;Prupe.1G036100	Tp57577_TGAC_v2_gene32128
Phvul.008G202600	8	No	AT2G32560;AT2G26850	Cucsa.086890	gene15361-v1.0-hybrid	Glyma.14G036300;Glyma.02G278300	MDP0000228529;MDP0000226499	Medtr5g089110	Prupe.4G262500	Tp57577_TGAC_v2_gene16416
Phvul.003G197500	8	No	AT5G62570	Cucsa.197170	gene09480-v1.0-hybrid	Glyma.05G034600;Glyma.17G092700	MDP0000230674;MDP0000310791	Medtr4g106810	Prupe.5G178300	Tp57577_TGAC_v2_gene37569
Phvul.008G061600	8	No	AT2G45990	Cucsa.135610	gene19284-v1.0-hybrid	Glyma.18G234200	MDP0000018462;MDP0000168885	Medtr7g077870	Prupe.2G172200	Tp57577_TGAC_v2_gene37767
Phvul.002G302500	8	No	AT5G35400	Cucsa.111790	gene12210-v1.0-hybrid	Glyma.08G027300	MDP0000201947	Medtr8g101250	Prupe.1G064000	Tp57577_TGAC_v2_gene32971
Phvul.005G135800	8	No	AT5G60600	Cucsa.226910	gene04974-v1.0-hybrid	Glyma.13G326400;Glyma.12G173200	MDP0000340322;MDP0000180354	Medtr2g094160	Prupe.6G101000	Tp57577_TGAC_v2_gene11486
Phvul.002G137400	8	No	AT2G35500	Cucsa.322060	gene31885-v1.0-hybrid;gene13739-v1.0-hybrid	Glyma.01G014900	MDP0000341109;MDP0000264891;MDP0000136102	Medtr5g029550	Prupe.5G028300	Tp57577_TGAC_v2_gene19427
Phvul.002G104000	8	No	AT5G66055	Cucsa.043990	gene14520-v1.0-hybrid	Glyma.11G081800;Glyma.01G161900	MDP0000237556	Medtr5g023090;Medtr5g022050	Prupe.7G175600	Tp57577_TGAC_v2_gene25134
Phvul.007G204500	8	No	AT3G05830;AT5G26770	Cucsa.090380	gene22923-v1.0-hybrid	Glyma.20G092900;Glyma.10G144000	MDP0000337362;MDP0000054634;MDP0000283944	Medtr1g484830	Prupe.6G305600	Tp57577_TGAC_v2_gene2623
Phvul.010G060500	8	No	AT2G38660	Cucsa.247870	gene13635-v1.0-hybrid	Glyma.03G000600	MDP0000231765	Medtr1g030450	Prupe.6G300800	Tp57577_TGAC_v2_gene25819
Phvul.009G129900	8	No	AT1G21600	Cucsa.125500;Cucsa.014500	gene11266-v1.0-hybrid	Glyma.04G087000;Glyma.06G117500	MDP0000246923	Medtr3g088605	Prupe.1G489500	Tp57577_TGAC_v2_gene28811
Phvul.001G151200	8	No	AT4G02790	Cucsa.067570	gene27810-v1.0-hybrid	Glyma.19G156300	MDP0000193733	Medtr7g094890	Prupe.8G071100	Tp57577_TGAC_v2_gene9923
Phvul.011G011500	8	No	AT3G63490	Cucsa.248910;Cucsa.128170	gene29496-v1.0-hybrid	Glyma.09G227200;Glyma.12G009600	MDP0000182019;MDP0000650449	Medtr0059s0060	Prupe.2G022100	Tp57577_TGAC_v2_gene30166
Phvul.002G017100	8	No	AT4G34090	Cucsa.367260	gene23878-v1.0-hybrid	Glyma.11G054000;Glyma.01G188100	MDP0000166029	Medtr7g104350	Prupe.6G231900	Tp57577_TGAC_v2_gene19549
Phvul.009G010500	8	No	AT1G63610	Cucsa.077610	gene08633-v1.0-hybrid	Glyma.04G018200	MDP0000643216;MDP0000177778	Medtr3g115240	Prupe.1G354700	Tp57577_TGAC_v2_gene38132
Phvul.004G106100	8	No	AT3G49140;AT5G24060	Cucsa.108220	gene13177-v1.0-hybrid	Glyma.16G177400	MDP0000135662;MDP0000221523	Medtr6g052360	Prupe.2G302100	Tp57577_TGAC_v2_gene9163
Phvul.009G105600	8	No	AT5G11480	Cucsa.311310	gene08781-v1.0-hybrid	Glyma.06G081500;Glyma.04G079900	MDP0000277527;MDP0000544509;MDP0000314917	Medtr3g109540	Prupe.1G453200	Tp57577_TGAC_v2_gene1328
Phvul.006G198500	8	No	AT5G09650	Cucsa.218610	gene01701-v1.0-hybrid	Glyma.13G253600;Glyma.15G061300	MDP0000130821;MDP0000791267;MDP0000278561;MDP0000298473	Medtr2g010430	Prupe.8G077800	Tp57577_TGAC_v2_gene32666
Phvul.009G169900	8	No	AT3G48420	Cucsa.196240	gene09901-v1.0-hybrid	Glyma.04G191700;Glyma.06G174200	MDP0000260268;MDP0000152304;MDP0000177321	Medtr3g075230	Prupe.5G159700;Prupe.5G159800	Tp57577_TGAC_v2_gene38598
Phvul.007G009500	8	No	AT3G55180;AT2G39400;AT2G39410;AT2G39420	Cucsa.165670;Cucsa.134370	gene23378-v1.0-hybrid;gene11334-v1.0-hybrid	Glyma.20G240600;Glyma.10G291400	MDP0000230184;MDP0000491512	Medtr1g115535	Prupe.2G226400	Tp57577_TGAC_v2_gene33073
Phvul.006G207300	8	No	AT1G15820	Cucsa.363620	gene16097-v1.0-hybrid	Glyma.15G052400;Glyma.08G180000	MDP0000204234;MDP0000327940	Medtr2g008610	Prupe.1G557800	Tp57577_TGAC_v2_gene13606
Phvul.006G128000	8	No	AT2G34730	Cucsa.048300	gene28879-v1.0-hybrid	Glyma.15G130600;Glyma.09G024600	MDP0000257958;MDP0000290079	Medtr2g030300	Prupe.4G090700;Prupe.6G066700	Tp57577_TGAC_v2_gene26329
Phvul.005G006400	8	No	AT2G17390;AT4G35450	Cucsa.120090	gene17130-v1.0-hybrid	Glyma.04G116500	MDP0000247777;MDP0000213737	Medtr3g009280	Prupe.8G184200	Tp57577_TGAC_v2_gene16696
Phvul.002G281900	8	No	AT4G25080	Cucsa.156910	gene06415-v1.0-hybrid	Glyma.08G007900;Glyma.05G200500	MDP0000489011;MDP0000206034	Medtr8g100120	Prupe.5G142500	Tp57577_TGAC_v2_gene12963
Phvul.011G164900	8	No	AT3G15260	Cucsa.123040	gene00994-v1.0-hybrid	Glyma.U025900;Glyma.06G238200	MDP0000573244;MDP0000376563;MDP0000479546	Medtr8g463130	Prupe.4G177100	Tp57577_TGAC_v2_gene22531
Phvul.009G246300	8	No	AT4G02570	Cucsa.172180	gene24917-v1.0-hybrid	Glyma.15G154000;Glyma.09G046500	MDP0000900004;MDP0000020140	Medtr2g437390	Prupe.1G138700	Tp57577_TGAC_v2_gene35032
Phvul.009G261100	8	No	AT1G53800	Cucsa.149150	gene05479-v1.0-hybrid	Glyma.19G262000;Glyma.03G262900	MDP0000149490;MDP0000891753;MDP0000126730	Medtr7g117530	Prupe.3G030400	Tp57577_TGAC_v2_gene28875
Phvul.007G066600	8	No	AT5G52100	Cucsa.250960	gene13319-v1.0-hybrid	Glyma.20G155600;Glyma.10G238800	MDP0000288458	Medtr1g101400	Prupe.2G290400	Tp57577_TGAC_v2_gene17430
Phvul.003G224900	8	No	AT4G17040	Cucsa.321320	gene10787-v1.0-hybrid	Glyma.17G147700;Glyma.05G065900	MDP0000471592	Medtr4g099360	Prupe.5G057800	Tp57577_TGAC_v2_gene17117
Phvul.001G101200	8	No	AT5G05000	Cucsa.322630	gene06036-v1.0-hybrid	Glyma.03G003600;Glyma.19G122600	MDP0000258161;MDP0000465258	Medtr7g088050;Medtr3g090160	Prupe.3G078000	Tp57577_TGAC_v2_gene23670
Phvul.008G017400	8	No	AT3G28040	Cucsa.094700	gene22273-v1.0-hybrid	Glyma.02G097400;Glyma.18G284100	MDP0000798156	Medtr7g022160	Prupe.1G177000	Tp57577_TGAC_v2_gene2911
Phvul.007G237700	8	No	AT4G13590	Cucsa.256120	gene20757-v1.0-hybrid	Glyma.10G127000	MDP0000182177;MDP0000161903	Medtr1g046730	Prupe.1G057500	Tp57577_TGAC_v2_gene11301
Phvul.005G062700	8	No	AT1G53580	Cucsa.058190	gene28748-v1.0-hybrid	Glyma.13G261400	MDP0000234294;MDP0000123102	Medtr2g072190	Prupe.3G177200	Tp57577_TGAC_v2_gene29676
Phvul.001G209900	8	No	AT4G02260	Cucsa.096940	gene11079-v1.0-hybrid	Glyma.19G212900;Glyma.03G216400	MDP0000891639;MDP0000302340	Medtr7g108940	Prupe.8G264600	Tp57577_TGAC_v2_gene9647
Phvul.009G030200	8	No	AT1G78140	Cucsa.312700	gene22133-v1.0-hybrid	Glyma.04G103100	MDP0000208635;MDP0000295643	Medtr3g074250	Prupe.1G514900	Tp57577_TGAC_v2_gene22765
Phvul.004G000700	8	No	AT5G08400	Cucsa.281100	gene00267-v1.0-hybrid	Glyma.03G000100;Glyma.19G000500	MDP0000148839	Medtr6g004030	Prupe.1G352300	Tp57577_TGAC_v2_gene25240
Phvul.007G103400	8	No	AT3G20930	Cucsa.364730	gene23641-v1.0-hybrid	Glyma.20G187000	MDP0000136590	Medtr1g092860	Prupe.2G080000	Tp57577_TGAC_v2_gene18707
Phvul.004G032400	8	No	AT3G29185	Cucsa.158030	gene04390-v1.0-hybrid	Glyma.13G060100;Glyma.19G026800	MDP0000120460;MDP0000280817;MDP0000231207	Medtr6g013150	Prupe.3G262000	Tp57577_TGAC_v2_gene26959
Phvul.006G083300	8	No	AT5G16620	Cucsa.173410	gene09275-v1.0-hybrid	Glyma.18G048200;Glyma.11G202700	MDP0000173318	Medtr3g063200	Prupe.2G102700	Tp57577_TGAC_v2_gene37348
Phvul.007G006600	8	No	AT2G45290;AT3G60750	Cucsa.362700	gene03904-v1.0-hybrid	Glyma.10G293500;Glyma.20G243500	MDP0000320805;MDP0000142098	Medtr1g116120;Medtr5g059410	Prupe.2G143600	Tp57577_TGAC_v2_gene10408
Phvul.006G089700	8	No	AT5G27710	Cucsa.181930	gene22206-v1.0-hybrid	Glyma.03G235700	MDP0000250720;MDP0000240363	Medtr7g112650	Prupe.6G320900	Tp57577_TGAC_v2_gene33225
Phvul.008G099200	8	No	AT1G65260	Cucsa.095400	gene08391-v1.0-hybrid;gene25881-v1.0-hybrid	Glyma.11G124800;Glyma.12G049400	MDP0000541588;MDP0000317053	Medtr4g068210	Prupe.1G203200	Tp57577_TGAC_v2_gene34214
Phvul.007G180000	8	No	AT5G27560	Cucsa.091440	gene22547-v1.0-hybrid	Glyma.10G154300	MDP0000332506	Medtr1g082900	Prupe.6G325900	Tp57577_TGAC_v2_gene6112
Phvul.001G210500	8	No	AT2G47500	Cucsa.096900	gene11095-v1.0-hybrid	Glyma.03G217000;Glyma.19G213600	MDP0000298245;MDP0000147796	Medtr7g109130	Prupe.8G265600	Tp57577_TGAC_v2_gene9609
Phvul.004G171000	8	No	AT4G29590	Cucsa.116960	gene11426-v1.0-hybrid	Glyma.07G129200	MDP0000263940	Medtr6g092630	Prupe.7G211700	Tp57577_TGAC_v2_gene1140
Phvul.002G132200	8	No	AT5G48790	Cucsa.322270	gene13534-v1.0-hybrid	Glyma.01G147700	MDP0000141293	Medtr5g027220	Prupe.5G022700	Tp57577_TGAC_v2_gene29137
Phvul.011G030700	8	No	AT3G19740;AT1G50140	Cucsa.128350	gene00820-v1.0-hybrid	Glyma.12G027500;Glyma.11G101600	MDP0000322270;MDP0000207573	Medtr4g074920	Prupe.1G346700	Tp57577_TGAC_v2_gene32339
Phvul.004G071500	8	No	AT3G54890	Cucsa.275480	gene23193-v1.0-hybrid	Glyma.02G064700;Glyma.16G145800	MDP0000222941;MDP0000151095	Medtr6g033320	Prupe.8G142700	Tp57577_TGAC_v2_gene36707
Phvul.006G199500	8	No	AT5G10550;AT5G65630	Cucsa.331950	gene25596-v1.0-hybrid	Glyma.15G060200;Glyma.13G254500	MDP0000225062;MDP0000913105	Medtr4g092900;Medtr4g092880	Prupe.8G075200	Tp57577_TGAC_v2_gene16870;Tp57577_TGAC_v2_gene16886
Phvul.007G182400	8	No	AT1G54780	Cucsa.091810	gene22303-v1.0-hybrid	Glyma.10G157100;Glyma.20G231600	MDP0000547690;MDP0000582469;MDP0000549989	Medtr1g082420	Prupe.6G330400	Tp57577_TGAC_v2_gene2722
Phvul.007G006000	8	No	AT1G04880	Cucsa.193910	gene06664-v1.0-hybrid	Glyma.20G243900;Glyma.10G294100	MDP0000307705	Medtr1g116180	Prupe.1G008100	Tp57577_TGAC_v2_gene10416
Phvul.009G225500	8	No	AT1G19150	Cucsa.141900	gene12537-v1.0-hybrid	Glyma.15G179400;Glyma.09G071400	MDP0000337585	Medtr2g042720	Prupe.7G195500	Tp57577_TGAC_v2_gene29088
Phvul.004G084494	8	No	AT1G34380	Cucsa.088370	gene27476-v1.0-hybrid	Glyma.16G156300	MDP0000259472	Medtr6g033525	Prupe.8G055700	Tp57577_TGAC_v2_gene36660
Phvul.002G123800	8	No	AT5G45290	Cucsa.228740	gene27701-v1.0-hybrid	Glyma.09G216900;Glyma.01G151700	MDP0000647311;MDP0000203894	Medtr5g026260	Prupe.5G015800	Tp57577_TGAC_v2_gene30317
Phvul.008G062300	8	No	AT4G00440	Cucsa.258370	gene19314-v1.0-hybrid	Glyma.18G233100;Glyma.09G259200	MDP0000126049;MDP0000298088	Medtr7g077740	Prupe.2G170700	Tp57577_TGAC_v2_gene37805
Phvul.011G041800	8	No	AT2G38780	Cucsa.305400	gene11049-v1.0-hybrid	Glyma.11G113800	MDP0000223823	Medtr4g071010	Prupe.2G029800	Tp57577_TGAC_v2_gene30507
Phvul.006G027801	8	No	AT1G06680	Cucsa.179900	gene28781-v1.0-hybrid	Glyma.18G114900;Glyma.08G304200	MDP0000361338;MDP0000419318	Medtr3g449930	Prupe.3G179400	Tp57577_TGAC_v2_gene8779
Phvul.008G196500	8	No	AT1G06680	Cucsa.179900	gene28781-v1.0-hybrid	Glyma.02G282500;Glyma.14G031800	MDP0000361338;MDP0000419318	Medtr5g090410	Prupe.3G179400	Tp57577_TGAC_v2_gene8779
Phvul.010G105900	8	No	AT4G01210	Cucsa.135850	gene18991-v1.0-hybrid	Glyma.07G062100;Glyma.16G030100	MDP0000152366;MDP0000164913	Medtr8g028395	Prupe.2G179800	Tp57577_TGAC_v2_gene18147
Phvul.009G117700	8	No	AT2G43030	Cucsa.362620	gene03122-v1.0-hybrid	Glyma.06G001800;Glyma.04G002300	MDP0000287275	Medtr3g118210	Prupe.2G107400	Tp57577_TGAC_v2_gene38511
Phvul.001G059800	8	No	AT3G53920	Cucsa.160980	gene09028-v1.0-hybrid	Glyma.17G192200	MDP0000135483	Medtr1g007370	Prupe.1G443200	Tp57577_TGAC_v2_gene24527
Phvul.006G165700	8	No	AT1G30130	Cucsa.047790	gene30623-v1.0-hybrid	Glyma.13G219000;Glyma.15G093200	MDP0000336888	Medtr2g019220	Prupe.4G082300	Tp57577_TGAC_v2_gene26242
Phvul.005G104600	8	No	AT4G28250;AT2G20750	Cucsa.147750;Cucsa.119000	gene17701-v1.0-hybrid	Glyma.12G203600	MDP0000437664	Medtr2g090265;Medtr2g090270	Prupe.3G155600	Tp57577_TGAC_v2_gene6476
Phvul.007G240600	8	No	AT5G51100	Cucsa.093910	gene21412-v1.0-hybrid	Glyma.02G087700;Glyma.10G117100	MDP0000127652;MDP0000181188;MDP0000243650	Medtr1g048990	Prupe.2G269400	Tp57577_TGAC_v2_gene20782
Phvul.003G215800	8	No	AT1G12410	Cucsa.302360	gene32306-v1.0-hybrid	Glyma.17G136100;Glyma.05G053600	MDP0000319118;MDP0000138032	Medtr4g102000	Prupe.5G081300	Tp57577_TGAC_v2_gene37681
Phvul.009G167400	8	No	AT5G63420	Cucsa.157420	gene06360-v1.0-hybrid	Glyma.04G194600;Glyma.06G171400	MDP0000867772;MDP0000313526	Medtr3g089020	Prupe.5G152800	Tp57577_TGAC_v2_gene26154
Phvul.001G194100	8	No	AT5G06290;AT3G11630	Cucsa.241630	gene15307-v1.0-hybrid	Glyma.02G198400;Glyma.10G078400	MDP0000200810;MDP0000320612	Medtr7g105830	Prupe.7G097900	Tp57577_TGAC_v2_gene23339
Phvul.001G194200	8	No	AT5G06290;AT3G11630	Cucsa.241630	gene15307-v1.0-hybrid	Glyma.02G198400;Glyma.10G078400	MDP0000200810;MDP0000320612	Medtr7g105830	Prupe.7G097900	Tp57577_TGAC_v2_gene23339
Phvul.002G318100	8	No	AT1G73805	Cucsa.121590	gene25131-v1.0-hybrid	Glyma.08G044400;Glyma.05G237200	MDP0000930978;MDP0000175796	Medtr8g104510;Medtr8g104490	Prupe.5G223600	Tp57577_TGAC_v2_gene32685;Tp57577_TGAC_v2_gene32681
Phvul.006G189300	8	No	AT1G61150	Cucsa.126420	gene30446-v1.0-hybrid	Glyma.13G243700;Glyma.15G070000	MDP0000819899	Medtr2g012810	Prupe.4G040500	Tp57577_TGAC_v2_gene36799
Phvul.002G274500	8	No	AT3G52430	Cucsa.353810	gene16110-v1.0-hybrid	Glyma.08G002100	MDP0000770174	Medtr8g494200	Prupe.4G276500	Tp57577_TGAC_v2_gene37403;Tp57577_TGAC_v2_gene37429
Phvul.002G128500	8	No	AT5G45390	Cucsa.322370	gene20143-v1.0-hybrid	Glyma.01G149700;Glyma.09G213800	MDP0000484881;MDP0000242270	Medtr5g026840	Prupe.4G099800	Tp57577_TGAC_v2_gene17255
Phvul.004G029800	8	No	AT3G01140;AT5G15310	Cucsa.158170	gene04423-v1.0-hybrid	Glyma.19G024700;Glyma.13G061900	MDP0000911051;MDP0000278681;MDP0000274301;MDP0000121476;MDP0000742771	Medtr6g012690	Prupe.3G264500	Tp57577_TGAC_v2_gene8814
Phvul.005G108600	8	No	AT2G20890	Cucsa.148030	gene01990-v1.0-hybrid	Glyma.13G302100;Glyma.12G200200	MDP0000139684;MDP0000171639	Medtr2g089795	Prupe.3G228700	Tp57577_TGAC_v2_gene18073
Phvul.005G167100	8	No	AT3G16290	Cucsa.361200	gene25623-v1.0-hybrid	Glyma.15G018800;Glyma.13G355400	MDP0000138643	Medtr2g101290	Prupe.3G065400;Prupe.3G061400	Tp57577_TGAC_v2_gene37177
Phvul.002G061100	8	No	AT1G12250	Cucsa.302110	gene32252-v1.0-hybrid	Glyma.11G030700	MDP0000284023	Medtr5g012110	Prupe.5G075900	Tp57577_TGAC_v2_gene25898
Phvul.009G171900	8	No	AT4G24750	Cucsa.196390	gene09986-v1.0-hybrid	Glyma.06G175800	MDP0000298698	Medtr3g075540	Prupe.5G163400	Tp57577_TGAC_v2_gene35599
Phvul.008G144300	8	No	AT4G00050	Cucsa.120670	gene25546-v1.0-hybrid	Glyma.01G076900;Glyma.U014700	MDP0000439540	Medtr7g039110	Prupe.2G136300	Tp57577_TGAC_v2_gene39043
Phvul.002G194000	8	No	AT2G34460	Cucsa.047640	gene30576-v1.0-hybrid	Glyma.08G084600;Glyma.05G129900	MDP0000433544;MDP0000251031	Medtr4g115730	Prupe.4G078400;Prupe.4G078500	Tp57577_TGAC_v2_gene8005
Phvul.010G131400	8	No	AT1G72650;AT1G17460	Cucsa.360310	gene07405-v1.0-hybrid	Glyma.07G037100;Glyma.16G006500	MDP0000261067;MDP0000279204	Medtr8g020330	Prupe.3G042900	Tp57577_TGAC_v2_gene32506
Phvul.006G130700	8	No	AT5G45170	Cucsa.048640	gene20076-v1.0-hybrid	Glyma.09G021500;Glyma.15G127800	MDP0000221462;MDP0000164738;MDP0000286271;MDP0000203172	Medtr2g029350	Prupe.4G106200	Tp57577_TGAC_v2_gene26539
Phvul.002G229700	8	No	AT2G33800	Cucsa.046280	gene02372-v1.0-hybrid	Glyma.07G198500;Glyma.13G177900	MDP0000266765	Medtr4g088615	Prupe.4G049400	Tp57577_TGAC_v2_gene16335
Phvul.008G124000	8	No	AT5G48830	Cucsa.078370	gene17522-v1.0-hybrid	Glyma.08G355500;Glyma.18G171900	MDP0000254012	Medtr7g058760	Prupe.8G204200	Tp57577_TGAC_v2_gene15290
Phvul.003G126900	8	No	AT1G73430	Cucsa.159140	gene12960-v1.0-hybrid	Glyma.13G114900	MDP0000267131	Medtr4g124570	Prupe.7G190900	Tp57577_TGAC_v2_gene12688
Phvul.004G023900	8	No	AT3G28460	Cucsa.158620	gene01314-v1.0-hybrid	Glyma.13G066900	MDP0000800788;MDP0000149008;MDP0000159961	Medtr6g009400	Prupe.3G275100	Tp57577_TGAC_v2_gene32608
Phvul.007G259700	8	No	AT3G58010;AT2G42130	Cucsa.242700	gene22639-v1.0-hybrid	Glyma.09G111700;Glyma.02G173600	MDP0000220590;MDP0000609019	Medtr1g054070	Prupe.7G076700	Tp57577_TGAC_v2_gene40276
Phvul.004G151100	8	No	AT1G48570	Cucsa.111610	gene09371-v1.0-hybrid	Glyma.09G177100;Glyma.07G102100	MDP0000238667	Medtr6g069400	Prupe.5G233800	Tp57577_TGAC_v2_gene8642
Phvul.007G012300	8	No	AT2G31840	Cucsa.266160	gene10158-v1.0-hybrid	Glyma.20G100000	MDP0000177291	Medtr1g115235	Prupe.7G270500	Tp57577_TGAC_v2_gene4139
Phvul.002G035200	8	No	AT1G71500	Cucsa.236980	gene24163-v1.0-hybrid	Glyma.01G231900	MDP0000759437	Medtr5g008750	Prupe.1G128000	Tp57577_TGAC_v2_gene37964
Phvul.009G052200	8	No	AT3G49260	Cucsa.032190	gene12883-v1.0-hybrid	Glyma.04G235400	MDP0000519305;MDP0000238367	Medtr3g091560	Prupe.2G309500	Tp57577_TGAC_v2_gene19372
Phvul.006G047100	8	No	AT4G26860	Cucsa.042650	gene03419-v1.0-hybrid	Glyma.08G319900;Glyma.18G092500	MDP0000156002	Medtr3g053230	Prupe.4G218800	Tp57577_TGAC_v2_gene14432
Phvul.006G073500	8	No	AT2G30170	Cucsa.151870	gene28191-v1.0-hybrid	Glyma.18G057500	MDP0000202279	Medtr3g031360	Prupe.6G049100	Tp57577_TGAC_v2_gene35618
Phvul.010G151100	8	No	AT1G04940	Cucsa.120750	gene15194-v1.0-hybrid	Glyma.08G207200;Glyma.07G006600	MDP0000139325;MDP0000149360	Medtr4g011960	Prupe.7G049100	Tp57577_TGAC_v2_gene24182
Phvul.009G134500	8	No	AT1G77090	Cucsa.079130	gene21028-v1.0-hybrid	Glyma.06G122400;Glyma.04G241000	MDP0000251575	Medtr3g089890	Prupe.8G017800	Tp57577_TGAC_v2_gene18761
Phvul.009G128700	8	No	AT1G21660	Cucsa.328180	gene11248-v1.0-hybrid	Glyma.04G246200;Glyma.06G116500	MDP0000133120;MDP0000165690	Medtr3g088495	Prupe.1G490900	Tp57577_TGAC_v2_gene13481
Phvul.006G166100	8	No	AT4G18370	Cucsa.111830	gene30362-v1.0-hybrid	Glyma.13G219400	MDP0000182029	Medtr2g019140	Prupe.4G083000	Tp57577_TGAC_v2_gene26235
Phvul.L001937	8	No	AT5G23310	Cucsa.163650	gene00796-v1.0-hybrid	Glyma.20G050800	MDP0000187560	Medtr3g078860	Prupe.1G347200	Tp57577_TGAC_v2_gene14387
Phvul.007G014500	8	No	AT5G08340;AT5G23330	Cucsa.280900	gene00793-v1.0-hybrid	Glyma.10G286400	MDP0000161070;MDP0000178027;MDP0000784949;MDP0000152028	Medtr1g114560	Prupe.1G349200	Tp57577_TGAC_v2_gene4059
Phvul.003G262700	8	No	AT2G17990	Cucsa.106470	gene14859-v1.0-hybrid	Glyma.16G129200;Glyma.02G049100	MDP0000283299	Medtr8g076020	Prupe.7G167200	Tp57577_TGAC_v2_gene30063
Phvul.001G119100	8	No	AT3G56650	Cucsa.207420	gene25482-v1.0-hybrid	Glyma.03G123100	MDP0000120732;MDP0000166937	Medtr7g088880	Prupe.4G213200	Tp57577_TGAC_v2_gene22690
Phvul.003G181900	8	No	AT5G08130	Cucsa.113490;Cucsa.198520	gene26139-v1.0-hybrid	Glyma.17G082100;Glyma.05G017800	MDP0000143208;MDP0000242865	Medtr4g110040	Prupe.5G210500	Tp57577_TGAC_v2_gene1979
Phvul.010G048100	8	No	AT1G07320	Cucsa.139100	gene07992-v1.0-hybrid	Glyma.03G110100;Glyma.07G114900	MDP0000336536;MDP0000260618	Medtr8g006995	Prupe.6G060600	Tp57577_TGAC_v2_gene33123
Phvul.002G078400	8	No	AT1G59840	Cucsa.285630	gene00737-v1.0-hybrid	Glyma.02G026400	MDP0000137031	Medtr5g037050	Prupe.1G262600	Tp57577_TGAC_v2_gene26715
Phvul.007G066540	8	No	AT5G52030	Cucsa.251010	gene13326-v1.0-hybrid	Glyma.10G239200	MDP0000155224	Medtr1g101540	Prupe.2G289700	Tp57577_TGAC_v2_gene17416
Phvul.008G089700	8	No	AT3G08840	Cucsa.176830	gene13824-v1.0-hybrid	Glyma.09G279500;Glyma.18G209600	MDP0000151903;MDP0000945338	Medtr7g071990	Prupe.6G287100	Tp57577_TGAC_v2_gene18656
Phvul.010G075900	8	No	AT2G38270	Cucsa.176530	gene13462-v1.0-hybrid	Glyma.03G056300;Glyma.01G119900	MDP0000683905;MDP0000379861	Medtr4g016930	Prupe.6G279600	Tp57577_TGAC_v2_gene3661
Phvul.009G045100	8	No	AT5G24490	Cucsa.228170	gene12455-v1.0-hybrid	Glyma.04G228400;Glyma.06G136500	MDP0000398785;MDP0000248766	Medtr3g092720	Prupe.2G318800	Tp57577_TGAC_v2_gene33623
Phvul.011G024801	8	No	AT3G45960;AT3G45970;AT4G38400	Cucsa.099350;Cucsa.099340;Cucsa.099320;Cucsa.099360;Cucsa.099330;Cucsa.099370	gene17190-v1.0-hybrid	Glyma.12G022800;Glyma.11G096700	MDP0000568045;MDP0000126245	Medtr4g075790	Prupe.8G174500	Tp57577_TGAC_v2_gene21258
Phvul.001G105633	8	No	AT3G03710	Cucsa.338110	gene25492-v1.0-hybrid	Glyma.19G116700	MDP0000292500	Medtr7g086640	Prupe.7G014600	Tp57577_TGAC_v2_gene34788
Phvul.007G038400	8	No	AT4G34160	Cucsa.244590	gene26368-v1.0-hybrid	Glyma.10G263500;Glyma.20G126700	MDP0000259770;MDP0000135392;MDP0000129333	Medtr1g107535	Prupe.8G131900	Tp57577_TGAC_v2_gene13859
Phvul.003G195800	8	No	AT1G74850	Cucsa.098120	gene09509-v1.0-hybrid	Glyma.05G032300;Glyma.17G094300	MDP0000278750;MDP0000215084	Medtr4g107210	Prupe.5G181900	Tp57577_TGAC_v2_gene38418
Phvul.009G136100	8	No	AT1G21350	Cucsa.079290	gene32674-v1.0-hybrid	Glyma.04G239800;Glyma.06G124100	MDP0000275880	Medtr3g090490	Prupe.8G021900	Tp57577_TGAC_v2_gene18750
Phvul.008G059200	8	No	AT4G01310	Cucsa.258640	gene19230-v1.0-hybrid	Glyma.09G255500;Glyma.18G237400	MDP0000213335;MDP0000169405	Medtr7g078800	Prupe.2G175800	Tp57577_TGAC_v2_gene22296
Phvul.001G144600	8	No	AT5G06670;AT3G12020	Cucsa.357620	gene17989-v1.0-hybrid	Glyma.19G150300;Glyma.03G146900	MDP0000159581	Medtr7g093720	Prupe.7G082400	Tp57577_TGAC_v2_gene13356
Phvul.005G109400	8	No	AT4G03280	Cucsa.148060	gene01995-v1.0-hybrid	Glyma.13G302900;Glyma.12G199400	MDP0000319969	Medtr2g089510	Prupe.3G228100	Tp57577_TGAC_v2_gene18047
Phvul.007G198500	8	No	AT3G05625	Cucsa.090940	gene31533-v1.0-hybrid	Glyma.10G150300	MDP0000136670	Medtr1g083600	Prupe.6G318000	Tp57577_TGAC_v2_gene17714
Phvul.009G206800	8	No	AT5G58000	Cucsa.351000	gene10069-v1.0-hybrid	Glyma.06G221600	MDP0000251787	Medtr2g460800	Prupe.7G261500	Tp57577_TGAC_v2_gene31935
Phvul.009G125100	8	No	AT1G44575	Cucsa.172880	gene11180-v1.0-hybrid	Glyma.06G113200;Glyma.04G249700	MDP0000430367;MDP0000411498;MDP0000596458;MDP0000125631;MDP0000289661	Medtr3g088040	Prupe.1G497100	Tp57577_TGAC_v2_gene21057
Phvul.004G116200	8	No	AT1G05190	Cucsa.148470	gene23939-v1.0-hybrid	Glyma.16G189100;Glyma.09G138400	MDP0000141581	Medtr0316s0010	Prupe.1G100300	Tp57577_TGAC_v2_gene8169
Phvul.001G230400	8	No	AT5G16710	Cucsa.031220	gene25477-v1.0-hybrid	Glyma.18G040100;Glyma.11G216400	MDP0000156763;MDP0000240690;MDP0000175246	Medtr3g066060	Prupe.3G162300	Tp57577_TGAC_v2_gene14055
Phvul.008G054400	8	No	AT4G12800	Cucsa.178540	gene16804-v1.0-hybrid	Glyma.18G241700;Glyma.09G250800	MDP0000184046	Medtr7g079900	Prupe.6G361000	Tp57577_TGAC_v2_gene30351
Phvul.007G172400	8	No	AT3G63190	Cucsa.184590	gene27806-v1.0-hybrid	Glyma.02G147000	MDP0000312211	Medtr1g072170	Prupe.8G240300	Tp57577_TGAC_v2_gene9128
Phvul.003G178500	8	No	AT1G74070	Cucsa.113610	gene26193-v1.0-hybrid	Glyma.17G122500;Glyma.05G014300	MDP0000307451	Medtr4g111720	Prupe.5G215800	Tp57577_TGAC_v2_gene26751
Phvul.002G181900	8	No	AT4G31210	Cucsa.311140	gene08738-v1.0-hybrid	Glyma.14G137100	MDP0000201427;MDP0000169601	Medtr1g009315;Medtr1g009570;Medtr0245s0010	Prupe.1G457500	Tp57577_TGAC_v2_gene12110
Phvul.008G255600	8	No	AT3G21200	Cucsa.256630	gene05680-v1.0-hybrid	Glyma.08G222600	MDP0000176579;MDP0000248849	Medtr4g006200	Prupe.3G167000	Tp57577_TGAC_v2_gene38706
Phvul.004G063000	8	No	AT5G38660	Cucsa.238120	gene10325-v1.0-hybrid	Glyma.19G045600	MDP0000247100	Medtr6g017260	Prupe.3G239600	Tp57577_TGAC_v2_gene32447
Phvul.009G098000	8	No	AT5G11450	Cucsa.161970	gene01045-v1.0-hybrid	Glyma.04G072300;Glyma.06G073600	MDP0000296454;MDP0000340790	Medtr3g108040	Prupe.1G466600	Tp57577_TGAC_v2_gene34677
Phvul.007G004000	8	No	AT2G43235	Cucsa.094640	gene22409-v1.0-hybrid	Glyma.20G245900	MDP0000142665	Medtr1g116540	Prupe.1G187900	Tp57577_TGAC_v2_gene10421
Phvul.003G099600	8	No	AT4G15560	Cucsa.363360	gene06697-v1.0-hybrid	Glyma.07G252600;Glyma.17G021800	MDP0000798878	Medtr4g118640	Prupe.1G144100	Tp57577_TGAC_v2_gene14958
Phvul.006G106700	8	No	AT1G71270;AT1G71300	Cucsa.088420	gene31186-v1.0-hybrid	Glyma.19G249400;Glyma.03G252000	MDP0000143857	Medtr1g079770	Prupe.1G566400	Tp57577_TGAC_v2_gene10262
Phvul.009G082400	8	No	AT5G21930	Cucsa.271070	gene15492-v1.0-hybrid	Glyma.06G056300	MDP0000242151	Medtr3g105190	Prupe.1G403700	Tp57577_TGAC_v2_gene3522
Phvul.010G006200	8	No	AT3G09210	Cucsa.066940	gene18766-v1.0-hybrid	Glyma.01G109100	MDP0000273016	Medtr4g019060	Prupe.6G268100	Tp57577_TGAC_v2_gene8187
Phvul.006G061200	8	No	AT4G29400	Cucsa.288540	gene11374-v1.0-hybrid	Glyma.09G078300	MDP0000224376;MDP0000159270	Medtr8g046180	Prupe.7G214800	Tp57577_TGAC_v2_gene31564
Phvul.009G227400	8	No	AT2G06025	Cucsa.141710	gene12495-v1.0-hybrid	Glyma.09G069500	MDP0000136718;MDP0000321729;MDP0000321732	Medtr2g041620	Prupe.7G199400	Tp57577_TGAC_v2_gene28584
Phvul.004G106000	8	No	AT4G21190	Cucsa.108230	gene13176-v1.0-hybrid	Glyma.09G129400;Glyma.16G177300	MDP0000153634;MDP0000135665	Medtr6g053090	Prupe.2G302200	Tp57577_TGAC_v2_gene9159
Phvul.L001631	8	No	AT1G31330	Cucsa.236610	gene20084-v1.0-hybrid	Glyma.05G022900	MDP0000122042	Medtr2g029370	Prupe.4G105600	Tp57577_TGAC_v2_gene26533
Phvul.008G007300	8	No	AT5G16140	Cucsa.031770	gene11755-v1.0-hybrid	Glyma.18G295600	MDP0000435964	Medtr7g082240;Medtr8g095500	Prupe.3G143700	Tp57577_TGAC_v2_gene31537
Phvul.006G206500	8	No	AT3G14110	Cucsa.149430	gene05387-v1.0-hybrid	Glyma.07G041700;Glyma.16G010200	MDP0000147537;MDP0000258572	Medtr8g022040	Prupe.3G037600	Tp57577_TGAC_v2_gene29997
Phvul.011G156900	8	No	AT3G15030;AT1G53230	Cucsa.273460;Cucsa.122730	gene27171-v1.0-hybrid	Glyma.06G232300;Glyma.12G158900	MDP0000243495;MDP0000184743	Medtr8g463380	Prupe.4G171100	Tp57577_TGAC_v2_gene22528
Phvul.007G027200	8	No	AT1G68520;AT1G25440	Cucsa.283570	gene03742-v1.0-hybrid	Glyma.10G274300;Glyma.20G115600	MDP0000321380;MDP0000314259;MDP0000185616;MDP0000131980	Medtr1g110870	Prupe.1G310900	Tp57577_TGAC_v2_gene1493
Phvul.009G103300	8	No	AT4G31290;AT5G26220	Cucsa.311200	gene08748-v1.0-hybrid	Glyma.06G078400;Glyma.04G077300	MDP0000153375;MDP0000301787;MDP0000242744;MDP0000551192	Medtr3g109250	Prupe.1G456300	Tp57577_TGAC_v2_gene12446
Phvul.005G044700	8	No	AT5G44600;AT5G44590	Cucsa.240200	gene19899-v1.0-hybrid	Glyma.08G161400	MDP0000249772	Medtr2g062700	Prupe.4G123600	Tp57577_TGAC_v2_gene3625
Phvul.005G000200	8	No	AT1G35420	Cucsa.061520	gene26813-v1.0-hybrid	Glyma.06G325100	MDP0000255506;MDP0000243161	Medtr3g005060	Prupe.1G555600	Tp57577_TGAC_v2_gene25492
Phvul.002G315200	8	No	AT1G18440	Cucsa.113700	gene26232-v1.0-hybrid	Glyma.05G233000	MDP0000155190;MDP0000188529	Medtr8g103890	Prupe.5G218900	Tp57577_TGAC_v2_gene21709
Phvul.001G108000	8	No	AT5G17710	Cucsa.336010	gene10237-v1.0-hybrid	Glyma.19G120100;Glyma.03G005900	MDP0000213223;MDP0000687864;MDP0000128030	Medtr7g087250	Prupe.7G026500	Tp57577_TGAC_v2_gene29591
Phvul.010G154200	8	No	AT1G15390	Cucsa.096540	gene05878-v1.0-hybrid	Glyma.08G210900	MDP0000931355	Medtr4g011040	Prupe.3G081800	Tp57577_TGAC_v2_gene38663
Phvul.010G133500	8	No	AT1G72640	Cucsa.360290	gene07407-v1.0-hybrid	Glyma.16G005300;Glyma.07G036000	MDP0000303340	Medtr8g019510	Prupe.3G042700	Tp57577_TGAC_v2_gene16442
Phvul.001G007300	8	No	AT5G42560	Cucsa.342970	gene08510-v1.0-hybrid	Glyma.14G218400;Glyma.17G257500	MDP0000124880	Medtr1g024930	Prupe.1G366900	Tp57577_TGAC_v2_gene34333
Phvul.001G219400	8	No	AT3G62030	Cucsa.374240	gene12391-v1.0-hybrid	Glyma.19G222600	MDP0000779747	Medtr7g110980	Prupe.3G001000	Tp57577_TGAC_v2_gene3055
Phvul.009G176900	8	No	AT3G48200	Cucsa.098550	gene32210-v1.0-hybrid	Glyma.04G185000	MDP0000314910	Medtr3g077550	Prupe.5G170900	Tp57577_TGAC_v2_gene17138
Phvul.002G240600	8	No	AT3G19810	Cucsa.205430	gene23270-v1.0-hybrid	Glyma.05G160300	MDP0000142541	Medtr8g086630	Prupe.2G212300	Tp57577_TGAC_v2_gene6737
Phvul.001G224100	8	No	AT4G15510	Cucsa.180670	gene00240-v1.0-hybrid	Glyma.03G230300	MDP0000337971;MDP0000175772	Medtr7g111880	Prupe.6G309700	Tp57577_TGAC_v2_gene1650
Phvul.002G060700	8	No	AT1G62780	Cucsa.302170	gene32263-v1.0-hybrid	Glyma.11G030400	MDP0000178270	Medtr5g011990	Prupe.5G077000	Tp57577_TGAC_v2_gene820
Phvul.004G069700	8	No	AT3G26710	Cucsa.033620	gene01397-v1.0-hybrid	Glyma.02G066600;Glyma.16G147700	MDP0000334620;MDP0000276122	Medtr7g084160	Prupe.3G313700	Tp57577_TGAC_v2_gene15411
Phvul.001G087100	8	No	AT5G13200	Cucsa.095470	gene01374-v1.0-hybrid	Glyma.19G100000;Glyma.16G050700	MDP0000463117;MDP0000247732;MDP0000127807;MDP0000574636;MDP0000162721	Medtr7g083570	Prupe.3G311600	Tp57577_TGAC_v2_gene5773
Phvul.004G149800	8	No	AT5G14660	Cucsa.339800	gene28437-v1.0-hybrid	Glyma.19G061900	MDP0000258004;MDP0000851552;MDP0000767305	Medtr7g035310	Prupe.3G287100	Tp57577_TGAC_v2_gene9075
Phvul.006G195100	8	No	AT1G11430	Cucsa.053390	gene03266-v1.0-hybrid	Glyma.13G249900	MDP0000123890;MDP0000176629	Medtr2g011000	Prupe.4G197100	Tp57577_TGAC_v2_gene32668
Phvul.006G122300	8	No	AT5G44520	Cucsa.167550	gene20107-v1.0-hybrid	Glyma.15G136200	MDP0000284538	Medtr2g032540	Prupe.4G102900	Tp57577_TGAC_v2_gene15970
Phvul.002G165600	8	No	AT1G08520	Cucsa.123990	gene14826-v1.0-hybrid	Glyma.11G016000;Glyma.01G226700	MDP0000089079	Medtr5g009070	Prupe.4G257100	Tp57577_TGAC_v2_gene37864
Phvul.003G173400	8	No	AT2G47910	Cucsa.350610	gene30816-v1.0-hybrid	Glyma.17G106200;Glyma.13G164900	MDP0000164384	Medtr4g116350	Prupe.7G256300	Tp57577_TGAC_v2_gene15804
Phvul.006G124200	8	No	AT1G30660	Cucsa.167420	gene20145-v1.0-hybrid	Glyma.09G028800	MDP0000216052	Medtr2g031740;Medtr5g099220	Prupe.4G099900	Tp57577_TGAC_v2_gene8027
Phvul.009G138700	8	No	AT4G39470	Cucsa.101500	gene21141-v1.0-hybrid	Glyma.04G218500;Glyma.06G147400	MDP0000245024;MDP0000501867	Medtr3g095070	Prupe.6G169000	Tp57577_TGAC_v2_gene40735
Phvul.004G016700	8	No	AT3G55250	Cucsa.339680	gene28398-v1.0-hybrid	Glyma.19G009200	MDP0000193810	Medtr6g007180	Prupe.3G283800	Tp57577_TGAC_v2_gene2295
Phvul.006G042800	8	No	AT3G32930	Cucsa.142870	gene24753-v1.0-hybrid	Glyma.18G097300;Glyma.08G315600	MDP0000287580	Medtr3g083310	Prupe.1G537200	Tp57577_TGAC_v2_gene19330
Phvul.005G153200	8	No	AT3G59470	Cucsa.094440	gene21669-v1.0-hybrid	Glyma.15G029900	MDP0000618200	Medtr2g098920	Prupe.1G196400	Tp57577_TGAC_v2_gene18844
Phvul.001G152000	8	No	AT3G63170	Cucsa.084470	gene27804-v1.0-hybrid	Glyma.03G154600;Glyma.19G156900	MDP0000244612;MDP0000138284	Medtr7g094980	Prupe.8G240100	Tp57577_TGAC_v2_gene9913
Phvul.006G120200	8	No	AT3G17170	Cucsa.246970	gene05031-v1.0-hybrid	Glyma.15G137900;Glyma.09G032900	MDP0000179987;MDP0000248364	Medtr2g033490	Prupe.1G113000	Tp57577_TGAC_v2_gene33906
Phvul.001G140700	8	No	AT2G42220	Cucsa.357350	gene22666-v1.0-hybrid	Glyma.19G145800;Glyma.03G142800	MDP0000154068;MDP0000253318;MDP0000131207	Medtr7g092820	Prupe.7G073600	Tp57577_TGAC_v2_gene13232
Phvul.001G062000	8	No	AT5G53170	Cucsa.202020	gene13715-v1.0-hybrid	Glyma.14G124900;Glyma.13G041700	MDP0000252422	Medtr1g028390	Prupe.5G026500	Tp57577_TGAC_v2_gene33321
Phvul.004G020000	8	No	AT5G14930	Cucsa.339400	gene28351-v1.0-hybrid	Glyma.13G069800	MDP0000269295;MDP0000699004;MDP0000267123;MDP0000302858;MDP0000532630;MDP0000206991;MDP0000487946;MDP0000300811;MDP0000203324;MDP0000431280;MDP0000633623;MDP0000309952;MDP0000156421	Medtr3g467360;Medtr6g008015;Medtr6g007975;Medtr6g008055;Medtr0286s0040;Medtr6g007985	Prupe.2G019500;Prupe.3G279300;Prupe.3G279000	Tp57577_TGAC_v2_gene35838;Tp57577_TGAC_v2_gene35844
Phvul.007G147800	8	No	AT5G03420	Cucsa.124730	gene09666-v1.0-hybrid	Glyma.10G054600;Glyma.13G141800	MDP0000242195;MDP0000230088	Medtr1g063080	Prupe.7G128700	Tp57577_TGAC_v2_gene11276
Phvul.009G039000	8	No	AT4G35580;AT1G33060	Cucsa.273280	gene12442-v1.0-hybrid	Glyma.06G138100;Glyma.04G226700	MDP0000907489	Medtr3g093050	Prupe.2G320600	Tp57577_TGAC_v2_gene35915
Phvul.003G225000	8	No	AT5G47110;AT4G17600	Cucsa.321330	gene21419-v1.0-hybrid	Glyma.17G147900;Glyma.05G066100	MDP0000471588;MDP0000169057	Medtr4g099340	Prupe.5G057100	Tp57577_TGAC_v2_gene17131
Phvul.010G104000	8	No	AT4G13670	Cucsa.256360	gene29908-v1.0-hybrid	Glyma.10G192300;Glyma.20G198100	MDP0000300637;MDP0000204867	Medtr1g072690	Prupe.1G004900;Prupe.3G076100	Tp57577_TGAC_v2_gene1546
Phvul.011G002600	8	No	AT2G44870	Cucsa.129140	gene12409-v1.0-hybrid	Glyma.09G234600;Glyma.12G002200	MDP0000321779;MDP0000234735	Medtr4g033475	Prupe.2G322900	Tp57577_TGAC_v2_gene31925
Phvul.010G161100	8	No	AT1G80840	Cucsa.177230	gene15841-v1.0-hybrid	Glyma.07G023300;Glyma.08G218600	MDP0000177906;MDP0000794439	Medtr4g007060	Prupe.3G098100	Tp57577_TGAC_v2_gene23085
Phvul.009G040400	8	No	AT5G24650;AT3G49560	Cucsa.202450	gene12418-v1.0-hybrid	Glyma.04G225600;Glyma.06G139200	MDP0000234728;MDP0000892276	Medtr3g093380	Prupe.2G322200	Tp57577_TGAC_v2_gene35918
Phvul.011G051700	8	No	AT2G43560	Cucsa.095420	gene21695-v1.0-hybrid	Glyma.11G124900;Glyma.12G049500	MDP0000257937	Medtr4g068190	Prupe.1G203000	Tp57577_TGAC_v2_gene34240
Phvul.001G058000	8	No	AT5G19940	Cucsa.161880	gene15474-v1.0-hybrid	Glyma.17G201600	MDP0000207225;MDP0000157094	Medtr1g009980	Prupe.1G462100	Tp57577_TGAC_v2_gene11997
Phvul.001G235600	8	No	AT2G44920	Cucsa.136180	gene26322-v1.0-hybrid	Glyma.18G035300;Glyma.11G222100	MDP0000151267	Medtr3g068150	Prupe.2G239300	Tp57577_TGAC_v2_gene2861
Phvul.003G208500	8	No	AT5G63310	Cucsa.391810	gene22703-v1.0-hybrid	Glyma.17G127400;Glyma.05G045200	MDP0000776953	Medtr4g104030	Prupe.5G156200	Tp57577_TGAC_v2_gene37449
Phvul.011G086300	8	No	AT2G28190	Cucsa.385680	gene10399-v1.0-hybrid	Glyma.11G192700;Glyma.12G081300	MDP0000250286;MDP0000258717	Medtr4g057240	Prupe.6G112800	Tp57577_TGAC_v2_gene36757
Phvul.002G016800	8	No	AT4G36910	Cucsa.199970	gene26340-v1.0-hybrid	Glyma.11G053700;Glyma.01G188500	MDP0000281425	Medtr5g016770	Prupe.8G129500	Tp57577_TGAC_v2_gene26910
Phvul.006G219600	8	No	AT5G49910;AT4G24280	Cucsa.266110	gene29595-v1.0-hybrid;gene09264-v1.0-hybrid	Glyma.16G002500	MDP0000687238;MDP0000416706;MDP0000697285;MDP0000298502	Medtr2g005690	Prupe.1G078200	Tp57577_TGAC_v2_gene25396
Phvul.006G219500	8	No	AT5G49910;AT4G24280	Cucsa.266110	gene29595-v1.0-hybrid;gene09264-v1.0-hybrid	Glyma.16G002500	MDP0000687238;MDP0000416706;MDP0000697285;MDP0000298502	Medtr2g005690	Prupe.1G078200	Tp57577_TGAC_v2_gene25396
Phvul.002G328804	8	No	AT1G18170	Cucsa.121870	gene09399-v1.0-hybrid	Glyma.05G245200;Glyma.08G052800	MDP0000130405	Medtr8g107010	Prupe.5G231900	Tp57577_TGAC_v2_gene1413
Phvul.003G128266	8	No	AT3G26060	Cucsa.325820	gene12926-v1.0-hybrid	Glyma.13G113200;Glyma.17G046500	MDP0000247659	Medtr4g124790	Prupe.7G193200	Tp57577_TGAC_v2_gene12546
Phvul.002G327000	8	No	AT1G18060	Cucsa.111350	gene09424-v1.0-hybrid	Glyma.08G051100;Glyma.05G243300	MDP0000517458;MDP0000173748;MDP0000736489	Medtr8g106690	Prupe.5G228200	Tp57577_TGAC_v2_gene12760
Phvul.002G006000	8	No	AT2G35370;AT1G32470	Cucsa.313380	gene10728-v1.0-hybrid	Glyma.11G042200;Glyma.01G199700	MDP0000618810;MDP0000613170	Medtr5g014260	Prupe.5G041300	Tp57577_TGAC_v2_gene7825
Phvul.008G265700	8	No	AT1G50840;AT3G20540	Cucsa.059830	gene03141-v1.0-hybrid	Glyma.02G289700;Glyma.14G025300	MDP0000197366	Medtr5g092100	Prupe.4G209500	Tp57577_TGAC_v2_gene29117
Phvul.001G196700	8	No	AT3G52380	Cucsa.241970	gene18298-v1.0-hybrid	Glyma.19G200700;Glyma.03G202900	MDP0000516794;MDP0000129028;MDP0000170172	Medtr7g106440	Prupe.7G093200	Tp57577_TGAC_v2_gene31290
Phvul.009G021400	8	No	AT1G50250;AT5G42270	Cucsa.271990	gene08624-v1.0-hybrid	Glyma.04G019100	MDP0000289110	Medtr3g115110	Prupe.1G355600	Tp57577_TGAC_v2_gene38244
Phvul.006G081700	8	No	AT5G58260	Cucsa.118810	gene01167-v1.0-hybrid	Glyma.18G049600;Glyma.11G201200	MDP0000124806;MDP0000412469;MDP0000335786	Medtr3g062890	Prupe.6G038400	Tp57577_TGAC_v2_gene13817
Phvul.009G048400	8	No	AT4G27700	Cucsa.032370	gene12789-v1.0-hybrid	Glyma.04G232400;Glyma.06G132600	MDP0000205279;MDP0000207557	Medtr3g092040	Prupe.2G315600	Tp57577_TGAC_v2_gene33661
Phvul.009G094300	8	No	AT5G11270	Cucsa.310460	gene11668-v1.0-hybrid	Glyma.04G068000;Glyma.06G069700	MDP0000119866;MDP0000202143;MDP0000299774;MDP0000135389	Medtr3g107530	Prupe.1G478200	Tp57577_TGAC_v2_gene31774
Phvul.005G036700	8	No	AT5G26880	Cucsa.050180	gene26969-v1.0-hybrid	Glyma.08G152700	MDP0000155839	Medtr3g027870	Prupe.2G009700	Tp57577_TGAC_v2_gene26292;Tp57577_TGAC_v2_gene12287
Phvul.010G120000	8	No	AT2G46810;AT3G61950	Cucsa.260110	gene18608-v1.0-hybrid;gene18888-v1.0-hybrid	Glyma.07G049100	MDP0000321049;MDP0000829998	Medtr8g024210	Prupe.2G198800	Tp57577_TGAC_v2_gene29424
Phvul.004G153501	8	No	AT1G17970;AT1G73760	Cucsa.121730	gene09450-v1.0-hybrid	Glyma.09G180300;Glyma.07G097700	MDP0000143498;MDP0000167786	Medtr6g082620	Prupe.5G225100	Tp57577_TGAC_v2_gene28409
Phvul.004G079500	8	No	AT1G55370	Cucsa.024050	gene10423-v1.0-hybrid	Glyma.16G153000	MDP0000613175	Medtr6g032880	Prupe.7G003600	Tp57577_TGAC_v2_gene34627
Phvul.009G050400	8	No	AT5G53490	Cucsa.032310	gene12823-v1.0-hybrid	Glyma.04G233500;Glyma.06G131300	MDP0000197580	Medtr3g491890	Prupe.2G314300	Tp57577_TGAC_v2_gene33655
Phvul.004G073400	8	No	AT5G38410;AT5G38420;AT5G38430;AT1G67090	Cucsa.283540	gene17686-v1.0-hybrid;gene03736-v1.0-hybrid	Glyma.19G046800;Glyma.13G046200;Glyma.19G046600	MDP0000252890;MDP0000731480;MDP0000185022;MDP0000524809;MDP0000392485	Medtr6g018310;Medtr7g007230;Medtr7g007120;Medtr6g018300;Medtr7g007200;Medtr7g007220	Prupe.3G157200	Tp57577_TGAC_v2_gene32455;Tp57577_TGAC_v2_gene32462
Phvul.010G052300	8	No	AT4G05180;AT4G21280	Cucsa.086350	gene24657-v1.0-hybrid	Glyma.07G112000;Glyma.03G114600	MDP0000208621;MDP0000715912;MDP0000274141;MDP0000132424	Medtr8g005175	Prupe.4G029300	Tp57577_TGAC_v2_gene33125
Phvul.011G086500	8	No	AT3G44890	Cucsa.207500	gene01099-v1.0-hybrid	Glyma.12G081500;Glyma.11G192500	MDP0000495733;MDP0000321137	Medtr4g057210	Prupe.6G113200	Tp57577_TGAC_v2_gene36832
Phvul.003G141200	8	No	AT5G57180;AT4G25990	Cucsa.089010	gene21943-v1.0-hybrid;gene17250-v1.0-hybrid	Glyma.13G100700;Glyma.17G059100	MDP0000318891	Medtr4g127420	Prupe.1G074900	Tp57577_TGAC_v2_gene32975
Phvul.002G262400	8	No	AT4G39710	Cucsa.104610	gene31726-v1.0-hybrid	Glyma.08G139100	MDP0000255282	Medtr8g091410	Prupe.6G179400	Tp57577_TGAC_v2_gene2221
Phvul.005G057100	8	No	AT3G12930	Cucsa.179780	gene10428-v1.0-hybrid	Glyma.08G172200;Glyma.15G255800	MDP0000261034;MDP0000849339	Medtr2g069470	Prupe.4G139700	Tp57577_TGAC_v2_gene9745
Phvul.011G096200	8	No	AT5G22340	Cucsa.319750	gene32636-v1.0-hybrid	Glyma.11G181300;Glyma.12G091900	MDP0000338285	Medtr4g052500	Prupe.6G135900	Tp57577_TGAC_v2_gene17201
Phvul.008G015100	8	No	AT3G55330	Cucsa.168030	gene26715-v1.0-hybrid	Glyma.18G286500;Glyma.02G094900	MDP0000764147;MDP0000203624	Medtr7g023290	Prupe.2G229000	Tp57577_TGAC_v2_gene15514
Phvul.002G280800	8	No	AT4G14100;AT3G23760	Cucsa.349180	gene33414-v1.0-hybrid	Glyma.05G199600	MDP0000329773	Medtr8g096100;Medtr8g096110;Medtr8g096080	Prupe.5G140200	Tp57577_TGAC_v2_gene12858
Phvul.009G007100	8	No	AT1G20810	Cucsa.272310	gene31487-v1.0-hybrid	Glyma.04G015400	MDP0000246192	Medtr3g115970	Prupe.5G007000	Tp57577_TGAC_v2_gene38162
Phvul.006G082300	8	No	AT3G54210	Cucsa.177120	gene13623-v1.0-hybrid	Glyma.18G049200;Glyma.11G201700	MDP0000542367;MDP0000378945	Medtr3g062930	Prupe.6G300200	Tp57577_TGAC_v2_gene13826
Phvul.001G031100	8	No	AT1G44920	Cucsa.395420	gene02622-v1.0-hybrid	Glyma.17G232300	MDP0000125100;MDP0000184014;MDP0000244150	Medtr1g017450	Prupe.1G418700	Tp57577_TGAC_v2_gene13169
Phvul.005G094900	8	No	AT3G58640	Cucsa.384960	gene15756-v1.0-hybrid	Glyma.12G211000;Glyma.13G290400	MDP0000051653	Medtr2g092980	Prupe.3G117600	Tp57577_TGAC_v2_gene11599
Phvul.009G238700	8	No	AT4G25910	Cucsa.089170	gene17020-v1.0-hybrid	Glyma.15G163100;Glyma.09G056800	MDP0000952041	Medtr2g036690	Prupe.1G081800	Tp57577_TGAC_v2_gene9244
Phvul.002G264200	8	No	AT5G64940	Cucsa.104860	gene31462-v1.0-hybrid	Glyma.05G183100;Glyma.08G140900	MDP0000307358	Medtr8g091710	Prupe.6G175300	Tp57577_TGAC_v2_gene23736
Phvul.007G231600	8	No	AT1G60000	Cucsa.255820	gene27886-v1.0-hybrid	Glyma.20G082800;Glyma.10G134100	MDP0000656663	Medtr1g045510	Prupe.1G048800	Tp57577_TGAC_v2_gene23968
Phvul.005G160100	8	No	AT1G55140;AT3G13740	Cucsa.341210	gene06611-v1.0-hybrid	Glyma.15G023700	MDP0000257799	Medtr2g100220	Prupe.3G050600	Tp57577_TGAC_v2_gene6538
Phvul.003G253800	8	No	AT5G66550	Cucsa.106480	gene14765-v1.0-hybrid	Glyma.02G056700;Glyma.16G139500	MDP0000322165	Medtr8g077570	Prupe.7G155200	Tp57577_TGAC_v2_gene24111
Phvul.009G008400	8	No	AT1G76450	Cucsa.005240	gene29343-v1.0-hybrid	Glyma.06G014500;Glyma.04G014500	MDP0000217142	Medtr3g116110	Prupe.5G005500	Tp57577_TGAC_v2_gene38185
Phvul.008G262300	8	No	AT3G47060;AT5G58870	Cucsa.146930	gene07986-v1.0-hybrid	Glyma.02G225300;Glyma.14G192100	MDP0000241759;MDP0000148820;MDP0000468286	Medtr5g069780	Prupe.6G060800	Tp57577_TGAC_v2_gene24052
Phvul.010G140100	8	No	AT5G49010	Cucsa.258510	gene06504-v1.0-hybrid;gene05086-v1.0-hybrid	Glyma.08G194400;Glyma.07G011200	MDP0000278398;MDP0000842521	Medtr2g044210	Prupe.1G115500	Tp57577_TGAC_v2_gene27119
Phvul.005G090100	8	No	AT5G54600	Cucsa.074330	gene03287-v1.0-hybrid	Glyma.12G215900;Glyma.13G285600	MDP0000845959;MDP0000232416	Medtr2g082410	Prupe.4G200400	Tp57577_TGAC_v2_gene36823
Phvul.005G170100	8	No	AT1G52160;AT3G16260	Cucsa.359360	gene25763-v1.0-hybrid	Glyma.15G017900;Glyma.13G356200	MDP0000239508	Medtr2g101390	Prupe.3G063700	Tp57577_TGAC_v2_gene37248
Phvul.007G161800	8	No	AT5G12130	Cucsa.065720	gene18112-v1.0-hybrid	Glyma.13G135400;Glyma.10G047600	MDP0000218723;MDP0000161542;MDP0000230600	Medtr1g067200	Prupe.6G244800	Tp57577_TGAC_v2_gene35663
Phvul.002G300600	8	No	AT1G64510	Cucsa.303980	gene25119-v1.0-hybrid	Glyma.05G218800;Glyma.08G024900	MDP0000495488;MDP0000365305	Medtr8g099720	Prupe.5G124200	Tp57577_TGAC_v2_gene3401
Phvul.005G018300	8	No	AT5G07020	Cucsa.307760	gene21513-v1.0-hybrid	Glyma.04G132400;Glyma.06G309000	MDP0000179960	Medtr3g013460	Prupe.2G044200	Tp57577_TGAC_v2_gene1450
Phvul.L007843	8	No	AT5G59610	Cucsa.138870	gene30206-v1.0-hybrid	Glyma.15G035700;Glyma.13G338600	MDP0000314474;MDP0000147858	Medtr2g097690	Prupe.6G071200	Tp57577_TGAC_v2_gene6895
Phvul.007G043200	8	No	AT4G15090	Cucsa.180090	gene24215-v1.0-hybrid	Glyma.20G132100;Glyma.10G259000	MDP0000286804	Medtr4g035820	Prupe.3G186100	Tp57577_TGAC_v2_gene27089
Phvul.007G111200	8	No	AT3G22930;AT4G14640	Cucsa.254730	gene29038-v1.0-hybrid	Glyma.20G211700;Glyma.10G178400	MDP0000413824;MDP0000403476	Medtr1g076650	Prupe.1G023600	Tp57577_TGAC_v2_gene12818
Phvul.009G002100	8	No	AT4G34730	Cucsa.109070	gene01685-v1.0-hybrid	Glyma.06G007300	MDP0000581920;MDP0000388582	Medtr3g117600	Prupe.8G082300	Tp57577_TGAC_v2_gene32182
Phvul.008G005900	8	No	AT1G67080	Cucsa.031320	gene10665-v1.0-hybrid	Glyma.08G365700;Glyma.18G296600	MDP0000188574;MDP0000126808;MDP0000144785;MDP0000262914;MDP0000230925	Medtr7g007280	Prupe.5G053500;Prupe.3G157500	Tp57577_TGAC_v2_gene9726
Phvul.005G064500	8	No	AT1G53520	Cucsa.058090	gene27138-v1.0-hybrid	Glyma.13G262500;Glyma.15G242900	MDP0000233012;MDP0000129431	Medtr2g072510	Prupe.4G153500	Tp57577_TGAC_v2_gene6902
Phvul.010G112200	8	No	AT3G15110	Cucsa.032450	gene27213-v1.0-hybrid	Glyma.12G227200	MDP0000209089	Medtr2g078540	Prupe.4G173400	Tp57577_TGAC_v2_gene17538
Phvul.003G189200	8	No	AT3G47490	Cucsa.197760	gene26024-v1.0-hybrid	Glyma.17G101100	MDP0000313897	Medtr4g108710	Prupe.5G194700	Tp57577_TGAC_v2_gene9253
Phvul.001G187400	8	No	AT3G09980	Cucsa.378430	gene30229-v1.0-hybrid	Glyma.19G192600;Glyma.03G192100	MDP0000211991;MDP0000259730	Medtr7g104020	Prupe.7G115700	Tp57577_TGAC_v2_gene25372
Phvul.009G074400	8	No	AT4G07960	Cucsa.353070	gene02631-v1.0-hybrid	Glyma.06G049400;Glyma.04G048100	MDP0000572242;MDP0000130989	Medtr3g103500	Prupe.1G418400	Tp57577_TGAC_v2_gene30197
Phvul.006G114600	8	No	AT2G46550	Cucsa.259330	gene18707-v1.0-hybrid	Glyma.03G258600;Glyma.19G257200	MDP0000194606	Medtr7g117715	Prupe.2G190700	Tp57577_TGAC_v2_gene4799
Phvul.002G140400	8	No	AT2G35410	Cucsa.321920	gene02195-v1.0-hybrid	Glyma.09G205500;Glyma.01G017400	MDP0000232549;MDP0000162367	Medtr5g030020	Prupe.5G034000	Tp57577_TGAC_v2_gene31941
Phvul.009G121100	8	No	AT5G14320	Cucsa.006940	gene11101-v1.0-hybrid	Glyma.06G109300;Glyma.04G253300	MDP0000150929	Medtr3g073140	Prupe.1G504800	Tp57577_TGAC_v2_gene29521
Phvul.005G109600	8	No	AT4G03270	Cucsa.119650	gene01996-v1.0-hybrid	Glyma.13G303000;Glyma.12G199300	MDP0000142166;MDP0000141273	Medtr2g089490	Prupe.3G228000	Tp57577_TGAC_v2_gene18051
Phvul.005G175400	8	No	AT3G15690;AT1G52670	Cucsa.105260	gene05864-v1.0-hybrid	Glyma.13G363500;Glyma.15G010300	MDP0000241032;MDP0000258983	Medtr2g103280	Prupe.3G080100	Tp57577_TGAC_v2_gene37203
Phvul.005G175100	8	No	AT3G15690;AT1G52670	Cucsa.105260	gene05864-v1.0-hybrid	Glyma.13G363500;Glyma.15G010300	MDP0000241032;MDP0000258983	Medtr2g103280	Prupe.3G080100	Tp57577_TGAC_v2_gene37203
Phvul.007G010700	8	No	AT2G39470	Cucsa.002560	gene26713-v1.0-hybrid	Glyma.10G290700;Glyma.20G239700;Glyma.20G098500	MDP0000874065;MDP0000203627	Medtr1g115410	Prupe.2G229200	Tp57577_TGAC_v2_gene13990
Phvul.005G031700	8	No	AT5G40950	Cucsa.087740	gene25857-v1.0-hybrid	Glyma.04G139200;Glyma.11G151300	MDP0000696172;MDP0000171423	Medtr3g020680	Prupe.3G306900	Tp57577_TGAC_v2_gene3837
Phvul.007G280100	8	No	AT5G43750	Cucsa.254800	gene32584-v1.0-hybrid	Glyma.10G000900	MDP0000269836;MDP0000206206;MDP0000092987;MDP0000205570	Medtr5g042420	Prupe.1G026900	Tp57577_TGAC_v2_gene4008
Phvul.006G215600	8	No	AT1G71220	Cucsa.033020	gene11048-v1.0-hybrid	Glyma.08G187500	MDP0000231077	Medtr2g006960	Prupe.1G572000	Tp57577_TGAC_v2_gene2085
Phvul.003G097001	8	No	AT3G16630	Cucsa.316170	gene06810-v1.0-hybrid	Glyma.07G246800;Glyma.17G027200	MDP0000273265;MDP0000260784;MDP0000131655	Medtr4g119980	Prupe.1G135100	Tp57577_TGAC_v2_gene3224
Phvul.001G147500	8	No	AT2G48070	Cucsa.084860	gene27731-v1.0-hybrid	Glyma.03G149600;Glyma.19G152600	MDP0000225270;MDP0000190843	Medtr7g094220	Prupe.8G247900	Tp57577_TGAC_v2_gene32805
Phvul.001G127000	8	No	AT5G04020	Cucsa.338330	gene21923-v1.0-hybrid	Glyma.19G133000;Glyma.03G131000	MDP0000934741	Medtr7g090500	Prupe.7G047600	Tp57577_TGAC_v2_gene32730
Phvul.005G020200	8	No	AT3G63540	Cucsa.050250	gene26991-v1.0-hybrid	Glyma.08G154300;Glyma.15G273300	MDP0000260399;MDP0000515963;MDP0000121464	Medtr3g028150	Prupe.2G012000	Tp57577_TGAC_v2_gene12217
Phvul.010G148800	8	No	AT3G16140;AT1G52230	Cucsa.061990	gene25837-v1.0-hybrid	Glyma.08G204800;Glyma.07G019700	MDP0000909197;MDP0000142895	Medtr2g101820	Prupe.3G067400	Tp57577_TGAC_v2_gene37200
Phvul.005G025600	8	No	AT3G06730	Cucsa.005170	gene14242-v1.0-hybrid	Glyma.04G135300;Glyma.11G156500	MDP0000863789	Medtr3g014240	Prupe.2G039200	Tp57577_TGAC_v2_gene1448
Phvul.001G236900	8	No	AT2G39800;AT3G55610	Cucsa.136260	gene20854-v1.0-hybrid	Glyma.18G034300	MDP0000323330;MDP0000845591	Medtr3g069080	Prupe.2G240800	Tp57577_TGAC_v2_gene10324
Phvul.004G010800	8	No	AT1G50170	Cucsa.011350	gene28491-v1.0-hybrid	Glyma.05G004900	MDP0000161595;MDP0000130950	Medtr6g005390	Prupe.3G289500	Tp57577_TGAC_v2_gene14069
Phvul.006G069900	7	No	AT1G07110	Cucsa.139330		Glyma.11G169700;Glyma.18G060600	MDP0000317977	Medtr3g464770	Prupe.6G053800	Tp57577_TGAC_v2_gene32920
Phvul.004G062900	7	No	AT3G02500;AT5G16030	Cucsa.238110	gene10326-v1.0-hybrid	Glyma.19G045400;Glyma.13G046900	MDP0000134436;MDP0000319793	Medtr6g017240		Tp57577_TGAC_v2_gene32452
Phvul.009G094900	7	No	AT3G15680	Cucsa.162240	gene11676-v1.0-hybrid	Glyma.04G068400;Glyma.06G069900	MDP0000269288;MDP0000653346;MDP0000876872		Prupe.1G474600	Tp57577_TGAC_v2_gene31764
Phvul.010G100500	7	No	AT4G00335	Cucsa.258490	gene19269-v1.0-hybrid	Glyma.16G034700;Glyma.07G068900	MDP0000167570;MDP0000329546;MDP0000227917	Medtr8g030510		Tp57577_TGAC_v2_gene37735
Phvul.002G035800	7	No	AT1G71480	Cucsa.010970		Glyma.11G014300;Glyma.01G231300	MDP0000303332	Medtr7g018880	Prupe.1G545800	Tp57577_TGAC_v2_gene28573
Phvul.009G240300	7	No	AT1G31160	Cucsa.332750	gene20018-v1.0-hybrid	Glyma.15G161000		Medtr4g084190	Prupe.4G113300	Tp57577_TGAC_v2_gene38253
Phvul.003G065400	7	No	AT5G27270	Cucsa.119860	gene12581-v1.0-hybrid	Glyma.08G106500		Medtr8g080940	Prupe.2G325900	Tp57577_TGAC_v2_gene11966
Phvul.009G082300	7	No	AT5G21920	Cucsa.056010	gene15493-v1.0-hybrid	Glyma.04G056000;Glyma.06G056200	MDP0000242152	Medtr3g105100	Prupe.1G403800
Phvul.001G262200	7	No	AT1G27385	Cucsa.075740		Glyma.11G250900;Glyma.18G006100	MDP0000667089;MDP0000728984	Medtr3g085280	Prupe.1G225400	Tp57577_TGAC_v2_gene17792
Phvul.009G216400	7	No	AT1G30380	Cucsa.048130	gene00119-v1.0-hybrid	Glyma.15G194300		Medtr1g026820	Prupe.4G088200	Tp57577_TGAC_v2_gene24497
Phvul.011G097600	7	No	AT2G27290	Cucsa.185840		Glyma.11G180200;Glyma.12G093300	MDP0000400776	Medtr4g052010	Prupe.6G139600	Tp57577_TGAC_v2_gene4615
Phvul.004G048400	7	No	AT2G20000	Cucsa.332350	gene11892-v1.0-hybrid	Glyma.13G049400;Glyma.19G042200	MDP0000297805;MDP0000138828	Medtr6g016680	Prupe.7G222000
Phvul.011G031300	7	No	AT3G19800	Cucsa.177540;Cucsa.192430		Glyma.11G102300	MDP0000166899	Medtr4g074590	Prupe.1G077300	Tp57577_TGAC_v2_gene32328
Phvul.008G057900	7	No	AT1G01470	Cucsa.258720	gene19012-v1.0-hybrid	Glyma.18G238700	MDP0000228329;MDP0000179026		Prupe.2G178000	Tp57577_TGAC_v2_gene28290
Phvul.004G148500	7	No	AT1G73540;AT1G18300		gene09349-v1.0-hybrid	Glyma.09G173400;Glyma.07G104200	MDP0000289822	Medtr6g070920	Prupe.5G235900	Tp57577_TGAC_v2_gene36600
Phvul.007G073200	7	No	AT5G52440	Cucsa.107980	gene13224-v1.0-hybrid	Glyma.10G232400;Glyma.20G161700	MDP0000948530;MDP0000267155	Medtr1g100220	Prupe.2G298400
Phvul.001G123100	7	No	AT3G10270;AT5G04130		gene21587-v1.0-hybrid	Glyma.19G130000;Glyma.03G127300	MDP0000306035	Medtr7g089790	Prupe.7G033800	Tp57577_TGAC_v2_gene34631
Phvul.006G066400	7	No	AT1G07660;AT5G59690;AT5G59970;AT2G28740;AT3G53730;AT1G07820;AT3G46320;AT3G45930	Cucsa.172310;Cucsa.172340;Cucsa.172320;Cucsa.172330;Cucsa.326090;Cucsa.226890;Cucsa.172350	gene18235-v1.0-hybrid;gene14152-v1.0-hybrid;gene13942-v1.0-hybrid;gene23359-v1.0-hybrid;gene23356-v1.0-hybrid;gene14012-v1.0-hybrid;gene14153-v1.0-hybrid	Glyma.20G083800;Glyma.17G063200;Glyma.11G177800;Glyma.13G147000;Glyma.02G224100;Glyma.03G171400;Glyma.11G177900;Glyma.15G043200;Glyma.12G074500;Glyma.11G178100;Glyma.18G064300;Glyma.10G133500;Glyma.14G190800;Glyma.U033600;Glyma.11G178200		Medtr3g462730;Medtr3g070920;Medtr4g061827;Medtr3g462400;Medtr7g029510;Medtr8g038460;Medtr3g462410;Medtr4g061920;Medtr7g099610;Medtr3g061440;Medtr3g054380;Medtr2g096100;Medtr5g063620;Medtr3g462510	Prupe.5G134000;Prupe.6G081300;Prupe.2G232000;Prupe.7G028400;Prupe.2G232200;Prupe.6G251900	Tp57577_TGAC_v2_gene38260;Tp57577_TGAC_v2_gene2983;Tp57577_TGAC_v2_gene11533;Tp57577_TGAC_v2_gene35246;Tp57577_TGAC_v2_gene7557;Tp57577_TGAC_v2_gene5444;Tp57577_TGAC_v2_gene14674;Tp57577_TGAC_v2_gene35252;Tp57577_TGAC_v2_gene30420;Tp57577_TGAC_v2_gene14691;Tp57577_TGAC_v2_gene35241
Phvul.002G297000	7	No	AT1G64355	Cucsa.303800	gene32075-v1.0-hybrid	Glyma.05G215800		Medtr8g099345	Prupe.5G116900	Tp57577_TGAC_v2_gene3451
Phvul.009G221700	7	No	AT1G48350	Cucsa.252040		Glyma.09G077600;Glyma.15G185000	MDP0000834632;MDP0000279154	Medtr2g044920	Prupe.1G209300	Tp57577_TGAC_v2_gene18013
Phvul.001G155800	7	No	AT3G51510	Cucsa.048840	gene12987-v1.0-hybrid	Glyma.03G158200		Medtr7g095930	Prupe.7G188400	Tp57577_TGAC_v2_gene19116
Phvul.002G182400	7	No	AT1G66140	Cucsa.012010		Glyma.05G139000;Glyma.08G094200	MDP0000443612;MDP0000302279	Medtr1g033340	Prupe.1G336500	Tp57577_TGAC_v2_gene5135
Phvul.009G157100	7	No	AT5G08650		gene14564-v1.0-hybrid	Glyma.06G159400;Glyma.04G206300	MDP0000378145	Medtr3g097250	Prupe.7G172400	Tp57577_TGAC_v2_gene28700
Phvul.007G227300	7	No	AT3G24050	Cucsa.194390	gene20756-v1.0-hybrid	Glyma.10G126900	MDP0000224540	Medtr1g046680		Tp57577_TGAC_v2_gene11282
Phvul.008G055800	7	No	AT3G54900	Cucsa.178670	gene16785-v1.0-hybrid	Glyma.09G252200;Glyma.18G240400		Medtr7g079520	Prupe.6G359300	Tp57577_TGAC_v2_gene28452
Phvul.008G131500	7	No	AT4G13040	Cucsa.078000		Glyma.18G159900;Glyma.08G348300	MDP0000675982;MDP0000129941;MDP0000300382	Medtr7g055857	Prupe.8G198700	Tp57577_TGAC_v2_gene6483
Phvul.009G150600	7	No	AT1G74880	Cucsa.100900	gene16183-v1.0-hybrid	Glyma.06G153400		Medtr3g096290	Prupe.6G157800	Tp57577_TGAC_v2_gene28241
Phvul.005G071200	7	No	AT3G15360	Cucsa.074740	gene00320-v1.0-hybrid	Glyma.13G277900;Glyma.12G223400	MDP0000194903;MDP0000323884;MDP0000626628	Medtr2g079420	Prupe.4G183200
Phvul.002G074400	7	No	AT1G60010;AT1G10530	Cucsa.285800	gene00693-v1.0-hybrid	Glyma.01G035300		Medtr5g035430	Prupe.1G258800	Tp57577_TGAC_v2_gene13514
Phvul.003G083700	7	No	AT5G20130		gene19770-v1.0-hybrid	Glyma.17G008700;Glyma.07G265300	MDP0000270108	Medtr4g133070	Prupe.4G010200	Tp57577_TGAC_v2_gene37116
Phvul.002G151800	7	No	AT4G22830	Cucsa.320330	gene32318-v1.0-hybrid	Glyma.11G028600;Glyma.01G213300		Medtr5g011460	Prupe.5G082400	Tp57577_TGAC_v2_gene19565
Phvul.007G015500	7	No	AT1G50320		gene12300-v1.0-hybrid	Glyma.20G104000;Glyma.10G285000	MDP0000268156;MDP0000670699	Medtr1g114290	Prupe.1G070700	Tp57577_TGAC_v2_gene4141
Phvul.010G038500	7	No	AT5G17610	Cucsa.256810	gene09238-v1.0-hybrid	Glyma.07G123600;Glyma.03G098200	MDP0000347398		Prupe.2G100000	Tp57577_TGAC_v2_gene17361
Phvul.002G331000	7	No	AT3G17930	Cucsa.111690	gene09364-v1.0-hybrid	Glyma.05G246900;Glyma.08G055300		Medtr8g107430	Prupe.5G234700	Tp57577_TGAC_v2_gene1394
Phvul.008G206400	7	No	AT5G60335	Cucsa.052760		Glyma.14G041000;Glyma.02G275000	MDP0000290068;MDP0000316302	Medtr5g087960	Prupe.6G094800	Tp57577_TGAC_v2_gene11328;Tp57577_TGAC_v2_gene11332
Phvul.010G041700	7	No	AT2G44650;AT3G60210	Cucsa.362270		Glyma.07G120400;Glyma.03G103600	MDP0000364484	Medtr8g009280	Prupe.2G116500	Tp57577_TGAC_v2_gene17350
Phvul.007G089400	7	No	AT1G35680	Cucsa.240670	gene29129-v1.0-hybrid	Glyma.20G175300;Glyma.10G216700	MDP0000160767;MDP0000336534;MDP0000301186;MDP0000336533;MDP0000336535	Medtr1g096460	Prupe.3G136100
Phvul.009G006700	7	No	AT1G42960	Cucsa.272300		Glyma.04G015800;Glyma.06G015800	MDP0000243827;MDP0000928103	Medtr3g115930	Prupe.5G007900	Tp57577_TGAC_v2_gene38097
Phvul.007G036800	7	No	AT2G01320	Cucsa.283040		Glyma.20G125600;Glyma.10G264900	MDP0000316000	Medtr1g108340	Prupe.1G322600	Tp57577_TGAC_v2_gene4902
Phvul.007G177300	7	No	AT2G30570	Cucsa.388680		Glyma.02G141700;Glyma.10G032200	MDP0000195878;MDP0000281971	Medtr1g070495	Prupe.8G231600	Tp57577_TGAC_v2_gene35733
Phvul.009G225300	7	No	AT1G74950;AT1G19180		gene12541-v1.0-hybrid	Glyma.15G179600;Glyma.09G071600	MDP0000187921;MDP0000871409	Medtr2g042900	Prupe.7G194800	Tp57577_TGAC_v2_gene40124
Phvul.001G201900	7	No	AT4G03150	Cucsa.084670	gene27791-v1.0-hybrid	Glyma.19G206000		Medtr7g107680	Prupe.8G252200	Tp57577_TGAC_v2_gene32316
Phvul.008G210600	7	No	AT3G44020	Cucsa.111730	gene07694-v1.0-hybrid	Glyma.02G271400	MDP0000155847;MDP0000135301	Medtr5g086670	Prupe.6G149200
Phvul.008G289000	7	No	AT2G05310;AT4G13500	Cucsa.120280		Glyma.02G308900;Glyma.14G004000	MDP0000289026	Medtr5g098530	Prupe.3G197600	Tp57577_TGAC_v2_gene35906
Phvul.003G153700	7	No	AT2G24090	Cucsa.170750	gene04984-v1.0-hybrid	Glyma.02G206700;Glyma.17G071200		Medtr4g130300	Prupe.1G102100	Tp57577_TGAC_v2_gene24835
Phvul.011G004500	7	No	AT5G51545	Cucsa.251500	gene21269-v1.0-hybrid	Glyma.09G232600	MDP0000183185;MDP0000284691	Medtr4g035825	Prupe.2G280700
Phvul.009G232800	7	No	AT5G56850	Cucsa.117010	gene12623-v1.0-hybrid	Glyma.15G169200;Glyma.09G062700		Medtr2g038710	Prupe.7G210300	Tp57577_TGAC_v2_gene35458
Phvul.004G038000	7	No	AT1G26355;AT1G69230	Cucsa.327900	gene26104-v1.0-hybrid	Glyma.19G032000;Glyma.13G055400	MDP0000161041;MDP0000149089;MDP0000362009	Medtr6g015390	Prupe.1G288700
Phvul.011G000500	7	No	AT1G35530	Cucsa.369210	gene13922-v1.0-hybrid	Glyma.08G238200		Medtr1g103260	Prupe.1G551100	Tp57577_TGAC_v2_gene26106
Phvul.004G041900	7	No	AT5G15802	Cucsa.174500	gene04231-v1.0-hybrid	Glyma.19G034200		Medtr6g015965	Prupe.3G249500	Tp57577_TGAC_v2_gene15952
Phvul.009G195600	7	No	AT4G28080	Cucsa.170770	gene22048-v1.0-hybrid	Glyma.04G156200;Glyma.06G223500	MDP0000126983		Prupe.1G101800	Tp57577_TGAC_v2_gene9534
Phvul.001G006800	7	No	AT1G75730		gene08517-v1.0-hybrid	Glyma.14G219000;Glyma.17G258000	MDP0000191117;MDP0000548834	Medtr1g025180	Prupe.1G365800	Tp57577_TGAC_v2_gene26373
Phvul.008G137700	7	No	AT4G12970	Cucsa.387770	gene17467-v1.0-hybrid	Glyma.08G345100		Medtr7g052120	Prupe.8G192000	Tp57577_TGAC_v2_gene26809
Phvul.011G051000	7	No	AT2G30695	Cucsa.348550	gene21713-v1.0-hybrid	Glyma.12G048900		Medtr4g068280	Prupe.1G586900	Tp57577_TGAC_v2_gene10226
Phvul.007G161600	7	No	AT2G37300	Cucsa.065740	gene18115-v1.0-hybrid	Glyma.10G047400		Medtr1g067220	Prupe.6G245100	Tp57577_TGAC_v2_gene35656
Phvul.003G059800	7	No	AT1G21500	Cucsa.075880	gene10126-v1.0-hybrid	Glyma.02G138600;Glyma.07G206400		Medtr4g087540	Prupe.7G267000	Tp57577_TGAC_v2_gene23536
Phvul.011G024400	7	No	AT3G22210	Cucsa.180060	gene24211-v1.0-hybrid	Glyma.11G096300;Glyma.12G022400		Medtr4g076090	Prupe.3G186600	Tp57577_TGAC_v2_gene21248
Phvul.006G062000	7	No	AT2G01870	Cucsa.124170	gene14684-v1.0-hybrid	Glyma.08G336100	MDP0000297413;MDP0000159373	Medtr3g061480	Prupe.4G250100
Phvul.004G158500	7	No	AT1G73885		gene24348-v1.0-hybrid	Glyma.07G090700;Glyma.09G185300	MDP0000713652;MDP0000299695	Medtr6g084620	Prupe.5G220500	Tp57577_TGAC_v2_gene35237
Phvul.002G256500	7	No	AT2G22300		gene16296-v1.0-hybrid	Glyma.08G135200;Glyma.05G178200	MDP0000290409;MDP0000848640	Medtr8g090205	Prupe.6G187700	Tp57577_TGAC_v2_gene6210
Phvul.002G083100	7	No	AT2G14960	Cucsa.108810	gene24005-v1.0-hybrid;gene22838-v1.0-hybrid	Glyma.02G125600	MDP0000209432;MDP0000873893	Medtr0035s0150	Prupe.8G137900
Phvul.001G202600	7	No	AT3G62980	Cucsa.025170	gene24947-v1.0-hybrid	Glyma.03G209400;Glyma.19G206800	MDP0000125975;MDP0000498419		Prupe.8G253300	Tp57577_TGAC_v2_gene16918
Phvul.011G054800	7	No	AT1G05960	Cucsa.364990	gene21688-v1.0-hybrid	Glyma.12G052700;Glyma.11G128000		Medtr4g067110	Prupe.1G192000	Tp57577_TGAC_v2_gene34205
Phvul.011G038800	7	No	AT2G21300;AT4G38950	Cucsa.377950		Glyma.12G037100;Glyma.11G110800	MDP0000211096;MDP0000169446	Medtr4g071900	Prupe.8G084900	Tp57577_TGAC_v2_gene22383
Phvul.002G276700	7	No	AT5G63770		gene24511-v1.0-hybrid	Glyma.05G196100	MDP0000900186	Medtr8g094940	Prupe.4G282200	Tp57577_TGAC_v2_gene37422
Phvul.003G148000	7	No	AT4G30310	Cucsa.089710	gene25638-v1.0-hybrid	Glyma.13G094600;Glyma.17G065600	MDP0000268873	Medtr4g128640	Prupe.1G089400
Phvul.002G094000	7	No	AT1G70940;AT1G23080	Cucsa.280550		Glyma.07G217900;Glyma.20G014300	MDP0000234528;MDP0000497581	Medtr4g084870	Prupe.1G324900	Tp57577_TGAC_v2_gene38277
Phvul.007G212500	7	No	AT2G47240	Cucsa.300670	gene20573-v1.0-hybrid;gene20575-v1.0-hybrid	Glyma.02G010300;Glyma.10G010800		Medtr7g109830	Prupe.3G007200	Tp57577_TGAC_v2_gene31747
Phvul.003G286600	7	No	AT4G37930	Cucsa.103800	gene22698-v1.0-hybrid	Glyma.18G150000;Glyma.08G274400	MDP0000332597;MDP0000332596	Medtr5g030950	Prupe.6G209100
Phvul.007G077700	7	No	AT5G52920	Cucsa.012800	gene13140-v1.0-hybrid	Glyma.20G164500;Glyma.10G227800	MDP0000413866;MDP0000173365	Medtr1g099360	Prupe.2G305000
Phvul.009G254900	7	No	AT3G16950;AT4G16155	Cucsa.316060	gene05154-v1.0-hybrid	Glyma.15G143100	MDP0000231799;MDP0000656178	Medtr2g034580	Prupe.1G122400
Phvul.006G063900	7	No	AT3G46960	Cucsa.146840	gene07965-v1.0-hybrid	Glyma.18G067400		Medtr3g462290	Prupe.6G062900	Tp57577_TGAC_v2_gene30104
Phvul.005G004500	7	No	AT5G09860	Cucsa.034580	gene21491-v1.0-hybrid	Glyma.04G133800	MDP0000152014		Prupe.7G006200	Tp57577_TGAC_v2_gene7074
Phvul.011G098200	7	No	AT3G44200	Cucsa.185890	gene27061-v1.0-hybrid	Glyma.11G179600;Glyma.12G093800		Medtr4g051648	Prupe.6G142700	Tp57577_TGAC_v2_gene4651
Phvul.002G165400	7	No	AT4G15110	Cucsa.180100		Glyma.11G016200	MDP0000122493	Medtr5g009110	Prupe.3G185900	Tp57577_TGAC_v2_gene38037
Phvul.006G033600	7	No	AT2G42880	Cucsa.139560	gene28706-v1.0-hybrid	Glyma.18G106800;Glyma.08G309500	MDP0000250639;MDP0000188369	Medtr3g089510		Tp57577_TGAC_v2_gene16767
Phvul.005G069800	7	No	AT1G53510;AT3G14720		gene27365-v1.0-hybrid	Glyma.15G240700	MDP0000195781;MDP0000233021;MDP0000169216;MDP0000121116	Medtr2g072840	Prupe.4G154700	Tp57577_TGAC_v2_gene16473
Phvul.003G027300	7	No	AT1G68830	Cucsa.033920	gene03874-v1.0-hybrid	Glyma.01G087900;Glyma.02G100000	MDP0000192960	Medtr5g053450	Prupe.1G305500
Phvul.004G012700	7	No	AT3G27870		gene28422-v1.0-hybrid	Glyma.19G007400;Glyma.05G006800	MDP0000207352;MDP0000043189	Medtr6g006910	Prupe.3G285900	Tp57577_TGAC_v2_gene2276
Phvul.004G164000	7	No	AT3G24550	Cucsa.116360	gene30893-v1.0-hybrid	Glyma.09G191300;Glyma.07G085600	MDP0000160541;MDP0000140444;MDP0000270414	Medtr6g088610	Prupe.7G232200
Phvul.002G150800	7	No	AT1G23310;AT1G70580	Cucsa.286410;Cucsa.286390		Glyma.02G038100;Glyma.01G026700	MDP0000815368;MDP0000250058;MDP0000235318	Medtr5g033230	Prupe.1G243000	Tp57577_TGAC_v2_gene38783
Phvul.003G279200	7	No	AT5G65930	Cucsa.323300	gene12992-v1.0-hybrid	Glyma.09G194900;Glyma.16G111200	MDP0000301930;MDP0000298017	Medtr8g072430		Tp57577_TGAC_v2_gene14268
Phvul.002G120200	7	No	AT5G65930	Cucsa.323300	gene12992-v1.0-hybrid	Glyma.01G155300;Glyma.11G089400	MDP0000301930;MDP0000298017	Medtr5g025100	Prupe.7G188900
Phvul.002G242800	7	No	AT1G29690	Cucsa.047230	gene07474-v1.0-hybrid	Glyma.15G088100;Glyma.13G223900		Medtr2g017740	Prupe.4G070000	Tp57577_TGAC_v2_gene4510
Phvul.007G179500	7	No	AT3G05380;AT5G27610		gene22515-v1.0-hybrid	Glyma.10G153800;Glyma.20G234500	MDP0000145903;MDP0000293437	Medtr1g083040	Prupe.6G323800	Tp57577_TGAC_v2_gene6092
Phvul.004G055400	7	No	AT5G14210		gene25918-v1.0-hybrid	Glyma.05G075800;Glyma.19G074900	MDP0000167621;MDP0000231635;MDP0000121482	Medtr6g023390	Prupe.3G303100	Tp57577_TGAC_v2_gene7532
Phvul.003G076500	7	No	AT5G19220	Cucsa.385030	gene05910-v1.0-hybrid	Glyma.07G258500;Glyma.17G015600	MDP0000258518;MDP0000294583	Medtr4g131760		Tp57577_TGAC_v2_gene37065
Phvul.008G188400	7	No	AT5G54090	Cucsa.174800	gene12427-v1.0-hybrid	Glyma.02G221300	MDP0000304188	Medtr5g068600	Prupe.2G321600
Phvul.005G161800	7	No	AT3G21300	Cucsa.360750	gene23130-v1.0-hybrid	Glyma.13G352500		Medtr2g100500	Prupe.3G054000	Tp57577_TGAC_v2_gene6542
Phvul.004G160900	7	No	AT3G24430	Cucsa.235770	gene02074-v1.0-hybrid	Glyma.09G187800;Glyma.07G089200		Medtr6g086600	Prupe.7G227600	Tp57577_TGAC_v2_gene31450
Phvul.009G208900	7	No	AT5G35170	Cucsa.132620		Glyma.09G096800;Glyma.15G203100	MDP0000208173	Medtr2g461290	Prupe.7G253500	Tp57577_TGAC_v2_gene22801
Phvul.003G022200	7	No	AT1G23180	Cucsa.280280		Glyma.09G120400;Glyma.07G166300	MDP0000224114	Medtr1g031750	Prupe.1G330100	Tp57577_TGAC_v2_gene36974
Phvul.006G034900	7	No	AT1G26230	Cucsa.284250	gene04501-v1.0-hybrid	Glyma.02G126300;Glyma.01G069500	MDP0000191986		Prupe.1G298500	Tp57577_TGAC_v2_gene2660
Phvul.007G021100	7	No	AT2G35130		gene20028-v1.0-hybrid	Glyma.20G109800	MDP0000188831	Medtr1g112240	Prupe.4G112600	Tp57577_TGAC_v2_gene2424;Tp57577_TGAC_v2_gene2448
Phvul.006G214900	7	No	AT1G10910	Cucsa.340390		Glyma.08G186600	MDP0000150692	Medtr2g007030	Prupe.1G569600	Tp57577_TGAC_v2_gene2112
Phvul.002G210900	7	No	AT5G64300	Cucsa.365460;Cucsa.398270	gene16232-v1.0-hybrid	Glyma.13G042600;Glyma.08G070400	MDP0000131646;MDP0000275142	Medtr4g094130		Tp57577_TGAC_v2_gene2833
Phvul.003G105600	7	No	AT5G49030	Cucsa.253080	gene06896-v1.0-hybrid	Glyma.17G026600	MDP0000213491;MDP0000149868	Medtr2g436760	Prupe.1G136500
Phvul.007G238800	7	No	AT1G04620	Cucsa.255990		Glyma.10G128400	MDP0000148586	Medtr1g046250	Prupe.1G054600	Tp57577_TGAC_v2_gene24008
Phvul.003G189600	7	No	AT1G74470	Cucsa.197730	gene26018-v1.0-hybrid	Glyma.17G100700;Glyma.05G026200	MDP0000261201;MDP0000252244;MDP0000159873		Prupe.5G194300	Tp57577_TGAC_v2_gene9248
Phvul.003G200300	7	No	AT5G62790	Cucsa.196910	gene32184-v1.0-hybrid	Glyma.05G037500;Glyma.17G089600		Medtr4g106870	Prupe.5G174000	Tp57577_TGAC_v2_gene37486
Phvul.007G103100	7	No	AT5G04710	Cucsa.309060		Glyma.20G186700	MDP0000217168	Medtr1g092920	Prupe.2G079500	Tp57577_TGAC_v2_gene18691
Phvul.003G114100	7	No	AT3G17040	Cucsa.252540	gene05126-v1.0-hybrid	Glyma.07G240000;Glyma.17G033400	MDP0000277302	Medtr4g122060	Prupe.1G117800
Phvul.008G209900	7	No	AT2G27150;AT1G04580	Cucsa.152820;Cucsa.152810	gene07687-v1.0-hybrid	Glyma.02G272200;Glyma.14G045100		Medtr5g087390	Prupe.6G150900	Tp57577_TGAC_v2_gene29901;Tp57577_TGAC_v2_gene29902
Phvul.008G279400	7	No	AT3G13180		gene20591-v1.0-hybrid	Glyma.02G301000	MDP0000209263	Medtr5g096020	Prupe.6G024300	Tp57577_TGAC_v2_gene8601
Phvul.008G155600	7	No	AT3G27820	Cucsa.011450	gene28434-v1.0-hybrid	Glyma.16G073100	MDP0000152184;MDP0000320539	Medtr7g034715	Prupe.3G286700
Phvul.002G326400	7	No	AT1G48650	Cucsa.111320	gene09433-v1.0-hybrid	Glyma.05G242800;Glyma.08G050200		Medtr8g106630	Prupe.5G227100	Tp57577_TGAC_v2_gene2912
Phvul.009G118500	7	No	AT3G48730;AT5G63570	Cucsa.218620		Glyma.06G002900;Glyma.04G002900	MDP0000315935;MDP0000174407;MDP0000149467;MDP0000291939	Medtr3g118070	Prupe.5G146800	Tp57577_TGAC_v2_gene38501
Phvul.007G136000	7	No	AT5G61580	Cucsa.094110		Glyma.10G194300	MDP0000267248	Medtr1g090300	Prupe.2G272600	Tp57577_TGAC_v2_gene13399
Phvul.001G047001	7	No	AT4G31990	Cucsa.162690	gene15040-v1.0-hybrid	Glyma.14G111800;Glyma.17G216000		Medtr1g013050	Prupe.1G390500	Tp57577_TGAC_v2_gene38865
Phvul.001G165600	7	No	AT2G20340	Cucsa.140640	gene08353-v1.0-hybrid	Glyma.03G167900		Medtr7g098700;Medtr7g098730	Prupe.8G214500	Tp57577_TGAC_v2_gene20080
Phvul.006G155800	7	No	AT5G35630	Cucsa.253880	gene06119-v1.0-hybrid	Glyma.13G210800;Glyma.15G102000		Medtr2g021242;Medtr2g021255	Prupe.1G148700	Tp57577_TGAC_v2_gene28916
Phvul.011G045100	7	No	AT2G21710	Cucsa.240560	gene25243-v1.0-hybrid	Glyma.12G043100		Medtr4g070060	Prupe.8G096600	Tp57577_TGAC_v2_gene19396
Phvul.009G032700	7	No	AT1G11870	Cucsa.311610	gene11901-v1.0-hybrid	Glyma.04G099400	MDP0000947262	Medtr3g099470	Prupe.1G522400
Phvul.L002051	7	No	AT3G04340		gene16691-v1.0-hybrid	Glyma.10G164800;Glyma.20G227000	MDP0000156156	Medtr1g080430	Prupe.6G352000	Tp57577_TGAC_v2_gene26633
Phvul.011G015300	7	No	AT3G47450	Cucsa.129050		Glyma.12G012400;Glyma.09G224600	MDP0000197761	Medtr2g060420	Prupe.2G276500	Tp57577_TGAC_v2_gene20240
Phvul.005G185400	7	No	AT2G46915	Cucsa.359530	gene05357-v1.0-hybrid	Glyma.13G372900		Medtr2g101420	Prupe.3G022900	Tp57577_TGAC_v2_gene31784
Phvul.001G108700	7	No	AT3G56940	Cucsa.059080		Glyma.03G119500;Glyma.19G123800	MDP0000602932	Medtr7g088340	Prupe.7G022500	Tp57577_TGAC_v2_gene23197
Phvul.001G024200	7	No	AT5G47820	Cucsa.352440	gene09143-v1.0-hybrid	Glyma.17G239500;Glyma.14G085200	MDP0000231512;MDP0000209620	Medtr1g018940	Prupe.1G431500
Phvul.L002143	7	No	AT5G59750		gene13981-v1.0-hybrid	Glyma.15G041600	MDP0000700267;MDP0000267331	Medtr2g096330	Prupe.6G085600	Tp57577_TGAC_v2_gene34264
Phvul.004G034000	7	No	AT5G15450	Cucsa.008890	gene04337-v1.0-hybrid	Glyma.13G058600;Glyma.19G027900	MDP0000168167;MDP0000264662	Medtr6g013660	Prupe.3G258500
Phvul.009G182400	7	No	AT1G74910	Cucsa.197240		Glyma.04G178400;Glyma.06G186400	MDP0000323050;MDP0000323049	Medtr3g078570	Prupe.5G179900	Tp57577_TGAC_v2_gene6834
Phvul.001G189700	7	No	AT2G36250;AT3G52750		gene30287-v1.0-hybrid	Glyma.19G194800;Glyma.03G195200	MDP0000159598;MDP0000260220;MDP0000509426;MDP0000909457	Medtr7g104500	Prupe.7G110900	Tp57577_TGAC_v2_gene19551
Phvul.007G227600	7	No	AT2G36250;AT3G52750	Cucsa.083370	gene30287-v1.0-hybrid	Glyma.10G071800;Glyma.13G153300		Medtr1g060010	Prupe.7G110900	Tp57577_TGAC_v2_gene9906
Phvul.003G208300	7	No	AT5G50330;AT4G24810	Cucsa.391790		Glyma.05G045000;Glyma.17G127200	MDP0000310520	Medtr4g104070	Prupe.5G156400	Tp57577_TGAC_v2_gene37534
Phvul.010G058150	7	No	AT5G01920	Cucsa.130580	gene13565-v1.0-hybrid	Glyma.16G220200;Glyma.03G002200		Medtr8g005720	Prupe.6G295600	Tp57577_TGAC_v2_gene28726
Phvul.008G081300	7	No	AT5G01920	Cucsa.130580	gene13565-v1.0-hybrid	Glyma.18G215500		Medtr7g073530	Prupe.6G295600	Tp57577_TGAC_v2_gene24334
Phvul.002G077700	7	No	AT1G70070	Cucsa.275240	gene00733-v1.0-hybrid	Glyma.01G038100		Medtr5g036660	Prupe.1G262200	Tp57577_TGAC_v2_gene17327
Phvul.010G065700	7	No	AT5G01590	Cucsa.176680	gene13772-v1.0-hybrid	Glyma.03G050400;Glyma.01G124200		Medtr4g014600	Prupe.6G283400	Tp57577_TGAC_v2_gene5241
Phvul.001G098100	7	No	AT3G26650;AT1G12900	Cucsa.031960		Glyma.19G106800;Glyma.16G044900	MDP0000527995	Medtr7g084800	Prupe.3G315500	Tp57577_TGAC_v2_gene20656
Phvul.008G007700	7	No	AT5G16180	Cucsa.088080		Glyma.18G295000	MDP0000313327	Medtr2g100660	Prupe.3G145000	Tp57577_TGAC_v2_gene38736
Phvul.002G275200	7	No	AT4G34240		gene24172-v1.0-hybrid	Glyma.08G002700	MDP0000531301;MDP0000406860	Medtr8g094600	Prupe.4G279800	Tp57577_TGAC_v2_gene37436
Phvul.006G213600	7	No	AT5G24690	Cucsa.184720	gene11748-v1.0-hybrid	Glyma.08G185500;Glyma.15G047200	MDP0000182957;MDP0000571356;MDP0000251363	Medtr2g081000	Prupe.1G567400
Phvul.010G006700	7	No	AT3G54090	Cucsa.176030	gene18777-v1.0-hybrid	Glyma.01G109700	MDP0000250896;MDP0000245124	Medtr4g019165	Prupe.6G268800
Phvul.002G293000	7	No	AT4G11280	Cucsa.106940	gene31839-v1.0-hybrid	Glyma.05G211700;Glyma.08G018000		Medtr8g098930	Prupe.5G106200	Tp57577_TGAC_v2_gene12883
Phvul.001G252900	7	No	AT4G39960;AT2G22360	Cucsa.273080	gene06037-v1.0-hybrid	Glyma.18G016200;Glyma.11G241000	MDP0000292545		Prupe.3G078100	Tp57577_TGAC_v2_gene16019
Phvul.002G257300	7	No	AT4G39960;AT2G22360	Cucsa.273080	gene06037-v1.0-hybrid	Glyma.08G134400;Glyma.05G177100	MDP0000292545	Medtr3g087030	Prupe.3G078100
Phvul.003G040700	7	No	AT1G69200	Cucsa.357220		Glyma.02G120300;Glyma.01G062100	MDP0000319973	Medtr5g044990	Prupe.1G289300	Tp57577_TGAC_v2_gene23746
Phvul.011G016400	7	No	AT1G64860	Cucsa.073340		Glyma.12G013300;Glyma.09G223600	MDP0000939377;MDP0000934360	Medtr0172s0030	Prupe.2G329700	Tp57577_TGAC_v2_gene20254
Phvul.011G179100	7	No	AT1G54310	Cucsa.118570	gene19706-v1.0-hybrid	Glyma.08G234700	MDP0000819523		Prupe.4G128300	Tp57577_TGAC_v2_gene9404
Phvul.011G039100	7	No	AT2G21330;AT4G38970	Cucsa.109120	gene01653-v1.0-hybrid	Glyma.11G111400;Glyma.11G111100;Glyma.12G037400	MDP0000242247;MDP0000151849	Medtr4g057670;Medtr4g071860	Prupe.8G085100
Phvul.005G000500	7	No	AT1G72040	Cucsa.061670		Glyma.04G256800;Glyma.06G324700	MDP0000664781;MDP0000189690	Medtr3g005360	Prupe.1G551200	Tp57577_TGAC_v2_gene25498
Phvul.007G249200	7	No	AT3G10160	Cucsa.338340		Glyma.02G191500;Glyma.10G105400	MDP0000208825	Medtr1g051385	Prupe.7G049800	Tp57577_TGAC_v2_gene19653
Phvul.011G040600	7	No	AT2G21370	Cucsa.109230		Glyma.11G112600	MDP0000221409	Medtr4g071230	Prupe.8G087700	Tp57577_TGAC_v2_gene16229
Phvul.011G174800	7	No	AT1G56050	Cucsa.058950	gene10436-v1.0-hybrid	Glyma.08G236400	MDP0000186168		Prupe.4G140300	Tp57577_TGAC_v2_gene9402
Phvul.008G081100	7	No	AT5G08380	Cucsa.281070	gene27498-v1.0-hybrid	Glyma.18G215700;Glyma.09G273400		Medtr7g073650;Medtr7g073640	Prupe.1G352200	Tp57577_TGAC_v2_gene24300
Phvul.009G118200	7	No	AT3G06980	Cucsa.252050	gene22768-v1.0-hybrid	Glyma.04G002600;Glyma.06G002600		Medtr3g118120	Prupe.1G209200	Tp57577_TGAC_v2_gene38557
Phvul.008G275700	7	No	AT5G55580	Cucsa.304690	gene03554-v1.0-hybrid	Glyma.02G297900;Glyma.14G015800		Medtr5g094610	Prupe.4G234400;Prupe.4G234100	Tp57577_TGAC_v2_gene14154
Phvul.003G263200	7	No	AT5G66190	Cucsa.322640	gene14604-v1.0-hybrid	Glyma.16G127300;Glyma.02G047600	MDP0000811918;MDP0000198078	Medtr5g022300		Tp57577_TGAC_v2_gene14414
Phvul.009G179300	7	No	AT1G27510	Cucsa.196960		Glyma.04G182000;Glyma.06G183100	MDP0000215990;MDP0000188520	Medtr3g078020	Prupe.5G174800	Tp57577_TGAC_v2_gene1673
Phvul.003G130400	7	No	AT2G05940	Cucsa.141780	gene12512-v1.0-hybrid	Glyma.13G110700;Glyma.17G048900	MDP0000440721	Medtr4g125260	Prupe.7G198400
Phvul.007G232900	7	No	AT3G24320	Cucsa.255860	gene28281-v1.0-hybrid	Glyma.10G130700	MDP0000119480	Medtr1g045670	Prupe.1G050200
Phvul.004G061800	7	No	AT5G14420;AT3G01650	Cucsa.011120	gene27971-v1.0-hybrid	Glyma.05G115700;Glyma.19G051500		Medtr6g021730	Prupe.3G295000	Tp57577_TGAC_v2_gene1104
Phvul.005G184300	7	No	AT1G73110	Cucsa.106140	gene15880-v1.0-hybrid	Glyma.13G371900	MDP0000207359	Medtr2g105480	Prupe.3G107000
Phvul.011G078100	7	No	AT1G50450	Cucsa.124030	gene14819-v1.0-hybrid	Glyma.12G021500		Medtr4g076230	Prupe.4G256000	Tp57577_TGAC_v2_gene22568
Phvul.002G089100	7	No	AT1G14370;AT2G02800	Cucsa.097850		Glyma.01G044100;Glyma.02G019500	MDP0000948929;MDP0000165526	Medtr5g038870	Prupe.1G270700	Tp57577_TGAC_v2_gene4078
Phvul.002G169400	7	No	AT1G14030	Cucsa.265760		Glyma.20G031600;Glyma.07G228300	MDP0000269104	Medtr4g082305	Prupe.1G278900	Tp57577_TGAC_v2_gene34023
Phvul.011G013400	7	No	AT5G13800	Cucsa.128250	gene11981-v1.0-hybrid	Glyma.12G010600;Glyma.09G226000	MDP0000288597;MDP0000305112;MDP0000312878		Prupe.2G025100	Tp57577_TGAC_v2_gene975
Phvul.011G169700	7	No	AT1G79050	Cucsa.040390		Glyma.15G211400	MDP0000234949	Medtr8g461220	Prupe.3G015400	Tp57577_TGAC_v2_gene16487
Phvul.003G118600	7	No	AT5G30510	Cucsa.252380	gene05016-v1.0-hybrid	Glyma.17G037700	MDP0000926379;MDP0000158987		Prupe.1G111400	Tp57577_TGAC_v2_gene10105
Phvul.003G216100	7	No	AT1G12420	Cucsa.320340	gene32309-v1.0-hybrid	Glyma.17G136300;Glyma.05G053900	MDP0000382050;MDP0000162605	Medtr4g101950		Tp57577_TGAC_v2_gene37640
Phvul.010G011700	7	No	AT1G74710;AT1G18870	Cucsa.197540	gene25950-v1.0-hybrid	Glyma.01G104100;Glyma.03G070600	MDP0000249740	Medtr4g076520	Prupe.5G187000
Phvul.011G009800	7	No	AT3G63510	Cucsa.249040		Glyma.08G090300	MDP0000309136	Medtr4g037515	Prupe.2G015300	Tp57577_TGAC_v2_gene3690
Phvul.003G076400	7	No	AT5G19210	Cucsa.254120	gene05911-v1.0-hybrid	Glyma.07G258400		Medtr4g131750	Prupe.1G153600	Tp57577_TGAC_v2_gene37009
Phvul.003G294200	7	No	AT2G15790	Cucsa.220050	gene31894-v1.0-hybrid	Glyma.07G210200;Glyma.02G134800	MDP0000778477	Medtr4g086760	Prupe.8G116600
Phvul.006G176700	7	No	AT2G34090		gene05053-v1.0-hybrid	Glyma.13G230500	MDP0000255102	Medtr2g015860	Prupe.4G059900	Tp57577_TGAC_v2_gene11697
Phvul.011G177500	7	No	AT1G79560	Cucsa.118510	gene18509-v1.0-hybrid	Glyma.08G237500	MDP0000154727	Medtr8g056860	Prupe.4G132700
Phvul.008G104800	7	No	AT5G01510	Cucsa.067210	gene18864-v1.0-hybrid	Glyma.07G149300	MDP0000271200	Medtr7g068310	Prupe.6G276600
Phvul.009G051300	7	No	AT5G53080	Cucsa.202190	gene12836-v1.0-hybrid	Glyma.04G234300		Medtr3g091780	Prupe.2G313200	Tp57577_TGAC_v2_gene33639
Phvul.005G128800	7	No	AT5G22830		gene14480-v1.0-hybrid	Glyma.13G320800;Glyma.12G180000	MDP0000242466;MDP0000193524	Medtr2g084565	Prupe.6G116100	Tp57577_TGAC_v2_gene32384
Phvul.003G049700	7	No	AT5G57930	Cucsa.093420	gene11081-v1.0-hybrid	Glyma.09G086100	MDP0000494336;MDP0000720107	Medtr2g067610;Medtr2g088390	Prupe.7G263600
Phvul.010G095600	7	No	AT4G00630;AT1G01790	Cucsa.258200	gene19087-v1.0-hybrid	Glyma.07G073700;Glyma.03G014000	MDP0000165222;MDP0000244586	Medtr8g031550		Tp57577_TGAC_v2_gene4440
Phvul.001G267200	7	No	AT3G59780	Cucsa.394950	gene10122-v1.0-hybrid	Glyma.18G001800;Glyma.11G255300	MDP0000217789;MDP0000321312		Prupe.7G266600	Tp57577_TGAC_v2_gene17194
Phvul.009G049500	7	No	AT5G53580	Cucsa.202370	gene12766-v1.0-hybrid	Glyma.06G133700		Medtr3g092140	Prupe.2G316500	Tp57577_TGAC_v2_gene33625
Phvul.003G060200	7	No	AT2G43750;AT3G59760	Cucsa.075840	gene24251-v1.0-hybrid	Glyma.02G138400;Glyma.07G206800		Medtr4g087510;Medtr4g087490	Prupe.1G102600	Tp57577_TGAC_v2_gene23552
Phvul.006G218100	7	No	AT1G09795;AT1G58080	Cucsa.076080	gene14208-v1.0-hybrid	Glyma.03G176400;Glyma.19G177100	MDP0000230269;MDP0000207564	Medtr4g130680;Medtr2g006040	Prupe.8G013600
Phvul.002G154800	7	No	AT4G23050		gene32405-v1.0-hybrid	Glyma.01G217100	MDP0000173360;MDP0000136500	Medtr5g010730	Prupe.5G092500	Tp57577_TGAC_v2_gene6713
Phvul.009G067800	7	No	AT3G16150	Cucsa.352540	gene00188-v1.0-hybrid		MDP0000169087;MDP0000263180	Medtr1g018760	Prupe.1G430400	Tp57577_TGAC_v2_gene3764
Phvul.008G218200	7	No	AT5G48220	Cucsa.100200		Glyma.14G053300;Glyma.02G259000	MDP0000289149	Medtr5g084030	Prupe.3G196200	Tp57577_TGAC_v2_gene20196
Phvul.010G023600	7	No	AT4G13020		gene17409-v1.0-hybrid	Glyma.16G088700;Glyma.03G085700	MDP0000139060;MDP0000125462	Medtr8g012450	Prupe.8G196200	Tp57577_TGAC_v2_gene16715
Phvul.002G213400	7	No	AT5G64380	Cucsa.218230		Glyma.07G182300;Glyma.08G067500	MDP0000163709;MDP0000178821	Medtr4g093620	Prupe.8G070500	Tp57577_TGAC_v2_gene2852
Phvul.002G244500	7	No	AT5G46420		gene24882-v1.0-hybrid	Glyma.08G121900;Glyma.05G164500	MDP0000300177	Medtr8g088030	Prupe.4G073700	Tp57577_TGAC_v2_gene6793
Phvul.011G030400	7	No	AT2G05990	Cucsa.153550	gene24430-v1.0-hybrid	Glyma.11G101400	MDP0000160972;MDP0000207724;MDP0000327231		Prupe.6G015200	Tp57577_TGAC_v2_gene32344
Phvul.011G148100	7	No	AT3G15520	Cucsa.074580	gene31153-v1.0-hybrid	Glyma.12G148600;Glyma.06G249300		Medtr8g059435	Prupe.4G187400	Tp57577_TGAC_v2_gene29364
Phvul.009G008100	7	No	AT1G20850	Cucsa.272380	gene17350-v1.0-hybrid		MDP0000242006;MDP0000885048;MDP0000590598;MDP0000200671;MDP0000287640	Medtr3g116080	Prupe.8G181100	Tp57577_TGAC_v2_gene38208
Phvul.006G099100	7	No	AT4G14880	Cucsa.133500	gene16483-v1.0-hybrid	Glyma.19G242300;Glyma.03G244800	MDP0000425783;MDP0000274867	Medtr1g081610	Prupe.6G338400
Phvul.001G075000	7	No	AT5G53050	Cucsa.202170	gene12838-v1.0-hybrid	Glyma.14G162400;Glyma.19G065800		Medtr1g007860	Prupe.2G313000	Tp57577_TGAC_v2_gene11998
Phvul.001G257000	7	No	AT1G24490	Cucsa.394650		Glyma.11G245300;Glyma.18G011900	MDP0000140721;MDP0000212368;MDP0000270251;MDP0000160436	Medtr3g086250	Prupe.1G239700	Tp57577_TGAC_v2_gene14235
Phvul.009G017500	7	No	AT1G30755		gene08534-v1.0-hybrid	Glyma.06G024000;Glyma.04G023800	MDP0000880247;MDP0000767257	Medtr3g114010	Prupe.1G364500	Tp57577_TGAC_v2_gene34553
Phvul.010G143600	7	No	AT3G16370	Cucsa.021660	gene25695-v1.0-hybrid	Glyma.07G014100;Glyma.08G199500	MDP0000202137;MDP0000928830;MDP0000137339		Prupe.3G056200	Tp57577_TGAC_v2_gene15147
Phvul.002G223300	7	No	AT5G14450	Cucsa.340120	gene27964-v1.0-hybrid;gene27965-v1.0-hybrid	Glyma.16G068900	MDP0000771647;MDP0000173732	Medtr7g033165	Prupe.3G294400
Phvul.009G205700	7	No	AT1G31190		gene20048-v1.0-hybrid	Glyma.06G218300	MDP0000277962	Medtr0151s0030	Prupe.4G110600	Tp57577_TGAC_v2_gene9524
Phvul.010G161700	7	No	AT1G73060	Cucsa.105920	gene15831-v1.0-hybrid	Glyma.08G219200	MDP0000140746	Medtr4g007190	Prupe.3G098800
Phvul.011G048000	7	No	AT3G18890		gene19688-v1.0-hybrid	Glyma.12G046200;Glyma.11G121100	MDP0000308582	Medtr4g068970	Prupe.8G106300	Tp57577_TGAC_v2_gene28051
Phvul.005G022900	7	No	AT1G68890	Cucsa.284260	gene04506-v1.0-hybrid	Glyma.15G276800	MDP0000194211	Medtr8g069840	Prupe.1G298000
Phvul.005G123600	7	No	AT2G27500	Cucsa.319890	gene21784-v1.0-hybrid	Glyma.13G316200;Glyma.12G185200	MDP0000283032;MDP0000147201	Medtr2g086530		Tp57577_TGAC_v2_gene4469
Phvul.007G113200	7	No	AT1G33290		gene31188-v1.0-hybrid	Glyma.20G213000	MDP0000262555	Medtr1g076810	Prupe.8G001000	Tp57577_TGAC_v2_gene9378
Phvul.003G061500	7	No	AT1G60550	Cucsa.286130		Glyma.18G139700;Glyma.08G285500	MDP0000797914;MDP0000943789	Medtr8g064990	Prupe.1G251300	Tp57577_TGAC_v2_gene20819
Phvul.009G062900	7	No	AT5G42690	Cucsa.123500	gene09047-v1.0-hybrid	Glyma.04G036900;Glyma.06G037100	MDP0000129817;MDP0000228457;MDP0000163918	Medtr3g101340	Prupe.1G441200
Phvul.002G040600	7	No	AT5G16810	Cucsa.313980	gene29058-v1.0-hybrid	Glyma.11G009700		Medtr5g006230	Prupe.1G025200	Tp57577_TGAC_v2_gene37970
Phvul.003G291700	7	No	AT4G34020	Cucsa.219790	gene28248-v1.0-hybrid	Glyma.07G213200		Medtr4g085900	Prupe.8G126700	Tp57577_TGAC_v2_gene12672
Phvul.006G047000	7	No	AT3G20440		gene03420-v1.0-hybrid	Glyma.18G092600	MDP0000148418	Medtr3g053220	Prupe.4G219000	Tp57577_TGAC_v2_gene14440
Phvul.008G285100	7	No	AT2G05100;AT3G27690;AT2G05070	Cucsa.100400		Glyma.02G305400;Glyma.14G008000	MDP0000708928	Medtr5g097280	Prupe.3G201000	Tp57577_TGAC_v2_gene1283
Phvul.007G113000	7	No	AT4G10340	Cucsa.237870	gene31371-v1.0-hybrid	Glyma.10G177200;Glyma.20G212900	MDP0000233921;MDP0000943426		Prupe.8G001200	Tp57577_TGAC_v2_gene20126
Phvul.008G215900	7	No	AT2G04530	Cucsa.185180	gene01130-v1.0-hybrid	Glyma.02G266200;Glyma.14G051300		Medtr5g084700	Prupe.3G206500	Tp57577_TGAC_v2_gene28233
Phvul.004G157500	7	No	AT1G73875	Cucsa.199040	gene25181-v1.0-hybrid	Glyma.09G184700		Medtr6g084560	Prupe.5G220800	Tp57577_TGAC_v2_gene27935
Phvul.001G132200	7	No	AT5G13630	Cucsa.191410	gene02502-v1.0-hybrid	Glyma.19G139300;Glyma.03G137000	MDP0000156301;MDP0000280093		Prupe.7G061100	Tp57577_TGAC_v2_gene10615
Phvul.006G089800	7	No	AT1G09130	Cucsa.091070		Glyma.03G235800;Glyma.19G233600	MDP0000844671;MDP0000250719;MDP0000240362	Medtr7g112640	Prupe.6G321000	Tp57577_TGAC_v2_gene33238
Phvul.007G005400	7	No	AT1G51110	Cucsa.153490		Glyma.20G244500	MDP0000190184;MDP0000129945	Medtr1g116320	Prupe.6G013900	Tp57577_TGAC_v2_gene10386
Phvul.006G116300	7	No	AT2G46710	Cucsa.259580	gene18653-v1.0-hybrid	Glyma.19G258900;Glyma.03G259800		Medtr8g026680	Prupe.2G195100	Tp57577_TGAC_v2_gene30157
Phvul.001G201200	7	No	AT2G47980		gene27775-v1.0-hybrid	Glyma.03G207600	MDP0000396787	Medtr1g048130;Medtr7g107440	Prupe.8G250900	Tp57577_TGAC_v2_gene32282
Phvul.002G142100	7	No	AT5G46800		gene09206-v1.0-hybrid	Glyma.09G203900;Glyma.01G019000	MDP0000224380;MDP0000317763	Medtr5g030530	Prupe.8G063200	Tp57577_TGAC_v2_gene1034
Phvul.003G188800	7	No	AT5G61410	Cucsa.112910	gene26048-v1.0-hybrid	Glyma.05G025300;Glyma.17G101700	MDP0000137234;MDP0000276466	Medtr4g108800	Prupe.5G197000
Phvul.002G298304	7	No	AT1G64430	Cucsa.114960	gene32117-v1.0-hybrid	Glyma.08G023000	MDP0000340590	Medtr8g099525	Prupe.5G121000
Phvul.002G075200	7	No	AT1G24100		gene09479-v1.0-hybrid	Glyma.01G036000;Glyma.02G029900	MDP0000143804	Medtr5g035580;Medtr5g035560	Prupe.1G260100	Tp57577_TGAC_v2_gene13511
Phvul.001G003100	7	No	AT3G59890;AT2G44040	Cucsa.007160	gene31172-v1.0-hybrid	Glyma.16G028900;Glyma.07G060300		Medtr8g028145	Prupe.6G152500;Prupe.7G270700	Tp57577_TGAC_v2_gene5068
Phvul.004G013500	7	No	AT3G01500	Cucsa.339710		Glyma.05G007100;Glyma.19G007700	MDP0000234942;MDP0000156226	Medtr6g006990	Prupe.3G285600	Tp57577_TGAC_v2_gene2284
Phvul.002G083000	7	No	AT2G04030	Cucsa.374320	gene04521-v1.0-hybrid	Glyma.02G124500;Glyma.01G068000		Medtr0009s0390	Prupe.1G295600	Tp57577_TGAC_v2_gene20015
Phvul.002G083200	7	No	AT1G68910	Cucsa.374350	gene04511-v1.0-hybrid	Glyma.02G125400;Glyma.01G068800	MDP0000228053;MDP0000128831;MDP0000322427		Prupe.1G297300	Tp57577_TGAC_v2_gene2672
Phvul.010G121400	7	No	AT3G61470	Cucsa.075700		Glyma.16G016100	MDP0000309014;MDP0000150068	Medtr8g023790	Prupe.1G225700	Tp57577_TGAC_v2_gene32789
Phvul.007G034300	7	No	AT2G01110		gene03638-v1.0-hybrid	Glyma.20G123100;Glyma.10G268000	MDP0000670225;MDP0000273683	Medtr1g109080	Prupe.1G320000	Tp57577_TGAC_v2_gene4856
Phvul.007G181600	7	No	AT1G54820	Cucsa.163540	gene22593-v1.0-hybrid	Glyma.10G156200;Glyma.20G232100		Medtr1g082580	Prupe.5G030100;Prupe.6G329300	Tp57577_TGAC_v2_gene22791
Phvul.007G164300	7	No	AT5G03040	Cucsa.065610	gene09635-v1.0-hybrid	Glyma.10G050000;Glyma.13G137500	MDP0000455073;MDP0000319170		Prupe.6G239700	Tp57577_TGAC_v2_gene30253
Phvul.002G104200	7	No	AT4G35790	Cucsa.043970	gene14522-v1.0-hybrid;gene14529-v1.0-hybrid	Glyma.01G162100;Glyma.11G081500	MDP0000125742	Medtr5g023050	Prupe.7G175400
Phvul.002G257400	7	No	AT4G39970	Cucsa.104300	gene16275-v1.0-hybrid	Glyma.08G134300;Glyma.05G177000	MDP0000157174	Medtr8g090025	Prupe.6G190700
Phvul.003G274800	7	No	AT5G58140	Cucsa.120030	gene17125-v1.0-hybrid	Glyma.08G264900;Glyma.16G096600	MDP0000170373	Medtr8g070530	Prupe.8G183500
Phvul.002G270500	7	No	AT3G18680	Cucsa.101060		Glyma.05G189900;Glyma.08G147500	MDP0000210995;MDP0000148282	Medtr8g093330	Prupe.6G157900	Tp57577_TGAC_v2_gene37308
Phvul.009G186500	7	No	AT3G47470	Cucsa.197770	gene26029-v1.0-hybrid	Glyma.06G194900	MDP0000291218;MDP0000193128;MDP0000153663	Medtr3g435460	Prupe.5G195100
Phvul.008G119600	7	No	AT2G37660	Cucsa.066270	gene18435-v1.0-hybrid	Glyma.07G133200		Medtr7g062140	Prupe.6G257200	Tp57577_TGAC_v2_gene1677
Phvul.008G016700	7	No	AT2G35450	Cucsa.095150		Glyma.18G284800	MDP0000293367	Medtr7g022480	Prupe.1G221700	Tp57577_TGAC_v2_gene2900
Phvul.006G192800	7	No	AT4G05090	Cucsa.045800	gene30724-v1.0-hybrid	Glyma.15G066900	MDP0000186200;MDP0000289855	Medtr2g011680	Prupe.4G035200
Phvul.002G247200	7	No	AT1G55480	Cucsa.152700		Glyma.08G124900;Glyma.05G166800	MDP0000232300	Medtr8g088420	Prupe.6G002700	Tp57577_TGAC_v2_gene6787
Phvul.008G270400	7	No	AT1G72050	Cucsa.307870	gene02109-v1.0-hybrid	Glyma.02G293300;Glyma.02G292900	MDP0000181649;MDP0000175922;MDP0000321222		Prupe.1G551600	Tp57577_TGAC_v2_gene1421
Phvul.007G240000	7	No	AT5G13610	Cucsa.165950	gene23249-v1.0-hybrid	Glyma.10G116500	MDP0000130803;MDP0000186098	Medtr1g049180	Prupe.2G220000
Phvul.002G069400	7	No	AT2G03390	Cucsa.327730		Glyma.02G113500	MDP0000154024	Medtr5g043480	Prupe.1G282000	Tp57577_TGAC_v2_gene22412
Phvul.001G264000	7	No	AT3G23700	Cucsa.094980	gene16894-v1.0-hybrid	Glyma.11G252900;Glyma.18G004100		Medtr3g084860	Prupe.1G174400	Tp57577_TGAC_v2_gene18091
Phvul.008G068100	7	No	AT2G45790	Cucsa.022950	gene19090-v1.0-hybrid	Glyma.09G262400;Glyma.18G229800	MDP0000164320;MDP0000164473	Medtr7g076670	Prupe.2G162400
Phvul.011G000750	7	No	AT1G22850	Cucsa.237240		Glyma.08G238400	MDP0000268541	Medtr4g032670	Prupe.8G007400	Tp57577_TGAC_v2_gene34108
Phvul.002G135300	7	No	AT1G32160	Cucsa.312810		Glyma.01G012400;Glyma.09G209200	MDP0000285566	Medtr5g028020	Prupe.5G027900	Tp57577_TGAC_v2_gene19453
Phvul.011G179800	7	No	AT1G14270	Cucsa.285130		Glyma.18G119400;Glyma.08G300800	MDP0000127460;MDP0000845124	Medtr8g467540	Prupe.1G273600	Tp57577_TGAC_v2_gene31818
Phvul.L004046	7	No	AT1G14270	Cucsa.285130		Glyma.18G119400;Glyma.08G300800	MDP0000127460;MDP0000845124	Medtr8g467540	Prupe.1G273600	Tp57577_TGAC_v2_gene31818
Phvul.009G125900	7	No	AT1G01720	Cucsa.060600	gene11226-v1.0-hybrid	Glyma.04G249000;Glyma.06G114000		Medtr3g088110	Prupe.1G493100	Tp57577_TGAC_v2_gene21064
Phvul.008G070300	7	No	AT1G01860	Cucsa.258010		Glyma.18G227900;Glyma.09G264100	MDP0000172287	Medtr7g076280	Prupe.2G154300	Tp57577_TGAC_v2_gene37730
Phvul.007G234900	7	No	AT5G04810	Cucsa.282690	gene09196-v1.0-hybrid	Glyma.10G122100;Glyma.20G074200		Medtr1g048080	Prupe.2G071400	Tp57577_TGAC_v2_gene19815
Phvul.007G145000	7	No	AT3G52180	Cucsa.308860		Glyma.20G190400;Glyma.10G200100	MDP0000283141	Medtr1g090867	Prupe.2G096100	Tp57577_TGAC_v2_gene37803
Phvul.001G242100	7	No	AT2G40100		gene20960-v1.0-hybrid	Glyma.18G028400;Glyma.11G228800	MDP0000132360	Medtr3g070340	Prupe.2G248900	Tp57577_TGAC_v2_gene2535
Phvul.007G035000	7	No	AT1G15140	Cucsa.283130	gene03626-v1.0-hybrid	Glyma.10G267000	MDP0000304574;MDP0000219091;MDP0000565336	Medtr1g108710	Prupe.1G320800
Phvul.008G010000	7	No	AT1G66670	Cucsa.012750		Glyma.02G091200;Glyma.18G291900	MDP0000304685	Medtr7g082980	Prupe.2G045800	Tp57577_TGAC_v2_gene28538
Phvul.002G181400	7	No	AT4G38460	Cucsa.099150	gene23759-v1.0-hybrid	Glyma.08G093400	MDP0000264412		Prupe.8G170800	Tp57577_TGAC_v2_gene5105
Phvul.008G264400	7	No	AT1G07650	Cucsa.185230		Glyma.14G026300;Glyma.02G288600	MDP0000232699	Medtr5g091950	Prupe.3G168800	Tp57577_TGAC_v2_gene12642
Phvul.002G037500	7	No	AT5G17170	Cucsa.128980		Glyma.01G229800;Glyma.11G012700	MDP0000327390	Medtr5g008050	Prupe.2G323500	Tp57577_TGAC_v2_gene37875
Phvul.011G046500	7	No	AT1G11750	Cucsa.109720		Glyma.11G119300;Glyma.12G044500	MDP0000134329	Medtr4g069800	Prupe.8G061700	Tp57577_TGAC_v2_gene9005
Phvul.007G249100	7	No	AT3G57190		gene22445-v1.0-hybrid	Glyma.03G008400;Glyma.10G105300	MDP0000197624	Medtr1g041890	Prupe.7G049700	Tp57577_TGAC_v2_gene19649
Phvul.003G209600	7	No	AT5G63420	Cucsa.157420	gene06360-v1.0-hybrid	Glyma.17G128500	MDP0000867772;MDP0000313526		Prupe.5G152800	Tp57577_TGAC_v2_gene26154
Phvul.001G099500	7	No	AT3G02060	Cucsa.300090	gene01408-v1.0-hybrid	Glyma.19G106000;Glyma.16G046000		Medtr7g084560	Prupe.3G314900	Tp57577_TGAC_v2_gene26435
Phvul.003G199600	7	No	AT5G62840	Cucsa.098380		Glyma.05G036900	MDP0000223430	Medtr4g106970	Prupe.5G175000	Tp57577_TGAC_v2_gene37522
Phvul.002G161500	7	No	AT1G64150	Cucsa.303670	gene31997-v1.0-hybrid	Glyma.01G223500		Medtr5g009810	Prupe.5G110800	Tp57577_TGAC_v2_gene6643
Phvul.003G000300	7	No	AT5G08540	Cucsa.281040	gene00770-v1.0-hybrid	Glyma.20G000300;Glyma.09G286000	MDP0000233115	Medtr1g039490	Prupe.1G351900
Phvul.003G224200	7	No	AT4G17530;AT5G47200	Cucsa.313830	gene10815-v1.0-hybrid	Glyma.05G064300;Glyma.17G146100	MDP0000268221		Prupe.2G271800;Prupe.5G060000	Tp57577_TGAC_v2_gene25735
Phvul.009G093000	7	No	AT4G32320	Cucsa.162470		Glyma.06G068200	MDP0000943804	Medtr3g107060	Prupe.1G481000	Tp57577_TGAC_v2_gene3114
Phvul.005G181700	7	No	AT1G16880	Cucsa.177430	gene15875-v1.0-hybrid	Glyma.15G003200;Glyma.13G370200		Medtr2g105090	Prupe.3G107700	Tp57577_TGAC_v2_gene23083
Phvul.010G161600	7	No	AT1G16880	Cucsa.177430	gene15875-v1.0-hybrid	Glyma.08G219100;Glyma.07G022700		Medtr4g007140	Prupe.3G107700	Tp57577_TGAC_v2_gene23083
Phvul.002G238000	7	No	AT4G28590	Cucsa.037190	gene08292-v1.0-hybrid	Glyma.08G115500;Glyma.05G157700	MDP0000304842;MDP0000303255;MDP0000301481;MDP0000238679	Medtr8g086060	Prupe.8G219200
Phvul.008G284200	7	No	AT3G09150	Cucsa.055370		Glyma.02G304700	MDP0000176369;MDP0000123759	Medtr5g097080	Prupe.4G258500	Tp57577_TGAC_v2_gene1255
Phvul.003G090501	7	No	AT2G02450	Cucsa.260400	gene29260-v1.0-hybrid	Glyma.17G002800		Medtr4g134460	Prupe.1G587100	Tp57577_TGAC_v2_gene5957
Phvul.009G224900	7	No	AT5G20720	Cucsa.141990	gene12918-v1.0-hybrid	Glyma.15G180900;Glyma.09G072100	MDP0000150162;MDP0000704217;MDP0000685137		Prupe.7G194300	Tp57577_TGAC_v2_gene12514
Phvul.011G111000	7	No	AT4G21450		gene10191-v1.0-hybrid	Glyma.06G298500	MDP0000610843	Medtr2g089995	Prupe.3G230200	Tp57577_TGAC_v2_gene27115
Phvul.001G233800	7	No	AT2G04660	Cucsa.033860		Glyma.11G220500;Glyma.18G036900	MDP0000321249	Medtr4g082150;Medtr4g082265	Prupe.1G035400	Tp57577_TGAC_v2_gene34046
Phvul.003G180200	7	No	AT5G23040	Cucsa.198350	gene26179-v1.0-hybrid	Glyma.17G084100;Glyma.05G016100		Medtr4g112540	Prupe.5G213000	Tp57577_TGAC_v2_gene23891
Phvul.010G095500	7	No	AT3G61220;AT1G01800;AT2G24190	Cucsa.142660	gene19099-v1.0-hybrid	Glyma.07G073900	MDP0000269467;MDP0000218874;MDP0000287090;MDP0000258908	Medtr8g031600;Medtr8g031610;Medtr8g031650;Medtr8g031630		Tp57577_TGAC_v2_gene4370
Phvul.007G000300	7	No	AT1G28140	Cucsa.349190		Glyma.20G249800	MDP0000155797	Medtr1g099520	Prupe.1G214800	Tp57577_TGAC_v2_gene7754
Phvul.006G105300	7	No	AT1G08640	Cucsa.146900		Glyma.03G250700;Glyma.19G248200	MDP0000245391	Medtr7g115670	Prupe.6G349300	Tp57577_TGAC_v2_gene6961
Phvul.004G146900	7	No	AT1G68090	Cucsa.234800;Cucsa.234810	gene11966-v1.0-hybrid;gene11968-v1.0-hybrid	Glyma.07G106600;Glyma.09G171600	MDP0000281415;MDP0000749713	Medtr6g071595;Medtr6g071605;Medtr6g071615;Medtr1g112520	Prupe.1G521500
Phvul.009G063100	7	No	AT2G26540	Cucsa.232640		Glyma.06G037300;Glyma.04G037000	MDP0000200456	Medtr3g101350	Prupe.1G440800	Tp57577_TGAC_v2_gene10521
Phvul.005G057920	7	No	AT3G58830	Cucsa.185380		Glyma.20G056400	MDP0000156620;MDP0000127305	Medtr1g046360;Medtr3g079530	Prupe.3G171400	Tp57577_TGAC_v2_gene37891
Phvul.002G231100	7	No	AT3G58830	Cucsa.185380		Glyma.20G056400	MDP0000156620;MDP0000127305	Medtr1g046360;Medtr3g079530	Prupe.3G171400	Tp57577_TGAC_v2_gene37891
Phvul.009G072200	7	No	AT1G10200	Cucsa.395580	gene02589-v1.0-hybrid	Glyma.04G046200;Glyma.06G047000	MDP0000126455;MDP0000141463;MDP0000312449		Prupe.1G422200	Tp57577_TGAC_v2_gene33679
[truncated: 497 more rows]

## Sheet: S20 Discordant genes
Table S20. Homologous genes of the discordant genes.Genes in bold correspond to conserved genes included in FLOR-ID database
[truncated: 572 more rows]
