# Supplementary material for: Decoding Gene Expression Signatures Underlying Vegetative to Inflorescence Meristem Transition in the Common Bean
Source: Int J Mol Sci. 2022 Nov 26;23(23):14783. doi: 10.3390/ijms232314783 (PMC9739310; doi:10.3390/ijms232314783)
Supplement: Supplementary file 1 [file ijms-23-14783-s001.zip › Supplementary_Files/TableS2-S8.xlsx]

## Sheet: S2 PHA1037_Up-regulated_genes
Table S2. Gene up-regulated in inflorescence meristem compared to vegetative meristem in PHA1037
Note:logFC: logarithm of fold change; SE: standard error; FDR: false discovery rate
Gene ID	logFC	logFC SE	p-value	FDR
Phvul.007G193200	21.8383	3.91098	2.35258e-08	1.26301e-07
Phvul.001G116300	21.4695	3.91155	4.04813e-08	2.11983e-07
Phvul.005G033100	14.4138	2.60277	3.06137e-08	1.62418e-07
Phvul.006G112211	14.109	3.90685	0.000304596	0.000929138
Phvul.011G203700	13.9222	1.64508	2.60806e-17	2.90334e-16
Phvul.008G164100	11.4673	1.19784	1.03513e-21	1.47756e-20
Phvul.011G003800	11.4022	3.90735	0.00352121	0.00873762
Phvul.L002332	11.1998	1.32104	2.29048e-17	2.55716e-16
Phvul.007G028400	11.0588	2.31057	1.69995e-06	7.34509e-06
Phvul.009G005700	10.9876	3.284	0.000820462	0.00232005
Phvul.005G153700	10.7372	2.02676	1.17248e-07	5.81882e-07
Phvul.001G241400	10.6391	1.96566	6.21561e-08	3.17501e-07
Phvul.009G137200	10.5018	2.14565	9.85816e-07	4.3877e-06
Phvul.003G207200	10.2637	1.54901	3.45011e-11	2.45965e-10
Phvul.004G026400	10.2622	2.23363	4.33948e-06	1.77821e-05
Phvul.009G121000	10.1825	1.20864	3.61677e-17	3.99868e-16
Phvul.003G254300	10.1818	2.09095	1.11902e-06	4.95325e-06
Phvul.002G101800	10.0266	1.98817	4.57978e-07	2.11467e-06
Phvul.011G203800	9.98375	0.636926	2.24617e-55	1.10148e-53
Phvul.009G222600	9.89951	2.11401	2.82972e-06	1.18768e-05
Phvul.001G103500	9.82523	2.23512	1.10349e-05	4.26468e-05
Phvul.002G224900	9.82103	1.20253	3.16276e-16	3.27083e-15
Phvul.003G069100	9.78255	1.82723	8.61448e-08	4.33184e-07
Phvul.003G265500	9.71854	0.852165	3.96894e-30	8.2399e-29
Phvul.008G022400	9.68286	2.40378	5.62124e-05	0.000195272
Phvul.003G107300	9.67778	2.25958	1.84396e-05	6.89925e-05
Phvul.001G101400	9.62173	0.911219	4.60685e-26	8.11224e-25
Phvul.009G162700	9.60456	1.83817	1.74081e-07	8.44018e-07
Phvul.011G106801	9.60307	1.21805	3.17069e-15	3.06775e-14
Phvul.007G059100	9.59637	2.37917	5.49531e-05	0.000191206
Phvul.004G029900	9.55897	1.25462	2.55622e-14	2.32024e-13
Phvul.008G141200	9.53349	3.90891	0.0147314	0.0318291
Phvul.008G155700	9.53207	2.15282	9.52388e-06	3.7171e-05
Phvul.001G099900	9.50271	0.462097	5.7287e-94	8.09963e-92
Phvul.002G176400	9.44942	2.84346	0.00088988	0.0024978
Phvul.007G059200	9.42492	2.3053	4.34432e-05	0.000153488
Phvul.002G102500	9.41838	2.52777	0.000194572	0.000615397
Phvul.008G105500	9.37834	2.5514	0.000237142	0.000738853
Phvul.006G087500	9.35523	1.23751	4.03927e-14	3.62561e-13
Phvul.010G095700	9.34148	2.36261	7.68953e-05	0.000260532
Phvul.005G103800	9.31466	2.87612	0.00120111	0.00329867
Phvul.008G082000	9.25846	1.45772	2.13447e-10	1.4082e-09
Phvul.004G174400	9.22135	2.78168	0.000916321	0.00256527
Phvul.003G051700	9.18827	1.65718	2.94747e-08	1.56761e-07
Phvul.003G013900	9.18818	2.58803	0.000384846	0.00115234
Phvul.001G103833	9.17366	1.79117	3.02937e-07	1.42563e-06
Phvul.009G123900	9.16987	1.6425	2.36594e-08	1.26983e-07
Phvul.003G013800	9.14732	2.30234	7.09553e-05	0.00024193
Phvul.010G160200	9.11432	0.925574	7.04772e-23	1.06569e-21
Phvul.008G084000	9.10872	1.98174	4.30016e-06	1.76358e-05
Phvul.002G204700	9.09434	1.21538	7.28192e-14	6.41723e-13
Phvul.004G114400	9.06838	2.84102	0.00141318	0.00383112
Phvul.007G010800	9.03994	2.81582	0.00132544	0.00361195
Phvul.007G220000	9.00259	3.90986	0.0213051	0.0441086
Phvul.001G237200	8.99988	1.22414	1.95285e-13	1.66711e-12
Phvul.007G210200	8.98603	2.01315	8.05707e-06	3.18241e-05
Phvul.004G141800	8.93728	2.08291	1.78056e-05	6.67755e-05
Phvul.001G077400	8.90043	1.37869	1.07723e-10	7.29831e-10
Phvul.002G305200	8.89557	1.20338	1.44467e-13	1.24094e-12
Phvul.011G028800	8.88042	1.21809	3.08942e-13	2.6075e-12
Phvul.009G005000	8.87579	3.91015	0.0232113	0.0476324
Phvul.005G135988	8.85689	2.75042	0.00128103	0.00349979
Phvul.004G108800	8.85518	1.62977	5.52906e-08	2.84381e-07
Phvul.004G047300	8.85405	2.06664	1.83341e-05	6.86245e-05
Phvul.007G046100	8.83848	2.08136	2.17144e-05	8.02842e-05
Phvul.004G077400	8.8109	1.20898	3.14873e-13	2.65409e-12
Phvul.005G167400	8.81026	1.31943	2.43346e-11	1.75946e-10
Phvul.002G211100	8.7705	1.23472	1.21855e-12	9.83883e-12
Phvul.001G181600	8.75667	2.88912	0.00243813	0.00626763
Phvul.003G276600	8.75439	1.90702	4.4196e-06	1.80836e-05
Phvul.007G058900	8.75089	2.55404	0.000611884	0.00177189
Phvul.002G017500	8.73256	2.09568	3.08715e-05	0.00011146
Phvul.009G123700	8.70435	1.5848	3.96557e-08	2.07827e-07
Phvul.006G092611	8.67479	1.26457	6.89293e-12	5.21751e-11
Phvul.011G028600	8.65613	1.24598	3.72448e-12	2.88688e-11
Phvul.002G307500	8.64168	2.76795	0.00179598	0.00475119
Phvul.011G205000	8.6252	0.52185	2.30282e-61	1.36827e-59
Phvul.003G020700	8.5948	1.61	9.3779e-08	4.7023e-07
Phvul.008G113300	8.56404	1.2137	1.71207e-12	1.36585e-11
Phvul.007G275300	8.56076	1.26242	1.19162e-11	8.86396e-11
Phvul.005G001700	8.55261	2.99523	0.00429814	0.0104618
Phvul.011G042300	8.54914	2.74214	0.00182272	0.00481671
Phvul.007G270800	8.48543	0.417747	9.99347e-92	1.34426e-89
Phvul.002G300900	8.46882	1.24628	1.08116e-11	8.07635e-11
Phvul.001G120400	8.45895	1.01331	6.95398e-17	7.52507e-16
Phvul.011G204700	8.39113	0.535317	2.24008e-55	1.10128e-53
Phvul.009G027600	8.39007	1.23947	1.29609e-11	9.6078e-11
Phvul.008G164000	8.38468	1.05207	1.59048e-15	1.57021e-14
Phvul.006G210100	8.36003	1.29777	1.18034e-10	7.9552e-10
Phvul.006G096200	8.35253	1.23779	1.49975e-11	1.10583e-10
Phvul.007G158600	8.32902	1.23774	1.70553e-11	1.25137e-10
Phvul.004G031400	8.32833	2.41305	0.00055773	0.00162724
Phvul.005G173700	8.31582	1.26752	5.35512e-11	3.74472e-10
Phvul.006G107200	8.31519	0.679066	1.78572e-34	4.51559e-33
Phvul.008G117000	8.29007	1.25726	4.28861e-11	3.02404e-10
Phvul.003G101100	8.25974	0.750167	3.4e-28	6.57922e-27
Phvul.011G148000	8.22481	1.24562	4.02983e-11	2.85195e-10
Phvul.006G189100	8.20758	1.89203	1.438e-05	5.46157e-05
Phvul.009G226800	8.17145	1.26084	9.11565e-11	6.22603e-10
Phvul.008G250300	8.168	0.447415	1.85446e-74	1.63277e-72
Phvul.002G160200	8.16443	1.26548	1.10621e-10	7.48157e-10
Phvul.007G234100	8.1072	2.1171	0.000128467	0.00041956
Phvul.006G129500	8.07417	1.57111	2.75981e-07	1.30479e-06
Phvul.011G035300	8.02746	2.35684	0.000659172	0.00189692
Phvul.009G024301	7.99525	1.29947	7.61798e-10	4.76154e-09
Phvul.001G112700	7.97149	0.753952	3.97826e-26	7.05022e-25
Phvul.002G163100	7.90914	1.71031	3.75703e-06	1.55333e-05
Phvul.006G190700	7.89084	0.838769	5.07353e-21	6.97475e-20
Phvul.002G166600	7.86737	1.96277	6.11557e-05	0.000211043
Phvul.001G109780	7.86218	2.24116	0.000451346	0.00133904
Phvul.006G147900	7.82851	0.986737	2.1266e-15	2.07832e-14
Phvul.001G087500	7.8014	1.30699	2.38721e-09	1.42321e-08
Phvul.011G204200	7.80134	1.28979	1.46159e-09	8.87215e-09
Phvul.011G213200	7.78856	1.21072	1.25096e-10	8.42236e-10
Phvul.006G155500	7.78819	1.69109	4.11643e-06	1.69361e-05
Phvul.005G122600	7.74627	1.79227	1.54592e-05	5.84383e-05
Phvul.007G208000	7.73421	0.798014	3.26651e-22	4.77526e-21
Phvul.011G077600	7.72777	0.485772	5.55596e-57	2.92443e-55
Phvul.001G091600	7.72073	1.24837	6.22487e-10	3.92627e-09
Phvul.005G173900	7.70367	1.28978	2.33162e-09	1.39093e-08
Phvul.005G182400	7.67767	1.3417	1.05057e-08	5.85934e-08
Phvul.002G325900	7.65165	0.743228	7.40971e-25	1.2405e-23
Phvul.005G026966	7.65085	1.37505	2.63608e-08	1.40741e-07
Phvul.003G045600	7.62003	1.23948	7.85915e-10	4.90595e-09
Phvul.003G085200	7.61586	0.380702	5.00477e-89	6.25435e-87
Phvul.003G114800	7.6093	0.733263	3.14532e-25	5.35368e-24
Phvul.009G231700	7.60666	1.36643	2.59431e-08	1.38625e-07
Phvul.007G135600	7.57598	1.25062	1.37999e-09	8.39786e-09
Phvul.003G247400	7.57572	1.28624	3.8658e-09	2.25952e-08
Phvul.011G145900	7.5555	1.7533	1.6378e-05	6.16482e-05
Phvul.008G043600	7.52623	1.98453	0.000149172	0.000481897
Phvul.006G155600	7.5152	1.375	4.61371e-08	2.40106e-07
Phvul.005G084600	7.50248	1.10437	1.09487e-11	8.1725e-11
Phvul.011G152900	7.49103	1.42385	1.43182e-07	7.01604e-07
Phvul.001G015000	7.47154	1.3749	5.50248e-08	2.8324e-07
Phvul.008G022300	7.46605	3.22847	0.0207465	0.043058
Phvul.008G087600	7.44553	0.570882	7.04353e-39	2.07661e-37
Phvul.006G130000	7.4439	1.30597	1.19884e-08	6.64803e-08
Phvul.011G050700	7.44071	1.32377	1.90015e-08	1.03288e-07
Phvul.007G058600	7.43889	1.22709	1.34238e-09	8.18184e-09
Phvul.007G082000	7.43737	1.30243	1.12713e-08	6.26473e-08
Phvul.002G282900	7.43575	1.4373	2.29856e-07	1.0988e-06
Phvul.007G154200	7.40252	2.14219	0.000549101	0.00160375
Phvul.005G090900	7.39374	1.23591	2.19845e-09	1.31513e-08
Phvul.010G154900	7.38074	1.3098	1.75068e-08	9.54694e-08
Phvul.010G074200	7.36233	1.35471	5.49122e-08	2.8281e-07
Phvul.003G060100	7.35	0.841889	2.53849e-18	2.99273e-17
Phvul.006G074600	7.33717	1.31367	2.33355e-08	1.25349e-07
Phvul.001G064000	7.33535	1.34999	5.52181e-08	2.84131e-07
Phvul.010G123400	7.3278	0.67071	8.71142e-28	1.66083e-26
Phvul.003G285900	7.32162	1.63972	8.00132e-06	3.16104e-05
Phvul.009G061500	7.30831	1.24578	4.45169e-09	2.5918e-08
Phvul.009G256400	7.30545	0.804227	1.04828e-19	1.33062e-18
Phvul.L003446	7.30135	0.420651	1.73792e-67	1.27032e-65
Phvul.010G066500	7.29295	0.635267	1.66042e-30	3.50353e-29
Phvul.008G259900	7.26501	1.14358	2.11304e-10	1.39453e-09
Phvul.002G033300	7.26019	1.34078	6.13305e-08	3.13614e-07
Phvul.005G021900	7.24329	1.05983	8.23505e-12	6.2164e-11
Phvul.009G119632	7.23307	1.50054	1.43343e-06	6.26055e-06
Phvul.009G030700	7.22879	1.32396	4.76159e-08	2.47404e-07
Phvul.009G249400	7.22546	0.884163	3.03087e-16	3.14049e-15
Phvul.005G173750	7.22419	1.30444	3.05702e-08	1.62276e-07
Phvul.003G141900	7.2192	1.3258	5.17558e-08	2.6755e-07
Phvul.007G257500	7.21463	1.41808	3.62587e-07	1.69318e-06
Phvul.009G133800	7.15225	1.33043	7.6196e-08	3.85357e-07
Phvul.002G162300	7.14829	1.84891	0.000110533	0.000365112
Phvul.003G178900	7.14653	1.48111	1.39929e-06	6.11835e-06
Phvul.006G209100	7.13981	0.683223	1.4624e-25	2.52916e-24
Phvul.008G288500	7.1285	0.694906	1.08697e-24	1.80881e-23
Phvul.002G065700	7.09495	1.29158	3.94618e-08	2.06867e-07
Phvul.001G012500	7.08261	1.94595	0.000272989	0.000842005
Phvul.010G005600	7.0778	0.509171	6.2778e-44	2.15223e-42
Phvul.008G086900	7.07616	1.40276	4.54789e-07	2.10094e-06
Phvul.011G039700	7.06244	2.50895	0.00487935	0.0117466
Phvul.006G117600	7.06123	2.97797	0.0177326	0.0374733
Phvul.001G067950	7.05896	1.37953	3.10539e-07	1.46034e-06
Phvul.002G196100	7.04876	1.35411	1.93522e-07	9.31539e-07
Phvul.001G160600	7.03243	1.56581	7.08053e-06	2.81911e-05
Phvul.002G280700	7.02534	1.56523	7.17654e-06	2.85558e-05
Phvul.007G227200	7.02081	0.42361	1.07873e-61	6.50935e-60
Phvul.009G134300	7.01671	0.306502	5.47359e-116	1.49329e-113
Phvul.002G310500	6.99866	1.2736	3.9027e-08	2.04699e-07
Phvul.011G046400	6.96433	1.38862	5.29512e-07	2.42474e-06
Phvul.008G005600	6.95798	1.35718	2.94751e-07	1.38947e-06
Phvul.003G265600	6.95728	0.986432	1.75127e-12	1.39425e-11
Phvul.008G014900	6.93835	1.95122	0.000376674	0.00113031
Phvul.002G315500	6.93117	1.31638	1.39946e-07	6.86617e-07
Phvul.006G168181	6.90777	1.42738	1.30191e-06	5.71187e-06
Phvul.003G257000	6.90504	2.08534	0.000928879	0.0025963
Phvul.005G174400	6.89917	1.65612	3.10176e-05	0.000111966
Phvul.007G099600	6.87488	1.27506	6.97488e-08	3.54416e-07
Phvul.011G096800	6.86407	1.43755	1.79852e-06	7.73648e-06
Phvul.004G119400	6.86387	0.850514	7.01508e-16	7.06248e-15
Phvul.009G108100	6.86164	0.676654	3.65048e-24	5.90725e-23
Phvul.002G017800	6.83707	1.2529	4.84252e-08	2.51406e-07
Phvul.002G316500	6.83558	1.3788	7.13586e-07	3.22195e-06
Phvul.009G119566	6.83332	1.8091	0.000158605	0.000509991
Phvul.001G083800	6.82575	0.576166	2.2344e-32	5.15856e-31
Phvul.005G116200	6.805	1.44534	2.49887e-06	1.05546e-05
Phvul.008G281500	6.80459	1.40115	1.19511e-06	5.26838e-06
Phvul.008G039500	6.80107	1.41434	1.51944e-06	6.60788e-06
Phvul.008G005700	6.79984	1.42846	1.93357e-06	8.28061e-06
Phvul.009G222700	6.79454	1.51486	7.28293e-06	2.89494e-05
Phvul.002G109400	6.77848	2.4514	0.00568975	0.0135211
Phvul.002G158700	6.77271	0.925562	2.52819e-13	2.14597e-12
Phvul.009G125400	6.76325	1.25111	6.4516e-08	3.28862e-07
Phvul.001G219300	6.76211	1.41393	1.73137e-06	7.47418e-06
Phvul.003G079800	6.75163	1.27757	1.2589e-07	6.21115e-07
Phvul.004G146600	6.7479	1.39393	1.29243e-06	5.67285e-06
Phvul.006G069300	6.71923	0.64983	4.6468e-25	7.84729e-24
Phvul.009G074900	6.71242	1.57752	2.09001e-05	7.74509e-05
Phvul.007G258000	6.70107	2.43917	0.00600923	0.0142036
Phvul.004G111600	6.66093	1.4122	2.39701e-06	1.01509e-05
Phvul.004G142000	6.65239	1.16964	1.28885e-08	7.11255e-08
Phvul.002G278600	6.64484	1.87385	0.000390989	0.00116947
Phvul.008G091300	6.63331	1.62274	4.35612e-05	0.000153862
Phvul.011G067000	6.62992	1.33415	6.71583e-07	3.03725e-06
Phvul.001G167000	6.61931	1.2831	2.4849e-07	1.17972e-06
Phvul.008G213800	6.60708	1.7388	0.000144812	0.000468986
Phvul.007G057600	6.60027	0.907023	3.41697e-13	2.87518e-12
Phvul.L001745	6.59901	1.46435	6.59238e-06	2.63777e-05
Phvul.009G013900	6.59667	0.564994	1.69772e-31	3.74544e-30
Phvul.010G005900	6.59537	1.34357	9.16067e-07	4.09608e-06
Phvul.007G128600	6.58723	1.46618	7.02952e-06	2.80168e-05
Phvul.004G014732	6.5779	1.41831	3.52045e-06	1.46176e-05
Phvul.011G105500	6.5769	1.48126	8.99334e-06	3.52848e-05
Phvul.007G056200	6.56118	1.43239	4.63658e-06	1.89354e-05
Phvul.003G218200	6.55485	1.36024	1.44354e-06	6.30043e-06
Phvul.006G214400	6.54283	1.6297	5.95104e-05	0.000205842
Phvul.001G212700	6.53801	1.62961	6.02032e-05	0.000208016
Phvul.006G169600	6.53418	0.398675	2.264e-60	1.29745e-58
Phvul.002G165200	6.53181	1.37356	1.98071e-06	8.47126e-06
Phvul.005G130900	6.52487	1.29713	4.89852e-07	2.25165e-06
Phvul.004G022300	6.5134	0.55004	2.37581e-32	5.47851e-31
Phvul.010G087900	6.51107	0.451586	3.97513e-47	1.55238e-45
Phvul.010G117200	6.5107	0.909705	8.24968e-13	6.74246e-12
Phvul.002G132300	6.50313	1.46662	9.24596e-06	3.6188e-05
Phvul.008G022100	6.48854	1.46524	9.49736e-06	3.7097e-05
Phvul.002G287604	6.48799	1.98338	0.00107099	0.00296274
Phvul.002G281600	6.48452	1.4298	5.75341e-06	2.32029e-05
Phvul.004G141300	6.47808	2.39147	0.00675214	0.0157634
Phvul.006G210000	6.47039	1.41885	5.10794e-06	2.07249e-05
Phvul.010G114400	6.45525	1.37547	2.69069e-06	1.13227e-05
Phvul.003G294000	6.45057	1.52993	2.48402e-05	9.09637e-05
Phvul.003G224800	6.44597	0.957444	1.66801e-11	1.22523e-10
Phvul.007G194500	6.44082	1.09494	4.04472e-09	2.36196e-08
Phvul.006G057300	6.43665	1.80914	0.000373886	0.00112247
Phvul.003G252900	6.43374	1.53493	2.77036e-05	0.000100736
Phvul.005G167200	6.42831	1.57446	4.44822e-05	0.000156972
Phvul.005G048900	6.42741	0.771711	8.16808e-17	8.79465e-16
Phvul.005G049300	6.42526	0.806539	1.63282e-15	1.60955e-14
Phvul.005G160900	6.41526	1.51164	2.19667e-05	8.11085e-05
Phvul.004G063100	6.41279	1.57136	4.48342e-05	0.000158099
Phvul.001G245500	6.40961	1.49788	1.87629e-05	7.01346e-05
Phvul.002G146000	6.40435	1.47748	1.4599e-05	5.5404e-05
Phvul.011G162700	6.38936	1.47632	1.50532e-05	5.69938e-05
Phvul.003G251800	6.38208	1.31345	1.17967e-06	5.20389e-06
Phvul.010G007700	6.36262	2.38804	0.00771331	0.0177337
Phvul.010G077478	6.33034	0.978509	9.84078e-11	6.69768e-10
Phvul.002G033200	6.31779	1.58437	6.67521e-05	0.000228888
Phvul.003G140700	6.29379	1.33669	2.4955e-06	1.05426e-05
Phvul.002G029900	6.27305	1.37198	4.82468e-06	1.96332e-05
Phvul.004G142700	6.2708	1.41857	9.84628e-06	3.83362e-05
Phvul.008G219600	6.26722	1.32416	2.21236e-06	9.4018e-06
Phvul.004G042300	6.26225	0.379465	3.50101e-61	2.06752e-59
Phvul.003G039800	6.25743	0.592966	4.93188e-26	8.66098e-25
Phvul.005G009500	6.2554	1.56888	6.68623e-05	0.000229185
Phvul.008G183400	6.25021	1.56408	6.4398e-05	0.000221404
Phvul.007G143000	6.24834	1.81034	0.000557553	0.00162696
Phvul.001G179400	6.23116	1.11763	2.4708e-08	1.32354e-07
Phvul.008G195600	6.22488	0.393178	1.8649e-56	9.6845e-55
Phvul.005G112500	6.21426	2.33189	0.00770119	0.0177101
Phvul.006G186600	6.20763	0.424022	1.56403e-48	6.39142e-47
Phvul.008G069400	6.20294	1.33069	3.13976e-06	1.31128e-05
Phvul.004G175900	6.19038	1.14172	5.89516e-08	3.02408e-07
Phvul.001G104033	6.18199	1.60013	0.000111809	0.000368826
Phvul.008G007600	6.1797	0.942163	5.41475e-11	3.78505e-10
Phvul.004G119700	6.16646	1.42677	1.5465e-05	5.84388e-05
Phvul.008G147800	6.16334	1.53386	5.86495e-05	0.000203046
Phvul.006G201300	6.16296	1.47464	2.92421e-05	0.000106051
Phvul.011G011900	6.16267	1.50309	4.13151e-05	0.00014649
Phvul.002G197800	6.16151	0.47585	2.39834e-38	6.90279e-37
Phvul.009G252300	6.15694	1.51156	4.63625e-05	0.000163043
Phvul.002G203600	6.15618	1.56008	7.94437e-05	0.000268603
Phvul.002G170200	6.15375	0.37369	6.27756e-61	3.66254e-59
Phvul.010G067900	6.15197	1.53992	6.46928e-05	0.000222338
Phvul.001G169300	6.14621	1.52619	5.6455e-05	0.000196044
Phvul.001G097300	6.13999	1.53981	6.67716e-05	0.000228914
Phvul.009G164800	6.13974	1.56975	9.18073e-05	0.000306975
Phvul.002G142600	6.09962	0.914087	2.50786e-11	1.81191e-10
Phvul.008G058400	6.09122	0.704968	5.60094e-18	6.45007e-17
Phvul.005G071300	6.08898	0.977568	4.7032e-10	2.99477e-09
Phvul.002G243200	6.08848	0.560124	1.60411e-27	3.03138e-26
Phvul.011G055400	6.0854	1.67946	0.000290727	0.00089076
Phvul.005G071400	6.08528	0.444995	1.4334e-42	4.68212e-41
Phvul.009G030400	6.07907	1.6797	0.000295585	0.000903786
Phvul.005G055400	6.07883	0.496108	1.61827e-34	4.0975e-33
Phvul.010G067500	6.07724	1.64178	0.000214236	0.00067246
Phvul.011G211600	6.07351	1.44076	2.49245e-05	9.11953e-05
Phvul.009G016800	6.0638	1.15351	1.46576e-07	7.17145e-07
Phvul.008G002100	6.05551	1.47697	4.13253e-05	0.000146499
Phvul.008G067400	6.05075	1.77925	0.000672082	0.00192977
Phvul.005G118900	6.04309	1.54056	8.75796e-05	0.000293548
Phvul.009G108300	6.04077	0.290453	4.53721e-96	6.92014e-94
Phvul.009G130000	6.03975	0.49216	1.28178e-34	3.25827e-33
Phvul.008G157700	6.03737	1.5405	8.88848e-05	0.000297666
Phvul.010G120300	6.03682	1.54975	9.80538e-05	0.000326509
Phvul.004G017400	6.03384	0.525891	1.79132e-30	3.77562e-29
Phvul.008G012600	6.02571	1.18247	3.47157e-07	1.62505e-06
Phvul.005G151000	6.01895	1.58014	0.000139455	0.000453001
Phvul.010G009400	6.0113	0.719795	6.74559e-17	7.30772e-16
Phvul.009G186000	6.01089	1.61701	0.000201374	0.000635176
Phvul.011G210100	6.01089	1.61701	0.000201374	0.000635176
Phvul.001G207900	6.0016	0.482761	1.75551e-35	4.58278e-34
Phvul.001G250700	5.99593	1.35669	9.89239e-06	3.85002e-05
Phvul.008G272500	5.98771	1.4933	6.07904e-05	0.000209858
Phvul.001G054300	5.98041	1.55449	0.000119488	0.000392417
Phvul.011G128700	5.97794	1.44339	3.44905e-05	0.000123719
Phvul.001G240700	5.96915	1.41056	2.31859e-05	8.51878e-05
Phvul.001G007800	5.93954	0.742441	1.24393e-15	1.23373e-14
Phvul.006G081800	5.92845	1.6371	0.000293122	0.000897246
Phvul.009G217500	5.9271	1.12169	1.26351e-07	6.23227e-07
Phvul.006G067700	5.90848	1.63253	0.000295496	0.000903657
Phvul.001G219800	5.90595	0.426797	1.50655e-43	5.04005e-42
Phvul.006G194200	5.90446	1.18814	6.71285e-07	3.03662e-06
Phvul.009G137800	5.89313	1.58214	0.000195485	0.000618011
Phvul.009G106400	5.89305	0.455584	2.85073e-38	8.18053e-37
Phvul.006G092200	5.88188	1.90682	0.0020379	0.00532571
Phvul.001G142400	5.87867	1.04964	2.13543e-08	1.15346e-07
Phvul.002G117700	5.86781	0.660583	6.52065e-19	7.95872e-18
Phvul.010G022400	5.85505	1.20073	1.0812e-06	4.79463e-06
Phvul.011G152800	5.85195	1.84421	0.00150795	0.00406472
Phvul.002G283900	5.83442	0.331216	1.8855e-69	1.47267e-67
Phvul.001G267300	5.83082	1.6871	0.000548037	0.00160089
Phvul.008G039200	5.82618	1.46472	6.95923e-05	0.000237659
Phvul.011G145400	5.81866	1.46383	7.03905e-05	0.000240258
Phvul.001G116200	5.8177	1.47055	7.61711e-05	0.00025835
Phvul.004G124700	5.81739	1.13886	3.25463e-07	1.5276e-06
Phvul.006G021100	5.81024	1.93265	0.00264395	0.00675015
Phvul.008G170800	5.8093	0.614146	3.10436e-21	4.33223e-20
Phvul.007G075900	5.80819	1.65881	0.000462783	0.00137045
Phvul.004G136000	5.79916	1.79967	0.00127142	0.00347551
Phvul.003G153100	5.79556	1.16302	6.25417e-07	2.83907e-06
Phvul.001G033900	5.78891	2.16445	0.0074832	0.0172641
Phvul.003G030500	5.78882	1.39166	3.18739e-05	0.000114758
Phvul.009G124100	5.77814	0.315373	5.56373e-75	4.96634e-73
Phvul.003G033800	5.7711	1.69065	0.000641253	0.0018503
Phvul.005G089200	5.7711	1.1412	4.25799e-07	1.97456e-06
Phvul.008G076500	5.75499	1.64392	0.00046391	0.00137316
Phvul.005G125500	5.75441	1.5716	0.000250748	0.000777492
Phvul.003G208900	5.74871	1.69293	0.000684492	0.00196424
Phvul.003G161100	5.74393	0.720038	1.49622e-15	1.47941e-14
Phvul.011G098500	5.74354	1.15834	7.10655e-07	3.20946e-06
Phvul.007G184800	5.73855	1.73823	0.000962141	0.00268308
Phvul.001G233200	5.72225	1.41006	4.94634e-05	0.000173131
Phvul.010G072003	5.72027	0.804403	1.15034e-12	9.30749e-12
Phvul.005G087500	5.72011	1.91211	0.00277599	0.00705563
Phvul.008G091800	5.71188	1.89518	0.00257913	0.00659595
Phvul.006G034300	5.7079	1.14323	5.9519e-07	2.71012e-06
Phvul.008G287200	5.70328	1.38359	3.75447e-05	0.000134078
Phvul.011G196900	5.69008	0.362501	1.59263e-55	7.88985e-54
Phvul.007G028700	5.68446	1.40509	5.21843e-05	0.000182095
Phvul.005G058600	5.68335	1.42832	6.9191e-05	0.000236372
Phvul.007G085000	5.68184	1.15076	7.91414e-07	3.55925e-06
Phvul.003G127700	5.67861	1.15234	8.31279e-07	3.73333e-06
Phvul.004G086700	5.67839	1.89947	0.00279473	0.00709859
Phvul.004G123500	5.67378	1.47208	0.000116077	0.000381993
Phvul.001G238000	5.67019	1.58366	0.000343027	0.00103771
Phvul.005G059500	5.6697	1.47411	0.000119971	0.000393938
Phvul.002G243300	5.66482	2.38515	0.0175472	0.0371586
Phvul.004G088100	5.66482	2.38515	0.0175472	0.0371586
Phvul.006G047300	5.66482	2.38515	0.0175472	0.0371586
Phvul.006G159100	5.66482	2.38515	0.0175472	0.0371586
Phvul.005G116700	5.66234	1.52317	0.000201222	0.000634903
Phvul.010G141200	5.6593	0.842644	1.86632e-11	1.36417e-10
Phvul.001G040300	5.65254	1.58918	0.00037528	0.00112648
Phvul.007G058700	5.64947	2.06554	0.00623605	0.0146753
Phvul.009G072600	5.64947	2.06554	0.00623605	0.0146753
Phvul.009G096500	5.64758	1.60465	0.000432344	0.00128581
Phvul.005G092800	5.64073	1.37354	4.01331e-05	0.000142515
Phvul.005G002600	5.63283	1.3798	4.45824e-05	0.00015724
Phvul.001G087800	5.63056	0.353515	4.09254e-57	2.16592e-55
Phvul.003G225100	5.62964	1.29968	1.48055e-05	5.61108e-05
Phvul.009G239800	5.62754	1.40674	6.32312e-05	0.000217663
Phvul.001G022200	5.62702	0.981509	9.86524e-09	5.51804e-08
Phvul.006G217400	5.61936	1.99241	0.00479655	0.0115645
Phvul.001G215200	5.61536	1.41609	7.32735e-05	0.00024922
Phvul.007G217800	5.61433	1.77239	0.00153671	0.00413591
Phvul.004G055800	5.61418	0.748604	6.40416e-14	5.6669e-13
Phvul.004G071700	5.6116	1.40481	6.481e-05	0.000222662
Phvul.006G000700	5.6116	1.405	6.49592e-05	0.000223096
Phvul.003G248025	5.6042	1.40388	6.55361e-05	0.000224997
Phvul.011G005800	5.59635	1.99969	0.00513242	0.0123008
Phvul.002G081000	5.59552	1.7133	0.00109103	0.00301463
Phvul.008G042200	5.59552	1.7133	0.00109103	0.00301463
Phvul.005G029700	5.58961	0.805854	4.02614e-12	3.11199e-11
Phvul.006G111600	5.58599	1.77738	0.00167325	0.00446
Phvul.006G001200	5.58336	0.373565	1.65032e-50	7.11952e-49
Phvul.005G045100	5.57646	1.8486	0.00255638	0.00654295
Phvul.008G080101	5.57646	1.8486	0.00255638	0.00654295
Phvul.011G110200	5.56981	1.75205	0.00147775	0.00399053
Phvul.005G008200	5.56933	0.770813	5.00129e-13	4.1613e-12
Phvul.008G088700	5.56912	1.7	0.00105306	0.00291772
Phvul.008G012300	5.56073	1.71869	0.00121454	0.00333131
Phvul.008G164200	5.56059	0.59614	1.08229e-20	1.45482e-19
Phvul.008G043700	5.55946	1.75411	0.00152762	0.00411372
Phvul.001G266300	5.55632	2.0119	0.00574966	0.0136501
Phvul.006G034400	5.55632	2.0119	0.00574966	0.0136501
Phvul.001G001900	5.55355	0.261067	2.04182e-100	3.46931e-98
Phvul.003G141500	5.55223	0.775254	7.96101e-13	6.51478e-12
Phvul.008G261600	5.5522	0.876157	2.34289e-10	1.53837e-09
Phvul.008G291000	5.55143	1.78352	0.00185428	0.00488483
Phvul.002G210700	5.5509	1.75561	0.00156789	0.00421164
Phvul.009G050700	5.5509	1.75561	0.00156789	0.00421164
Phvul.006G188900	5.5489	1.19879	3.67861e-06	1.52254e-05
Phvul.002G119300	5.54732	0.35249	8.36806e-56	4.21011e-54
Phvul.010G075700	5.53945	2.01688	0.00602257	0.0142327
Phvul.005G035900	5.53774	1.96758	0.00488549	0.0117599
Phvul.002G190500	5.5339	1.26962	1.30842e-05	5.00003e-05
Phvul.010G008800	5.53135	1.85785	0.00290818	0.00735781
Phvul.005G173600	5.51554	0.823733	2.14521e-11	1.55861e-10
Phvul.004G085700	5.50414	0.645932	1.57859e-17	1.78085e-16
Phvul.005G032000	5.50088	1.47137	0.000185047	0.000587311
Phvul.006G022600	5.48962	0.94135	5.4885e-09	3.1735e-08
Phvul.009G143700	5.4856	1.65208	0.000898809	0.00252098
Phvul.002G035300	5.47908	0.857995	1.70375e-10	1.13485e-09
Phvul.003G229000	5.47145	0.57556	1.97552e-21	2.78297e-20
Phvul.008G083400	5.46671	1.7929	0.00229537	0.00593293
Phvul.008G190600	5.46033	0.945011	7.55646e-09	4.29108e-08
Phvul.002G027900	5.45488	2.13642	0.0106714	0.0237756
Phvul.007G060300	5.45008	0.405855	4.10924e-41	1.28796e-39
Phvul.011G212800	5.44928	1.25643	1.44359e-05	5.48175e-05
Phvul.010G133900	5.44763	1.01465	7.91824e-08	3.99834e-07
Phvul.009G233200	5.4447	0.245563	6.36124e-109	1.36908e-106
Phvul.004G117100	5.44437	2.14016	0.010962	0.0243755
Phvul.011G108500	5.43165	0.484275	3.40157e-29	6.8491e-28
Phvul.003G109000	5.42971	2.03432	0.00760641	0.0175129
Phvul.010G053200	5.42971	2.03432	0.00760641	0.0175129
Phvul.004G082900	5.42835	1.89186	0.0041135	0.0100528
Phvul.008G219800	5.42835	1.89186	0.0041135	0.0100528
Phvul.008G170400	5.42095	2.06855	0.00877637	0.0199271
Phvul.009G124000	5.4162	1.82949	0.0030715	0.0077196
Phvul.005G000900	5.41346	1.17015	3.72283e-06	1.54018e-05
Phvul.004G054700	5.39837	2.0453	0.00830507	0.0189704
Phvul.005G131000	5.39533	0.437798	6.7466e-35	1.72859e-33
Phvul.003G130100	5.39476	1.83461	0.00327628	0.00818119
Phvul.011G028200	5.39368	0.841212	1.4381e-10	9.62873e-10
Phvul.010G015400	5.38878	0.325294	1.22986e-61	7.37538e-60
Phvul.001G024000	5.38603	1.81819	0.0030535	0.00768133
Phvul.004G021800	5.38396	1.90347	0.00467679	0.0113039
Phvul.002G170600	5.37545	1.78305	0.00257187	0.00658
Phvul.008G076700	5.37414	1.83963	0.0034855	0.00865758
Phvul.008G015800	5.37162	2.16842	0.0132418	0.0289039
Phvul.L001655	5.36784	0.229283	3.26686e-121	1.00443e-118
Phvul.001G165700	5.36103	2.09159	0.0103731	0.023187
Phvul.004G017100	5.36103	2.09159	0.0103731	0.023187
Phvul.007G074300	5.36103	2.09159	0.0103731	0.023187
Phvul.L002343	5.35513	1.54598	0.000532407	0.00155852
Phvul.003G231800	5.35438	1.84445	0.00369638	0.00912786
Phvul.011G196800	5.35438	1.84445	0.00369638	0.00912786
Phvul.003G098200	5.35437	0.245157	9.55177e-106	1.8139e-103
Phvul.001G059100	5.35282	1.28587	3.1437e-05	0.000113248
Phvul.005G057500	5.35269	0.305701	1.21129e-68	9.20105e-67
Phvul.001G104400	5.35041	2.06408	0.00953787	0.0214774
Phvul.008G249800	5.35041	2.06408	0.00953787	0.0214774
Phvul.007G045600	5.34178	1.25978	2.2328e-05	8.23171e-05
Phvul.001G163400	5.3395	2.06839	0.00983782	0.0221038
Phvul.011G169500	5.33836	1.66855	0.00137716	0.00374131
Phvul.001G263400	5.33205	0.229065	7.50263e-120	2.23578e-117
Phvul.006G001000	5.33183	1.54379	0.000552875	0.00161453
Phvul.007G050400	5.3258	1.46017	0.000264916	0.000818801
Phvul.005G047150	5.32189	0.937122	1.35504e-08	7.4693e-08
Phvul.003G000408	5.30688	0.235366	1.42719e-112	3.59021e-110
Phvul.007G192100	5.30589	0.972405	4.85734e-08	2.5204e-07
Phvul.011G016200	5.30089	1.48138	0.000345768	0.00104469
Phvul.003G042700	5.29884	0.546934	3.38254e-22	4.94115e-21
Phvul.004G069900	5.29611	1.4811	0.000349163	0.00105413
Phvul.011G204532	5.29424	0.547028	3.73292e-22	5.43659e-21
Phvul.010G136900	5.29367	1.20641	1.14416e-05	4.41307e-05
Phvul.006G015061	5.28972	0.757764	2.93727e-12	2.30437e-11
Phvul.009G137700	5.28717	1.08703	1.15115e-06	5.085e-06
Phvul.006G050100	5.28052	1.64444	0.00132215	0.00360349
Phvul.007G050500	5.27178	1.60234	0.0010017	0.00278697
Phvul.008G182800	5.26538	0.757605	3.65202e-12	2.83298e-11
Phvul.009G170800	5.26132	0.212891	7.61948e-135	3.27976e-132
Phvul.008G177300	5.25945	1.70956	0.00209455	0.00545902
Phvul.001G000800	5.23687	1.21625	1.66433e-05	6.25981e-05
Phvul.008G027900	5.23133	0.332657	1.00558e-55	5.03308e-54
Phvul.001G101900	5.23014	2.23334	0.0191886	0.0401646
Phvul.002G048300	5.23014	2.23334	0.0191886	0.0401646
Phvul.004G161600	5.23004	0.619353	3.05717e-17	3.39354e-16
Phvul.004G025300	5.21792	2.23878	0.0197692	0.0412329
Phvul.008G222000	5.21792	2.23878	0.0197692	0.0412329
Phvul.002G204600	5.21718	1.49504	0.000483653	0.00142571
Phvul.007G051100	5.21537	2.16439	0.0159687	0.0341895
Phvul.009G246200	5.21431	0.841486	5.7715e-10	3.64506e-09
Phvul.003G039300	5.21205	0.335514	2.02569e-54	9.59355e-53
Phvul.001G263500	5.20156	2.15035	0.0155658	0.0334268
Phvul.001G183100	5.19527	1.00278	2.20855e-07	1.05759e-06
Phvul.008G139600	5.19103	2.17517	0.0170096	0.0361942
Phvul.001G074200	5.19049	1.50542	0.000565033	0.00164582
Phvul.003G291050	5.18808	2.17698	0.0171653	0.0364814
Phvul.009G046800	5.18373	1.19911	1.53944e-05	5.82173e-05
Phvul.006G179900	5.17965	0.656536	3.03734e-15	2.94166e-14
Phvul.002G007400	5.17553	1.91633	0.00691841	0.0161108
Phvul.004G173400	5.17553	1.91633	0.00691841	0.0161108
Phvul.006G096800	5.17553	1.91633	0.00691841	0.0161108
Phvul.006G152100	5.17553	1.91633	0.00691841	0.0161108
Phvul.007G241400	5.17553	1.91633	0.00691841	0.0161108
Phvul.004G159300	5.1743	1.91695	0.00694993	0.0161725
Phvul.008G034000	5.1743	1.91695	0.00694993	0.0161725
Phvul.003G101800	5.16841	1.6729	0.00200498	0.00524535
Phvul.003G233600	5.16477	2.1671	0.0171599	0.0364739
Phvul.006G025400	5.1629	1.87992	0.00602634	0.0142371
Phvul.007G050300	5.1629	1.87992	0.00602634	0.0142371
Phvul.002G027200	5.16169	0.361583	3.12233e-46	1.16531e-44
Phvul.011G131100	5.15983	1.57723	0.00106999	0.00296039
Phvul.001G237600	5.15156	1.92412	0.00742044	0.0171357
Phvul.008G229200	5.15135	0.684035	5.04156e-14	4.49195e-13
Phvul.L005243	5.15031	1.92477	0.00745509	0.0172075
Phvul.006G146500	5.14968	1.68849	0.00228934	0.00591813
Phvul.008G241700	5.14049	0.833494	6.94214e-10	4.36022e-09
Phvul.011G139100	5.13931	0.477439	5.0736e-27	9.41337e-26
Phvul.001G008900	5.139	0.977086	1.44434e-07	7.0738e-07
Phvul.009G096000	5.13881	1.92854	0.00770768	0.0177229
Phvul.003G003726	5.13505	2.20246	0.0197269	0.0411667
Phvul.010G057200	5.13324	1.65022	0.00186688	0.00491458
Phvul.001G194400	5.12248	2.18833	0.019242	0.0402546
Phvul.011G013900	5.12172	1.62518	0.00162444	0.00434485
Phvul.006G187000	5.11561	1.62572	0.00165134	0.00441009
Phvul.001G131000	5.11552	1.05096	1.1304e-06	5.00134e-06
Phvul.007G018700	5.11155	0.685146	8.61808e-14	7.56719e-13
Phvul.011G005600	5.10937	2.21532	0.0210895	0.0436996
Phvul.003G151500	5.09071	0.750442	1.172e-11	8.72472e-11
Phvul.007G255500	5.08089	1.50569	0.000739636	0.00211091
Phvul.003G209101	5.07688	0.424012	4.89491e-33	1.16767e-31
Phvul.003G242401	5.07542	1.50588	0.000750606	0.00213907
Phvul.004G014666	5.06989	1.52519	0.000887039	0.00249194
Phvul.006G001300	5.06599	1.84508	0.00603856	0.014259
Phvul.005G023600	5.06386	1.51313	0.000818019	0.00231348
Phvul.001G100100	5.06317	1.52525	0.000901592	0.00252806
Phvul.009G127900	5.06175	1.59272	0.00148264	0.00400261
Phvul.001G061900	5.06075	1.38621	0.000261451	0.000808608
Phvul.007G259400	5.05983	0.507776	2.17523e-23	3.40891e-22
Phvul.006G210800	5.05884	1.68155	0.00262596	0.00670775
Phvul.001G249300	5.04677	0.382411	9.0997e-40	2.7455e-38
Phvul.005G022600	5.04674	1.71071	0.00317695	0.00795367
Phvul.009G096400	5.04381	1.01813	7.26985e-07	3.28092e-06
Phvul.006G161900	5.0432	0.738784	8.71045e-12	6.55483e-11
Phvul.009G103900	5.04099	1.2379	4.65687e-05	0.000163709
Phvul.006G001900	5.03073	1.25729	6.30066e-05	0.000217083
Phvul.006G078400	5.01739	0.831099	1.56952e-09	9.50646e-09
Phvul.008G157600	5.01022	1.85973	0.00705871	0.0163863
Phvul.002G243600	5.0102	1.85902	0.00703722	0.0163442
Phvul.010G120800	5.00401	0.462454	2.75097e-27	5.1634e-26
Phvul.006G156000	4.99794	0.620495	7.96277e-16	7.99165e-15
Phvul.008G097600	4.99758	0.552586	1.51062e-19	1.90251e-18
Phvul.002G012000	4.99157	0.984677	3.99392e-07	1.85699e-06
Phvul.011G097200	4.98922	0.511412	1.74276e-22	2.5828e-21
Phvul.003G246700	4.97417	1.64211	0.00245261	0.00630066
Phvul.001G013200	4.97047	0.425681	1.68029e-31	3.7112e-30
Phvul.001G006300	4.95223	0.29243	2.4926e-64	1.63113e-62
Phvul.008G157813	4.95077	1.24378	6.87913e-05	0.000235214
Phvul.008G188900	4.94553	1.59714	0.00195822	0.00513202
Phvul.003G070700	4.9442	1.53944	0.00131961	0.00359758
Phvul.009G018600	4.93559	0.499295	4.83056e-23	7.37336e-22
Phvul.003G039200	4.93317	0.383493	7.19634e-38	2.0409e-36
Phvul.001G077300	4.9297	2.07898	0.0177297	0.0374733
Phvul.010G057600	4.9297	2.07898	0.0177297	0.0374733
Phvul.011G015100	4.9297	2.07898	0.0177297	0.0374733
Phvul.006G123000	4.92519	1.56075	0.00160141	0.00428977
Phvul.009G014400	4.91834	1.56142	0.00163323	0.00436716
Phvul.001G255000	4.9141	2.04277	0.0161454	0.0345145
Phvul.007G258700	4.9141	2.04277	0.0161454	0.0345145
Phvul.003G281000	4.89908	0.285735	6.78702e-66	4.66186e-64
Phvul.005G164300	4.89897	2.09242	0.019217	0.040211
Phvul.006G193300	4.89897	2.09242	0.019217	0.040211
Phvul.007G016100	4.89897	2.09242	0.019217	0.040211
Phvul.010G045000	4.89572	1.64737	0.00296018	0.00746889
Phvul.001G068200	4.89515	0.178554	1.79383e-165	1.82876e-162
Phvul.003G143400	4.89239	0.95738	3.21832e-07	1.51161e-06
Phvul.002G112200	4.88858	0.203221	7.32556e-128	2.6277e-125
Phvul.001G104700	4.88516	2.05542	0.0174671	0.03701
Phvul.002G100400	4.88516	2.05542	0.0174671	0.03701
Phvul.007G150000	4.88516	2.05542	0.0174671	0.03701
Phvul.008G211900	4.88516	2.05542	0.0174671	0.03701
Phvul.009G205200	4.88516	2.05542	0.0174671	0.03701
Phvul.011G082100	4.88516	2.05542	0.0174671	0.03701
Phvul.002G258500	4.8827	0.944016	2.31277e-07	1.10477e-06
Phvul.008G201700	4.87378	0.710213	6.77054e-12	5.12687e-11
Phvul.008G137300	4.87079	2.10492	0.0206674	0.0429121
Phvul.009G254300	4.86742	0.206678	1.23256e-122	3.91387e-120
Phvul.010G005500	4.8643	0.371432	3.46657e-39	1.02829e-37
Phvul.L002090	4.84899	1.35539	0.000346795	0.00104747
Phvul.009G160900	4.84789	0.773638	3.69612e-10	2.3809e-09
Phvul.004G072100	4.84781	1.07317	6.26331e-06	2.51389e-05
Phvul.001G209600	4.84268	0.670858	5.25129e-13	4.35994e-12
Phvul.008G045800	4.84001	1.30745	0.000214031	0.00067201
Phvul.007G171333	4.83909	0.273652	5.63351e-70	4.47218e-68
Phvul.002G213300	4.83413	0.620448	6.62888e-15	6.27267e-14
Phvul.003G246200	4.83113	0.803196	1.80019e-09	1.08392e-08
Phvul.003G109100	4.81646	0.684806	2.0169e-12	1.60047e-11
Phvul.008G156800	4.8031	0.416887	1.0301e-30	2.19023e-29
Phvul.007G251600	4.80276	0.826897	6.31609e-09	3.62497e-08
Phvul.002G302200	4.79334	1.59059	0.00258199	0.00660235
Phvul.007G090100	4.79057	1.31718	0.000275851	0.000849617
Phvul.011G100900	4.78852	1.25808	0.00014112	0.000457795
Phvul.002G068114	4.77829	1.59096	0.00266981	0.00681078
Phvul.010G017600	4.77707	0.371818	8.83868e-38	2.49207e-36
Phvul.005G161100	4.77668	1.17004	4.45555e-05	0.000157173
Phvul.002G113000	4.7753	0.442912	4.20565e-27	7.85568e-26
Phvul.001G046300	4.77142	1.59123	0.00271254	0.00690797
Phvul.009G140600	4.77141	1.59184	0.00272277	0.00693308
Phvul.003G162200	4.77081	1.02964	3.5958e-06	1.49145e-05
Phvul.004G088300	4.76821	0.640997	1.01659e-13	8.88194e-13
Phvul.007G042200	4.76731	1.83061	0.00920836	0.020825
Phvul.008G089400	4.75982	1.10166	1.55601e-05	5.87636e-05
Phvul.005G099800	4.75558	1.64117	0.00375932	0.00926673
Phvul.009G007800	4.75558	1.64117	0.00375932	0.00926673
Phvul.007G002800	4.75556	1.64173	0.0037714	0.00929298
Phvul.003G206600	4.75463	0.781371	1.165e-09	7.14567e-09
Phvul.004G065900	4.7524	0.394352	1.91255e-33	4.63076e-32
Phvul.008G079400	4.75226	1.03299	4.21497e-06	1.73048e-05
Phvul.005G174200	4.74769	2.0162	0.0185343	0.0389593
Phvul.002G150200	4.74518	0.557783	1.78162e-17	2.00173e-16
Phvul.005G177200	4.74484	0.736518	1.17705e-10	7.9358e-10
Phvul.007G075600	4.73869	0.601726	3.40308e-15	3.29095e-14
Phvul.003G290600	4.72637	1.30392	0.000289249	0.000886511
Phvul.009G096200	4.72601	1.28409	0.000232848	0.000726875
Phvul.004G173700	4.72322	0.358	9.58253e-40	2.88493e-38
Phvul.007G222900	4.71657	1.31789	0.00034505	0.00104301
Phvul.004G123600	4.71599	0.876588	7.45116e-08	3.77134e-07
Phvul.008G089200	4.70946	1.02265	4.12115e-06	1.69519e-05
Phvul.L009843	4.70636	0.896188	1.50838e-07	7.36696e-07
Phvul.002G046800	4.70631	0.361546	9.77303e-39	2.85957e-37
Phvul.008G145800	4.69558	0.327994	1.73758e-46	6.56082e-45
Phvul.008G139900	4.69146	0.67326	3.20864e-12	2.5051e-11
Phvul.L002344	4.67571	1.92743	0.0152713	0.0328782
Phvul.005G176100	4.67503	0.738455	2.43856e-10	1.59793e-09
Phvul.004G051100	4.67472	1.44106	0.00117891	0.00324414
Phvul.007G034500	4.6692	1.0775	1.46837e-05	5.5693e-05
Phvul.006G058200	4.66673	1.4297	0.00109801	0.00303186
Phvul.002G072950	4.65855	0.766915	1.24453e-09	7.60937e-09
Phvul.008G237400	4.65813	0.242407	2.71098e-82	2.9501e-80
Phvul.002G031600	4.65654	1.02568	5.62637e-06	2.27332e-05
Phvul.008G168000	4.65607	0.333174	2.21846e-44	7.71481e-43
Phvul.006G181500	4.6513	0.712134	6.51168e-11	4.52895e-10
Phvul.007G073800	4.64679	0.768351	1.46892e-09	8.91382e-09
Phvul.007G042400	4.64489	0.34697	7.20295e-41	2.24672e-39
Phvul.009G133000	4.6381	0.568983	3.59277e-16	3.69384e-15
Phvul.006G016900	4.63375	0.571635	5.22536e-16	5.31035e-15
Phvul.006G151400	4.63023	0.806438	9.37965e-09	5.2601e-08
Phvul.007G269700	4.62899	1.33338	0.000517329	0.00151713
Phvul.004G165000	4.6251	1.67502	0.00575868	0.0136681
Phvul.L001645	4.6251	1.67502	0.00575868	0.0136681
Phvul.011G164800	4.62413	0.413016	4.26435e-29	8.50674e-28
Phvul.003G278400	4.62394	0.887487	1.88693e-07	9.10106e-07
Phvul.009G258700	4.62299	0.825742	2.16105e-08	1.16698e-07
Phvul.007G071100	4.62216	1.20447	0.000124289	0.000407427
Phvul.002G296500	4.61754	1.28258	0.000317967	0.000966878
Phvul.008G284100	4.61614	1.63318	0.00470651	0.01137
Phvul.005G156100	4.61541	1.64791	0.00509824	0.0122295
Phvul.008G128700	4.61287	0.168403	3.42843e-165	3.32044e-162
Phvul.005G087800	4.60826	1.67625	0.00597487	0.0141293
Phvul.006G066200	4.60648	1.70041	0.00674787	0.0157569
Phvul.005G181400	4.60462	0.63806	5.33069e-13	4.42208e-12
Phvul.003G090301	4.60437	0.609111	4.05696e-14	3.6398e-13
Phvul.004G123100	4.59975	1.64945	0.0052928	0.0126523
Phvul.001G185500	4.59857	1.67825	0.00614194	0.0144837
Phvul.008G207700	4.59674	0.821334	2.18498e-08	1.17924e-07
Phvul.005G135000	4.59128	1.56343	0.00331758	0.00827578
Phvul.004G154600	4.59051	1.6785	0.00624007	0.0146812
Phvul.008G038600	4.59051	1.6785	0.00624007	0.0146812
Phvul.006G023500	4.58529	1.34699	0.000663851	0.00190897
Phvul.006G184900	4.58371	1.53101	0.0027543	0.00700692
Phvul.011G058600	4.58328	1.55717	0.0032468	0.00811596
Phvul.010G077000	4.58178	1.7033	0.00714637	0.016568
Phvul.010G084900	4.5794	1.87583	0.0146358	0.0316401
Phvul.L010543	4.57808	1.83082	0.0123994	0.0272248
Phvul.005G011100	4.57806	1.83198	0.0124554	0.0273353
Phvul.010G073700	4.57621	0.883435	2.21872e-07	1.0622e-06
Phvul.005G066400	4.5707	0.495057	2.63946e-20	3.46854e-19
Phvul.003G221100	4.57064	1.0491	1.32027e-05	5.04312e-05
Phvul.007G023700	4.56453	0.866787	1.39402e-07	6.84121e-07
Phvul.008G264700	4.56237	1.06385	1.79829e-05	6.73619e-05
Phvul.011G060300	4.56053	1.37407	0.000903381	0.00253234
Phvul.008G073700	4.55887	1.87949	0.0152837	0.0329013
Phvul.001G011300	4.55479	0.805382	1.55446e-08	8.5104e-08
Phvul.004G025700	4.54848	0.237733	1.34757e-81	1.44213e-79
Phvul.005G171800	4.54492	0.385396	4.24991e-32	9.71909e-31
Phvul.003G155900	4.54311	1.37169	0.000926115	0.00258933
Phvul.008G134100	4.53811	0.698504	8.19912e-11	5.63181e-10
Phvul.001G128900	4.53805	1.31493	0.000558141	0.0016277
Phvul.008G019600	4.53671	1.54035	0.00322689	0.0080714
Phvul.002G022100	4.52962	0.341256	3.30384e-40	1.01098e-38
Phvul.008G223600	4.50805	1.38483	0.0011327	0.00312364
Phvul.003G217500	4.50439	0.553076	3.81596e-16	3.915e-15
Phvul.001G135200	4.49961	0.270928	6.083e-62	3.69366e-60
Phvul.002G119700	4.4958	0.312881	8.09392e-47	3.12932e-45
Phvul.011G042000	4.49556	0.675063	2.74826e-11	1.98049e-10
Phvul.002G149800	4.48942	0.261376	4.00852e-66	2.76317e-64
Phvul.004G014600	4.48764	0.51921	5.46561e-18	6.30172e-17
Phvul.009G204800	4.48306	1.72836	0.00949173	0.0213859
Phvul.007G070001	4.47934	0.463046	3.90287e-22	5.67557e-21
Phvul.002G187950	4.47647	1.03528	1.53275e-05	5.7987e-05
Phvul.007G214800	4.47409	0.716395	4.23031e-10	2.7079e-09
Phvul.007G050900	4.47093	1.53852	0.00366093	0.00905185
Phvul.011G158600	4.46724	0.933433	1.70297e-06	7.35484e-06
Phvul.003G278800	4.46593	0.930477	1.58974e-06	6.8997e-06
Phvul.007G065100	4.4632	0.464407	7.21654e-22	1.03621e-20
Phvul.005G030800	4.4611	0.643293	4.06845e-12	3.14218e-11
Phvul.003G189000	4.45895	0.657224	1.16462e-11	8.67311e-11
Phvul.007G013200	4.454	0.755462	3.7302e-09	2.18554e-08
Phvul.001G020800	4.4527	0.907551	9.28189e-07	4.1455e-06
Phvul.007G159200	4.45238	1.73802	0.0104143	0.0232643
Phvul.004G114600	4.43636	0.26896	4.02024e-61	2.35976e-59
Phvul.001G140100	4.43294	0.579122	1.93936e-14	1.77783e-13
Phvul.002G181500	4.42935	0.366729	1.38089e-33	3.36876e-32
Phvul.005G090200	4.42396	1.72827	0.0104745	0.0233826
Phvul.008G224900	4.42396	1.72746	0.0104382	0.0233123
Phvul.009G038800	4.42352	0.836159	1.22125e-07	6.04232e-07
Phvul.011G183700	4.41409	1.69902	0.00937633	0.021153
Phvul.007G154400	4.41145	0.921039	1.67077e-06	7.22384e-06
Phvul.007G225700	4.40957	0.610751	5.20216e-13	4.321e-12
Phvul.011G166100	4.40458	1.74594	0.0116441	0.0257356
Phvul.006G088400	4.39882	0.476357	2.59956e-20	3.42075e-19
Phvul.004G028300	4.39432	1.74786	0.0119331	0.0263052
Phvul.004G151500	4.39431	1.74872	0.0119754	0.0263775
Phvul.009G145300	4.39061	1.90151	0.020943	0.0434146
Phvul.009G154100	4.3863	0.755576	6.4274e-09	3.68558e-08
Phvul.010G162900	4.38036	1.90414	0.0214237	0.0443257
Phvul.002G216900	4.37652	0.216136	3.62908e-91	4.7178e-89
Phvul.010G075301	4.36969	0.919471	2.01027e-06	8.5882e-06
Phvul.006G109600	4.36935	1.93653	0.0240536	0.0492098
Phvul.006G000100	4.3691	1.10361	7.52936e-05	0.000255732
Phvul.003G024700	4.36637	0.938152	3.25205e-06	1.35553e-05
Phvul.009G024600	4.35793	0.942246	3.7451e-06	1.54906e-05
Phvul.005G058500	4.35735	0.37484	3.09164e-31	6.7438e-30
Phvul.009G097900	4.34527	1.57456	0.00578587	0.0137175
Phvul.002G141000	4.33971	0.210071	8.22077e-95	1.18833e-92
Phvul.009G021800	4.33522	0.832612	1.92158e-07	9.26125e-07
Phvul.007G025600	4.33458	1.39469	0.00188406	0.00495443
Phvul.011G035500	4.32023	0.301876	1.86095e-46	7.01295e-45
Phvul.010G009500	4.30533	0.106529	0	0
Phvul.002G089400	4.30419	0.445779	4.6621e-22	6.75934e-21
Phvul.008G097200	4.29685	0.281598	1.43792e-52	6.47732e-51
Phvul.006G133200	4.29676	1.12446	0.000132816	0.000432743
Phvul.011G041600	4.29109	0.526167	3.48063e-16	3.58807e-15
Phvul.008G227600	4.28454	0.439032	1.68718e-22	2.50235e-21
Phvul.008G211200	4.28377	0.788424	5.53113e-08	2.84412e-07
Phvul.001G021400	4.28287	1.45559	0.00325714	0.0081397
Phvul.002G240308	4.27871	1.45518	0.00327865	0.00818606
Phvul.005G012400	4.26947	0.927222	4.13292e-06	1.69931e-05
Phvul.008G112900	4.26659	0.402686	3.13279e-26	5.58768e-25
Phvul.009G022200	4.26329	1.01083	2.46905e-05	9.04588e-05
Phvul.007G223101	4.25832	0.465354	5.65567e-20	7.29849e-19
Phvul.002G120600	4.24909	0.328696	3.16494e-38	9.05537e-37
Phvul.002G306000	4.24758	0.803118	1.23077e-07	6.08474e-07
Phvul.001G033500	4.24249	0.106179	0	0
Phvul.004G129500	4.23816	0.769703	3.66597e-08	1.92857e-07
Phvul.003G254400	4.23039	1.11963	0.000157859	0.000507927
Phvul.011G100800	4.22572	0.87083	1.219e-06	5.36517e-06
Phvul.008G127500	4.22482	0.748452	1.65423e-08	9.03623e-08
Phvul.002G067214	4.22318	1.80061	0.019006	0.0398255
Phvul.005G026600	4.21719	1.69309	0.0127445	0.0279097
Phvul.007G010900	4.21157	1.80428	0.0195843	0.0409
Phvul.008G154713	4.20867	0.625661	1.73494e-11	1.27199e-10
Phvul.002G283700	4.2045	0.4454	3.73385e-21	5.192e-20
Phvul.007G143600	4.20089	1.77446	0.0179129	0.0377966
Phvul.010G023000	4.20089	1.77446	0.0179129	0.0377966
Phvul.009G112200	4.20088	1.77324	0.017834	0.0376547
Phvul.010G069100	4.20061	0.180882	2.6679e-119	7.82987e-117
Phvul.001G224800	4.20024	0.461499	8.92583e-20	1.1382e-18
Phvul.009G127500	4.19791	0.433313	3.39318e-22	4.95297e-21
Phvul.002G264600	4.19642	0.279838	7.81046e-51	3.39212e-49
Phvul.002G057500	4.19535	0.866092	1.27253e-06	5.59186e-06
Phvul.007G074400	4.18921	1.80809	0.020508	0.0426213
Phvul.005G039100	4.18701	1.35865	0.00205799	0.0053724
Phvul.008G249500	4.1856	0.475702	1.38306e-18	1.65779e-17
Phvul.006G053100	4.18463	1.00415	3.08183e-05	0.000111309
Phvul.001G266500	4.16864	0.955669	1.2887e-05	4.92835e-05
Phvul.001G222900	4.16341	0.420729	4.34512e-23	6.6639e-22
Phvul.008G279800	4.15794	1.4164	0.00332943	0.00830321
Phvul.009G019000	4.1494	0.716262	6.90865e-09	3.94169e-08
Phvul.003G137700	4.14823	0.485706	1.33511e-17	1.51322e-16
Phvul.005G138000	4.14471	0.526872	3.64272e-15	3.51392e-14
Phvul.006G061100	4.1439	0.173941	1.90435e-125	6.47146e-123
Phvul.009G095700	4.14231	1.01345	4.36373e-05	0.000154075
Phvul.001G129100	4.13959	1.79235	0.0209106	0.0433576
Phvul.003G263900	4.13836	1.18452	0.000476384	0.00140643
Phvul.005G010000	4.13107	0.617082	2.16368e-11	1.57049e-10
Phvul.002G055900	4.1302	0.723274	1.127e-08	6.26473e-08
Phvul.002G089600	4.12787	1.7184	0.0162984	0.034811
Phvul.009G205800	4.12278	0.800893	2.63652e-07	1.24803e-06
Phvul.002G074300	4.12122	0.652909	2.75295e-10	1.79363e-09
Phvul.002G022300	4.11927	0.655937	3.38608e-10	2.18774e-09
Phvul.010G140700	4.1191	0.818968	4.91462e-07	2.25744e-06
Phvul.003G257900	4.1151	0.356574	8.22907e-31	1.76129e-29
Phvul.005G156800	4.11281	0.109271	0	0
Phvul.007G279500	4.10141	0.54375	4.59902e-14	4.1071e-13
Phvul.009G034100	4.10089	0.298691	6.75794e-43	2.22243e-41
Phvul.006G205400	4.09703	0.585383	2.58018e-12	2.03577e-11
Phvul.010G153400	4.09618	0.391364	1.23226e-25	2.13878e-24
Phvul.007G184400	4.09199	1.61718	0.0113955	0.0252479
Phvul.005G158450	4.09017	1.31691	0.00189706	0.00498726
Phvul.004G095100	4.09016	0.496985	1.87288e-16	1.97268e-15
Phvul.002G245000	4.08619	1.29395	0.00158897	0.00425998
Phvul.008G226600	4.08303	0.548751	1.0024e-13	8.76587e-13
Phvul.011G084300	4.08273	0.190792	1.36761e-101	2.45284e-99
Phvul.007G084900	4.07929	0.80016	3.43089e-07	1.60717e-06
Phvul.009G114400	4.07927	0.685776	2.70778e-09	1.60642e-08
Phvul.001G196800	4.0687	0.702888	7.0995e-09	4.04582e-08
Phvul.002G042350	4.06206	1.33152	0.00228307	0.00590271
Phvul.011G085200	4.05359	1.15878	0.000468516	0.00138531
Phvul.002G021800	4.05	1.43719	0.00483239	0.0116451
Phvul.002G292900	4.05	1.43719	0.00483239	0.0116451
Phvul.003G248200	4.04282	0.953529	2.23667e-05	8.24281e-05
Phvul.010G073500	4.04093	1.44386	0.0051308	0.0122984
Phvul.001G215800	4.03496	1.24256	0.00116509	0.00320794
Phvul.001G184600	4.03434	1.55509	0.0094788	0.0213643
Phvul.007G095400	4.03117	0.66632	1.44936e-09	8.80621e-09
Phvul.006G079500	4.03105	1.02323	8.16432e-05	0.00027527
Phvul.007G173100	4.02961	1.38902	0.00371907	0.00917687
Phvul.011G108800	4.02342	0.435738	2.61752e-20	3.44204e-19
Phvul.008G086800	4.01737	1.66627	0.0159092	0.0340774
Phvul.002G061300	4.01452	1.196	0.000788964	0.00223752
Phvul.006G043600	4.01229	0.776942	2.41463e-07	1.14974e-06
Phvul.004G120900	4.01129	0.525812	2.3703e-14	2.15451e-13
Phvul.008G173100	4.00826	1.0464	0.000127879	0.000417921
Phvul.002G104800	4.0068	0.297137	1.92521e-41	6.13343e-40
Phvul.002G222800	4.00417	0.631059	2.22181e-10	1.46233e-09
Phvul.003G165500	4.00309	0.318589	3.28731e-36	8.7346e-35
Phvul.008G014800	4.00308	0.930276	1.68418e-05	6.33139e-05
Phvul.001G100200	3.99736	0.263596	6.05603e-52	2.69049e-50
Phvul.007G084000	3.99581	0.728774	4.18375e-08	2.1867e-07
Phvul.005G040900	3.98789	0.171188	4.94134e-120	1.49553e-117
Phvul.004G153100	3.98472	1.10067	0.000294276	0.000900392
Phvul.001G124100	3.98208	0.588644	1.33454e-11	9.87331e-11
Phvul.003G081800	3.97654	0.758507	1.58343e-07	7.71598e-07
Phvul.007G180800	3.96683	0.380615	1.96466e-25	3.37671e-24
Phvul.002G149600	3.96672	0.995986	6.81354e-05	0.000233095
Phvul.009G260800	3.95971	0.39674	1.85313e-23	2.92306e-22
Phvul.007G257200	3.95241	0.741251	9.70949e-08	4.86479e-07
Phvul.002G292000	3.9468	1.13575	0.000510758	0.00149922
Phvul.002G210000	3.94394	1.14698	0.000584843	0.00170045
Phvul.010G094900	3.94256	0.563088	2.52916e-12	1.99632e-11
Phvul.002G158600	3.94198	0.416698	3.07826e-21	4.29891e-20
Phvul.001G193500	3.92999	1.53701	0.0105608	0.0235428
Phvul.001G022100	3.92462	0.424674	2.43098e-20	3.20763e-19
Phvul.004G076700	3.92344	1.50686	0.00922186	0.0208506
Phvul.011G090200	3.92275	1.18242	0.000908058	0.00254435
Phvul.011G065500	3.92033	0.872774	7.06219e-06	2.81355e-05
Phvul.007G055100	3.92003	0.875596	7.5704e-06	2.99813e-05
Phvul.009G242800	3.91759	0.881225	8.76408e-06	3.44062e-05
Phvul.005G133900	3.91682	1.0418	0.000170134	0.000543901
Phvul.001G168000	3.91603	1.18215	0.00092418	0.00258503
Phvul.009G210216	3.9141	1.4572	0.00723036	0.0167366
Phvul.005G058200	3.90837	0.909455	1.72748e-05	6.48852e-05
Phvul.001G112600	3.90464	0.630877	6.04611e-10	3.81476e-09
Phvul.003G166000	3.90439	0.904367	1.57974e-05	5.96136e-05
Phvul.009G028400	3.89759	0.222128	6.3168e-69	4.85541e-67
Phvul.002G332100	3.88855	0.710875	4.49822e-08	2.34411e-07
Phvul.011G136500	3.88434	1.47638	0.00851388	0.0193909
Phvul.008G114100	3.88317	0.190201	1.20223e-92	1.63994e-90
Phvul.001G120700	3.8776	0.802749	1.36254e-06	5.96709e-06
Phvul.002G207000	3.87627	0.503193	1.32551e-14	1.23083e-13
Phvul.008G237200	3.86717	0.335977	1.1715e-30	2.48542e-29
Phvul.009G259100	3.86705	1.48078	0.00901458	0.0204153
Phvul.002G317000	3.86326	0.430509	2.86739e-19	3.55806e-18
Phvul.001G140600	3.85869	1.25666	0.00213634	0.00555853
Phvul.007G043000	3.85395	1.17366	0.00102458	0.00284572
Phvul.002G084500	3.83728	0.643664	2.49747e-09	1.4862e-08
Phvul.008G140113	3.83689	0.727116	1.3142e-07	6.46257e-07
Phvul.003G058800	3.83574	0.593621	1.03609e-10	7.03437e-10
Phvul.006G083011	3.83177	0.497594	1.3543e-14	1.25636e-13
Phvul.001G260200	3.82984	1.2121	0.00157954	0.00423881
Phvul.011G063300	3.82507	1.22678	0.00182103	0.0048135
Phvul.002G256300	3.81995	0.38728	5.98904e-23	9.0938e-22
Phvul.007G100800	3.81899	0.329045	3.82858e-31	8.33255e-30
Phvul.005G160800	3.81758	1.28067	0.00287378	0.0072803
Phvul.010G117100	3.81516	0.283726	3.22092e-41	1.01446e-39
Phvul.004G085100	3.81452	0.538322	1.38105e-12	1.11e-11
Phvul.001G251300	3.8129	0.599952	2.07965e-10	1.37446e-09
Phvul.003G024600	3.80868	0.451657	3.37861e-17	3.74392e-16
Phvul.005G074000	3.80777	0.392164	2.74259e-22	4.03371e-21
Phvul.008G169600	3.80445	1.3506	0.00484962	0.0116837
Phvul.008G267800	3.80209	0.334277	5.62922e-30	1.16245e-28
Phvul.004G141400	3.80157	0.949917	6.28096e-05	0.000216481
Phvul.001G203200	3.79933	0.496312	1.93114e-14	1.77196e-13
Phvul.002G072100	3.79558	0.758774	5.6663e-07	2.58676e-06
Phvul.011G109300	3.7936	0.3425	1.63668e-28	3.20227e-27
Phvul.007G134700	3.78236	1.16439	0.00116071	0.0031977
Phvul.001G036800	3.77993	0.712464	1.12401e-07	5.59552e-07
Phvul.009G207300	3.77203	0.955062	7.8311e-05	0.000264912
Phvul.009G072300	3.76686	0.483148	6.36555e-15	6.03528e-14
Phvul.001G250300	3.76575	0.579369	8.04506e-11	5.53383e-10
Phvul.005G053300	3.76388	0.975555	0.00011423	0.000376298
Phvul.008G189300	3.75776	0.372384	6.04837e-24	9.68239e-23
Phvul.009G175800	3.75495	0.878766	1.92875e-05	7.19565e-05
Phvul.006G061500	3.75465	0.283447	4.73552e-40	1.43998e-38
Phvul.002G076900	3.74984	0.626189	2.11974e-09	1.26883e-08
Phvul.007G071000	3.74967	0.534532	2.30171e-12	1.82125e-11
Phvul.010G051100	3.74709	0.909741	3.80767e-05	0.000135822
Phvul.011G089600	3.73984	1.07446	0.000500178	0.00147129
Phvul.002G314000	3.73837	0.76912	1.1704e-06	5.16767e-06
Phvul.007G100900	3.73776	0.267661	2.56651e-44	8.90918e-43
Phvul.006G176600	3.73741	1.55678	0.016362	0.0349352
Phvul.003G268700	3.73586	0.254303	7.40741e-49	3.05931e-47
Phvul.002G265100	3.73578	0.880514	2.2082e-05	8.14876e-05
Phvul.001G060100	3.73388	1.51303	0.0135938	0.029579
Phvul.009G061350	3.73343	0.535817	3.22063e-12	2.51243e-11
Phvul.002G029000	3.73204	0.9218	5.1515e-05	0.000179857
Phvul.006G150900	3.73112	0.997693	0.0001842	0.000584815
Phvul.002G300500	3.73008	1.25987	0.00306949	0.00771654
Phvul.011G179300	3.72775	0.768368	1.22518e-06	5.39112e-06
Phvul.007G062900	3.72575	0.122358	1.21861e-203	2.62271e-200
Phvul.008G178100	3.72501	1.47617	0.0116217	0.0256977
Phvul.005G001000	3.72474	0.200576	5.59031e-77	5.36061e-75
Phvul.007G271700	3.72395	1.20174	0.0019431	0.00509515
Phvul.002G226500	3.72376	0.976902	0.000137957	0.000448512
Phvul.010G042700	3.72092	0.701203	1.11758e-07	5.56492e-07
Phvul.003G272600	3.7176	0.175226	6.80092e-100	1.14551e-97
Phvul.003G165600	3.71501	1.47659	0.0118714	0.0261811
Phvul.011G135700	3.71501	1.47659	0.0118714	0.0261811
Phvul.006G094111	3.71403	1.53832	0.0157633	0.0337798
Phvul.009G102600	3.71391	0.360917	7.79897e-25	1.30454e-23
Phvul.008G067300	3.71374	0.491296	4.05978e-14	3.64065e-13
Phvul.002G019400	3.71268	1.02418	0.000288931	0.000885959
Phvul.001G191600	3.71066	1.58321	0.0190903	0.0399717
Phvul.007G248000	3.70954	0.928535	6.4681e-05	0.000222337
Phvul.002G020600	3.70818	0.538813	5.89627e-12	4.48942e-11
Phvul.010G159400	3.70762	1.04586	0.000392535	0.00117336
Phvul.003G173300	3.70546	1.58648	0.0195092	0.0407608
Phvul.005G106900	3.7052	1.61847	0.0220607	0.0454882
Phvul.001G230600	3.70316	0.863396	1.79426e-05	6.72239e-05
Phvul.003G234300	3.70026	1.26953	0.00356051	0.00882722
Phvul.001G262900	3.69561	1.58772	0.0199322	0.0415236
Phvul.011G130300	3.69561	1.58772	0.0199322	0.0415236
Phvul.002G314600	3.69536	1.34152	0.00587614	0.0139128
Phvul.005G083400	3.69319	0.22863	1.07203e-58	5.96704e-57
Phvul.003G236200	3.68294	0.304874	1.3435e-33	3.28167e-32
Phvul.010G055700	3.6813	1.11258	0.00093699	0.00261746
Phvul.010G009200	3.67165	0.289458	7.1999e-37	1.96149e-35
Phvul.003G158700	3.67062	0.481963	2.61689e-14	2.37309e-13
Phvul.005G166500	3.66489	0.658478	2.61106e-08	1.39482e-07
Phvul.006G050400	3.66271	0.373553	1.07106e-22	1.60701e-21
Phvul.008G114200	3.65832	0.805474	5.57696e-06	2.25509e-05
Phvul.002G004300	3.65771	0.408523	3.4435e-19	4.2593e-18
Phvul.010G139300	3.65413	0.131751	2.64239e-169	3.19895e-166
Phvul.007G046400	3.6526	0.752275	1.20135e-06	5.29349e-06
Phvul.004G134200	3.6434	0.678203	7.7808e-08	3.93407e-07
Phvul.003G211800	3.64317	0.515089	1.51739e-12	1.21755e-11
Phvul.009G220500	3.64135	0.599046	1.21245e-09	7.42261e-09
Phvul.006G096100	3.64125	0.375515	3.11453e-22	4.57033e-21
Phvul.010G165100	3.6369	0.140713	2.68259e-147	1.44338e-144
Phvul.001G075400	3.63364	0.20603	1.29379e-69	1.0146e-67
Phvul.009G135800	3.63158	0.635501	1.10014e-08	6.11995e-08
Phvul.009G014100	3.63004	1.03355	0.000444428	0.00132013
Phvul.009G229700	3.62183	0.683345	1.1571e-07	5.75136e-07
Phvul.002G148700	3.61351	0.892844	5.18349e-05	0.000180941
Phvul.005G116450	3.60909	1.10556	0.00109659	0.00302837
Phvul.008G250400	3.60563	0.284309	7.43353e-37	2.02229e-35
Phvul.001G087600	3.60402	0.689869	1.74896e-07	8.47572e-07
Phvul.008G185800	3.60294	1.1057	0.00111995	0.00309024
Phvul.002G228700	3.60004	0.563136	1.62834e-10	1.08687e-09
Phvul.006G034000	3.59456	0.573143	3.57211e-10	2.30332e-09
Phvul.001G177000	3.59416	0.178284	2.20914e-90	2.83384e-88
Phvul.005G129100	3.59287	0.528939	1.10128e-11	8.21401e-11
Phvul.006G092800	3.5905	1.17163	0.00218019	0.00566546
Phvul.003G016200	3.58483	0.845527	2.23754e-05	8.24445e-05
Phvul.002G326700	3.58375	1.25348	0.00424906	0.0103541
Phvul.011G105600	3.58339	0.870663	3.86012e-05	0.000137446
Phvul.009G227100	3.58191	0.207378	7.59848e-67	5.37163e-65
Phvul.008G197000	3.58044	0.266257	3.19305e-41	1.00732e-39
Phvul.002G056100	3.57985	0.879436	4.68877e-05	0.000164711
Phvul.001G188900	3.57881	0.584544	9.21756e-10	5.70976e-09
Phvul.004G052700	3.57282	0.541272	4.08966e-11	2.89112e-10
Phvul.005G008800	3.54493	0.62772	1.6297e-08	8.91193e-08
Phvul.002G240304	3.54468	0.994243	0.00036357	0.00109387
Phvul.002G064100	3.54464	0.534218	3.24085e-11	2.31985e-10
Phvul.004G023132	3.5415	1.53247	0.0208343	0.0432217
Phvul.002G254900	3.54071	0.179886	3.00998e-86	3.49122e-84
Phvul.008G128200	3.53677	0.285258	2.66187e-35	6.8931e-34
Phvul.006G201800	3.53462	1.0216	0.00054042	0.00157959
Phvul.003G024800	3.53205	0.423627	7.57964e-17	8.16561e-16
Phvul.009G035800	3.52932	0.748424	2.40914e-06	1.01956e-05
Phvul.011G178400	3.52833	0.705842	5.77016e-07	2.63169e-06
Phvul.003G096800	3.52753	1.20947	0.00353875	0.00877665
Phvul.006G149640	3.52431	0.202644	9.54253e-68	7.02809e-66
Phvul.006G005100	3.52212	0.84445	3.03386e-05	0.00010974
Phvul.008G109200	3.52117	0.608609	7.22543e-09	4.11274e-08
Phvul.009G174400	3.51822	0.740089	1.99653e-06	8.53513e-06
Phvul.011G046700	3.5139	0.346608	3.74849e-24	6.06078e-23
Phvul.L005601	3.51114	0.626477	2.08755e-08	1.12886e-07
Phvul.008G170700	3.51067	0.556347	2.78646e-10	1.81424e-09
Phvul.001G135500	3.50848	0.909974	0.000115455	0.000380141
Phvul.006G068800	3.50751	0.884131	7.27268e-05	0.000247448
Phvul.005G009800	3.49478	0.956198	0.000257315	0.000796706
Phvul.009G224100	3.48667	1.13883	0.00220139	0.00571134
Phvul.005G071700	3.48367	0.763017	4.97961e-06	2.02382e-05
Phvul.011G181800	3.48331	0.803764	1.46595e-05	5.5612e-05
Phvul.001G021900	3.48275	1.28449	0.00670008	0.0156702
Phvul.001G161400	3.48139	0.435523	1.31061e-15	1.29788e-14
Phvul.011G152400	3.47904	0.979092	0.000380377	0.00114019
Phvul.009G113800	3.47112	0.217352	2.06734e-57	1.10012e-55
Phvul.011G090100	3.46605	0.194518	5.06372e-71	4.1738e-69
Phvul.008G196800	3.465	0.851384	4.70448e-05	0.000165203
Phvul.006G103400	3.46191	0.33911	1.81072e-24	2.99263e-23
Phvul.006G111400	3.46114	1.27457	0.00661699	0.0154965
Phvul.003G028400	3.45989	0.452232	1.99878e-14	1.8297e-13
Phvul.002G036100	3.45561	0.472814	2.69938e-13	2.28727e-12
Phvul.008G287600	3.45379	1.13351	0.00231143	0.00596989
Phvul.007G140166	3.44125	0.552472	4.69938e-10	2.99333e-09
Phvul.009G013600	3.43741	0.220833	1.2465e-54	5.94697e-53
Phvul.009G151300	3.43543	1.15787	0.00300693	0.00757502
Phvul.003G124100	3.43297	1.47656	0.0200728	0.0417852
Phvul.002G292200	3.43079	1.20527	0.00442052	0.01073
Phvul.004G021900	3.42849	1.2833	0.00754889	0.0173991
Phvul.003G124600	3.42388	1.09111	0.00170117	0.00452633
Phvul.005G040800	3.4205	0.343826	2.56437e-23	4.00579e-22
Phvul.008G290900	3.41975	1.14903	0.00291834	0.00738148
Phvul.011G077900	3.41747	0.805925	2.23091e-05	8.22786e-05
Phvul.011G162600	3.4147	0.832214	4.07553e-05	0.000144611
Phvul.002G140000	3.41363	0.390343	2.22594e-18	2.64032e-17
Phvul.011G184500	3.41232	0.899496	0.000148485	0.000479998
Phvul.002G020500	3.4099	0.729037	2.90731e-06	1.2184e-05
Phvul.011G180500	3.4088	0.956079	0.000363304	0.00109324
Phvul.004G028900	3.40756	0.993273	0.000602176	0.00174665
Phvul.006G159600	3.40375	0.40196	2.49891e-17	2.78344e-16
Phvul.006G003300	3.40236	1.1007	0.00199423	0.00521984
Phvul.002G175900	3.4014	0.693016	9.19557e-07	4.10979e-06
Phvul.008G096400	3.39876	0.995561	0.00064038	0.00184861
Phvul.001G202500	3.39415	0.316759	8.63405e-27	1.58523e-25
Phvul.006G209700	3.39344	0.870584	9.70361e-05	0.000323342
Phvul.010G040900	3.38839	0.496236	8.59969e-12	6.48156e-11
Phvul.007G055600	3.37964	0.201283	2.86488e-63	1.79588e-61
Phvul.003G004300	3.37769	1.28068	0.00835421	0.0190692
Phvul.011G136600	3.37564	0.835448	5.33343e-05	0.000185907
Phvul.006G122400	3.37485	1.0621	0.0014854	0.0040095
Phvul.009G123950	3.37431	0.892219	0.000155615	0.000501209
Phvul.001G238100	3.37041	0.514066	5.51271e-11	3.84936e-10
Phvul.007G106600	3.36887	0.749152	6.89461e-06	2.75289e-05
Phvul.008G258100	3.36174	0.399706	4.08168e-17	4.49984e-16
Phvul.004G161400	3.35939	0.335272	1.24647e-23	1.98391e-22
Phvul.006G104300	3.35605	0.967308	0.000521468	0.00152858
Phvul.003G020200	3.35529	0.179165	2.96059e-78	2.9868e-76
Phvul.005G080966	3.34816	0.758178	1.00514e-05	3.90721e-05
Phvul.007G166000	3.34768	0.289583	6.54442e-31	1.40851e-29
Phvul.009G100900	3.34221	0.155397	1.32287e-102	2.44038e-100
Phvul.007G097200	3.33579	0.236229	2.81919e-45	1.0188e-43
Phvul.008G171300	3.33527	1.33559	0.012517	0.0274549
Phvul.004G157101	3.33272	0.610952	4.89843e-08	2.53832e-07
Phvul.001G124800	3.33133	0.801806	3.25598e-05	0.00011714
Phvul.005G078900	3.32996	0.355085	6.72895e-21	9.15308e-20
Phvul.005G030600	3.32968	1.02741	0.00119171	0.00327518
Phvul.011G117900	3.32864	0.320025	2.44894e-25	4.17939e-24
Phvul.001G036700	3.32848	0.327642	3.02456e-24	4.93977e-23
Phvul.008G075700	3.31865	0.39686	6.15209e-17	6.68772e-16
Phvul.005G164900	3.31692	0.732311	5.91558e-06	2.38044e-05
Phvul.009G007000	3.31488	1.00135	0.000931595	0.00260314
Phvul.006G145800	3.3089	0.308105	6.63886e-27	1.22471e-25
Phvul.008G118200	3.30741	1.23682	0.00749265	0.0172839
Phvul.009G003400	3.30714	0.672702	8.82395e-07	3.95191e-06
Phvul.002G119900	3.30366	1.10789	0.0028642	0.00725887
Phvul.001G009800	3.30104	1.00053	0.000969255	0.00270175
Phvul.010G084300	3.29947	0.478271	5.24613e-12	4.01492e-11
Phvul.008G237500	3.29744	0.722154	4.96822e-06	2.01961e-05
Phvul.009G024700	3.29524	0.974014	0.000716569	0.00204809
Phvul.011G002500	3.29483	0.52576	3.68568e-10	2.37497e-09
Phvul.010G087800	3.29328	0.445464	1.43649e-13	1.23556e-12
Phvul.002G161600	3.28986	1.4074	0.0194107	0.0405768
Phvul.004G142401	3.28969	0.505439	7.58597e-11	5.23105e-10
Phvul.L006443	3.28731	0.455591	5.37481e-13	4.45295e-12
Phvul.006G025300	3.28667	0.775453	2.25137e-05	8.29071e-05
Phvul.009G240666	3.28589	0.673492	1.06692e-06	4.73455e-06
Phvul.002G022900	3.28582	0.621686	1.2548e-07	6.19407e-07
Phvul.007G147600	3.28577	1.39367	0.0183917	0.0386888
Phvul.006G020800	3.28576	0.498644	4.41612e-11	3.10716e-10
Phvul.010G035850	3.28373	0.269855	4.57323e-34	1.13278e-32
Phvul.001G050700	3.28292	0.349373	5.63543e-21	7.70892e-20
Phvul.007G201400	3.27771	0.399746	2.41441e-16	2.51843e-15
Phvul.007G148800	3.27584	0.235226	4.37894e-44	1.50926e-42
Phvul.003G253100	3.27349	0.463568	1.64685e-12	1.31436e-11
Phvul.011G050600	3.27296	0.323002	3.94567e-24	6.36897e-23
Phvul.008G040500	3.26725	0.694182	2.51863e-06	1.06334e-05
Phvul.007G019600	3.26606	1.37039	0.0171578	0.0364735
Phvul.001G153200	3.26274	0.280127	2.36666e-31	5.18578e-30
Phvul.010G080300	3.25884	1.05027	0.00191659	0.00503246
Phvul.009G190300	3.2554	0.498326	6.46095e-11	4.49528e-10
Phvul.003G204700	3.25127	1.15156	0.00475241	0.0114738
Phvul.002G261900	3.24866	0.471147	5.37829e-12	4.11281e-11
Phvul.003G005200	3.24859	1.00656	0.00124911	0.00342223
Phvul.011G093100	3.24747	0.710592	4.87502e-06	1.98256e-05
Phvul.006G020700	3.24353	0.492006	4.32612e-11	3.04827e-10
Phvul.011G023600	3.24043	1.0502	0.00203185	0.00531134
Phvul.008G071300	3.22716	0.626592	2.60013e-07	1.23231e-06
Phvul.008G088800	3.22663	0.827013	9.55803e-05	0.000318711
Phvul.004G049900	3.2242	0.586313	3.81724e-08	2.00433e-07
Phvul.001G118300	3.2215	0.255278	1.64703e-36	4.41869e-35
Phvul.001G066700	3.21999	1.2288	0.00878166	0.0199368
Phvul.010G162700	3.21363	0.505123	1.99051e-10	1.31726e-09
Phvul.002G156900	3.21359	0.900875	0.000360836	0.00108666
Phvul.009G048800	3.21255	0.273412	7.07509e-32	1.588e-30
Phvul.007G274100	3.20586	0.552013	6.33805e-09	3.63649e-08
Phvul.004G058900	3.20425	0.554872	7.70675e-09	4.36618e-08
Phvul.001G029200	3.20418	0.825272	0.000103355	0.0003431
Phvul.003G226700	3.20237	0.422463	3.44901e-14	3.11166e-13
Phvul.006G056200	3.20198	0.55234	6.7463e-09	3.85702e-08
Phvul.008G076600	3.20177	0.478202	2.15017e-11	1.56164e-10
Phvul.005G119300	3.19914	0.598856	9.18841e-08	4.61087e-07
Phvul.002G261600	3.19876	0.447152	8.45065e-13	6.89508e-12
Phvul.010G159500	3.19651	1.1677	0.00619176	0.0145852
Phvul.001G187500	3.196	0.20357	1.51695e-55	7.5342e-54
Phvul.002G098900	3.19573	0.492287	8.49263e-11	5.82515e-10
Phvul.007G167600	3.19382	0.215456	1.03203e-49	4.33631e-48
Phvul.001G225300	3.19341	0.632349	4.41639e-07	2.04361e-06
Phvul.002G214100	3.19078	0.206535	7.65394e-54	3.55532e-52
Phvul.002G052600	3.18448	1.01203	0.00165171	0.00441048
Phvul.009G087400	3.18353	1.17402	0.0066949	0.01566
Phvul.002G312004	3.18332	1.1203	0.00449024	0.010887
Phvul.007G025500	3.18221	0.366961	4.25435e-18	4.96426e-17
Phvul.002G263800	3.17831	1.04411	0.00233431	0.00602311
Phvul.001G215700	3.17727	0.816692	0.000100071	0.000332598
Phvul.004G056700	3.17353	0.553421	9.78667e-09	5.48201e-08
Phvul.008G107000	3.17115	0.730387	1.41358e-05	5.37304e-05
Phvul.002G259900	3.17114	1.26837	0.0124134	0.0272494
Phvul.005G021601	3.16984	0.855399	0.000210816	0.00066237
Phvul.011G182700	3.16928	1.31706	0.0161139	0.0344587
Phvul.003G178800	3.16805	1.14397	0.00561703	0.0133581
Phvul.008G291300	3.1679	0.979359	0.00121786	0.00333995
Phvul.008G213200	3.16731	0.872101	0.000281426	0.000865137
Phvul.004G098000	3.1663	0.930689	0.000668702	0.00192149
Phvul.001G091100	3.16567	0.393476	8.59559e-16	8.60447e-15
Phvul.007G027700	3.161	0.327813	5.27897e-22	7.62518e-21
Phvul.001G178000	3.16078	0.555597	1.27802e-08	7.06281e-08
Phvul.002G276900	3.15954	0.29014	1.29051e-27	2.4507e-26
Phvul.006G030400	3.15909	0.276879	3.74302e-30	7.77922e-29
Phvul.006G169400	3.15695	0.626536	4.68597e-07	2.1601e-06
Phvul.007G168900	3.15532	0.312613	5.91084e-24	9.47006e-23
Phvul.007G008600	3.15497	0.591217	9.48055e-08	4.75254e-07
Phvul.003G086300	3.1513	0.292003	3.75569e-27	7.02198e-26
Phvul.006G045800	3.14317	0.367194	1.12879e-17	1.28238e-16
Phvul.006G094100	3.13883	0.338076	1.62605e-20	2.16174e-19
Phvul.004G170700	3.13689	0.229625	1.73838e-42	5.64972e-41
Phvul.008G108900	3.13613	0.264859	2.40302e-32	5.53467e-31
Phvul.004G116400	3.1341	0.514697	1.13467e-09	6.96627e-09
Phvul.004G129600	3.1325	0.177085	5.07242e-70	4.04333e-68
Phvul.002G240900	3.13103	0.983934	0.00146184	0.00395031
Phvul.008G155000	3.12921	0.975157	0.00133231	0.00362966
Phvul.002G257200	3.12642	0.626574	6.04703e-07	2.7502e-06
Phvul.010G156101	3.12608	0.964336	0.00118823	0.00326654
Phvul.008G227000	3.12605	0.377543	1.23198e-16	1.31118e-15
Phvul.009G097800	3.1252	1.36921	0.0224607	0.0462195
Phvul.008G248200	3.11752	0.347044	2.63372e-19	3.27439e-18
Phvul.005G046500	3.11718	0.441882	1.73439e-12	1.38251e-11
Phvul.003G045500	3.11602	0.540121	7.96867e-09	4.50666e-08
Phvul.009G077100	3.11478	0.501878	5.42654e-10	3.43616e-09
Phvul.002G015400	3.11474	0.907321	0.00059718	0.00173328
Phvul.002G297800	3.10928	1.25929	0.0135465	0.0294859
Phvul.007G052900	3.10497	0.61051	3.65959e-07	1.7081e-06
Phvul.011G183832	3.09711	0.641563	1.38293e-06	6.04952e-06
Phvul.008G101800	3.0951	0.233846	5.46381e-40	1.65624e-38
Phvul.010G056400	3.09234	0.239018	2.75715e-38	7.92375e-37
Phvul.001G193700	3.09215	0.238547	1.99735e-38	5.78307e-37
Phvul.003G233400	3.08448	0.805241	0.000127879	0.000417921
Phvul.009G105800	3.08389	0.70886	1.35831e-05	5.18128e-05
Phvul.003G041200	3.07824	0.665866	3.78378e-06	1.56372e-05
Phvul.005G009400	3.07754	0.732196	2.63212e-05	9.59972e-05
Phvul.002G105700	3.07407	0.57067	7.17339e-08	3.6374e-07
Phvul.011G189500	3.07389	0.246326	9.72149e-36	2.54811e-34
Phvul.005G173000	3.07377	0.257463	7.43795e-33	1.75271e-31
Phvul.008G113500	3.07061	0.261595	8.13586e-32	1.81767e-30
Phvul.002G293900	3.06939	0.445344	5.49423e-12	4.19815e-11
Phvul.001G176200	3.0664	0.897161	0.000631086	0.00182368
Phvul.003G263800	3.06636	0.586659	1.7246e-07	8.36811e-07
Phvul.008G234600	3.06169	0.503145	1.16411e-09	7.14247e-09
Phvul.002G258400	3.05935	0.78944	0.000106472	0.000352783
Phvul.003G172400	3.05165	0.192614	1.56377e-56	8.14253e-55
Phvul.007G099700	3.05158	0.953133	0.00136652	0.00371398
Phvul.003G183100	3.05048	0.789339	0.000111272	0.000367304
Phvul.002G171500	3.05009	1.23005	0.013151	0.0287251
Phvul.008G200700	3.04677	0.355064	9.41313e-18	1.07191e-16
Phvul.009G069600	3.04669	0.847611	0.000325081	0.000986497
Phvul.005G084900	3.04561	0.775063	8.51198e-05	0.000286062
Phvul.008G115100	3.04525	1.08989	0.00520448	0.0124596
Phvul.008G212100	3.04187	0.365964	9.4152e-17	1.00814e-15
Phvul.004G027700	3.04086	0.695026	1.21336e-05	4.65956e-05
Phvul.006G103000	3.03915	1.03946	0.00345797	0.008595
Phvul.010G146700	3.03582	1.22887	0.0134954	0.0293945
Phvul.009G029800	3.03444	0.42925	1.55881e-12	1.24873e-11
Phvul.008G164300	3.03151	0.779086	9.97875e-05	0.000331712
Phvul.006G053800	3.02766	0.857824	0.000416399	0.00124049
Phvul.002G149700	3.02202	0.328063	3.21049e-20	4.20184e-19
Phvul.003G163700	3.02112	0.573786	1.40011e-07	6.8676e-07
Phvul.003G173200	3.01961	0.94913	0.00146541	0.00395886
Phvul.002G107800	3.01282	0.320695	5.74029e-21	7.84682e-20
Phvul.005G109300	3.01238	0.447955	1.75908e-11	1.28871e-10
Phvul.002G226000	3.01224	0.284043	2.82894e-26	5.05503e-25
Phvul.003G062500	3.01187	0.638588	2.39987e-06	1.01607e-05
Phvul.003G193400	3.01141	0.421339	8.85451e-13	7.21851e-12
Phvul.003G251400	3.00982	0.438129	6.43381e-12	4.8757e-11
Phvul.002G332200	3.00663	0.530529	1.45118e-08	7.97657e-08
Phvul.002G239900	3.00526	1.11547	0.00705644	0.016383
Phvul.006G146300	3.00494	0.625902	1.57893e-06	6.85737e-06
Phvul.008G280700	3.0049	0.390105	1.33109e-14	1.23542e-13
Phvul.008G114300	3.00426	0.444465	1.38682e-11	1.02373e-10
Phvul.008G158900	3.00136	0.224603	9.9504e-41	3.08383e-39
Phvul.009G114500	3.00116	0.412052	3.25398e-13	2.74042e-12
Phvul.007G197400	3.00075	0.496809	1.5407e-09	9.33482e-09
Phvul.003G145600	2.99952	0.869953	0.000564943	0.0016458
Phvul.011G184200	2.99895	0.249672	3.09054e-33	7.41806e-32
Phvul.005G088000	2.99247	1.11299	0.00717345	0.0166188
Phvul.L001743	2.99151	0.16866	2.1762e-70	1.74909e-68
Phvul.006G097300	2.98915	0.443281	1.54902e-11	1.13955e-10
Phvul.009G154000	2.98698	0.459787	8.22344e-11	5.64651e-10
Phvul.005G026800	2.98363	0.834725	0.000351051	0.0010595
Phvul.005G042600	2.98217	0.292035	1.75815e-24	2.90823e-23
Phvul.008G121300	2.9808	0.846446	0.000429034	0.00127656
Phvul.006G050900	2.97953	1.02413	0.00362201	0.00896248
Phvul.007G211400	2.97884	0.918466	0.00118163	0.00325116
Phvul.005G167700	2.97655	0.541572	3.88222e-08	2.03735e-07
Phvul.004G090800	2.97111	0.962259	0.00201756	0.00527539
Phvul.008G158136	2.96716	0.207219	1.66573e-46	6.31413e-45
Phvul.009G072900	2.96583	0.144299	7.17532e-94	1.00714e-91
Phvul.004G011900	2.96214	0.0960489	7.65714e-209	2.11884e-205
Phvul.004G021300	2.9592	0.965852	0.00218526	0.00567329
Phvul.002G192901	2.95843	0.989835	0.00280067	0.00711181
Phvul.002G136200	2.95419	0.295083	1.35797e-23	2.15605e-22
Phvul.002G112600	2.954	0.182254	4.41236e-59	2.47732e-57
Phvul.009G223300	2.95074	0.354617	8.72671e-17	9.37009e-16
Phvul.008G282000	2.9501	0.78265	0.000163662	0.000524595
Phvul.L005301	2.94825	0.313728	5.58983e-21	7.65194e-20
Phvul.002G296000	2.94647	0.196559	8.50057e-51	3.68358e-49
Phvul.004G017500	2.94391	0.267481	3.57355e-28	6.90126e-27
Phvul.011G189400	2.94373	0.762029	0.000111996	0.000369317
Phvul.001G160700	2.94303	0.261827	2.58349e-29	5.21817e-28
Phvul.003G234100	2.93758	0.388239	3.83711e-14	3.45376e-13
Phvul.009G133200	2.93426	0.227671	5.24683e-38	1.49019e-36
Phvul.002G293600	2.93198	0.509103	8.45562e-09	4.76536e-08
Phvul.007G277600	2.93125	0.929134	0.00160599	0.00430086
Phvul.007G274800	2.93074	0.954398	0.00213501	0.00555773
Phvul.008G005500	2.93032	0.597939	9.54998e-07	4.25836e-06
Phvul.009G205600	2.92904	0.225641	1.56784e-38	4.55307e-37
Phvul.011G216300	2.92751	0.225991	2.22723e-38	6.42943e-37
Phvul.004G152601	2.92297	0.328254	5.35676e-19	6.58796e-18
Phvul.008G079800	2.92264	0.441977	3.77498e-11	2.67942e-10
Phvul.009G039900	2.91979	0.368541	2.32672e-15	2.26589e-14
Phvul.007G256500	2.91832	0.236029	4.07973e-35	1.05086e-33
Phvul.007G088200	2.91238	0.184779	5.73399e-56	2.90752e-54
Phvul.003G220900	2.91102	0.463622	3.41075e-10	2.20148e-09
Phvul.004G080700	2.90827	0.299618	2.82624e-22	4.15358e-21
Phvul.010G044900	2.90809	1.03549	0.00497837	0.0119582
Phvul.001G147300	2.90741	1.18965	0.0145289	0.0314301
Phvul.002G234312	2.90289	0.558492	2.01738e-07	9.69644e-07
Phvul.007G209600	2.89959	0.330932	1.9201e-18	2.28173e-17
Phvul.009G248400	2.89763	0.24569	4.19762e-32	9.61085e-31
Phvul.001G168200	2.89317	1.18986	0.0150356	0.0324104
Phvul.002G170800	2.89213	0.361304	1.19749e-15	1.18951e-14
Phvul.006G141100	2.89182	0.602444	1.58558e-06	6.88316e-06
Phvul.003G174700	2.89139	0.426858	1.25563e-11	9.32572e-11
Phvul.008G021300	2.89077	0.532823	5.78285e-08	2.96725e-07
Phvul.003G037200	2.88799	1.19002	0.0152314	0.0327997
Phvul.008G016000	2.88729	1.23489	0.0193819	0.0405248
Phvul.009G026475	2.88587	1.21055	0.0171284	0.036415
Phvul.002G054000	2.88448	0.399717	5.34171e-13	4.42742e-12
Phvul.010G123200	2.87663	0.134089	4.26946e-102	7.72892e-100
Phvul.005G063900	2.87644	0.365542	3.57544e-15	3.45114e-14
Phvul.002G211500	2.87526	0.753889	0.00013679	0.000445164
Phvul.001G048050	2.87339	1.25957	0.0225334	0.0463396
Phvul.001G194060	2.87291	0.46772	8.12987e-10	5.06352e-09
Phvul.011G023000	2.87013	0.23339	9.33461e-35	2.38223e-33
Phvul.011G101500	2.8691	0.608394	2.40689e-06	1.01882e-05
Phvul.006G199300	2.86582	0.60258	1.97544e-06	8.45058e-06
Phvul.009G182100	2.8651	0.172199	3.67923e-62	2.26964e-60
Phvul.003G182800	2.86251	0.25793	1.28301e-28	2.52049e-27
Phvul.009G047500	2.8598	1.22914	0.0199829	0.0416247
Phvul.008G174700	2.85529	1.1447	0.0126188	0.0276499
Phvul.002G253100	2.85258	0.237126	2.47645e-33	5.96627e-32
Phvul.008G245600	2.85239	0.708852	5.72305e-05	0.000198488
Phvul.008G238800	2.83991	0.129909	6.14235e-106	1.17799e-103
Phvul.001G251400	2.83989	0.576488	8.38483e-07	3.76307e-06
Phvul.001G198400	2.83983	0.557251	3.46655e-07	1.62348e-06
Phvul.002G032866	2.8366	1.17899	0.0161304	0.0344901
Phvul.L002190	2.83656	1.10864	0.0105094	0.0234443
Phvul.009G151200	2.83541	0.591628	1.64671e-06	7.13256e-06
Phvul.009G211150	2.8342	0.486061	5.51129e-09	3.18573e-08
Phvul.003G135400	2.8337	1.17754	0.0161081	0.0344501
Phvul.005G174500	2.83038	0.535575	1.25869e-07	6.21115e-07
Phvul.003G228000	2.8292	0.403717	2.41954e-12	1.91214e-11
Phvul.003G286100	2.82435	0.361148	5.26169e-15	5.01323e-14
Phvul.003G028800	2.82274	0.83238	0.000695957	0.00199448
Phvul.001G115700	2.82244	0.172439	3.25102e-60	1.85759e-58
Phvul.001G235800	2.81897	0.629536	7.53987e-06	2.98726e-05
Phvul.007G108200	2.81865	0.525644	8.21757e-08	4.14409e-07
Phvul.009G000700	2.81844	0.993575	0.0045588	0.0110421
Phvul.008G265100	2.81458	0.132193	1.36323e-100	2.33679e-98
Phvul.002G209100	2.81278	0.395522	1.14729e-12	9.2867e-12
Phvul.008G081200	2.80912	0.638191	1.0741e-05	4.15857e-05
Phvul.001G017900	2.80712	0.543804	2.443e-07	1.16239e-06
Phvul.003G206400	2.80379	0.92299	0.00238375	0.00613923
Phvul.008G158000	2.80362	0.998229	0.00497587	0.0119552
Phvul.002G118900	2.80271	0.162489	1.1472e-66	8.08045e-65
Phvul.002G152200	2.80236	0.647118	1.48756e-05	5.63436e-05
Phvul.001G094700	2.80159	0.206724	7.67523e-42	2.46959e-40
Phvul.009G226000	2.80143	0.458951	1.03451e-09	6.37359e-09
Phvul.001G239400	2.79868	0.523879	9.18107e-08	4.60838e-07
Phvul.006G151500	2.79774	0.353849	2.64552e-15	2.56861e-14
Phvul.001G198900	2.79694	1.07464	0.00924991	0.0209043
Phvul.004G026500	2.79248	0.865421	0.00125214	0.00342957
Phvul.009G241300	2.7918	0.782711	0.000361317	0.00108794
Phvul.007G247500	2.79069	0.167747	3.80024e-62	2.32945e-60
Phvul.002G203700	2.79027	0.361327	1.14253e-14	1.06809e-13
Phvul.002G326600	2.78884	0.405627	6.1824e-12	4.69804e-11
Phvul.002G003000	2.788	0.170079	2.16806e-60	1.24615e-58
Phvul.001G106200	2.78697	0.357557	6.4668e-15	6.12527e-14
Phvul.011G065800	2.78645	0.663459	2.67049e-05	9.73417e-05
Phvul.009G054000	2.78505	0.771108	0.000304139	0.000927891
Phvul.007G118700	2.78282	0.751325	0.000212325	0.000667002
Phvul.002G226100	2.78281	0.868676	0.00135764	0.00369294
Phvul.009G177400	2.77817	1.11457	0.0126814	0.027781
Phvul.010G115900	2.77619	0.906356	0.00219115	0.00568706
Phvul.002G253200	2.77073	0.179459	8.89491e-54	4.10225e-52
Phvul.009G092300	2.76813	0.30778	2.38713e-19	2.97356e-18
Phvul.001G174400	2.76424	0.226312	2.60704e-34	6.54123e-33
Phvul.004G132200	2.76385	0.323662	1.35033e-17	1.52958e-16
Phvul.007G105500	2.76313	0.332544	9.64637e-17	1.03232e-15
Phvul.009G144850	2.7602	0.581731	2.0871e-06	8.89682e-06
Phvul.003G064700	2.75887	0.599456	4.17879e-06	1.71672e-05
Phvul.011G196200	2.7582	0.578037	1.82713e-06	7.85081e-06
Phvul.004G027500	2.75702	0.562261	9.4166e-07	4.20029e-06
Phvul.003G244600	2.7533	0.506817	5.55618e-08	2.85473e-07
Phvul.007G250000	2.75127	0.188398	2.66762e-48	1.07874e-46
Phvul.009G255100	2.74608	1.04819	0.00879717	0.019965
Phvul.002G132400	2.74513	0.454128	1.49559e-09	9.07284e-09
Phvul.001G051300	2.74184	0.230295	1.10448e-32	2.58067e-31
Phvul.008G180800	2.74029	0.233092	6.55754e-32	1.47526e-30
Phvul.007G071700	2.73973	0.332697	1.797e-16	1.89482e-15
Phvul.007G198400	2.73948	1.20861	0.0234119	0.0480136
Phvul.010G165200	2.73937	0.882264	0.00190321	0.00500275
Phvul.005G078000	2.73931	0.558428	9.32413e-07	4.1634e-06
Phvul.010G087500	2.73849	0.654642	2.87456e-05	0.000104368
Phvul.003G166700	2.73453	0.447872	1.02415e-09	6.31575e-09
Phvul.006G164800	2.73416	1.15055	0.0174832	0.0370392
Phvul.001G183900	2.73381	0.487436	2.04015e-08	1.10447e-07
Phvul.008G053400	2.73308	0.366179	8.40667e-14	7.39161e-13
Phvul.003G139200	2.73295	0.391787	3.04558e-12	2.38355e-11
Phvul.001G054400	2.7299	0.38292	1.0098e-12	8.19431e-12
Phvul.006G014000	2.72813	0.996061	0.00616424	0.0145292
Phvul.009G058400	2.72783	0.890191	0.00218166	0.00566772
Phvul.001G236600	2.72756	0.760193	0.000333255	0.00100956
Phvul.008G036000	2.72695	0.809911	0.00075997	0.0021632
Phvul.010G110300	2.72561	1.02148	0.00762363	0.0175484
Phvul.008G104900	2.72503	0.425864	1.56571e-10	1.04651e-09
Phvul.010G052700	2.72416	0.830906	0.00104345	0.00289357
Phvul.008G268000	2.72316	0.637451	1.93773e-05	7.225e-05
Phvul.003G293900	2.72302	0.441145	6.71725e-10	4.22857e-09
Phvul.011G148800	2.72245	0.145495	3.97838e-78	3.97222e-76
Phvul.003G080300	2.72127	0.62559	1.36179e-05	5.19148e-05
Phvul.007G041200	2.7193	0.740242	0.000239219	0.000744727
Phvul.001G136700	2.71929	0.91208	0.00286923	0.00726973
Phvul.006G185400	2.71892	0.177955	1.06106e-52	4.80205e-51
Phvul.005G040500	2.71479	0.829289	0.00106176	0.00293971
Phvul.002G133600	2.71416	1.10291	0.0138588	0.0301252
Phvul.008G271700	2.71223	0.236964	2.46876e-30	5.1753e-29
Phvul.009G133100	2.70507	0.185807	5.15639e-48	2.06789e-46
Phvul.007G170400	2.70463	0.304219	6.08827e-19	7.44977e-18
Phvul.003G237200	2.7029	0.285566	2.93394e-21	4.10624e-20
Phvul.011G032300	2.70208	0.628636	1.72097e-05	6.46532e-05
Phvul.006G090600	2.70086	1.03681	0.00918786	0.0207843
Phvul.003G137600	2.69919	0.195371	2.04902e-43	6.81952e-42
Phvul.002G068300	2.69596	0.884798	0.00231152	0.00596989
Phvul.003G142600	2.69442	0.262507	1.0221e-24	1.70232e-23
Phvul.003G249400	2.68931	0.806748	0.000857552	0.00241541
Phvul.001G106900	2.68442	0.362889	1.38925e-13	1.19652e-12
Phvul.009G229400	2.68202	0.413047	8.40024e-11	5.76382e-10
Phvul.009G064400	2.68139	0.3128	1.01522e-17	1.15471e-16
Phvul.002G170500	2.68002	0.510437	1.51733e-07	7.40691e-07
Phvul.002G215900	2.67958	0.897504	0.00283034	0.00717776
Phvul.009G023700	2.67762	0.207232	3.43088e-38	9.80179e-37
Phvul.001G113400	2.67556	0.635696	2.56662e-05	9.38027e-05
Phvul.010G147200	2.6749	0.349035	1.80655e-14	1.66079e-13
Phvul.006G108500	2.67481	0.549262	1.11698e-06	4.94649e-06
Phvul.003G126600	2.67423	0.63346	2.42549e-05	8.89974e-05
Phvul.002G131900	2.67385	0.385502	4.03293e-12	3.11599e-11
Phvul.004G013800	2.66436	0.639136	3.06348e-05	0.000110708
Phvul.003G263700	2.66268	0.748302	0.000373276	0.00112098
Phvul.008G149600	2.66005	0.355675	7.49587e-14	6.59677e-13
Phvul.L005943	2.65958	0.519795	3.11092e-07	1.46259e-06
Phvul.006G059800	2.65878	0.527395	4.62285e-07	2.13303e-06
Phvul.003G248075	2.65221	0.251106	4.46481e-26	7.86928e-25
Phvul.001G088200	2.65018	0.315689	4.66221e-17	5.11189e-16
Phvul.003G126500	2.64825	0.407663	8.23852e-11	5.65486e-10
Phvul.003G020300	2.64766	0.13407	8.29181e-87	9.79344e-85
Phvul.005G182000	2.64685	0.197465	5.71914e-41	1.78966e-39
Phvul.006G194600	2.64619	0.679905	9.94193e-05	0.000330544
Phvul.007G051000	2.64546	0.903211	0.00340109	0.00846885
Phvul.002G133800	2.63837	0.213453	4.27701e-35	1.10021e-33
Phvul.011G191300	2.6376	0.654386	5.56222e-05	0.00019336
Phvul.005G009300	2.63702	0.521402	4.24643e-07	1.97014e-06
Phvul.001G162600	2.63674	0.830524	0.00149946	0.00404296
Phvul.005G135200	2.63314	0.315265	6.70378e-17	7.26649e-16
Phvul.006G088600	2.63256	0.190127	1.33997e-43	4.5061e-42
Phvul.003G042800	2.63176	0.185102	7.09465e-46	2.63012e-44
Phvul.008G092000	2.63099	0.279564	4.91224e-21	6.75782e-20
Phvul.007G280800	2.62928	0.250901	1.07482e-25	1.87055e-24
Phvul.011G152300	2.62893	0.609067	1.58645e-05	5.98432e-05
Phvul.011G153600	2.62784	0.536505	9.67791e-07	4.31342e-06
Phvul.003G256000	2.62256	0.909403	0.00392873	0.00964749
Phvul.001G077000	2.62236	0.83535	0.00169388	0.00450816
Phvul.004G100900	2.61812	0.319105	2.31448e-16	2.42051e-15
Phvul.009G182300	2.61811	0.196542	1.75118e-40	5.40996e-39
Phvul.005G015800	2.61515	0.355184	1.80093e-13	1.53961e-12
Phvul.003G052900	2.61512	0.452255	7.36466e-09	4.18584e-08
Phvul.011G018500	2.61481	0.4037	9.34965e-11	6.3791e-10
Phvul.009G194100	2.61443	0.394076	3.26008e-11	2.3319e-10
Phvul.001G220100	2.60575	0.216035	1.6826e-33	4.09446e-32
Phvul.002G191400	2.60523	0.646481	5.58095e-05	0.000193976
Phvul.002G296800	2.60343	0.26133	2.22987e-23	3.49172e-22
Phvul.010G121000	2.60258	0.547896	2.03274e-06	8.67845e-06
Phvul.011G067200	2.60243	0.34195	2.72957e-14	2.47296e-13
Phvul.008G194300	2.60216	0.263751	5.84549e-23	8.88753e-22
Phvul.010G033600	2.60143	0.425338	9.58614e-10	5.92859e-09
Phvul.006G165000	2.59917	0.287792	1.69482e-19	2.12758e-18
Phvul.008G098500	2.59856	0.294315	1.05452e-18	1.27345e-17
Phvul.003G244300	2.59724	0.287268	1.55002e-19	1.95087e-18
Phvul.003G108200	2.59668	0.466168	2.54369e-08	1.36108e-07
Phvul.003G165200	2.59559	0.559191	3.45583e-06	1.43616e-05
Phvul.003G166900	2.59537	0.133732	6.6935e-84	7.45133e-82
Phvul.008G051100	2.5948	0.754459	0.000583254	0.00169608
Phvul.002G001700	2.59322	1.0037	0.00977595	0.0219726
Phvul.003G205900	2.59214	0.744462	0.000497883	0.00146521
Phvul.011G205500	2.58998	0.59177	1.20508e-05	4.63234e-05
Phvul.001G226300	2.5885	0.236151	5.8703e-28	1.12805e-26
Phvul.008G160700	2.58847	1.03317	0.0122319	0.0268874
Phvul.002G221200	2.58758	0.216496	6.33174e-33	1.49934e-31
Phvul.011G016300	2.58731	0.268714	6.06207e-22	8.72379e-21
Phvul.001G199100	2.58407	0.413058	3.9514e-10	2.53691e-09
Phvul.006G147700	2.58291	1.1291	0.0221616	0.0456865
Phvul.005G105800	2.58238	0.4241	1.13562e-09	6.96991e-09
Phvul.011G189600	2.58126	0.961462	0.00725893	0.0167967
Phvul.005G077900	2.57958	0.335261	1.42329e-14	1.31783e-13
Phvul.003G200100	2.57947	0.714447	0.00030568	0.000931701
Phvul.005G124100	2.57621	0.408321	2.80347e-10	1.8247e-09
Phvul.003G274100	2.57523	0.960869	0.00735989	0.0170121
Phvul.008G262200	2.57467	0.360436	9.11688e-13	7.42928e-12
Phvul.001G146300	2.57358	0.226896	8.07874e-30	1.65593e-28
Phvul.008G082500	2.57088	0.849162	0.00246548	0.00632785
Phvul.003G022000	2.57083	0.572358	7.06769e-06	2.81516e-05
Phvul.007G184700	2.56821	0.382756	1.94924e-11	1.42263e-10
Phvul.007G239600	2.56686	0.849995	0.00252898	0.00647626
Phvul.002G013300	2.56617	0.34689	1.38615e-13	1.19439e-12
Phvul.007G050800	2.56285	0.422961	1.3671e-09	8.32727e-09
Phvul.L006101	2.56252	0.438497	5.10018e-09	2.95426e-08
Phvul.003G201400	2.56152	0.466552	4.01231e-08	2.10206e-07
Phvul.002G153100	2.55622	0.241525	3.54863e-26	6.31193e-25
Phvul.003G134900	2.55609	0.193296	6.40486e-40	1.93545e-38
Phvul.009G033800	2.55358	0.819361	0.00182982	0.00483147
Phvul.006G076600	2.55257	1.11448	0.0219996	0.0453719
Phvul.003G087600	2.55256	0.159695	1.65331e-57	8.87108e-56
Phvul.004G162300	2.54708	0.447116	1.22163e-08	6.76666e-08
Phvul.008G143200	2.54613	0.25783	5.33043e-23	8.12996e-22
Phvul.009G240622	2.5448	0.520208	9.98771e-07	4.44332e-06
Phvul.010G130000	2.54325	0.300747	2.75676e-17	3.06535e-16
Phvul.003G291000	2.5416	0.293401	4.614e-18	5.3549e-17
Phvul.007G172500	2.53583	0.265569	1.31358e-21	1.86677e-20
Phvul.001G077700	2.53228	0.229811	3.09514e-28	6.00129e-27
Phvul.010G070100	2.53122	0.722945	0.000463062	0.00137107
Phvul.003G166500	2.52738	0.637136	7.28498e-05	0.000247822
Phvul.001G066000	2.52679	0.45816	3.4863e-08	1.83754e-07
Phvul.L008943	2.52524	0.238434	3.28258e-26	5.84945e-25
Phvul.002G094100	2.52464	1.06163	0.017403	0.0369177
Phvul.002G281000	2.52187	0.267514	4.21763e-21	5.8354e-20
Phvul.004G159500	2.5208	0.899349	0.00506427	0.0121525
Phvul.011G091300	2.51853	0.21447	7.6692e-32	1.71936e-30
Phvul.009G213000	2.51797	0.285429	1.12737e-18	1.35803e-17
Phvul.002G143100	2.51767	0.163042	8.56495e-54	3.9595e-52
Phvul.009G003500	2.51641	0.715338	0.000435161	0.00129379
Phvul.002G167100	2.51474	0.372007	1.3806e-11	1.01953e-10
Phvul.008G022000	2.51256	0.163837	4.41098e-53	2.01511e-51
Phvul.001G229500	2.508	0.179015	1.35411e-44	4.75164e-43
Phvul.009G128500	2.50733	0.519805	1.4099e-06	6.16057e-06
Phvul.005G074400	2.50637	0.21372	9.2314e-32	2.05531e-30
Phvul.006G150600	2.50291	0.946147	0.00816011	0.0186701
Phvul.003G226100	2.50283	0.34404	3.46897e-13	2.91388e-12
Phvul.001G236000	2.50046	0.158449	4.2141e-56	2.14808e-54
Phvul.003G050500	2.498	0.288101	4.29946e-18	5.01086e-17
Phvul.008G279600	2.49775	0.70814	0.000419992	0.001251
Phvul.003G117000	2.49669	0.465671	8.25405e-08	4.15924e-07
Phvul.011G027400	2.49591	0.948663	0.00851416	0.0193909
Phvul.006G175500	2.49503	0.498441	5.56657e-07	2.54543e-06
Phvul.008G002000	2.49493	0.224172	9.00979e-29	1.78081e-27
Phvul.011G072100	2.49456	0.269776	2.31379e-20	3.05717e-19
Phvul.002G105400	2.49431	1.00721	0.0132699	0.0289555
Phvul.003G143800	2.4939	0.211963	5.86334e-32	1.32679e-30
Phvul.007G075800	2.48921	0.476536	1.75528e-07	8.50421e-07
Phvul.004G071900	2.489	0.371542	2.09706e-11	1.52478e-10
Phvul.003G253200	2.48629	0.279872	6.46899e-19	7.90065e-18
Phvul.008G114000	2.48502	0.255348	2.20391e-22	3.25131e-21
Phvul.009G052700	2.48131	0.626615	7.4995e-05	0.000254794
Phvul.002G114100	2.47954	0.594054	2.99397e-05	0.000108398
Phvul.009G013400	2.47812	0.175055	1.70946e-45	6.27126e-44
Phvul.002G301600	2.4774	0.355464	3.18097e-12	2.48449e-11
Phvul.002G014700	2.47661	0.813183	0.00232236	0.00599548
Phvul.002G314800	2.47645	0.604389	4.17734e-05	0.000148006
Phvul.007G198300	2.47577	0.312926	2.53931e-15	2.4692e-14
Phvul.003G036800	2.47553	0.348873	1.28617e-12	1.03719e-11
Phvul.002G067400	2.47526	0.31115	1.78847e-15	1.75495e-14
Phvul.006G176400	2.47346	0.831948	0.00294816	0.00744536
Phvul.008G008100	2.47183	0.912008	0.00672192	0.015708
Phvul.008G214200	2.471	0.190141	1.29563e-38	3.76822e-37
Phvul.009G185700	2.46802	1.04812	0.0185368	0.0389602
Phvul.011G062100	2.46581	0.814286	0.00246029	0.0063157
Phvul.006G169500	2.46464	0.356662	4.83575e-12	3.71848e-11
Phvul.009G174600	2.46386	0.515005	1.71724e-06	7.41483e-06
Phvul.006G087600	2.46256	0.232556	3.3477e-26	5.96001e-25
Phvul.007G260000	2.46158	0.523595	2.58508e-06	1.08949e-05
Phvul.003G237900	2.46157	0.406154	1.35555e-09	8.2595e-09
Phvul.008G184900	2.46089	0.537203	4.62928e-06	1.89095e-05
Phvul.007G058500	2.45968	0.569107	1.54619e-05	5.84383e-05
Phvul.009G220600	2.45967	0.437329	1.86268e-08	1.0132e-07
Phvul.009G047350	2.45815	0.835874	0.00327356	0.00817545
Phvul.010G128900	2.45507	0.295351	9.3801e-17	1.00494e-15
Phvul.007G269400	2.45246	0.558629	1.1328e-05	4.37187e-05
Phvul.011G130400	2.45189	0.207985	4.45976e-32	1.01743e-30
Phvul.005G038700	2.44951	0.829742	0.00315587	0.00790806
Phvul.009G261901	2.4495	0.444764	3.64142e-08	1.91666e-07
Phvul.004G073100	2.44708	0.173104	2.26303e-45	8.22419e-44
Phvul.006G154300	2.44622	0.42927	1.20829e-08	6.69661e-08
Phvul.009G205500	2.44581	0.671365	0.000269442	0.000831862
Phvul.001G162800	2.4453	0.398302	8.28882e-10	5.15755e-09
Phvul.006G185300	2.44467	0.827761	0.00314343	0.00788198
Phvul.008G239700	2.44206	0.705574	0.000537979	0.0015734
Phvul.008G120700	2.44196	0.146782	3.77894e-62	2.32375e-60
Phvul.011G050800	2.43975	0.789292	0.00199443	0.00521984
Phvul.009G175400	2.43841	0.95126	0.010367	0.0231826
Phvul.L002465	2.43122	0.925019	0.00858141	0.0195325
Phvul.006G146400	2.42928	0.66973	0.000286458	0.000879208
Phvul.009G138900	2.42901	0.783847	0.00194288	0.00509515
Phvul.005G165200	2.42834	0.507091	1.67807e-06	7.2538e-06
Phvul.009G119100	2.42566	0.490827	7.73298e-07	3.48101e-06
Phvul.004G172600	2.42539	0.406915	2.51565e-09	1.49656e-08
Phvul.009G186100	2.42482	0.228332	2.41324e-26	4.34024e-25
Phvul.008G079300	2.42445	0.280305	5.17989e-18	5.98654e-17
Phvul.001G214300	2.42269	0.840718	0.00395547	0.00970211
Phvul.011G126500	2.41963	0.810682	0.00283873	0.00719716
Phvul.003G018000	2.41855	0.327897	1.63185e-13	1.39863e-12
Phvul.010G158200	2.41592	0.265049	7.86592e-20	1.00836e-18
Phvul.011G057700	2.40975	0.928001	0.00941223	0.021229
Phvul.006G070200	2.40956	0.249219	4.10681e-22	5.96765e-21
Phvul.003G082300	2.40919	0.855046	0.00483817	0.0116576
Phvul.002G204900	2.40827	0.309622	7.36354e-15	6.94748e-14
Phvul.005G049801	2.40642	0.738992	0.00112851	0.00311252
Phvul.009G058500	2.40264	0.882618	0.00648537	0.0152048
Phvul.002G185150	2.40062	0.2567	8.6102e-21	1.16548e-19
Phvul.007G192200	2.4003	0.76267	0.00164826	0.00440309
Phvul.006G102300	2.3991	0.230257	2.02596e-25	3.4759e-24
Phvul.009G106800	2.39862	0.118222	1.60331e-91	2.11266e-89
Phvul.007G208300	2.39861	0.629167	0.00013765	0.000447589
Phvul.007G062500	2.3969	0.97668	0.0141228	0.0306611
Phvul.006G156500	2.39123	0.412215	6.59481e-09	3.77598e-08
Phvul.005G073300	2.38848	0.369226	9.87392e-11	6.71787e-10
Phvul.005G079733	2.38843	0.303726	3.72752e-15	3.59035e-14
Phvul.006G124000	2.38783	0.607332	8.43558e-05	0.000283577
Phvul.009G032800	2.38741	0.737285	0.00120325	0.0033036
Phvul.009G011400	2.38695	0.519916	4.41071e-06	1.80579e-05
Phvul.002G017400	2.38668	0.400146	2.45351e-09	1.46095e-08
Phvul.008G249700	2.3822	0.364365	6.23693e-11	4.3441e-10
Phvul.008G225300	2.38192	0.255906	1.30528e-20	1.74729e-19
Phvul.011G209300	2.38034	0.127286	4.89144e-78	4.85883e-76
Phvul.001G076400	2.38028	0.473222	4.90626e-07	2.25413e-06
Phvul.003G169200	2.37502	0.582576	4.56686e-05	0.000160807
Phvul.001G206900	2.37011	0.195586	8.48299e-34	2.08258e-32
Phvul.002G072900	2.36932	0.211411	3.76181e-29	7.5275e-28
Phvul.003G237600	2.36729	0.355967	2.9248e-11	2.10061e-10
Phvul.008G135200	2.36722	0.371405	1.84539e-10	1.22457e-09
Phvul.010G069400	2.36637	0.598113	7.609e-05	0.00025812
Phvul.006G127400	2.36625	0.462937	3.19805e-07	1.50246e-06
Phvul.006G119200	2.36233	0.955241	0.0133977	0.0292147
Phvul.003G292200	2.36165	0.35784	4.11893e-11	2.91075e-10
Phvul.006G216900	2.36043	0.996302	0.017827	0.0376441
Phvul.002G014800	2.35913	0.615188	0.000125665	0.00041138
Phvul.006G058600	2.35812	0.629237	0.00017854	0.000568614
Phvul.007G022700	2.35801	0.820984	0.0040765	0.00997495
Phvul.006G068600	2.35719	0.241045	1.38515e-22	2.06547e-21
Phvul.002G067700	2.35621	0.337596	2.96486e-12	2.32413e-11
Phvul.007G143900	2.35557	0.213155	2.16914e-28	4.23551e-27
Phvul.005G023500	2.35536	0.24765	1.89092e-21	2.67112e-20
Phvul.010G058800	2.35516	0.474968	7.10168e-07	3.20801e-06
Phvul.009G208801	2.35493	0.366947	1.38411e-10	9.2833e-10
Phvul.001G170300	2.35164	0.136024	5.75439e-67	4.09789e-65
Phvul.008G243200	2.34949	0.211493	1.13327e-28	2.2331e-27
Phvul.002G136300	2.34931	0.533282	1.05598e-05	4.09331e-05
Phvul.003G271800	2.34919	0.142275	3.02848e-61	1.79394e-59
Phvul.006G104600	2.3488	0.239973	1.27021e-22	1.89698e-21
Phvul.006G219400	2.34863	0.774453	0.00242432	0.00623626
Phvul.002G068200	2.34753	0.359525	6.5966e-11	4.58307e-10
Phvul.007G270600	2.34574	0.486646	1.43396e-06	6.26144e-06
Phvul.011G183000	2.34317	0.161693	1.37267e-47	5.45969e-46
Phvul.009G190632	2.33947	0.3995	4.74144e-09	2.75635e-08
Phvul.007G161100	2.33863	0.553237	2.36637e-05	8.68777e-05
Phvul.005G042800	2.33802	0.891282	0.0087106	0.019794
Phvul.008G103400	2.33592	0.994145	0.0187898	0.0394365
Phvul.002G164700	2.33457	0.259341	2.21784e-19	2.76623e-18
Phvul.011G082200	2.33424	0.635906	0.000241863	0.000752114
Phvul.009G162500	2.3328	1.00687	0.0205097	0.0426213
Phvul.011G174600	2.33205	0.253877	4.08711e-20	5.30968e-19
Phvul.003G207400	2.32994	0.202624	1.33742e-30	2.82814e-29
Phvul.009G028500	2.32851	0.343463	1.20605e-11	8.96783e-11
Phvul.002G102400	2.3263	0.572575	4.84734e-05	0.00016985
Phvul.005G002800	2.31677	0.118226	1.67159e-85	1.90463e-83
Phvul.007G096300	2.31522	0.717648	0.00125478	0.00343583
Phvul.003G210600	2.31257	0.181669	4.04974e-37	1.11267e-35
Phvul.001G105700	2.31169	0.631653	0.00025246	0.000782551
Phvul.006G085900	2.31103	0.18264	1.07069e-36	2.9006e-35
Phvul.004G030500	2.30767	0.163868	4.86913e-45	1.73692e-43
Phvul.006G210400	2.30663	0.103592	7.78537e-110	1.73336e-107
Phvul.001G065550	2.30657	0.402394	9.9189e-09	5.54485e-08
Phvul.007G022500	2.30647	0.277068	8.46383e-17	9.10296e-16
Phvul.003G131800	2.30478	0.456171	4.36157e-07	2.01969e-06
Phvul.001G067300	2.30337	0.513351	7.22561e-06	2.87274e-05
Phvul.003G258700	2.3005	0.547006	2.60367e-05	9.50493e-05
Phvul.011G206450	2.29844	0.47201	1.11902e-06	4.95325e-06
Phvul.011G093700	2.29548	0.580076	7.58303e-05	0.000257284
Phvul.002G068100	2.29516	0.437214	1.52498e-07	7.44241e-07
Phvul.004G018700	2.29453	0.221517	3.8393e-25	6.51203e-24
Phvul.009G135500	2.29211	0.179437	2.295e-37	6.35059e-36
Phvul.009G107100	2.29196	0.391029	4.59119e-09	2.67141e-08
Phvul.008G009000	2.28818	0.969981	0.0183246	0.0385603
Phvul.004G148100	2.28753	0.554967	3.7572e-05	0.000134126
Phvul.002G290900	2.28561	0.392603	5.8261e-09	3.35968e-08
Phvul.001G224900	2.28491	0.273929	7.35078e-17	7.92787e-16
Phvul.009G034200	2.28324	0.461329	7.44962e-07	3.3597e-06
Phvul.008G106400	2.28222	0.449656	3.86542e-07	1.80114e-06
Phvul.006G088700	2.281	0.449578	3.90245e-07	1.81751e-06
Phvul.010G043900	2.2794	0.646671	0.000423782	0.0012617
Phvul.002G312600	2.27719	0.888494	0.0103779	0.0231937
Phvul.010G043100	2.27473	0.720571	0.00159487	0.00427342
Phvul.008G259200	2.27412	0.333732	9.47838e-12	7.10787e-11
Phvul.008G034100	2.27212	0.597723	0.000143944	0.000466332
Phvul.005G173100	2.27072	0.624289	0.000275527	0.000848754
Phvul.009G119300	2.2692	0.196257	6.3887e-31	1.37805e-29
Phvul.010G030800	2.26894	0.800638	0.00459819	0.0111292
Phvul.L010743	2.2679	0.351013	1.03998e-10	7.05829e-10
Phvul.001G209500	2.2667	0.27736	3.02285e-16	3.1345e-15
Phvul.002G274700	2.26649	0.300495	4.60951e-14	4.11457e-13
Phvul.009G093200	2.26638	0.273862	1.27796e-16	1.35937e-15
Phvul.002G314300	2.2657	0.35727	2.27229e-10	1.49404e-09
Phvul.004G161300	2.26377	0.956369	0.0179308	0.03782
Phvul.001G215000	2.26355	0.632383	0.000344381	0.00104148
Phvul.011G067800	2.26303	0.185294	2.64245e-34	6.61376e-33
Phvul.003G229200	2.26051	0.350305	1.09669e-10	7.42238e-10
Phvul.002G022200	2.25862	0.167437	1.80618e-41	5.7637e-40
Phvul.009G166400	2.25858	0.353609	1.68918e-10	1.12554e-09
Phvul.006G210300	2.25793	0.893348	0.011488	0.0254312
Phvul.003G157100	2.25735	0.125196	1.12393e-72	9.5068e-71
Phvul.004G153400	2.25667	0.826441	0.00632206	0.0148542
Phvul.005G039300	2.25412	0.71832	0.00170076	0.00452585
Phvul.008G168900	2.25312	0.492365	4.73696e-06	1.93168e-05
Phvul.009G141300	2.25278	0.917326	0.0140567	0.0305211
Phvul.003G202900	2.24933	0.224841	1.46214e-23	2.31764e-22
Phvul.009G232500	2.24755	0.495649	5.77221e-06	2.3269e-05
Phvul.009G257000	2.24613	0.431427	1.92669e-07	9.28127e-07
Phvul.003G283900	2.24531	0.875149	0.0102987	0.0230434
Phvul.001G001000	2.24505	0.132876	4.82418e-64	3.13572e-62
Phvul.009G007600	2.24476	0.142749	1.01721e-55	5.0782e-54
Phvul.001G218000	2.24349	0.253879	9.8447e-19	1.19182e-17
Phvul.002G253400	2.24213	0.533094	2.60068e-05	9.49757e-05
Phvul.002G292400	2.24093	0.81451	0.00593658	0.0140456
Phvul.003G201900	2.24016	0.326086	6.42647e-12	4.87204e-11
Phvul.006G160800	2.23994	0.535929	2.9209e-05	0.000105971
Phvul.002G153600	2.23848	0.108079	2.73042e-95	4.00669e-93
Phvul.002G071200	2.2383	0.242655	2.85659e-20	3.74879e-19
Phvul.011G035600	2.23752	0.690025	0.00118417	0.00325644
Phvul.011G119700	2.23724	0.787851	0.00451602	0.0109453
Phvul.010G005100	2.23682	0.31853	2.18201e-12	1.72866e-11
Phvul.004G029100	2.2363	0.241701	2.19627e-20	2.90586e-19
Phvul.002G052400	2.23143	0.458532	1.13615e-06	5.02106e-06
Phvul.003G101000	2.23124	0.196094	5.35361e-30	1.1079e-28
Phvul.004G144800	2.23121	0.659369	0.000714762	0.00204384
Phvul.006G095000	2.22564	0.524431	2.19662e-05	8.11085e-05
Phvul.007G113500	2.22535	0.806861	0.00581508	0.0137834
Phvul.009G187700	2.22013	0.544403	4.5405e-05	0.000159937
Phvul.003G202400	2.21972	0.478581	3.51592e-06	1.46019e-05
Phvul.007G226800	2.21744	0.29955	1.33579e-13	1.15304e-12
Phvul.006G120100	2.2173	0.532411	3.11839e-05	0.000112504
Phvul.006G093933	2.21725	0.622072	0.000364836	0.00109734
Phvul.003G255801	2.21649	0.617322	0.000330058	0.00100098
Phvul.004G159900	2.21609	0.849809	0.00911398	0.0206308
Phvul.005G183600	2.21586	0.212541	1.89485e-25	3.25961e-24
Phvul.007G157100	2.21372	0.584227	0.000151171	0.00048803
Phvul.011G145600	2.21206	0.360338	8.31236e-10	5.16887e-09
Phvul.006G183900	2.21147	0.291445	3.25051e-14	2.93668e-13
Phvul.010G110600	2.20922	0.399821	3.28523e-08	1.73819e-07
Phvul.007G242600	2.20726	0.33941	7.8617e-11	5.41348e-10
Phvul.001G034200	2.20577	0.583898	0.000158308	0.000509151
Phvul.003G133400	2.20434	0.582802	0.000155375	0.000500518
Phvul.011G044000	2.20389	0.474178	3.35497e-06	1.39604e-05
Phvul.005G169900	2.19669	0.921306	0.0171105	0.0363889
Phvul.006G123600	2.19534	0.248608	1.04192e-18	1.25901e-17
Phvul.002G191600	2.19519	0.485184	6.05548e-06	2.43501e-05
Phvul.008G055300	2.1948	0.258719	2.18854e-17	2.4504e-16
Phvul.006G093700	2.1948	0.855622	0.0103133	0.0230732
Phvul.003G223200	2.19329	0.18876	3.28051e-31	7.14774e-30
Phvul.001G088900	2.19257	0.184018	9.8888e-33	2.31896e-31
Phvul.007G074500	2.19171	0.824735	0.00787289	0.0180749
Phvul.009G223800	2.19156	0.135589	9.16277e-59	5.11478e-57
Phvul.003G291900	2.19003	0.68763	0.00144803	0.00391682
Phvul.004G085594	2.18952	0.564707	0.000105635	0.000350248
Phvul.009G046300	2.18854	0.391539	2.27627e-08	1.22476e-07
Phvul.006G221200	2.18682	0.751275	0.0036049	0.00892455
Phvul.003G108700	2.18543	0.367608	2.76461e-09	1.63792e-08
Phvul.003G282500	2.18401	0.462778	2.36612e-06	1.00288e-05
Phvul.007G040700	2.18314	0.15355	7.10145e-46	2.63012e-44
Phvul.001G207400	2.18028	0.319271	8.55401e-12	6.44964e-11
Phvul.007G211800	2.17857	0.261212	7.41319e-17	7.99073e-16
Phvul.006G166800	2.17658	0.458314	2.04315e-06	8.71907e-06
Phvul.007G061300	2.17513	0.43413	5.43414e-07	2.48663e-06
Phvul.002G091300	2.17499	0.700722	0.0019097	0.00501708
Phvul.010G163200	2.17398	0.65433	0.000892306	0.00250383
Phvul.011G183900	2.17362	0.203406	1.18236e-26	2.14844e-25
Phvul.006G198800	2.17231	0.804527	0.00693161	0.0161338
Phvul.001G152100	2.17189	0.705279	0.00207369	0.00540685
Phvul.002G166700	2.17061	0.544532	6.71432e-05	0.000229985
Phvul.003G020500	2.16921	0.665032	0.00110704	0.00305547
Phvul.001G185200	2.16791	0.250061	4.33934e-18	5.05126e-17
Phvul.004G025400	2.1675	0.867184	0.0124379	0.0273
Phvul.003G196300	2.16683	0.51687	2.76247e-05	0.000100468
Phvul.003G244000	2.16574	0.545031	7.07938e-05	0.000241422
Phvul.007G088800	2.1642	0.608683	0.000377202	0.00113172
Phvul.011G157500	2.15971	0.239331	1.81391e-19	2.27414e-18
Phvul.002G061600	2.15843	0.496656	1.38684e-05	5.27762e-05
Phvul.003G192800	2.15384	0.356856	1.58368e-09	9.58623e-09
Phvul.005G057600	2.15303	0.261899	2.02076e-16	2.12038e-15
Phvul.008G184700	2.15121	0.315666	9.43883e-12	7.08095e-11
Phvul.010G072949	2.14813	0.218268	7.44296e-23	1.1237e-21
Phvul.007G105100	2.14755	0.194914	3.13027e-28	6.06334e-27
Phvul.004G133400	2.14694	0.244258	1.50017e-18	1.79372e-17
Phvul.004G085500	2.14502	0.478787	7.46061e-06	2.95828e-05
Phvul.003G118900	2.14402	0.410976	1.81934e-07	8.78819e-07
Phvul.002G332000	2.14333	0.226904	3.52105e-21	4.90314e-20
Phvul.006G044800	2.14249	0.394117	5.44338e-08	2.80496e-07
Phvul.007G114200	2.14132	0.701326	0.00226378	0.00585831
Phvul.011G085300	2.1412	0.298283	7.05262e-13	5.78853e-12
Phvul.L001960	2.14076	0.519751	3.80819e-05	0.000135822
Phvul.002G164300	2.14039	0.674066	0.00149661	0.00403637
Phvul.007G185701	2.13879	0.453022	2.34507e-06	9.94613e-06
Phvul.005G170000	2.13838	0.904546	0.0180768	0.0380886
Phvul.009G159300	2.13812	0.185365	8.82393e-31	1.88237e-29
Phvul.003G123566	2.13702	0.451131	2.1689e-06	9.22519e-06
Phvul.003G288600	2.13682	0.292325	2.67622e-13	2.26864e-12
Phvul.008G025300	2.13459	0.190444	3.70354e-29	7.42624e-28
Phvul.004G175200	2.134	0.711277	0.00269767	0.00687371
Phvul.L006801	2.13364	0.772235	0.00572836	0.0136045
Phvul.008G238100	2.13274	0.251184	2.05301e-17	2.29998e-16
Phvul.006G048000	2.13063	0.246047	4.74071e-18	5.49536e-17
Phvul.003G216000	2.12832	0.339721	3.7305e-10	2.40146e-09
Phvul.001G027400	2.12789	0.164545	2.97012e-38	8.51054e-37
Phvul.011G089800	2.12701	0.272392	5.78125e-15	5.4919e-14
Phvul.009G096100	2.12622	0.333131	1.74204e-10	1.15956e-09
Phvul.011G105700	2.1249	0.319308	2.8387e-11	2.0418e-10
Phvul.005G085100	2.12352	0.678816	0.00175833	0.00466496
Phvul.009G189400	2.12326	0.264022	8.83969e-16	8.83969e-15
Phvul.009G245800	2.12119	0.923461	0.0216186	0.0446716
Phvul.003G052400	2.11971	0.774056	0.00617297	0.0145459
Phvul.011G206400	2.11751	0.376726	1.90046e-08	1.03288e-07
Phvul.009G061200	2.11686	0.445676	2.03653e-06	8.69272e-06
Phvul.008G152900	2.11666	0.257536	2.05378e-16	2.15386e-15
Phvul.002G207400	2.11602	0.22428	3.91893e-21	5.43766e-20
Phvul.003G142700	2.11598	0.36631	7.62856e-09	4.32821e-08
Phvul.001G065400	2.11525	0.16565	2.43182e-37	6.71958e-36
Phvul.008G288900	2.10966	0.630809	0.000824674	0.0023306
Phvul.008G185300	2.1093	0.230793	6.28193e-20	8.0905e-19
Phvul.006G102200	2.10711	0.234614	2.67855e-19	3.32799e-18
Phvul.003G119100	2.10473	0.168404	7.64484e-36	2.00923e-34
Phvul.008G214300	2.10366	0.261997	9.80009e-16	9.77486e-15
Phvul.004G046400	2.10219	0.467717	6.97099e-06	2.7795e-05
Phvul.002G263400	2.101	0.878742	0.0168061	0.0358005
Phvul.006G152600	2.09861	0.122451	7.68778e-66	5.24339e-64
Phvul.005G135911	2.09673	0.211508	3.6465e-23	5.61468e-22
Phvul.002G234500	2.09588	0.179528	1.7235e-31	3.79798e-30
Phvul.004G124900	2.09561	0.44535	2.5319e-06	1.06847e-05
Phvul.009G220000	2.09496	0.355595	3.82851e-09	2.24043e-08
Phvul.003G120500	2.0945	0.726607	0.00394447	0.00968001
Phvul.007G207800	2.09448	0.367872	1.24461e-08	6.89195e-08
Phvul.009G211900	2.0942	0.142615	8.13284e-49	3.35177e-47
Phvul.011G107400	2.09343	0.754952	0.00555548	0.0132215
Phvul.004G156176	2.09326	0.68159	0.00213246	0.00555185
Phvul.006G119100	2.09174	0.586356	0.000360594	0.0010861
Phvul.003G197400	2.08921	0.147137	9.29163e-46	3.42817e-44
Phvul.006G122200	2.08737	0.890332	0.0190534	0.0399117
Phvul.005G177400	2.08719	0.453872	4.25261e-06	1.74482e-05
Phvul.002G261200	2.08322	0.321721	9.46504e-11	6.45329e-10
Phvul.001G200400	2.08285	0.203418	1.32301e-24	2.19783e-23
Phvul.004G148300	2.08099	0.105514	1.38675e-86	1.61816e-84
Phvul.002G251800	2.08094	0.571031	0.000268247	0.000828567
Phvul.002G263700	2.07974	0.794791	0.00887806	0.0201321
Phvul.001G059700	2.07936	0.563684	0.000225254	0.000705215
Phvul.010G016800	2.07928	0.836952	0.012979	0.0283847
Phvul.011G021600	2.07721	0.259	1.05655e-15	1.05221e-14
Phvul.007G048600	2.07605	0.496384	2.885e-05	0.000104727
Phvul.009G107000	2.07528	0.401492	2.35429e-07	1.12349e-06
Phvul.008G097700	2.07248	0.592723	0.000471321	0.00139296
Phvul.001G103200	2.07202	0.320142	9.65874e-11	6.57841e-10
Phvul.004G013700	2.07125	0.349821	3.20204e-09	1.88579e-08
Phvul.010G078180	2.06944	0.207405	1.90748e-23	3.00633e-22
Phvul.007G038200	2.06937	0.301153	6.35449e-12	4.82125e-11
Phvul.006G183600	2.0687	0.0838537	2.22773e-134	9.38067e-132
Phvul.007G163400	2.06727	0.878379	0.0185975	0.0390708
Phvul.002G156800	2.06674	0.378811	4.87366e-08	2.52752e-07
Phvul.010G145600	2.06613	0.380275	5.53367e-08	2.84467e-07
Phvul.002G220700	2.06435	0.389527	1.16027e-07	5.76563e-07
Phvul.010G147800	2.06397	0.555748	0.000204118	0.000643203
Phvul.011G189900	2.063	0.199923	5.78425e-25	9.72578e-24
Phvul.008G266800	2.05644	0.088675	5.64578e-119	1.63222e-116
Phvul.011G057300	2.05583	0.280337	2.24371e-13	1.91036e-12
Phvul.003G016600	2.05423	0.469531	1.21396e-05	4.66093e-05
Phvul.010G126600	2.05109	0.529504	0.000107232	0.000355178
Phvul.009G134700	2.04986	0.163022	2.9296e-36	7.79483e-35
Phvul.002G151100	2.04904	0.599005	0.000624504	0.00180574
Phvul.010G154400	2.04826	0.157263	8.88821e-39	2.60855e-37
Phvul.002G048500	2.04813	0.212561	5.66201e-22	8.16021e-21
Phvul.003G171800	2.04516	0.617027	0.000917966	0.00256951
Phvul.004G018100	2.04493	0.196726	2.61912e-25	4.46194e-24
Phvul.008G122400	2.04459	0.402245	3.71601e-07	1.73277e-06
Phvul.003G172800	2.04361	0.899425	0.0230785	0.0473749
Phvul.001G127700	2.04322	0.389834	1.59481e-07	7.76754e-07
Phvul.010G073800	2.04207	0.513104	6.89614e-05	0.000235754
Phvul.004G019900	2.04025	0.12693	3.89377e-58	2.11267e-56
Phvul.007G274400	2.04002	0.204112	1.60906e-23	2.5422e-22
Phvul.011G038700	2.03867	0.2836	6.54901e-13	5.39806e-12
Phvul.002G247100	2.03831	0.542317	0.000170914	0.000546035
Phvul.011G167000	2.03803	0.391958	1.99694e-07	9.60771e-07
Phvul.003G268800	2.03697	0.393313	2.23071e-07	1.06767e-06
Phvul.001G221700	2.03607	0.216492	5.21157e-21	7.15437e-20
Phvul.009G209800	2.03414	0.859223	0.0179129	0.0377966
Phvul.011G000200	2.03328	0.133119	1.13712e-52	5.13429e-51
Phvul.006G142700	2.03128	0.376199	6.68304e-08	3.40122e-07
Phvul.001G177901	2.03081	0.263439	1.26987e-14	1.18143e-13
Phvul.010G160600	2.02704	0.331316	9.4676e-10	5.85902e-09
Phvul.002G166900	2.02688	0.437723	3.64748e-06	1.51009e-05
Phvul.002G310600	2.02635	0.267517	3.60136e-14	3.24458e-13
Phvul.006G136000	2.02416	0.819615	0.0135245	0.0294447
Phvul.003G089500	2.01954	0.19111	4.22089e-26	7.45973e-25
Phvul.004G068400	2.01733	0.450091	7.39285e-06	2.93382e-05
Phvul.002G046400	2.01678	0.858114	0.0187611	0.039392
Phvul.005G058900	2.01571	0.562667	0.000340431	0.00103017
Phvul.003G267700	2.0151	0.821437	0.0141613	0.0307269
Phvul.008G149800	2.01436	0.246705	3.21274e-16	3.32075e-15
Phvul.001G108600	2.01105	0.186175	3.36928e-27	6.3117e-26
Phvul.009G049200	2.0108	0.305812	4.85637e-11	3.40702e-10
Phvul.008G237100	2.00928	0.455771	1.04078e-05	4.03844e-05
Phvul.001G095300	2.00791	0.245094	2.56042e-16	2.66498e-15
Phvul.002G140850	2.00654	0.362985	3.24094e-08	1.71616e-07
Phvul.002G083600	2.00553	0.181559	2.2869e-28	4.46096e-27
Phvul.008G253100	2.00372	0.414599	1.34552e-06	5.89522e-06
Phvul.006G107900	2.00301	0.212678	4.59413e-21	6.32918e-20
Phvul.002G014901	2.00111	0.297244	1.67101e-11	1.22697e-10
Phvul.007G165300	2.00045	0.619914	0.00125105	0.00342709
Phvul.002G078600	2.00032	0.192806	3.2293e-25	5.49179e-24
Phvul.001G216000	1.99491	0.768389	0.00942558	0.0212542
Phvul.006G142800	1.99475	0.746918	0.00757069	0.0174431
Phvul.002G074100	1.9919	0.200195	2.52739e-23	3.95122e-22
Phvul.007G099400	1.9908	0.165901	3.55588e-33	8.52444e-32
Phvul.011G099100	1.9904	0.457517	1.3586e-05	5.18133e-05
Phvul.002G127200	1.98989	0.349233	1.21302e-08	6.7209e-08
Phvul.003G284800	1.9878	0.153997	4.0541e-38	1.15482e-36
Phvul.007G119178	1.98651	0.146925	1.18195e-41	3.77795e-40
Phvul.006G006400	1.98566	0.275936	6.19702e-13	5.1101e-12
Phvul.001G039100	1.984	0.474978	2.9533e-05	0.000107046
Phvul.001G041200	1.98043	0.214966	3.17861e-20	4.16293e-19
Phvul.002G291400	1.97996	0.197078	9.50966e-24	1.51607e-22
Phvul.002G209200	1.9796	0.222409	5.54764e-19	6.80974e-18
Phvul.008G134800	1.97939	0.879348	0.0243873	0.0498188
Phvul.003G091800	1.97913	0.195562	4.49287e-24	7.22815e-23
Phvul.003G220400	1.97808	0.229957	7.83775e-18	8.95149e-17
Phvul.009G053100	1.97807	0.36344	5.24982e-08	2.71026e-07
Phvul.005G009900	1.97757	0.491681	5.76921e-05	0.000199874
Phvul.001G247200	1.97659	0.540583	0.000255771	0.000792306
Phvul.007G255600	1.97575	0.294336	1.91233e-11	1.39622e-10
Phvul.009G158200	1.97506	0.440686	7.40238e-06	2.93699e-05
Phvul.001G026400	1.97345	0.251247	4.01012e-15	3.85872e-14
Phvul.008G271900	1.97241	0.240032	2.0814e-16	2.18164e-15
Phvul.011G178800	1.97145	0.681494	0.00381787	0.00939671
Phvul.002G211400	1.9706	0.773975	0.0108942	0.0242358
Phvul.009G077700	1.96827	0.225966	3.02579e-18	3.54994e-17
Phvul.003G250800	1.96698	0.470869	2.94943e-05	0.000106926
Phvul.008G244000	1.96546	0.187723	1.18646e-25	2.06115e-24
Phvul.010G069500	1.96331	0.209094	6.02246e-21	8.22093e-20
Phvul.011G101900	1.96239	0.721204	0.00650872	0.015254
Phvul.010G017400	1.96118	0.524608	0.000185221	0.000587671
Phvul.002G019100	1.96053	0.481546	4.67452e-05	0.00016427
Phvul.003G155100	1.95993	0.338302	6.89608e-09	3.93568e-08
Phvul.003G176000	1.95625	0.662832	0.00316388	0.00792402
Phvul.001G170500	1.95356	0.77175	0.0113628	0.0251971
Phvul.005G014100	1.95351	0.722801	0.00687806	0.0160361
Phvul.006G142900	1.95202	0.537454	0.000281268	0.000864786
Phvul.009G233600	1.94959	0.233721	7.33384e-17	7.91401e-16
Phvul.007G116100	1.94943	0.630054	0.00197427	0.00517059
Phvul.002G331700	1.94929	0.626178	0.00185199	0.00488002
Phvul.001G227000	1.94865	0.136423	2.75993e-46	1.03404e-44
Phvul.006G186700	1.94821	0.181781	8.44092e-27	1.55124e-25
Phvul.003G056000	1.94797	0.585104	0.000870739	0.00244899
Phvul.008G090400	1.94782	0.706704	0.00584759	0.0138537
Phvul.006G127500	1.94766	0.165163	4.27309e-32	9.76057e-31
Phvul.009G104900	1.94716	0.755355	0.00994293	0.0223143
Phvul.006G144900	1.94496	0.113708	1.36717e-65	9.29198e-64
Phvul.009G252700	1.94458	0.115299	8.05673e-64	5.16751e-62
Phvul.008G187400	1.94357	0.619582	0.00170737	0.00454158
Phvul.009G017800	1.94272	0.863291	0.0244257	0.0498911
Phvul.001G003700	1.94174	0.810538	0.0165925	0.0353923
Phvul.003G260700	1.94161	0.36502	1.04232e-07	5.21161e-07
Phvul.006G051200	1.94089	0.597	0.0011497	0.00316827
Phvul.007G027500	1.94056	0.187505	4.21103e-25	7.12381e-24
Phvul.003G200500	1.93995	0.359343	6.71584e-08	3.41701e-07
Phvul.006G154400	1.93888	0.205392	3.73114e-21	5.19196e-20
Phvul.006G055800	1.93783	0.226003	9.96301e-18	1.13386e-16
Phvul.002G025900	1.93776	0.22524	7.76221e-18	8.88092e-17
Phvul.001G237100	1.93528	0.284636	1.05247e-11	7.87422e-11
Phvul.008G206600	1.93411	0.124166	1.0463e-54	5.01657e-53
Phvul.L003346	1.93245	0.279753	4.92608e-12	3.78493e-11
Phvul.001G172900	1.9318	0.455795	2.25212e-05	8.29186e-05
Phvul.001G198300	1.93141	0.379774	3.66318e-07	1.70937e-06
Phvul.006G071000	1.92938	0.136077	1.24216e-45	4.56559e-44
Phvul.003G052600	1.92922	0.137346	8.10268e-45	2.86927e-43
Phvul.002G038700	1.9292	0.779632	0.0133423	0.0291004
Phvul.002G301100	1.92874	0.362977	1.07436e-07	5.36485e-07
Phvul.003G259700	1.92597	0.163152	3.68994e-32	8.46851e-31
Phvul.004G173900	1.92572	0.150687	2.13238e-37	5.926e-36
Phvul.004G138900	1.92504	0.211882	1.033e-19	1.31208e-18
Phvul.001G261800	1.92495	0.209617	4.18549e-20	5.43384e-19
Phvul.010G100200	1.92444	0.179852	1.0165e-26	1.8575e-25
Phvul.003G100400	1.92395	0.568357	0.000711503	0.00203572
Phvul.009G054101	1.9222	0.48799	8.18128e-05	0.000275746
Phvul.011G001900	1.92094	0.35235	4.98608e-08	2.58236e-07
Phvul.006G065900	1.92044	0.241666	1.916e-15	1.87723e-14
Phvul.004G045200	1.92012	0.142973	4.03621e-41	1.26712e-39
Phvul.001G222200	1.91926	0.276872	4.15142e-12	3.2037e-11
Phvul.009G250000	1.91856	0.466009	3.83822e-05	0.000136767
Phvul.007G083500	1.91737	0.467948	4.17833e-05	0.000148014
Phvul.001G009900	1.91632	0.1679	3.58322e-30	7.4551e-29
Phvul.009G243800	1.91496	0.321177	2.4865e-09	1.48013e-08
Phvul.005G174800	1.9147	0.798807	0.0165319	0.0352668
Phvul.007G063800	1.91272	0.577441	0.00092497	0.00258687
Phvul.003G050300	1.90984	0.213907	4.32447e-19	5.33195e-18
Phvul.003G152800	1.90888	0.585101	0.0011044	0.00304862
Phvul.005G064700	1.90839	0.722956	0.00829777	0.018956
Phvul.003G195000	1.90766	0.364799	1.70116e-07	8.25645e-07
Phvul.011G002000	1.90632	0.242886	4.2065e-15	4.03956e-14
Phvul.011G007000	1.90563	0.492576	0.000109418	0.0003618
Phvul.008G260300	1.90529	0.222029	9.3858e-18	1.06943e-16
Phvul.010G143500	1.90527	0.687034	0.00555117	0.0132135
Phvul.002G036900	1.90501	0.120516	2.77878e-56	1.42772e-54
Phvul.003G283400	1.90476	0.119752	5.76643e-57	3.02699e-55
Phvul.007G200700	1.89934	0.306207	5.54704e-10	3.51131e-09
Phvul.007G222100	1.89881	0.767292	0.0133351	0.0290913
Phvul.001G243300	1.89766	0.18124	1.18089e-25	2.0533e-24
Phvul.001G229800	1.89515	0.329849	9.16524e-09	5.15628e-08
Phvul.006G037800	1.89438	0.15659	1.08583e-33	2.65897e-32
Phvul.009G193150	1.89437	0.524491	0.000304047	0.000927891
Phvul.002G097300	1.89385	0.228103	1.01851e-16	1.08817e-15
Phvul.003G133100	1.89005	0.247001	1.97868e-14	1.81215e-13
Phvul.010G002000	1.88996	0.789521	0.0166745	0.0355515
Phvul.003G260100	1.88918	0.413243	4.8403e-06	1.96885e-05
Phvul.008G156500	1.88881	0.26003	3.76347e-13	3.15851e-12
Phvul.007G111000	1.88868	0.407189	3.51203e-06	1.45889e-05
Phvul.007G174900	1.88777	0.49289	0.000128147	0.000418584
Phvul.001G221200	1.88532	0.29271	1.18769e-10	8.00194e-10
Phvul.001G193200	1.88524	0.48214	9.2235e-05	0.000308139
Phvul.003G057600	1.88169	0.633057	0.00295502	0.00745878
Phvul.007G280200	1.88104	0.529077	0.000377524	0.00113251
Phvul.L001650	1.88086	0.193096	2.02394e-22	2.99265e-21
Phvul.005G165100	1.88021	0.177091	2.47867e-26	4.45379e-25
Phvul.010G013200	1.87961	0.565302	0.000884312	0.00248464
Phvul.010G111200	1.87422	0.477512	8.67375e-05	0.000291129
Phvul.008G207000	1.87336	0.235067	1.59341e-15	1.57231e-14
Phvul.009G093900	1.87003	0.199433	6.80328e-21	9.24769e-20
Phvul.007G047000	1.86943	0.560393	0.000850141	0.00239767
Phvul.005G114100	1.86885	0.492383	0.000147341	0.000476538
Phvul.002G279700	1.86783	0.292721	1.76013e-10	1.17e-09
Phvul.009G076100	1.86645	0.125822	8.83557e-50	3.72865e-48
Phvul.001G177800	1.86521	0.408669	5.01627e-06	2.03786e-05
Phvul.008G107200	1.86171	0.192077	3.24541e-22	4.748e-21
Phvul.010G156000	1.86157	0.444612	2.82714e-05	0.000102723
Phvul.001G093900	1.86107	0.620038	0.00268618	0.00684712
Phvul.009G132900	1.85998	0.166254	4.68841e-29	9.34305e-28
Phvul.001G177700	1.85985	0.565761	0.00101138	0.00281228
Phvul.002G121200	1.85939	0.356335	1.80763e-07	8.7338e-07
Phvul.007G236600	1.85616	0.117634	4.33372e-56	2.20326e-54
Phvul.001G161700	1.85552	0.593424	0.00176716	0.0046839
Phvul.005G169400	1.85492	0.281651	4.52212e-11	3.17944e-10
Phvul.006G158200	1.85383	0.696889	0.00781042	0.0179485
Phvul.001G179300	1.85333	0.151045	1.31204e-34	3.33083e-33
Phvul.007G086200	1.85221	0.381626	1.21313e-06	5.34176e-06
Phvul.007G050600	1.85181	0.319136	6.53014e-09	3.74227e-08
Phvul.006G154900	1.85041	0.19761	7.6816e-21	1.04196e-19
Phvul.007G254100	1.84848	0.417232	9.40831e-06	3.67566e-05
Phvul.002G195400	1.84692	0.593672	0.00186445	0.00490885
[truncated: 3,052 more rows]

## Sheet: S3 PHA1037_Down-regulated_genes
Table S3. Gene down-regulated in inflorescence meristem compared to vegetative meristem in PHA1037
Note:logFC: logarithm of fold change; SE: standard error; FDR: false discovery rate
Gene ID	logFC	logFC SE	p-value	FDR
Phvul.001G118200	-8.1336	1.19256	9.08514e-12	6.82355e-11
Phvul.008G043100	-7.13207	1.19311	2.26271e-09	1.35065e-08
Phvul.011G143200	-6.53798	1.22991	1.06183e-07	5.30505e-07
Phvul.008G081300	-6.29016	1.24317	4.19708e-07	1.94865e-06
Phvul.006G098400	-6.04269	1.21188	6.1573e-07	2.79641e-06
Phvul.010G158300	-6.03297	1.24621	1.29156e-06	5.67033e-06
Phvul.006G196600	-5.98231	1.21249	8.06086e-07	3.62439e-06
Phvul.006G098500	-5.71059	1.28974	9.52399e-06	3.7171e-05
Phvul.007G243400	-5.59694	0.34269	5.81031e-60	3.31017e-58
Phvul.011G109600	-5.57725	1.35347	3.77697e-05	0.000134782
Phvul.006G098800	-5.47769	1.24091	1.01352e-05	3.93662e-05
Phvul.010G152800	-5.44615	0.664698	2.53915e-16	2.64568e-15
Phvul.001G051000	-5.42141	1.04916	2.3742e-07	1.13272e-06
Phvul.009G109100	-5.3277	1.30064	4.19977e-05	0.000148665
Phvul.006G033100	-5.28847	1.30441	5.02843e-05	0.000175845
Phvul.003G076500	-5.27575	0.290844	1.55631e-73	1.35182e-71
Phvul.011G024400	-5.21942	1.33036	8.73339e-05	0.000292928
Phvul.007G246200	-5.20251	1.31441	7.55574e-05	0.000256493
Phvul.008G229500	-5.19765	0.335534	4.01156e-54	1.88239e-52
Phvul.007G071400	-5.16785	1.34306	0.000119181	0.000391544
Phvul.011G107200	-5.06226	1.34304	0.000163742	0.000524766
Phvul.001G052200	-5.05355	1.25351	5.54159e-05	0.000192747
Phvul.002G282800	-4.94548	0.184352	1.59539e-158	1.18856e-155
Phvul.003G040401	-4.93887	0.378443	6.31133e-39	1.86357e-37
Phvul.010G045500	-4.8951	0.615731	1.86419e-15	1.82832e-14
Phvul.009G113200	-4.89	1.3562	0.000311374	0.000948319
Phvul.002G025600	-4.87851	0.422324	7.24855e-31	1.55832e-29
Phvul.010G144100	-4.85657	0.756741	1.38311e-10	9.27985e-10
Phvul.011G052100	-4.8496	1.25584	0.000112623	0.000371132
Phvul.001G108200	-4.82234	0.580024	9.25088e-17	9.9219e-16
Phvul.007G235300	-4.81053	1.37092	0.000449816	0.0013347
Phvul.002G242300	-4.67661	0.757045	6.5144e-10	4.10488e-09
Phvul.009G208200	-4.65058	1.48858	0.00178303	0.00471951
Phvul.008G116300	-4.6493	1.07518	1.53079e-05	5.79241e-05
Phvul.006G024100	-4.64735	0.317063	1.20633e-48	4.9401e-47
Phvul.011G157100	-4.63458	1.40654	0.000984131	0.00274085
Phvul.009G228700	-4.62907	1.42699	0.0011789	0.00324414
Phvul.008G002700	-4.59046	1.07519	1.95967e-05	7.30258e-05
Phvul.008G269200	-4.58717	1.07419	1.95175e-05	7.27446e-05
Phvul.003G040402	-4.58125	0.505387	1.24803e-19	1.58002e-18
Phvul.003G264400	-4.5723	0.162229	9.1252e-175	1.26254e-171
Phvul.008G272400	-4.56966	0.185575	6.9249e-134	2.85394e-131
Phvul.005G040700	-4.53799	1.45088	0.00176146	0.00467262
Phvul.001G142000	-4.53223	1.27729	0.00038771	0.00116002
Phvul.007G267100	-4.53139	1.41684	0.00138266	0.00375521
Phvul.003G275800	-4.46629	1.47881	0.00252608	0.00647054
Phvul.001G032600	-4.45541	1.29804	0.000598257	0.0017358
Phvul.002G074900	-4.44414	0.320221	8.56893e-44	2.90683e-42
Phvul.006G098600	-4.43559	0.76757	7.52625e-09	4.27517e-08
Phvul.007G021100	-4.41709	0.538179	2.25877e-16	2.36499e-15
Phvul.008G128400	-4.40882	1.29276	0.0006487	0.00186917
Phvul.003G140800	-4.37145	1.08648	5.73423e-05	0.00019884
Phvul.009G174900	-4.34848	1.29849	0.00081137	0.00229568
Phvul.005G170200	-4.34297	0.23545	5.67557e-76	5.21023e-74
Phvul.008G275400	-4.31664	1.09451	8.01617e-05	0.000270794
Phvul.011G142300	-4.3107	1.46663	0.0032907	0.00821296
Phvul.003G178500	-4.30585	0.519255	1.11027e-16	1.1849e-15
Phvul.006G115700	-4.30534	0.541952	1.95547e-15	1.91397e-14
Phvul.004G088900	-4.30353	0.77228	2.51113e-08	1.34477e-07
Phvul.002G048100	-4.30219	0.204789	5.55773e-98	8.89696e-96
Phvul.011G055600	-4.29687	1.10347	9.86161e-05	0.000328156
Phvul.011G148900	-4.28783	0.179093	1.11982e-126	3.94379e-124
Phvul.005G115400	-4.23144	0.591426	8.38964e-13	6.85107e-12
Phvul.007G274000	-4.23123	0.172915	3.08146e-132	1.2435e-129
Phvul.002G323000	-4.23095	1.49397	0.00462539	0.0111908
Phvul.010G024866	-4.21896	1.50008	0.00491603	0.0118231
Phvul.005G090100	-4.20706	0.160431	1.43607e-151	9.27223e-149
Phvul.009G185950	-4.18397	1.33061	0.0016643	0.00443799
Phvul.002G116651	-4.17738	1.50728	0.00558045	0.0132793
Phvul.001G004300	-4.17728	0.368059	7.45938e-30	1.53384e-28
Phvul.010G006200	-4.1772	0.345177	1.03552e-33	2.539e-32
Phvul.007G055800	-4.17289	0.582576	7.90273e-13	6.46982e-12
Phvul.007G161300	-4.16913	1.33855	0.00184158	0.0048592
Phvul.006G031450	-4.16664	1.09759	0.000146943	0.000475569
Phvul.007G179800	-4.16127	0.558409	9.19244e-14	8.06055e-13
Phvul.008G243000	-4.11993	0.892658	3.92427e-06	1.61799e-05
Phvul.009G129001	-4.09275	1.54189	0.00794563	0.0182311
Phvul.011G051000	-4.08964	0.236012	2.88562e-67	2.09343e-65
Phvul.L001937	-4.0853	0.232222	2.82805e-69	2.19117e-67
Phvul.003G014800	-4.08035	0.918196	8.83497e-06	3.46775e-05
Phvul.004G064800	-4.07841	1.34184	0.00237035	0.00610797
Phvul.009G040800	-4.06175	0.306533	4.47642e-40	1.36334e-38
Phvul.002G304400	-4.04257	0.639226	2.54613e-10	1.66504e-09
Phvul.004G116200	-4.0342	0.15429	1.06808e-150	6.26929e-148
Phvul.011G086500	-4.03316	0.158999	5.98849e-142	2.97428e-139
Phvul.007G046700	-4.02279	1.35764	0.0030458	0.00766395
Phvul.002G006000	-4.01012	0.147899	6.74322e-162	5.70413e-159
Phvul.004G057800	-4.00289	1.56445	0.0105078	0.0234436
Phvul.004G168100	-3.99217	0.158899	2.71935e-139	1.28473e-136
Phvul.007G066600	-3.99146	0.631266	2.5664e-10	1.67773e-09
Phvul.009G108700	-3.98293	0.333911	8.44839e-33	1.98599e-31
Phvul.002G212450	-3.98033	0.407061	1.39663e-22	2.08098e-21
Phvul.011G202000	-3.97419	0.685037	6.57545e-09	3.76601e-08
Phvul.007G172400	-3.95924	0.164524	5.8399e-128	2.13432e-125
Phvul.008G195214	-3.94073	0.785209	5.20216e-07	2.38499e-06
Phvul.007G258400	-3.93691	1.71904	0.0220107	0.0453899
Phvul.003G010900	-3.93089	0.697865	1.77372e-08	9.66438e-08
Phvul.008G040900	-3.92602	1.11067	0.000408046	0.00121691
Phvul.008G137700	-3.91475	1.12169	0.000482915	0.00142397
Phvul.006G202200	-3.90729	0.904323	1.55549e-05	5.87557e-05
Phvul.007G077100	-3.89921	1.11464	0.000468428	0.00138526
Phvul.007G177100	-3.8973	1.60079	0.0149081	0.032157
Phvul.005G035000	-3.89692	0.33658	5.32775e-31	1.15306e-29
Phvul.001G165900	-3.88738	1.11982	0.000517665	0.00151789
Phvul.002G034500	-3.87382	0.128775	8.31545e-199	1.6107e-195
Phvul.008G082900	-3.86385	0.172802	9.64954e-111	2.22514e-108
Phvul.009G132100	-3.86177	0.381284	4.13693e-24	6.66104e-23
Phvul.004G017000	-3.86089	0.170016	3.65602e-114	9.70097e-112
Phvul.006G086600	-3.85333	0.316847	4.98379e-34	1.2329e-32
Phvul.004G037300	-3.85319	0.414995	1.6188e-20	2.15358e-19
Phvul.007G111500	-3.83473	0.208516	1.56339e-75	1.4085e-73
Phvul.007G086400	-3.83284	0.519275	1.56941e-13	1.3463e-12
Phvul.007G207200	-3.83249	0.142388	1.43571e-159	1.11239e-156
Phvul.006G041300	-3.83157	1.63923	0.019417	0.0405856
Phvul.010G161300	-3.82765	0.271938	5.37508e-45	1.90688e-43
Phvul.003G055100	-3.82236	0.254215	4.27252e-51	1.85975e-49
Phvul.007G089400	-3.80865	0.143181	6.75312e-156	4.67171e-153
Phvul.001G110100	-3.79808	0.40793	1.2709e-20	1.70245e-19
Phvul.001G248800	-3.788	0.137313	1.60948e-167	1.73198e-164
Phvul.008G039100	-3.78671	1.62914	0.0201064	0.0418505
Phvul.010G113500	-3.78645	0.908644	3.08439e-05	0.000111381
Phvul.002G152800	-3.78244	0.353191	9.20466e-27	1.6852e-25
Phvul.003G284500	-3.77752	0.36202	1.72413e-25	2.96857e-24
Phvul.007G280700	-3.77748	1.636	0.0209455	0.0434152
Phvul.007G090600	-3.77226	0.787098	1.64621e-06	7.13198e-06
Phvul.010G115300	-3.76654	1.37249	0.00606369	0.0143149
Phvul.005G083700	-3.75853	0.14639	2.23689e-145	1.17104e-142
Phvul.006G212500	-3.75594	0.908889	3.58908e-05	0.000128432
Phvul.007G153500	-3.75309	0.324508	6.16513e-31	1.3328e-29
Phvul.004G154300	-3.75156	0.242545	5.75348e-54	2.68542e-52
Phvul.009G081600	-3.74727	0.921668	4.7879e-05	0.000167919
Phvul.002G276400	-3.74415	0.858179	1.28349e-05	4.90941e-05
Phvul.001G248200	-3.73893	1.18324	0.00157822	0.00423585
Phvul.011G179600	-3.73592	1.37299	0.00650818	0.015254
Phvul.011G158500	-3.73389	0.911196	4.17115e-05	0.000147814
Phvul.003G042600	-3.7296	0.910277	4.18152e-05	0.0001481
Phvul.002G135800	-3.7288	1.36391	0.00625891	0.014713
Phvul.008G225200	-3.72149	0.935166	6.90619e-05	0.000236014
Phvul.002G287600	-3.71965	0.167792	6.97303e-109	1.48426e-106
Phvul.001G191200	-3.71767	0.141854	2.16652e-151	1.31142e-148
Phvul.008G015100	-3.71735	0.203298	1.08498e-74	9.6404e-73
Phvul.008G185100	-3.71687	0.226475	1.5741e-60	9.10156e-59
Phvul.010G118700	-3.70324	1.4169	0.00895871	0.0203007
Phvul.009G168200	-3.69938	0.186848	3.04249e-87	3.63784e-85
Phvul.009G081500	-3.6989	0.314497	6.17696e-32	1.3945e-30
Phvul.006G202300	-3.6981	0.263445	9.19602e-45	3.24457e-43
Phvul.003G174400	-3.69486	0.340182	1.76008e-27	3.31965e-26
Phvul.011G168200	-3.69107	0.13103	1.37607e-174	1.77697e-171
Phvul.011G128100	-3.67805	0.142265	2.22063e-147	1.22896e-144
Phvul.010G016000	-3.67717	1.39652	0.0084608	0.0192739
Phvul.010G013100	-3.67202	0.7053	1.92617e-07	9.28105e-07
Phvul.005G025600	-3.66275	0.218073	2.61043e-63	1.64169e-61
Phvul.009G121100	-3.65626	0.136669	1.14908e-157	8.2436e-155
Phvul.010G013400	-3.64714	1.1318	0.00127114	0.00347521
Phvul.004G157300	-3.64045	0.600982	1.38253e-09	8.4107e-09
Phvul.009G064900	-3.63424	0.307639	3.33043e-32	7.65248e-31
Phvul.006G178400	-3.63152	0.150263	4.85571e-129	1.80875e-126
Phvul.002G312300	-3.63079	0.239325	5.50912e-52	2.45314e-50
Phvul.009G084900	-3.62545	0.929197	9.552e-05	0.000318564
Phvul.009G056700	-3.62263	0.400306	1.43418e-19	1.81095e-18
Phvul.008G113700	-3.61239	0.709263	3.52134e-07	1.64635e-06
Phvul.008G070300	-3.61134	0.366446	6.51918e-23	9.87307e-22
Phvul.004G034700	-3.6064	0.502808	7.36302e-13	6.03817e-12
Phvul.002G238000	-3.60631	0.287088	3.42971e-36	9.10047e-35
Phvul.007G027600	-3.6036	0.106063	5.009e-253	2.42561e-249
Phvul.007G209700	-3.60078	1.15266	0.00178483	0.00472298
Phvul.007G240600	-3.59455	0.162014	4.62109e-109	1.01717e-106
Phvul.002G183200	-3.58791	0.250052	1.08636e-46	4.15864e-45
Phvul.001G163600	-3.58194	0.293284	2.64277e-34	6.61376e-33
Phvul.001G132200	-3.57908	0.175194	9.18206e-93	1.26139e-90
Phvul.005G039000	-3.57467	0.171258	9.42477e-97	1.44887e-94
Phvul.009G117700	-3.56841	0.146126	1.0469e-131	4.13846e-129
Phvul.008G195100	-3.56355	0.799449	8.29213e-06	3.26593e-05
Phvul.004G034600	-3.54199	0.35505	1.94103e-23	3.05425e-22
Phvul.009G048400	-3.54118	0.451957	4.68033e-15	4.48137e-14
Phvul.007G046800	-3.53718	0.299875	4.11706e-32	9.43758e-31
Phvul.006G062300	-3.52766	1.39831	0.0116424	0.0257348
Phvul.001G035200	-3.52762	0.317052	9.34069e-29	1.84433e-27
Phvul.004G171200	-3.52704	1.15106	0.00218277	0.00566912
Phvul.002G002000	-3.51307	0.396957	8.75213e-19	1.06155e-17
Phvul.004G019800	-3.51227	0.171235	1.70452e-93	2.37529e-91
Phvul.003G040700	-3.51145	0.241269	5.49961e-48	2.19644e-46
Phvul.006G159000	-3.50385	0.654114	8.47825e-08	4.26555e-07
Phvul.010G048100	-3.50164	0.173075	5.12513e-91	6.61825e-89
Phvul.009G116900	-3.49707	0.178059	7.04369e-86	8.12121e-84
Phvul.006G122300	-3.49522	0.225703	4.31671e-54	2.01968e-52
Phvul.009G261100	-3.49132	0.298916	1.6139e-31	3.56863e-30
Phvul.007G165250	-3.48345	0.721998	1.4019e-06	6.12698e-06
Phvul.001G203900	-3.48227	0.192874	7.24892e-73	6.1584e-71
Phvul.007G231600	-3.47849	0.128292	6.77311e-162	5.70413e-159
Phvul.003G128900	-3.47576	0.174927	7.44226e-88	9.12384e-86
Phvul.007G280100	-3.46932	0.277524	7.37437e-36	1.94078e-34
Phvul.010G124000	-3.4647	0.626744	3.23711e-08	1.7146e-07
Phvul.002G212900	-3.46283	0.283893	3.19906e-34	7.98528e-33
Phvul.002G322100	-3.46269	0.208964	1.13414e-61	6.82245e-60
Phvul.007G192400	-3.46267	0.397426	2.96593e-18	3.48182e-17
Phvul.003G217300	-3.46254	0.157911	1.429e-106	2.76798e-104
Phvul.008G076000	-3.44798	0.715883	1.46174e-06	6.37559e-06
Phvul.004G001400	-3.44537	0.163578	1.75247e-98	2.87673e-96
Phvul.007G086000	-3.44501	0.430024	1.13585e-15	1.12944e-14
Phvul.006G198000	-3.44478	0.449844	1.89245e-14	1.73811e-13
Phvul.005G044700	-3.44406	0.174548	1.16321e-86	1.36554e-84
Phvul.006G123500	-3.44041	0.428459	9.76911e-16	9.74898e-15
Phvul.002G266200	-3.43749	0.173778	4.35242e-87	5.17217e-85
Phvul.004G125800	-3.43662	0.171024	8.26119e-90	1.03909e-87
Phvul.008G177200	-3.43441	0.397959	6.13262e-18	7.05397e-17
Phvul.009G232700	-3.43137	0.517409	3.31564e-11	2.36814e-10
Phvul.004G064600	-3.42512	1.41412	0.0154316	0.0331797
Phvul.008G274700	-3.42097	0.223876	1.0291e-52	4.6683e-51
Phvul.008G025600	-3.42063	0.483872	1.55718e-12	1.24794e-11
Phvul.009G209900	-3.41805	0.397825	8.55842e-18	9.76305e-17
Phvul.002G247200	-3.41649	0.217097	8.41199e-56	4.22125e-54
Phvul.008G167850	-3.41381	0.615248	2.87838e-08	1.53255e-07
Phvul.010G100300	-3.40724	1.16084	0.00333387	0.00831213
Phvul.010G046400	-3.40658	0.157736	1.92537e-103	3.58601e-101
Phvul.001G094500	-3.40299	0.154962	6.92122e-107	1.368e-104
Phvul.001G258300	-3.40231	0.153408	5.57941e-109	1.21431e-106
Phvul.006G083400	-3.39975	0.805056	2.41076e-05	8.84737e-05
Phvul.011G021300	-3.39074	0.202449	5.7931e-63	3.60811e-61
Phvul.010G006700	-3.38936	0.227976	5.38344e-50	2.28678e-48
Phvul.009G150600	-3.3887	0.222755	2.91408e-52	1.30661e-50
Phvul.002G115800	-3.37626	0.411682	2.38117e-16	2.48509e-15
Phvul.008G059200	-3.37526	0.128777	2.03313e-151	1.27038e-148
Phvul.010G076500	-3.36581	0.931338	0.00030156	0.000920747
Phvul.011G209350	-3.35984	0.537921	4.21187e-10	2.69699e-09
Phvul.001G116500	-3.35626	0.221912	1.12013e-51	4.96498e-50
Phvul.009G243500	-3.35579	0.185645	4.89414e-73	4.19467e-71
Phvul.007G200200	-3.35361	0.680984	8.45136e-07	3.79205e-06
Phvul.007G020900	-3.35204	0.257797	1.18168e-38	3.45236e-37
Phvul.006G082300	-3.34298	0.18051	1.4343e-76	1.34866e-74
Phvul.003G164500	-3.3429	0.161395	2.67243e-95	3.95153e-93
Phvul.008G229400	-3.34156	0.177411	3.89616e-79	3.99305e-77
Phvul.002G075200	-3.3375	0.433607	1.39241e-14	1.29048e-13
Phvul.006G034900	-3.33209	0.658339	4.16284e-07	1.93321e-06
Phvul.003G155400	-3.33122	0.367536	1.26148e-19	1.59601e-18
Phvul.002G256700	-3.33084	0.164477	3.47211e-91	4.54424e-89
Phvul.005G090800	-3.33062	0.60506	3.69983e-08	1.94532e-07
Phvul.006G124300	-3.33035	0.402982	1.40562e-16	1.48944e-15
Phvul.002G083100	-3.3237	0.534545	5.04161e-10	3.19869e-09
Phvul.009G079900	-3.31854	0.181913	2.37505e-74	2.08166e-72
Phvul.003G264900	-3.31741	0.286274	4.72908e-31	1.02463e-29
Phvul.001G224100	-3.31595	0.250417	5.03628e-40	1.52904e-38
Phvul.002G169400	-3.31539	0.230341	5.69274e-47	2.21423e-45
Phvul.002G165600	-3.3139	0.126331	1.14755e-151	7.66486e-149
Phvul.L002432	-3.30129	0.136351	1.67679e-129	6.36852e-127
Phvul.002G143200	-3.30072	0.280531	5.84531e-32	1.32425e-30
Phvul.008G231100	-3.29958	0.577303	1.09379e-08	6.08814e-08
Phvul.002G212200	-3.29754	0.550865	2.14901e-09	1.28596e-08
Phvul.008G119600	-3.28987	0.121884	1.8449e-160	1.48899e-157
Phvul.007G278700	-3.28938	0.126414	2.88391e-149	1.64298e-146
Phvul.004G073700	-3.28914	0.142586	9.77934e-118	2.70608e-115
Phvul.006G061200	-3.28424	0.211788	3.10176e-54	1.46183e-52
Phvul.002G071800	-3.27365	0.369868	8.68408e-19	1.05461e-17
Phvul.008G195800	-3.27299	0.697903	2.7354e-06	1.15009e-05
Phvul.003G128266	-3.27231	0.139585	1.55223e-121	4.84948e-119
Phvul.011G085600	-3.26966	0.34389	1.94666e-21	2.7443e-20
Phvul.006G079400	-3.26934	1.17288	0.0053127	0.0126963
Phvul.011G177100	-3.26755	0.358244	7.44248e-20	9.54707e-19
Phvul.001G137200	-3.26649	0.396548	1.76146e-16	1.85836e-15
Phvul.002G001200	-3.2658	0.106196	1.13237e-207	2.74175e-204
Phvul.010G052000	-3.26321	0.197105	1.45676e-61	8.70909e-60
Phvul.004G156500	-3.2624	0.155697	1.7423e-97	2.74377e-95
Phvul.005G181700	-3.25796	0.176373	3.472e-76	3.21783e-74
Phvul.010G088050	-3.25526	0.254023	1.3546e-37	3.78077e-36
Phvul.010G008100	-3.25397	0.226242	6.6461e-47	2.57986e-45
Phvul.007G011800	-3.25156	0.166115	2.56783e-85	2.8918e-83
Phvul.002G060700	-3.24951	0.145498	1.74042e-110	3.91999e-108
Phvul.006G081700	-3.24926	0.329301	5.78044e-23	8.79553e-22
Phvul.001G140700	-3.24831	0.140572	3.85769e-118	1.08295e-115
Phvul.003G166300	-3.24607	0.165423	9.85563e-86	1.12961e-83
Phvul.009G221700	-3.24415	0.117105	6.42316e-169	7.31862e-166
Phvul.003G127400	-3.23902	0.270853	5.85458e-33	1.38974e-31
Phvul.006G168100	-3.23821	0.144417	2.36225e-111	5.51285e-109
Phvul.002G080200	-3.23452	0.355429	9.00538e-20	1.14759e-18
Phvul.005G116551	-3.23286	0.610666	1.19673e-07	5.92703e-07
Phvul.002G255600	-3.23071	0.948094	0.000655393	0.00188689
Phvul.004G160900	-3.22072	0.129106	2.34235e-137	1.05515e-134
Phvul.009G098000	-3.21102	0.172222	1.39674e-77	1.35954e-75
Phvul.005G051700	-3.21035	0.108836	3.14356e-191	5.53552e-188
Phvul.006G121100	-3.20795	0.128548	1.87662e-137	8.65481e-135
Phvul.L001972	-3.2064	0.213038	3.40985e-51	1.49432e-49
Phvul.003G059800	-3.20202	0.181545	1.26636e-69	9.9713e-68
Phvul.L002544	-3.19879	0.58309	4.11285e-08	2.15081e-07
Phvul.001G165600	-3.19558	0.375915	1.88282e-17	2.11299e-16
Phvul.011G040400	-3.19134	0.222148	8.48206e-47	3.27286e-45
Phvul.011G110700	-3.1905	0.153933	1.99929e-95	2.97895e-93
Phvul.007G166500	-3.18983	0.174606	1.4694e-74	1.29965e-72
Phvul.007G149600	-3.18687	0.177578	5.13291e-72	4.32281e-70
Phvul.008G006100	-3.18636	0.389724	2.93562e-16	3.04732e-15
Phvul.002G296700	-3.18308	0.171975	1.74804e-76	1.63573e-74
Phvul.003G153700	-3.18143	0.168478	1.56377e-79	1.61119e-77
Phvul.011G017600	-3.1755	0.247954	1.5013e-37	4.1842e-36
Phvul.008G176700	-3.17465	0.132959	5.31756e-126	1.8393e-123
Phvul.005G161800	-3.16854	0.256154	3.81291e-35	9.83436e-34
Phvul.011G011500	-3.16808	0.10208	1.80882e-211	5.83947e-208
Phvul.003G220700	-3.16645	0.166774	2.20659e-80	2.3356e-78
Phvul.010G011000	-3.16317	0.667711	2.16558e-06	9.21309e-06
Phvul.011G040900	-3.1607	0.327164	4.41838e-22	6.4156e-21
Phvul.001G246800	-3.15935	1.1661	0.00674189	0.0157471
Phvul.011G204000	-3.15809	0.738039	1.87715e-05	7.0153e-05
Phvul.011G162800	-3.15724	0.140547	9.33531e-112	2.20518e-109
Phvul.011G125500	-3.15613	0.176415	1.40079e-71	1.16954e-69
Phvul.009G129900	-3.14933	0.492102	1.55629e-10	1.04057e-09
Phvul.002G194800	-3.14545	0.163615	2.2985e-82	2.51536e-80
Phvul.004G032400	-3.14198	0.226677	1.09075e-43	3.68723e-42
Phvul.009G254000	-3.14111	0.347049	1.41774e-19	1.79136e-18
Phvul.008G250100	-3.13813	0.336525	1.10887e-20	1.48951e-19
Phvul.002G115900	-3.13423	1.1884	0.00835538	0.0190696
Phvul.003G229700	-3.12893	0.666923	2.71089e-06	1.14053e-05
Phvul.011G059500	-3.1284	0.188266	5.25634e-62	3.20174e-60
Phvul.010G156200	-3.12613	0.616407	3.94623e-07	1.83702e-06
Phvul.002G102200	-3.12379	0.351152	5.7982e-19	7.09931e-18
Phvul.002G135500	-3.12369	0.815504	0.000127944	0.000418063
Phvul.009G186200	-3.12296	0.199525	3.22e-55	1.57503e-53
Phvul.002G279500	-3.12292	0.670822	3.23413e-06	1.34895e-05
Phvul.002G053000	-3.11331	0.571817	5.19278e-08	2.68296e-07
Phvul.009G224900	-3.11094	0.092185	1.19649e-249	4.63519e-246
Phvul.002G240600	-3.10883	0.418417	1.086e-13	9.45432e-13
Phvul.008G068500	-3.10788	0.737229	2.49088e-05	9.11548e-05
Phvul.004G149800	-3.10204	0.207643	1.82878e-50	7.85441e-49
Phvul.002G115100	-3.09801	0.174413	1.37971e-70	1.1229e-68
Phvul.008G283400	-3.09315	0.961361	0.00129329	0.00352994
Phvul.007G090400	-3.09312	0.166783	8.82561e-77	8.38e-75
Phvul.002G041800	-3.0929	0.452606	8.28408e-12	6.25098e-11
Phvul.002G269400	-3.09117	0.147903	5.35746e-97	8.30192e-95
Phvul.001G219400	-3.08913	0.109017	1.24029e-176	1.84804e-173
Phvul.004G106200	-3.08556	0.490045	3.04472e-10	1.97641e-09
Phvul.008G155800	-3.08482	0.497688	5.70743e-10	3.6058e-09
Phvul.002G300600	-3.0833	0.158476	2.59576e-84	2.90636e-82
Phvul.003G004800	-3.07823	1.21878	0.0115479	0.02555
Phvul.004G113500	-3.07561	0.283325	1.87984e-27	3.54208e-26
Phvul.002G145000	-3.06759	0.250202	1.4765e-34	3.74343e-33
Phvul.010G120100	-3.06444	0.160787	5.53914e-81	5.89523e-79
Phvul.006G107400	-3.06387	0.276221	1.37002e-28	2.68869e-27
Phvul.002G263600	-3.06129	0.743775	3.85689e-05	0.000137381
Phvul.008G248000	-3.06077	0.844848	0.000291358	0.000892411
Phvul.005G127300	-3.05932	0.142524	3.28846e-102	6.0092e-100
Phvul.006G201700	-3.05889	0.545007	1.99345e-08	1.0816e-07
Phvul.011G082600	-3.0554	0.104012	1.12569e-189	1.81705e-186
Phvul.009G125200	-3.05433	0.495786	7.24829e-10	4.54367e-09
Phvul.006G192800	-3.05289	0.150359	1.18583e-91	1.58085e-89
Phvul.001G202400	-3.04484	0.397756	1.93255e-14	1.77242e-13
Phvul.007G010700	-3.04476	0.377883	7.792e-16	7.82432e-15
Phvul.010G144700	-3.03895	0.418975	4.06747e-13	3.40921e-12
Phvul.003G216300	-3.03781	1.1954	0.0110461	0.0245371
Phvul.001G119700	-3.03414	0.144296	3.70445e-98	5.9796e-96
Phvul.003G155200	-3.03384	0.838576	0.000297065	0.000907879
Phvul.010G097500	-3.03239	0.351455	6.23817e-18	7.17112e-17
Phvul.006G155800	-3.0259	0.139009	4.7042e-105	8.84664e-103
Phvul.001G205600	-3.0219	0.194452	1.84368e-54	8.75297e-53
Phvul.002G043700	-3.02042	0.144128	1.63466e-97	2.59535e-95
Phvul.005G006900	-3.02041	0.237447	4.55935e-37	1.24915e-35
Phvul.010G041700	-3.02027	0.13394	1.36232e-112	3.47214e-110
Phvul.001G245100	-3.01791	0.961035	0.00168791	0.00449412
Phvul.001G166300	-3.01594	0.985852	0.00221911	0.00575269
Phvul.005G000200	-3.01412	0.481238	3.77018e-10	2.42539e-09
Phvul.001G105633	-3.01004	0.137217	1.16719e-106	2.28369e-104
Phvul.004G171400	-3.00567	0.182785	9.29968e-61	5.40945e-59
Phvul.006G055300	-3.00447	0.132469	6.96559e-114	1.82329e-111
Phvul.002G131600	-3.00438	0.478093	3.29764e-10	2.13345e-09
Phvul.009G225500	-3.00203	0.213842	9.04943e-45	3.19868e-43
Phvul.001G235600	-3.0013	0.14912	4.29842e-90	5.47766e-88
Phvul.008G005100	-3.00106	0.188708	6.02192e-57	3.15256e-55
Phvul.005G036700	-3.00096	0.243702	7.61178e-35	1.94769e-33
Phvul.009G258000	-2.99909	0.324322	2.3032e-20	3.04525e-19
Phvul.011G174800	-2.99717	0.185753	1.44141e-58	7.97715e-57
Phvul.002G152300	-2.99058	0.26665	3.42697e-29	6.88594e-28
Phvul.001G207600	-2.98457	0.401152	1.00678e-13	8.80027e-13
Phvul.008G101900	-2.98416	0.222076	3.64113e-41	1.14495e-39
Phvul.011G177500	-2.98393	0.142708	4.40166e-97	6.87582e-95
Phvul.002G083000	-2.97727	0.157199	5.38424e-80	5.63744e-78
Phvul.001G030600	-2.97665	0.190695	6.27504e-55	3.06165e-53
Phvul.009G219100	-2.97612	0.693024	1.75172e-05	6.57445e-05
Phvul.008G158130	-2.97572	0.232871	2.16519e-37	6.00857e-36
Phvul.007G172100	-2.97396	0.145854	2.05091e-92	2.77805e-90
Phvul.010G119500	-2.97166	0.236008	2.35525e-36	6.28392e-35
Phvul.001G223800	-2.97018	0.144146	2.45726e-94	3.49978e-92
Phvul.008G229600	-2.96868	0.702522	2.38141e-05	8.74132e-05
Phvul.007G014000	-2.9666	0.746574	7.07906e-05	0.000241422
Phvul.003G120600	-2.96401	0.314656	4.51864e-21	6.23849e-20
Phvul.006G084300	-2.95993	0.631244	2.74487e-06	1.15382e-05
Phvul.007G026900	-2.95692	0.332784	6.3675e-19	7.7816e-18
Phvul.008G134400	-2.95529	0.745638	7.38772e-05	0.000251141
Phvul.004G164900	-2.95203	0.352285	5.30889e-17	5.80322e-16
Phvul.010G012000	-2.94678	0.464879	2.31559e-10	1.52198e-09
Phvul.007G111200	-2.94611	0.742142	7.19538e-05	0.000245119
Phvul.002G077700	-2.94511	0.362725	4.68446e-16	4.7782e-15
Phvul.001G259300	-2.94491	0.255202	8.33614e-31	1.78224e-29
Phvul.009G186300	-2.94274	0.24044	1.92401e-34	4.85262e-33
Phvul.003G226900	-2.93989	0.197996	7.14378e-50	3.0279e-48
Phvul.004G058100	-2.93966	0.262999	5.25935e-29	1.04593e-27
Phvul.008G289900	-2.93827	0.147661	4.17822e-88	5.18796e-86
Phvul.011G179000	-2.93676	0.276395	2.27524e-26	4.09586e-25
Phvul.006G135500	-2.9367	0.750267	9.07047e-05	0.00030355
Phvul.003G061900	-2.93564	0.521293	1.78697e-08	9.73389e-08
Phvul.L004037	-2.93238	0.974357	0.0026163	0.00668396
Phvul.002G320500	-2.93216	1.20769	0.0151862	0.0327095
Phvul.003G105600	-2.93098	0.156634	3.93171e-78	3.94597e-76
Phvul.003G095400	-2.92497	0.841753	0.000511129	0.00150009
Phvul.009G033600	-2.92251	0.122781	3.1338e-125	1.04658e-122
Phvul.002G151800	-2.9217	0.348172	4.79856e-17	5.25724e-16
Phvul.011G148100	-2.91768	0.193154	1.49147e-51	6.59584e-50
Phvul.007G053700	-2.91616	0.275998	4.28952e-26	7.57411e-25
Phvul.003G077600	-2.91584	0.173134	1.21034e-63	7.71195e-62
Phvul.005G033400	-2.91372	0.372927	5.57954e-15	5.30563e-14
Phvul.003G072700	-2.91207	0.23952	5.20648e-34	1.28635e-32
Phvul.010G104100	-2.91195	0.425378	7.61782e-12	5.7617e-11
Phvul.007G046900	-2.9117	0.751862	0.000107658	0.000356468
Phvul.009G050400	-2.90975	0.131759	4.51278e-108	9.3992e-106
Phvul.007G015300	-2.90936	0.231771	3.84087e-36	1.01775e-34
Phvul.007G120134	-2.90802	0.50163	6.74594e-09	3.85702e-08
Phvul.003G158600	-2.90637	0.987602	0.00325207	0.00812807
Phvul.001G012600	-2.90282	0.308208	4.58194e-21	6.31687e-20
Phvul.001G239900	-2.90276	0.286114	3.47054e-24	5.62548e-23
Phvul.001G017500	-2.90087	0.184128	6.38748e-56	3.23043e-54
Phvul.008G062600	-2.89948	0.493058	4.08777e-09	2.38566e-08
Phvul.008G050400	-2.89773	0.243226	1.00351e-32	2.35042e-31
Phvul.010G062500	-2.89676	0.76311	0.000147051	0.000475841
Phvul.003G008100	-2.89511	0.429103	1.51054e-11	1.11336e-10
Phvul.011G209700	-2.88867	0.435088	3.15243e-11	2.25906e-10
Phvul.004G097800	-2.88491	0.759534	0.000145712	0.000471742
Phvul.009G135000	-2.88477	0.291757	4.712e-23	7.20375e-22
Phvul.001G110000	-2.88452	0.362384	1.72263e-15	1.69378e-14
Phvul.002G013700	-2.88057	0.742766	0.000105246	0.000349018
Phvul.009G211400	-2.88043	0.289046	2.16254e-23	3.39177e-22
Phvul.008G052200	-2.87828	0.169156	6.30469e-65	4.18225e-63
Phvul.003G274800	-2.87536	0.208697	3.47402e-43	1.15423e-41
Phvul.001G029600	-2.8731	0.273613	8.58408e-26	1.49931e-24
Phvul.003G061500	-2.87275	0.152783	7.16282e-79	7.30231e-77
Phvul.002G264200	-2.87074	0.164718	5.04375e-68	3.7721e-66
Phvul.011G092000	-2.87033	0.384601	8.44796e-14	7.42454e-13
Phvul.005G024200	-2.8685	0.142714	7.43686e-90	9.41516e-88
Phvul.004G106000	-2.86683	0.35307	4.67309e-16	4.76911e-15
Phvul.005G031700	-2.86405	0.157077	2.80226e-74	2.44504e-72
Phvul.005G184300	-2.86343	0.263819	1.91384e-27	3.60264e-26
Phvul.010G013000	-2.86311	0.44396	1.12581e-10	7.60352e-10
Phvul.008G056400	-2.86154	0.193373	1.5072e-49	6.30551e-48
Phvul.006G134011	-2.85915	0.556925	2.83927e-07	1.34073e-06
Phvul.003G264600	-2.85678	1.23984	0.021214	0.0439388
Phvul.002G187500	-2.85632	0.233344	1.88167e-34	4.752e-33
Phvul.006G104900	-2.85413	0.718438	7.10662e-05	0.000242266
Phvul.011G156700	-2.85304	0.346327	1.75141e-16	1.84952e-15
Phvul.001G055400	-2.85301	0.245868	3.93993e-31	8.56526e-30
Phvul.006G210900	-2.8529	0.447332	1.7989e-10	1.19495e-09
Phvul.001G196700	-2.85129	0.169081	8.35567e-64	5.34156e-62
Phvul.008G148200	-2.84953	0.403955	1.7375e-12	1.38443e-11
Phvul.007G253400	-2.84929	0.190933	2.33448e-50	9.98209e-49
Phvul.007G102300	-2.84739	0.128977	5.28622e-108	1.0893e-105
Phvul.006G082200	-2.84566	0.140154	1.19155e-91	1.58085e-89
Phvul.005G030100	-2.84317	0.459854	6.29878e-10	3.9716e-09
Phvul.002G098700	-2.8416	0.193689	9.89448e-49	4.06913e-47
Phvul.004G122400	-2.84086	0.590732	1.51655e-06	6.59679e-06
Phvul.005G057100	-2.84066	0.179845	3.36444e-56	1.7195e-54
Phvul.009G167400	-2.84015	0.175514	6.76415e-59	3.78675e-57
Phvul.001G194200	-2.83839	0.112614	3.56687e-140	1.72726e-137
Phvul.003G195800	-2.83588	0.207974	2.45595e-42	7.96846e-41
Phvul.007G259800	-2.82461	0.642193	1.09063e-05	4.21918e-05
Phvul.002G215500	-2.82242	0.501347	1.80557e-08	9.83239e-08
Phvul.008G112000	-2.82048	0.152718	3.70243e-76	3.41505e-74
Phvul.003G137100	-2.81907	0.319065	9.97264e-19	1.20656e-17
Phvul.002G297100	-2.81901	0.745014	0.000154433	0.000497765
Phvul.006G017400	-2.81885	1.00353	0.00497038	0.0119435
Phvul.002G012600	-2.81545	0.162893	6.20835e-67	4.40497e-65
Phvul.009G183000	-2.81179	0.207803	1.02544e-41	3.28853e-40
Phvul.003G118600	-2.81174	0.127406	6.26131e-108	1.27665e-105
Phvul.006G124500	-2.8115	0.223418	2.58461e-36	6.88636e-35
Phvul.009G134900	-2.80998	0.759813	0.000217096	0.000680885
Phvul.003G291400	-2.80866	0.288076	1.84992e-22	2.73952e-21
Phvul.002G295000	-2.80715	0.230907	5.2629e-34	1.29863e-32
Phvul.007G182300	-2.80697	0.224153	5.61768e-36	1.48248e-34
Phvul.005G006800	-2.80623	0.458259	9.14434e-10	5.66803e-09
Phvul.004G135500	-2.80483	0.195378	9.77836e-47	3.75063e-45
Phvul.003G017900	-2.80216	0.416047	1.63697e-11	1.20289e-10
Phvul.001G144400	-2.80162	0.190391	5.16091e-49	2.14521e-47
Phvul.003G154700	-2.80104	0.13231	1.79897e-99	2.9783e-97
Phvul.010G126100	-2.79709	1.0133	0.00577338	0.013693
Phvul.001G012400	-2.79704	0.427056	5.76963e-11	4.02585e-10
Phvul.010G077700	-2.79648	0.314348	5.78292e-19	7.08509e-18
Phvul.002G011400	-2.79618	0.149555	5.26954e-78	5.2077e-76
Phvul.010G000900	-2.79504	0.259333	4.38102e-27	8.16749e-26
Phvul.003G111801	-2.79378	0.16044	6.54337e-68	4.8376e-66
Phvul.001G108000	-2.79105	0.155599	6.00789e-72	5.03778e-70
Phvul.006G038600	-2.79014	0.144901	1.26922e-82	1.39686e-80
Phvul.007G158800	-2.78938	0.982099	0.00450818	0.0109291
Phvul.002G239100	-2.7872	0.856854	0.00114263	0.00314922
Phvul.009G157100	-2.78626	0.162006	2.72406e-66	1.88446e-64
Phvul.006G052700	-2.78531	0.260015	8.9302e-27	1.63805e-25
Phvul.004G154550	-2.78483	0.624242	8.15274e-06	3.21234e-05
Phvul.009G238000	-2.78417	0.199601	3.2068e-44	1.11119e-42
Phvul.005G160100	-2.78405	0.20496	5.02574e-42	1.62248e-40
Phvul.003G008300	-2.78105	0.444635	3.98316e-10	2.55561e-09
Phvul.010G112100	-2.78073	0.121857	2.92118e-115	7.85878e-113
Phvul.006G120200	-2.77785	0.217931	3.26352e-37	8.99209e-36
Phvul.L011043	-2.77035	0.290307	1.38998e-21	1.97245e-20
Phvul.008G040300	-2.77019	0.30858	2.77693e-19	3.44802e-18
Phvul.005G020800	-2.75921	0.256969	6.78502e-27	1.25048e-25
Phvul.001G108700	-2.75826	0.156153	7.95904e-70	6.29252e-68
Phvul.011G034800	-2.75817	0.259432	2.12543e-26	3.82973e-25
Phvul.006G028500	-2.75706	0.23952	1.16461e-30	2.47351e-29
Phvul.010G008600	-2.7562	0.415939	3.43849e-11	2.45227e-10
Phvul.009G137400	-2.75525	0.699473	8.18096e-05	0.000275746
Phvul.011G169700	-2.74729	0.225554	3.9631e-34	9.86701e-33
Phvul.001G252000	-2.7467	0.159461	1.72752e-66	1.20802e-64
Phvul.003G255600	-2.74537	0.187826	2.2031e-48	8.96513e-47
Phvul.002G262400	-2.74481	0.206341	2.24466e-40	6.91217e-39
Phvul.009G171500	-2.74422	0.153574	2.05595e-71	1.70187e-69
Phvul.006G163000	-2.74088	0.185676	2.58782e-49	1.0803e-47
Phvul.010G134800	-2.73861	0.158298	4.67275e-67	3.36473e-65
Phvul.008G244300	-2.73378	0.446571	9.25719e-10	5.73248e-09
Phvul.004G109800	-2.73084	0.160668	8.66805e-65	5.71089e-63
Phvul.007G179900	-2.72936	0.240361	6.98513e-30	1.43785e-28
Phvul.010G065700	-2.72309	0.138978	1.75196e-85	1.98453e-83
Phvul.008G228814	-2.72217	0.50716	7.98447e-08	4.03073e-07
Phvul.008G181800	-2.72211	0.213599	3.36793e-37	9.2666e-36
Phvul.010G069638	-2.7217	0.278738	1.60099e-22	2.37998e-21
Phvul.007G142900	-2.71872	0.159973	8.967e-65	5.88783e-63
Phvul.008G279400	-2.71823	0.220463	6.27082e-35	1.60882e-33
Phvul.005G085800	-2.71538	0.235626	9.97263e-31	2.12275e-29
Phvul.004G055400	-2.71361	0.326453	9.37877e-17	1.00494e-15
Phvul.001G174100	-2.71179	0.557195	1.13387e-06	5.01422e-06
Phvul.004G071500	-2.7113	0.117322	3.67878e-118	1.04791e-115
Phvul.008G233300	-2.71084	0.193271	1.07976e-44	3.79582e-43
Phvul.004G004100	-2.70916	0.266953	3.3668e-24	5.47564e-23
Phvul.001G107500	-2.70865	0.19364	1.84311e-44	6.42106e-43
Phvul.011G179800	-2.70459	0.227915	1.76361e-32	4.08625e-31
Phvul.001G194100	-2.70338	0.119858	1.20331e-112	3.10774e-110
Phvul.003G263200	-2.70241	0.126832	9.77447e-101	1.69046e-98
Phvul.008G010000	-2.70063	0.153566	3.14866e-69	2.42986e-67
Phvul.007G251800	-2.69987	0.168943	1.7353e-57	9.28529e-56
Phvul.007G226500	-2.69915	0.149049	2.69667e-73	2.32153e-71
Phvul.009G024900	-2.69679	0.209939	9.10658e-38	2.56387e-36
Phvul.004G037800	-2.68991	0.888189	0.00245744	0.00631101
Phvul.001G222600	-2.68969	0.261827	9.34696e-25	1.56078e-23
Phvul.009G036700	-2.68931	0.344405	5.78393e-15	5.4919e-14
Phvul.009G045100	-2.68773	0.157422	2.3386e-65	1.57835e-63
Phvul.005G133400	-2.68547	0.324853	1.37663e-16	1.46111e-15
Phvul.003G000300	-2.68476	0.174371	1.71823e-53	7.86813e-52
Phvul.001G191500	-2.68331	0.159042	7.25724e-64	4.70143e-62
Phvul.003G141200	-2.68112	0.217928	8.75324e-35	2.23681e-33
Phvul.008G175600	-2.67864	0.388161	5.16939e-12	3.95932e-11
Phvul.005G065500	-2.67664	0.121598	2.19868e-107	4.39055e-105
Phvul.008G055700	-2.67363	0.53779	6.64291e-07	3.00779e-06
Phvul.007G157300	-2.67323	0.403564	3.49457e-11	2.49043e-10
Phvul.004G151575	-2.67301	0.69959	0.000133007	0.000433291
Phvul.006G098300	-2.66939	1.11901	0.0170567	0.0362864
Phvul.003G075100	-2.66921	0.351965	3.35733e-14	3.03177e-13
Phvul.009G245600	-2.66774	0.156529	3.92929e-65	2.63358e-63
Phvul.002G229700	-2.66709	0.156802	7.01221e-65	4.63572e-63
Phvul.011G096200	-2.66613	0.191143	3.21978e-44	1.11172e-42
Phvul.010G137400	-2.66436	0.456414	5.2961e-09	3.06408e-08
Phvul.009G119500	-2.66304	0.356044	7.4585e-14	6.56687e-13
Phvul.010G049401	-2.66242	0.14968	8.85027e-71	7.23332e-69
Phvul.003G168900	-2.66126	0.648803	4.09959e-05	0.000145384
Phvul.002G269000	-2.66075	0.377113	1.71881e-12	1.37066e-11
Phvul.010G120000	-2.66061	0.235474	1.3279e-29	2.70752e-28
Phvul.003G156600	-2.65906	0.12453	3.67918e-101	6.4787e-99
Phvul.003G009000	-2.65607	0.17804	2.50066e-50	1.06691e-48
Phvul.011G155800	-2.655	0.235922	2.22023e-29	4.49852e-28
Phvul.006G047000	-2.65106	0.202906	5.18642e-39	1.5361e-37
Phvul.001G240200	-2.64958	0.107138	5.01361e-135	2.20713e-132
Phvul.009G254900	-2.64936	0.144467	4.04794e-75	3.63003e-73
Phvul.002G239200	-2.64748	0.571471	3.60844e-06	1.49605e-05
Phvul.008G265700	-2.6462	0.137788	3.37406e-82	3.63086e-80
Phvul.009G051800	-2.64578	0.409683	1.06023e-10	7.1882e-10
Phvul.002G108000	-2.64542	0.203128	9.00489e-39	2.6388e-37
Phvul.003G136300	-2.64475	0.231593	3.32945e-30	6.93456e-29
Phvul.006G023700	-2.64251	0.219416	2.10148e-33	5.08186e-32
Phvul.009G056500	-2.64152	0.545637	1.29082e-06	5.66837e-06
Phvul.001G174800	-2.63632	0.36541	5.40498e-13	4.47412e-12
Phvul.002G188400	-2.63584	0.169591	1.79201e-54	8.52856e-53
Phvul.002G284800	-2.6352	0.229991	2.14748e-30	4.50669e-29
Phvul.003G060300	-2.63487	0.156625	1.65986e-63	1.0507e-61
Phvul.006G195100	-2.63076	0.136387	6.65509e-83	7.36623e-81
Phvul.004G084494	-2.63062	0.265157	3.37444e-23	5.21235e-22
Phvul.004G106100	-2.63033	0.189694	1.01527e-43	3.43808e-42
Phvul.011G158800	-2.62796	0.215363	3.01598e-34	7.538e-33
Phvul.010G154200	-2.62771	0.359017	2.49475e-13	2.11852e-12
Phvul.001G147500	-2.62566	0.2744	1.08255e-21	1.54298e-20
Phvul.002G035800	-2.62503	0.421646	4.7948e-10	3.05109e-09
Phvul.002G312800	-2.62481	0.197333	2.27201e-40	6.97446e-39
Phvul.003G286600	-2.62276	0.108296	1.41847e-129	5.49517e-127
Phvul.006G144500	-2.62268	0.221221	2.01525e-32	4.66373e-31
Phvul.009G130400	-2.62011	0.336875	7.38681e-15	6.96604e-14
Phvul.008G203300	-2.61967	0.131975	1.10608e-87	1.34747e-85
Phvul.002G256500	-2.61857	0.180715	1.40032e-47	5.55799e-46
Phvul.004G066500	-2.61814	0.188585	8.02353e-44	2.72659e-42
Phvul.007G209100	-2.61645	0.322614	5.05562e-16	5.14594e-15
Phvul.002G063100	-2.61545	0.163943	2.69746e-57	1.4315e-55
Phvul.007G073600	-2.61404	0.267794	1.649e-22	2.44759e-21
Phvul.001G194300	-2.61264	0.239084	8.49501e-28	1.62117e-26
Phvul.008G094300	-2.61195	0.465571	2.02083e-08	1.09493e-07
Phvul.007G034200	-2.61123	0.384254	1.07888e-11	8.06243e-11
Phvul.005G005700	-2.6103	0.137678	3.6912e-80	3.88579e-78
Phvul.003G083700	-2.6103	0.195306	9.66138e-41	2.99905e-39
Phvul.001G019900	-2.60879	0.236564	2.80569e-28	5.45098e-27
Phvul.003G013300	-2.60817	0.70999	0.00023922	0.000744727
Phvul.001G057900	-2.60783	0.409417	1.89488e-10	1.25612e-09
Phvul.002G176700	-2.60518	0.570975	5.05026e-06	2.05038e-05
Phvul.010G041600	-2.60394	0.20645	1.79261e-36	4.79599e-35
Phvul.008G210100	-2.60267	0.166903	8.00183e-55	3.87489e-53
Phvul.010G148600	-2.60238	0.189706	7.92418e-43	2.60155e-41
Phvul.005G024500	-2.60182	0.196241	4.0388e-40	1.23199e-38
Phvul.005G183800	-2.59787	0.362217	7.38387e-13	6.05271e-12
Phvul.009G050800	-2.59637	0.179184	1.40313e-47	5.55799e-46
Phvul.008G256500	-2.59609	0.279555	1.59425e-20	2.12238e-19
Phvul.010G064300	-2.59257	0.322306	8.70852e-16	8.71302e-15
Phvul.L007743	-2.5923	0.330694	4.5428e-15	4.35183e-14
Phvul.001G010500	-2.58814	0.160798	2.73896e-58	1.49869e-56
Phvul.001G151000	-2.58664	0.309885	6.9962e-17	7.56652e-16
Phvul.007G112800	-2.58585	0.390085	3.38121e-11	2.41319e-10
Phvul.008G255600	-2.58324	0.171647	3.46394e-51	1.5146e-49
Phvul.007G204500	-2.58099	0.327273	3.11115e-15	3.01164e-14
Phvul.006G048600	-2.57952	0.91691	0.00490393	0.0117984
Phvul.002G086150	-2.57847	0.24228	1.88926e-26	3.41371e-25
Phvul.003G012000	-2.57625	0.116402	1.54056e-108	3.24355e-106
Phvul.011G023800	-2.57604	0.16943	3.31741e-52	1.48402e-50
Phvul.009G127100	-2.57599	0.108474	1.16463e-124	3.82354e-122
Phvul.010G135701	-2.57426	0.203201	8.83534e-37	2.39693e-35
Phvul.003G208500	-2.5734	0.108706	6.84162e-124	2.2087e-121
Phvul.007G272200	-2.5714	0.235983	1.19718e-27	2.27794e-26
Phvul.004G007100	-2.57089	0.275591	1.07231e-20	1.44241e-19
Phvul.003G206700	-2.56883	0.120362	4.5699e-101	7.97468e-99
Phvul.003G007900	-2.56811	0.769494	0.000845673	0.00238612
Phvul.003G220500	-2.56767	0.267963	9.50005e-22	1.35805e-20
Phvul.007G159100	-2.56741	0.150331	2.1502e-65	1.45627e-63
Phvul.008G024300	-2.56659	0.895763	0.00416668	0.0101712
Phvul.005G116501	-2.5664	0.540084	2.01571e-06	8.60954e-06
Phvul.006G007380	-2.56201	0.116319	1.6358e-107	3.30057e-105
Phvul.004G120500	-2.55673	0.689389	0.00020834	0.000655226
Phvul.008G250000	-2.55636	0.113787	8.89904e-112	2.12808e-109
Phvul.002G308800	-2.55569	0.467841	4.68888e-08	2.43691e-07
Phvul.010G151900	-2.55454	0.189497	2.03349e-41	6.46775e-40
Phvul.007G012700	-2.55366	0.145119	2.59924e-69	2.02198e-67
Phvul.009G002100	-2.55123	0.180841	3.41047e-45	1.23018e-43
Phvul.006G192100	-2.55113	0.442768	8.32384e-09	4.69382e-08
Phvul.008G044500	-2.5508	0.869656	0.00335582	0.00836149
Phvul.008G012700	-2.55063	0.356212	8.0428e-13	6.57615e-12
Phvul.002G011500	-2.54931	0.398437	1.57138e-10	1.04994e-09
Phvul.007G038400	-2.54441	0.138185	1.03049e-75	9.32735e-74
Phvul.002G300700	-2.54342	0.573668	9.26683e-06	3.6255e-05
Phvul.001G045100	-2.54304	0.50919	5.90548e-07	2.69024e-06
Phvul.009G010200	-2.54103	0.18032	4.26476e-45	1.52696e-43
Phvul.006G176980	-2.54096	0.352111	5.33932e-13	4.42734e-12
Phvul.002G140400	-2.54056	0.229115	1.42578e-28	2.79244e-27
Phvul.004G073400	-2.53913	0.428701	3.16396e-09	1.86393e-08
Phvul.007G021500	-2.53754	0.793621	0.00138665	0.00376552
Phvul.002G333400	-2.53629	0.26901	4.16987e-21	5.7817e-20
Phvul.002G133100	-2.53618	0.176613	9.20862e-47	3.5391e-45
Phvul.004G153501	-2.53509	0.193294	2.69521e-39	8.0194e-38
Phvul.003G203300	-2.53397	1.01136	0.0122276	0.026881
Phvul.008G225100	-2.53234	0.218977	6.24356e-31	1.34825e-29
Phvul.001G094800	-2.52944	0.171592	3.51271e-49	1.46325e-47
Phvul.009G001100	-2.529	0.354691	1.00267e-12	8.13985e-12
Phvul.004G151700	-2.52858	0.605703	2.98478e-05	0.000108106
Phvul.011G136115	-2.52809	0.707187	0.000350416	0.00105775
Phvul.006G188400	-2.52681	0.0985249	4.63724e-145	2.36377e-142
Phvul.007G084200	-2.52549	0.241348	1.26262e-25	2.18757e-24
Phvul.002G019600	-2.52401	0.180322	1.62176e-44	5.6601e-43
Phvul.007G169400	-2.52338	0.203883	3.49664e-35	9.03065e-34
Phvul.009G052200	-2.52287	0.239044	4.86823e-26	8.55695e-25
Phvul.002G307900	-2.52201	0.464081	5.49753e-08	2.8306e-07
Phvul.005G109600	-2.51651	0.228932	4.15741e-28	8.01285e-27
Phvul.010G001700	-2.51635	0.269151	8.8287e-21	1.19422e-19
Phvul.003G173400	-2.51489	0.349878	6.57818e-13	5.41979e-12
Phvul.001G142300	-2.51417	0.292499	8.29e-18	9.46242e-17
Phvul.009G161500	-2.51387	0.38743	8.66504e-11	5.9392e-10
Phvul.005G181800	-2.51259	0.217566	7.50343e-31	1.60776e-29
Phvul.011G051700	-2.51195	0.175179	1.24313e-46	4.74939e-45
Phvul.006G206500	-2.51004	0.143079	6.72984e-69	5.15245e-67
Phvul.007G105400	-2.50998	0.305191	1.96377e-16	2.06393e-15
Phvul.011G004500	-2.50985	0.382046	5.04839e-11	3.53278e-10
Phvul.009G207100	-2.50626	0.228751	6.19946e-28	1.18777e-26
Phvul.007G045400	-2.50605	0.654867	0.000129815	0.000423675
Phvul.004G164600	-2.5056	0.711107	0.000425857	0.00126749
Phvul.006G141000	-2.50488	0.252461	3.34438e-23	5.17005e-22
Phvul.003G081300	-2.5047	0.159763	2.1516e-55	1.06047e-53
Phvul.009G149600	-2.50322	0.148836	1.78156e-63	1.12407e-61
Phvul.007G043300	-2.50196	0.453001	3.3311e-08	1.76005e-07
Phvul.007G182400	-2.50122	0.14319	2.51843e-68	1.90555e-66
Phvul.009G093000	-2.5012	0.196886	5.63342e-37	1.53689e-35
Phvul.002G075400	-2.50068	0.134845	8.98115e-77	8.48609e-75
Phvul.001G201400	-2.49907	0.23698	5.32779e-26	9.33086e-25
Phvul.008G215900	-2.49756	0.1492	6.73901e-63	4.1838e-61
Phvul.003G278200	-2.49678	0.700123	0.000362198	0.00109008
Phvul.007G044600	-2.49586	0.132091	1.25323e-79	1.29813e-77
Phvul.010G114600	-2.49514	0.305479	3.13637e-16	3.24566e-15
Phvul.006G027801	-2.49442	0.125885	2.207e-87	2.65526e-85
Phvul.010G076200	-2.49365	0.166985	1.9999e-50	8.57037e-49
Phvul.006G165800	-2.4921	0.577966	1.61899e-05	6.09994e-05
Phvul.005G086300	-2.48707	0.381852	7.35807e-11	5.07933e-10
Phvul.011G021900	-2.48383	0.53849	3.97689e-06	1.63829e-05
Phvul.006G185700	-2.48296	0.321792	1.19986e-14	1.11898e-13
Phvul.001G007500	-2.48112	0.162203	8.0839e-53	3.67571e-51
Phvul.007G161000	-2.48079	0.323694	1.80209e-14	1.65748e-13
Phvul.011G036300	-2.4799	0.164535	2.46808e-51	1.08405e-49
Phvul.011G176200	-2.47762	0.443858	2.37745e-08	1.2753e-07
Phvul.002G015300	-2.47647	0.172978	1.72097e-46	6.51077e-45
Phvul.011G101300	-2.4762	0.210628	6.55556e-32	1.47526e-30
Phvul.004G037200	-2.47479	0.333679	1.20109e-13	1.04048e-12
Phvul.001G267400	-2.4724	0.277874	5.70782e-19	6.99995e-18
Phvul.011G086300	-2.47228	0.0903951	1.08687e-164	1.00251e-161
Phvul.002G194200	-2.47122	0.136271	1.69959e-73	1.46969e-71
Phvul.007G260600	-2.46977	0.577794	1.91583e-05	7.15022e-05
Phvul.007G012300	-2.46906	0.315696	5.23942e-15	4.99447e-14
Phvul.011G000500	-2.46892	0.332302	1.0882e-13	9.4692e-13
Phvul.007G126200	-2.46759	0.205046	2.34464e-33	5.6628e-32
Phvul.009G206700	-2.46692	0.15961	6.88526e-54	3.20595e-52
Phvul.008G259400	-2.46663	0.187984	2.48062e-39	7.39224e-38
Phvul.009G051300	-2.46633	0.179245	4.46488e-43	1.4809e-41
Phvul.011G071501	-2.46592	0.451956	4.86698e-08	2.52473e-07
Phvul.006G090200	-2.46431	0.288402	1.28859e-17	1.46136e-16
Phvul.004G079500	-2.46105	0.250719	9.61142e-23	1.4432e-21
Phvul.004G020800	-2.46061	0.196375	5.10638e-36	1.34939e-34
Phvul.002G128500	-2.45968	0.16078	7.83732e-53	3.57197e-51
Phvul.010G165600	-2.45943	0.403597	1.10284e-09	6.77726e-09
Phvul.007G240500	-2.45939	0.138749	2.66609e-70	2.13397e-68
Phvul.002G333700	-2.45626	0.187081	2.23411e-39	6.67819e-38
Phvul.010G046800	-2.45395	0.298186	1.87848e-16	1.97751e-15
Phvul.002G328804	-2.45292	0.188168	7.66204e-39	2.25553e-37
Phvul.002G164800	-2.45137	0.137035	1.44655e-71	1.20256e-69
Phvul.011G202500	-2.44982	0.255132	7.82796e-22	1.12234e-20
Phvul.001G156500	-2.44943	0.373705	5.58448e-11	3.89807e-10
Phvul.008G096500	-2.44942	0.119674	4.19426e-93	5.80306e-91
Phvul.004G148600	-2.44887	0.402952	1.22204e-09	7.47897e-09
Phvul.011G181366	-2.44767	1.06238	0.0212258	0.0439539
Phvul.008G161000	-2.44708	0.329625	1.13784e-13	9.87452e-13
Phvul.009G121700	-2.44325	0.663357	0.000230362	0.000719812
Phvul.009G118500	-2.44207	0.16753	3.94003e-48	1.58337e-46
Phvul.004G019000	-2.43994	0.695944	0.000454996	0.00134945
Phvul.001G000600	-2.43798	0.213905	4.30452e-30	8.92705e-29
Phvul.010G118300	-2.43508	0.140717	4.32331e-67	3.12472e-65
Phvul.009G010900	-2.43487	0.342093	1.09843e-12	8.90234e-12
Phvul.005G065000	-2.43469	1.0253	0.0175674	0.0371972
Phvul.004G031000	-2.43396	0.928996	0.00879336	0.0199587
Phvul.003G034800	-2.43375	0.47075	2.34182e-07	1.11782e-06
Phvul.002G333200	-2.43289	1.05956	0.0216683	0.0447602
Phvul.010G052300	-2.4322	0.150747	1.46483e-58	8.08371e-57
Phvul.007G057300	-2.43203	0.209788	4.48116e-31	9.72005e-30
Phvul.009G050900	-2.43159	0.235415	5.21246e-25	8.77196e-24
Phvul.005G117200	-2.43067	0.248975	1.62744e-22	2.41744e-21
Phvul.001G087700	-2.42973	0.171701	1.84379e-45	6.75128e-44
Phvul.008G190000	-2.42948	0.199508	4.10396e-34	1.02046e-32
Phvul.003G179100	-2.4294	0.245188	3.83069e-23	5.88892e-22
Phvul.004G063000	-2.42884	0.214133	8.06653e-30	1.65518e-28
Phvul.002G113900	-2.42599	0.207304	1.23625e-31	2.73985e-30
Phvul.009G128200	-2.42524	0.139771	1.92176e-67	1.39942e-65
Phvul.009G154200	-2.42286	0.527742	4.41145e-06	1.80579e-05
Phvul.002G244500	-2.42277	0.316475	1.92576e-14	1.76787e-13
Phvul.001G075300	-2.422	0.417997	6.86124e-09	3.91811e-08
Phvul.003G275400	-2.4198	0.128044	1.17938e-79	1.22821e-77
Phvul.010G058150	-2.41917	0.271678	5.36045e-19	6.58832e-18
Phvul.002G290300	-2.41864	0.174178	7.69916e-44	2.62558e-42
Phvul.010G038400	-2.41847	0.13112	5.75419e-76	5.25748e-74
Phvul.002G175200	-2.41589	0.521494	3.61047e-06	1.49657e-05
Phvul.010G108500	-2.41426	0.130894	5.7827e-76	5.25872e-74
Phvul.003G291700	-2.41291	0.262279	3.58678e-20	4.67223e-19
Phvul.003G189600	-2.41248	0.176452	1.48948e-42	4.84895e-41
Phvul.011G065100	-2.41143	0.116056	6.81726e-96	1.03164e-93
Phvul.006G052400	-2.40841	0.581886	3.48869e-05	0.000125025
Phvul.007G134400	-2.40738	0.362844	3.25046e-11	2.32587e-10
Phvul.L003646	-2.40722	0.21258	9.99765e-30	2.04277e-28
Phvul.004G097994	-2.40594	0.250667	8.13814e-22	1.16595e-20
Phvul.001G230400	-2.4057	0.170572	3.60388e-45	1.29512e-43
Phvul.001G264000	-2.40545	0.153341	1.85789e-55	9.18046e-54
Phvul.001G244000	-2.40465	0.539885	8.42794e-06	3.31605e-05
Phvul.004G004800	-2.40384	0.167875	1.66014e-46	6.30529e-45
Phvul.002G082400	-2.40217	0.632928	0.00014745	0.000476811
Phvul.006G062000	-2.40062	0.390636	7.97597e-10	4.97087e-09
Phvul.003G248300	-2.4005	1.06288	0.0239159	0.0489488
Phvul.001G128100	-2.4003	0.563666	2.05915e-05	7.6468e-05
Phvul.005G173800	-2.39723	0.327121	2.33162e-13	1.98173e-12
Phvul.008G159200	-2.39543	0.607988	8.15035e-05	0.000274895
Phvul.001G164000	-2.39533	0.357439	2.06466e-11	1.50235e-10
Phvul.009G037300	-2.39488	0.220309	1.59226e-27	3.01191e-26
Phvul.006G073300	-2.39302	0.115199	7.5947e-96	1.14038e-93
Phvul.003G209600	-2.39194	0.174099	5.93134e-43	1.95724e-41
Phvul.007G077700	-2.39126	0.106373	6.51337e-112	1.59701e-109
Phvul.002G031900	-2.39099	0.151308	3.00559e-56	1.54017e-54
Phvul.002G054400	-2.38671	0.11259	9.88942e-100	1.65136e-97
Phvul.001G071600	-2.38662	0.376052	2.20254e-10	1.45014e-09
Phvul.001G264500	-2.38377	0.233001	1.44417e-24	2.39705e-23
Phvul.003G268000	-2.37999	0.219421	2.06838e-27	3.88977e-26
Phvul.007G223800	-2.37747	0.234009	2.99877e-24	4.90179e-23
Phvul.003G175800	-2.37734	0.141263	1.49233e-63	9.4775e-62
Phvul.002G299900	-2.37628	0.191916	3.27785e-35	8.47689e-34
Phvul.002G165400	-2.37606	0.186827	4.69661e-37	1.28312e-35
Phvul.009G006600	-2.37297	0.133707	1.79933e-70	1.45221e-68
Phvul.008G108300	-2.37259	0.149992	2.33287e-56	1.20501e-54
Phvul.008G289400	-2.37109	0.255645	1.77739e-20	2.35808e-19
Phvul.003G023800	-2.37014	0.126788	5.57419e-78	5.48081e-76
Phvul.001G248400	-2.36959	0.919383	0.00995543	0.0223397
Phvul.004G121600	-2.36775	0.297002	1.55944e-15	1.54114e-14
Phvul.010G012900	-2.36767	0.338372	2.61073e-12	2.05903e-11
Phvul.007G069500	-2.3669	0.398403	2.83358e-09	1.67541e-08
Phvul.002G270500	-2.36617	0.166522	8.01755e-46	2.96374e-44
Phvul.011G211100	-2.36609	0.196668	2.44552e-33	5.8991e-32
Phvul.001G156800	-2.36606	0.262289	1.86661e-19	2.33869e-18
Phvul.009G218000	-2.36566	0.194625	5.39964e-34	1.33067e-32
Phvul.006G149700	-2.36203	0.231128	1.62089e-24	2.68347e-23
Phvul.007G006600	-2.36111	0.11219	2.50988e-98	4.08541e-96
Phvul.002G052700	-2.36051	0.146265	1.36605e-58	7.58179e-57
Phvul.011G208200	-2.35797	0.353653	2.60221e-11	1.87867e-10
Phvul.003G143200	-2.35681	0.223423	5.15443e-26	9.03541e-25
Phvul.005G091200	-2.35604	0.346363	1.03003e-11	7.70932e-11
Phvul.011G029800	-2.35535	0.122631	3.2417e-82	3.50792e-80
Phvul.001G238500	-2.35475	0.272257	5.1955e-18	6.001e-17
Phvul.004G020000	-2.35117	0.227906	5.94128e-25	9.98114e-24
Phvul.004G128200	-2.35046	0.2558	3.97746e-20	5.1707e-19
Phvul.007G027200	-2.34969	0.795212	0.00312876	0.00785027
Phvul.011G002800	-2.34965	0.304964	1.31144e-14	1.21835e-13
Phvul.009G008400	-2.3495	0.174628	2.90362e-41	9.17506e-40
Phvul.006G050300	-2.34937	0.324604	4.56532e-13	3.81165e-12
Phvul.004G041700	-2.3492	0.215401	1.07686e-27	2.05101e-26
Phvul.002G210750	-2.34903	0.160768	2.37942e-48	9.64211e-47
Phvul.009G232800	-2.34454	0.237698	5.99054e-23	9.0938e-22
Phvul.009G039000	-2.34323	0.125693	1.45444e-77	1.40862e-75
Phvul.004G107700	-2.34323	0.245357	1.29336e-21	1.83938e-20
Phvul.001G157400	-2.34314	0.351851	2.74835e-11	1.98049e-10
Phvul.004G163700	-2.33749	0.271716	7.78546e-18	8.90226e-17
Phvul.010G040100	-2.33505	0.430865	5.97822e-08	3.06487e-07
Phvul.008G218900	-2.33505	0.336347	3.8554e-12	2.98358e-11
Phvul.008G133700	-2.33487	0.13575	2.66444e-66	1.84983e-64
Phvul.001G220500	-2.33439	0.143695	2.40453e-59	1.35789e-57
Phvul.006G176900	-2.33374	0.316012	1.52478e-13	1.3086e-12
Phvul.001G151300	-2.33162	0.225651	5.00425e-25	8.43623e-24
Phvul.003G070800	-2.32986	0.579811	5.86175e-05	0.000202971
Phvul.007G001100	-2.32795	0.108798	1.42644e-101	2.53488e-99
Phvul.007G106300	-2.32755	0.133546	4.98423e-68	3.74204e-66
Phvul.006G011600	-2.32748	0.746541	0.00182274	0.00481671
Phvul.004G092800	-2.32644	0.399005	5.5229e-09	3.19149e-08
Phvul.007G058100	-2.32202	0.376055	6.62995e-10	4.17497e-09
Phvul.009G201300	-2.32169	0.437508	1.1168e-07	5.56245e-07
Phvul.007G247800	-2.3216	0.183725	1.33183e-36	3.58797e-35
Phvul.004G176100	-2.31994	0.144551	5.7846e-58	3.11244e-56
Phvul.009G112600	-2.31895	0.123591	1.51099e-78	1.53235e-76
Phvul.002G219300	-2.31686	0.951027	0.014844	0.0320436
Phvul.006G178700	-2.31559	0.418627	3.17704e-08	1.6837e-07
Phvul.011G016400	-2.31508	0.179384	4.1782e-38	1.18842e-36
Phvul.008G289000	-2.31499	0.166749	8.0189e-44	2.72659e-42
Phvul.001G210500	-2.31287	0.172937	8.57341e-41	2.6656e-39
Phvul.001G199700	-2.31277	0.284583	4.40472e-16	4.49997e-15
Phvul.005G125400	-2.31189	0.202406	3.24542e-30	6.77412e-29
Phvul.002G327000	-2.31078	0.340136	1.09313e-11	8.16266e-11
Phvul.003G131500	-2.3069	0.904839	0.0107874	0.0240171
Phvul.011G179100	-2.30462	0.245171	5.45461e-21	7.47212e-20
Phvul.009G057900	-2.30436	0.212955	2.74135e-27	5.15033e-26
Phvul.007G212600	-2.30208	0.57472	6.18694e-05	0.00021343
Phvul.008G016800	-2.29953	0.229589	1.29816e-23	2.06279e-22
Phvul.009G210448	-2.29896	0.717396	0.00135255	0.00368012
Phvul.009G161600	-2.29872	0.176794	1.18792e-38	3.46537e-37
Phvul.003G174500	-2.2985	0.202163	5.93137e-30	1.22224e-28
Phvul.006G196400	-2.29534	0.134826	5.40285e-65	3.60873e-63
Phvul.009G065200	-2.29166	0.273675	5.58626e-17	6.09954e-16
Phvul.009G247500	-2.29017	0.220054	2.29639e-25	3.92249e-24
Phvul.L001881	-2.28968	0.133056	2.29392e-66	1.59831e-64
Phvul.008G195700	-2.28862	0.360136	2.08615e-10	1.3782e-09
Phvul.007G073200	-2.28789	0.159969	2.12339e-46	7.97094e-45
Phvul.008G192400	-2.28515	0.512926	8.38414e-06	3.29949e-05
Phvul.007G139000	-2.28241	0.250691	8.66712e-20	1.10594e-18
Phvul.003G262100	-2.28043	0.200487	5.60493e-30	1.15867e-28
Phvul.004G174500	-2.27805	0.203258	3.73901e-29	7.48961e-28
Phvul.004G155500	-2.27803	0.560919	4.88109e-05	0.000170971
Phvul.010G092100	-2.27646	0.620294	0.000242573	0.000754195
Phvul.004G063500	-2.27503	0.326776	3.35378e-12	2.61315e-11
Phvul.005G054500	-2.27491	0.242523	6.58627e-21	8.96529e-20
Phvul.004G013500	-2.27127	0.13072	1.27278e-67	9.33855e-66
Phvul.006G214200	-2.26947	0.179518	1.23865e-36	3.34159e-35
Phvul.005G177601	-2.26898	0.262368	5.23802e-18	6.04291e-17
Phvul.009G010500	-2.2686	0.166395	2.52135e-42	8.16699e-41
Phvul.007G066540	-2.26852	0.277594	3.03186e-16	3.14049e-15
Phvul.002G267900	-2.26706	0.114259	1.3071e-87	1.5824e-85
Phvul.010G112800	-2.26547	0.136959	1.851e-61	1.10319e-59
Phvul.009G097500	-2.26482	0.415452	4.99582e-08	2.58672e-07
Phvul.006G101800	-2.26351	0.14671	1.05344e-53	4.84682e-52
Phvul.008G284200	-2.26335	0.230042	7.65759e-23	1.1552e-21
Phvul.002G276300	-2.2626	0.418085	6.23917e-08	3.18453e-07
Phvul.001G019500	-2.26255	0.676865	0.000829721	0.0023435
Phvul.003G076600	-2.26065	0.339352	2.7075e-11	1.95396e-10
Phvul.009G180600	-2.25988	0.555148	4.68585e-05	0.000164638
Phvul.010G104000	-2.25782	0.178493	1.12833e-36	3.04823e-35
Phvul.003G068801	-2.2556	0.287391	4.20848e-15	4.03956e-14
Phvul.007G096800	-2.25537	0.161983	4.55801e-44	1.5654e-42
Phvul.003G034400	-2.25317	0.932871	0.015722	0.0337248
Phvul.011G078100	-2.2528	0.212256	2.57655e-26	4.61255e-25
Phvul.L002051	-2.24526	0.126417	1.42407e-70	1.15416e-68
Phvul.006G101600	-2.24457	0.108891	2.09938e-94	3.01222e-92
Phvul.L003546	-2.23958	0.198836	1.9875e-29	4.03541e-28
Phvul.009G086900	-2.23934	0.562478	6.85685e-05	0.000234494
Phvul.005G001200	-2.23858	0.279954	1.28268e-15	1.27152e-14
Phvul.005G129300	-2.2383	0.909993	0.0139057	0.0302202
Phvul.002G264700	-2.23828	0.191196	1.17681e-31	2.61409e-30
Phvul.006G082600	-2.23743	0.203213	3.41019e-28	6.59234e-27
Phvul.007G209332	-2.23694	0.222535	8.99461e-24	1.43632e-22
Phvul.006G218100	-2.23637	0.121067	3.45485e-76	3.21733e-74
Phvul.007G227600	-2.23621	0.129327	5.49131e-67	3.92497e-65
Phvul.002G109900	-2.23603	0.660249	0.000707518	0.00202491
Phvul.011G005900	-2.23422	0.555312	5.73725e-05	0.00019888
Phvul.010G145200	-2.23255	0.423245	1.32865e-07	6.52865e-07
Phvul.011G187400	-2.22749	0.921303	0.0156163	0.0335198
Phvul.001G151200	-2.22669	0.17947	2.39296e-35	6.21336e-34
Phvul.009G169900	-2.22559	0.206976	5.74189e-27	1.06329e-25
Phvul.007G013800	-2.22276	0.906661	0.0142226	0.0308398
Phvul.010G151100	-2.22244	0.215586	6.42976e-25	1.07924e-23
Phvul.001G098100	-2.22213	0.0986807	2.74284e-112	6.8114e-110
Phvul.006G167200	-2.21966	0.263105	3.27212e-17	3.62799e-16
Phvul.004G042100	-2.21873	0.425544	1.84939e-07	8.92889e-07
Phvul.002G293000	-2.21544	0.686984	0.00126024	0.00344786
Phvul.002G104000	-2.21271	0.24051	3.57603e-20	4.66265e-19
Phvul.006G005000	-2.21263	0.346527	1.71211e-10	1.14003e-09
Phvul.011G030900	-2.21075	0.599363	0.000225577	0.000706
Phvul.009G195600	-2.20929	0.16832	2.35183e-39	7.01926e-38
Phvul.007G063200	-2.20744	0.216635	2.20497e-24	3.62566e-23
Phvul.007G150700	-2.20627	0.226978	2.47248e-22	3.64197e-21
Phvul.004G143600	-2.20622	0.131399	2.87455e-63	1.79613e-61
Phvul.010G084400	-2.20361	0.240053	4.32296e-20	5.60105e-19
Phvul.004G077900	-2.20224	0.220789	1.97258e-23	3.10137e-22
Phvul.001G143700	-2.20167	0.241558	7.90775e-20	1.01305e-18
Phvul.007G075000	-2.19813	0.353592	5.08143e-10	3.2229e-09
Phvul.005G178800	-2.19448	0.155315	2.50822e-45	9.09818e-44
Phvul.007G176700	-2.19436	0.285175	1.41743e-14	1.31304e-13
Phvul.009G082300	-2.19324	0.15749	4.3885e-44	1.50986e-42
Phvul.002G299700	-2.19097	0.132826	3.98672e-61	2.34719e-59
Phvul.006G189600	-2.19095	0.344128	1.93166e-10	1.27919e-09
Phvul.001G058000	-2.1906	0.134406	1.01318e-59	5.75525e-58
Phvul.008G250200	-2.19037	0.298868	2.3209e-13	1.97348e-12
Phvul.005G123600	-2.19018	0.685077	0.00138871	0.00377058
Phvul.006G178600	-2.18758	0.289531	4.16936e-14	3.73718e-13
Phvul.009G109800	-2.18755	0.308245	1.27709e-12	1.03029e-11
Phvul.009G142000	-2.18667	0.249046	1.63215e-18	1.94672e-17
Phvul.011G168700	-2.18594	0.493027	9.26277e-06	3.62464e-05
Phvul.005G000500	-2.18486	0.149524	2.35284e-48	9.5544e-47
Phvul.002G190900	-2.18454	0.151494	3.87417e-47	1.51601e-45
Phvul.002G101000	-2.18439	0.17006	9.19541e-38	2.58512e-36
Phvul.009G248800	-2.18388	0.278121	4.0863e-15	3.92812e-14
Phvul.009G103700	-2.18269	0.364051	2.02794e-09	1.21576e-08
Phvul.009G139100	-2.18258	0.378013	7.7497e-09	4.38795e-08
Phvul.009G094300	-2.18219	0.148433	6.2988e-49	2.607e-47
Phvul.007G048700	-2.18218	0.381763	1.0902e-08	6.06991e-08
Phvul.002G250600	-2.18199	0.615356	0.000391269	0.00117012
Phvul.006G005700	-2.18117	0.183662	1.5769e-32	3.66242e-31
Phvul.009G186500	-2.18054	0.097576	1.28875e-110	2.93683e-108
Phvul.005G151300	-2.18	0.426309	3.15956e-07	1.48473e-06
Phvul.003G080400	-2.17974	0.186361	1.33106e-31	2.94659e-30
Phvul.002G176500	-2.1796	0.55988	9.90198e-05	0.000329329
Phvul.007G009700	-2.17701	0.122193	5.29392e-71	4.34505e-69
Phvul.007G077600	-2.17218	0.201695	4.78885e-27	8.90212e-26
Phvul.005G167100	-2.1712	0.167441	1.88373e-38	5.46225e-37
Phvul.001G123100	-2.16834	0.130791	9.94326e-62	6.01878e-60
Phvul.008G010100	-2.16779	0.139942	4.01356e-54	1.88239e-52
Phvul.009G021400	-2.16745	0.123742	1.08408e-68	8.26718e-67
Phvul.007G237700	-2.16744	0.136362	6.89703e-57	3.60096e-55
Phvul.003G093200	-2.1674	0.533989	4.9306e-05	0.000172611
Phvul.002G285100	-2.16716	0.335293	1.02316e-10	6.95143e-10
Phvul.009G142700	-2.16616	0.148375	2.84162e-48	1.14433e-46
Phvul.001G037201	-2.16428	0.327286	3.77067e-11	2.67734e-10
Phvul.001G150400	-2.16344	0.491179	1.05988e-05	4.10761e-05
Phvul.008G267400	-2.16339	0.253393	1.36942e-17	1.5503e-16
Phvul.007G134500	-2.163	0.823398	0.0086163	0.0196027
Phvul.009G157900	-2.16292	0.159274	5.27024e-42	1.69858e-40
Phvul.009G249000	-2.16261	0.151415	2.80722e-46	1.04973e-44
Phvul.009G138700	-2.1622	0.286536	4.48843e-14	4.01204e-13
Phvul.001G208500	-2.16173	0.315977	7.84142e-12	5.92619e-11
Phvul.003G281200	-2.1616	0.294171	2.01004e-13	1.71367e-12
Phvul.009G083500	-2.15919	0.208467	3.8699e-25	6.55818e-24
Phvul.005G068500	-2.15866	0.309161	2.9038e-12	2.27996e-11
Phvul.003G022300	-2.15668	0.134103	3.39507e-58	1.84726e-56
Phvul.005G039200	-2.15428	0.180241	6.32288e-33	1.49907e-31
Phvul.011G048000	-2.15382	0.138145	8.37284e-55	4.04444e-53
Phvul.008G108700	-2.15075	0.166501	3.59635e-38	1.02594e-36
Phvul.006G024700	-2.15014	0.263842	3.65984e-16	3.75881e-15
Phvul.002G140800	-2.14984	0.137786	6.98017e-55	3.38862e-53
Phvul.006G054000	-2.14849	0.624164	0.000577025	0.00167898
Phvul.008G006200	-2.14724	0.149882	1.50199e-46	5.72706e-45
Phvul.005G113500	-2.14453	0.604101	0.0003853	0.00115352
Phvul.001G257000	-2.14339	0.171933	1.13834e-35	2.97565e-34
Phvul.009G230300	-2.14265	0.148588	3.86623e-47	1.51597e-45
Phvul.008G007700	-2.14075	0.372545	9.1235e-09	5.13429e-08
Phvul.003G110900	-2.1406	0.686696	0.00182552	0.00482274
Phvul.008G022800	-2.13975	0.774066	0.00570446	0.0135527
Phvul.010G111700	-2.1393	0.676901	0.0015753	0.00422861
Phvul.005G022900	-2.13922	0.209169	1.49741e-24	2.48117e-23
Phvul.011G214700	-2.13791	0.200776	1.77743e-26	3.21764e-25
Phvul.010G133500	-2.13758	0.244603	2.35248e-18	2.77857e-17
Phvul.009G115900	-2.13504	0.226997	5.17371e-21	7.10742e-20
Phvul.008G106900	-2.13387	0.17695	1.73536e-33	4.21757e-32
Phvul.004G127000	-2.13384	0.137453	2.38057e-54	1.12467e-52
Phvul.001G075000	-2.13154	0.228626	1.12824e-20	1.51344e-19
Phvul.003G047700	-2.12757	0.435889	1.05558e-06	4.68853e-06
Phvul.009G165800	-2.12533	0.323473	5.02e-11	3.51418e-10
Phvul.005G033800	-2.12319	0.638123	0.000877105	0.00246475
Phvul.009G204400	-2.12278	0.233783	1.08424e-19	1.37445e-18
Phvul.001G212600	-2.12151	0.122639	4.80545e-67	3.44747e-65
Phvul.006G167400	-2.1207	0.374741	1.52158e-08	8.33749e-08
Phvul.007G022800	-2.11924	0.338447	3.8093e-10	2.44974e-09
Phvul.005G054600	-2.11865	0.148084	1.97464e-46	7.42694e-45
Phvul.009G004801	-2.11668	0.34847	1.24591e-09	7.61541e-09
Phvul.003G253800	-2.11652	0.262175	6.863e-16	6.91657e-15
Phvul.009G125100	-2.11557	0.486665	1.37963e-05	5.25226e-05
Phvul.003G055400	-2.11471	0.157056	2.52409e-41	7.98883e-40
Phvul.008G205800	-2.11399	0.723807	0.003493	0.00867096
Phvul.010G143000	-2.11392	0.588436	0.000327604	0.000993689
Phvul.003G022800	-2.11144	0.253758	8.74559e-17	9.38515e-16
Phvul.011G182900	-2.10947	0.561088	0.000170178	0.000543951
Phvul.010G112000	-2.10852	0.17959	7.88223e-32	1.76304e-30
Phvul.011G207800	-2.10851	0.292529	5.68342e-13	4.70059e-12
Phvul.004G160700	-2.10786	0.246213	1.11772e-17	1.27055e-16
Phvul.002G218100	-2.10593	0.232746	1.45349e-19	1.83295e-18
Phvul.010G003200	-2.10416	0.128193	1.51807e-60	8.80388e-59
Phvul.006G198500	-2.1038	0.124703	7.40999e-64	4.78438e-62
Phvul.001G042700	-2.10337	0.350126	1.88445e-09	1.13289e-08
Phvul.001G155800	-2.10227	0.207172	3.40058e-24	5.5213e-23
Phvul.002G137400	-2.10139	0.176648	1.24252e-32	2.89274e-31
Phvul.008G080500	-2.10123	0.615604	0.000641849	0.00185175
Phvul.004G075500	-2.09949	0.237949	1.1119e-18	1.34023e-17
Phvul.001G119100	-2.09549	0.282296	1.14465e-13	9.92919e-13
Phvul.001G252900	-2.09548	0.169793	5.42006e-35	1.3924e-33
Phvul.L001741	-2.09424	0.457704	4.75017e-06	1.93666e-05
Phvul.006G139700	-2.0942	0.446656	2.75054e-06	1.15596e-05
Phvul.003G199600	-2.09275	0.234202	4.04696e-19	4.99615e-18
Phvul.006G085800	-2.08969	0.464913	6.96376e-06	2.77719e-05
Phvul.009G032700	-2.08897	0.192199	1.62426e-27	3.06646e-26
Phvul.009G069000	-2.08847	0.491919	2.18048e-05	8.05723e-05
Phvul.006G043700	-2.08821	0.157798	5.62348e-40	1.70198e-38
Phvul.006G073000	-2.08795	0.74472	0.0050524	0.012127
Phvul.009G057000	-2.08721	0.332072	3.2696e-10	2.11672e-09
Phvul.007G218800	-2.08707	0.248856	5.00105e-17	5.46981e-16
Phvul.004G144700	-2.08671	0.239268	2.75225e-18	3.23883e-17
Phvul.007G074800	-2.08611	0.387821	7.48777e-08	3.78887e-07
Phvul.003G234000	-2.08462	0.814154	0.0104528	0.0233423
Phvul.011G061600	-2.08445	0.147965	4.53863e-45	1.62201e-43
Phvul.004G026801	-2.08357	0.703759	0.00307009	0.00771707
Phvul.001G059800	-2.08154	0.289823	6.86417e-13	5.64102e-12
Phvul.001G131500	-2.08117	0.343239	1.33334e-09	8.12931e-09
Phvul.007G015100	-2.07995	0.362153	9.2857e-09	5.21345e-08
Phvul.008G129800	-2.07957	0.487881	2.02197e-05	7.51882e-05
Phvul.009G182400	-2.07955	0.164387	1.11385e-36	3.01332e-35
Phvul.007G144700	-2.07939	0.19899	1.46954e-25	2.53925e-24
Phvul.007G155500	-2.07887	0.124968	3.87497e-62	2.36777e-60
Phvul.004G066300	-2.07779	0.184824	2.53569e-29	5.13231e-28
Phvul.005G121300	-2.07665	0.604703	0.000594368	0.00172556
Phvul.008G281600	-2.07522	0.438799	2.25265e-06	9.56253e-06
Phvul.010G075900	-2.07507	0.222161	9.60008e-21	1.29675e-19
Phvul.011G011700	-2.07453	0.185634	5.38191e-29	1.06921e-27
Phvul.009G189600	-2.07202	0.335447	6.53838e-10	4.11865e-09
Phvul.006G083300	-2.07167	0.130075	4.13002e-57	2.1798e-55
Phvul.008G070200	-2.07061	0.380353	5.21217e-08	2.69154e-07
Phvul.005G016200	-2.0691	0.396413	1.79338e-07	8.67145e-07
Phvul.001G130300	-2.0671	0.210026	7.41201e-23	1.1199e-21
Phvul.011G056400	-2.06504	0.520999	7.38207e-05	0.000250993
Phvul.005G174000	-2.06478	0.220024	6.3307e-21	8.63561e-20
Phvul.002G036500	-2.0631	0.524518	8.3776e-05	0.000281824
Phvul.009G086700	-2.06263	0.200805	9.43947e-25	1.57487e-23
Phvul.006G201900	-2.06233	0.533026	0.000109235	0.000361319
Phvul.011G070000	-2.0618	0.207906	3.51182e-23	5.41592e-22
Phvul.003G076400	-2.06015	0.367231	2.02371e-08	1.09617e-07
Phvul.001G128000	-2.05763	0.292209	1.90006e-12	1.50899e-11
Phvul.006G107800	-2.05454	0.451056	5.23965e-06	2.12326e-05
Phvul.011G102200	-2.05379	0.525529	9.30431e-05	0.000310785
Phvul.010G099800	-2.05372	0.202682	3.95434e-24	6.37523e-23
Phvul.007G055700	-2.05356	0.907536	0.0236486	0.0484532
Phvul.002G167500	-2.05283	0.306322	2.062e-11	1.50097e-10
Phvul.001G107200	-2.05281	0.665811	0.00204802	0.00534927
Phvul.003G074600	-2.05281	0.148204	1.25026e-43	4.21908e-42
Phvul.011G097600	-2.05257	0.236413	3.88352e-18	4.5425e-17
Phvul.001G181000	-2.05183	0.091282	6.83175e-112	1.65414e-109
Phvul.004G174700	-2.0508	0.155443	9.59162e-40	2.88493e-38
Phvul.002G064000	-2.04917	0.233354	1.61467e-18	1.92824e-17
Phvul.011G127500	-2.0483	0.574839	0.000366271	0.00110114
Phvul.002G059800	-2.04637	0.249929	2.66021e-16	2.76736e-15
Phvul.010G153200	-2.04384	0.231444	1.03907e-18	1.25635e-17
Phvul.010G018200	-2.04354	0.636051	0.00131421	0.00358337
Phvul.002G274000	-2.0431	0.126834	2.22506e-58	1.22094e-56
Phvul.010G121400	-2.04182	0.207082	6.20926e-23	9.41843e-22
Phvul.001G088800	-2.04128	0.232233	1.49854e-18	1.79288e-17
Phvul.011G163100	-2.04015	0.386326	1.28541e-07	6.32901e-07
Phvul.007G244000	-2.03975	0.14204	9.16519e-47	3.52942e-45
Phvul.002G078400	-2.03753	0.341482	2.42042e-09	1.44168e-08
Phvul.004G147201	-2.03737	0.205101	2.97643e-23	4.61966e-22
Phvul.006G160500	-2.03731	0.273971	1.03606e-13	9.04804e-13
Phvul.L006501	-2.03624	0.208477	1.55695e-22	2.31808e-21
Phvul.009G105600	-2.03597	0.181324	2.95937e-29	5.96494e-28
Phvul.002G222100	-2.03527	0.244982	9.74469e-17	1.04227e-15
Phvul.001G062900	-2.03472	0.215964	4.44458e-21	6.14063e-20
Phvul.002G249600	-2.03385	0.174901	2.94968e-31	6.44868e-30
Phvul.005G157700	-2.03337	0.332593	9.7353e-10	6.01508e-09
Phvul.L004437	-2.03336	0.220284	2.69097e-20	3.53383e-19
Phvul.003G099600	-2.03302	0.118603	7.28724e-66	4.98777e-64
Phvul.006G155700	-2.03274	0.569458	0.000357533	0.00107755
Phvul.006G219600	-2.03239	0.126559	4.95111e-58	2.67139e-56
Phvul.003G064600	-2.03183	0.42643	1.89099e-06	8.10724e-06
Phvul.011G045100	-2.03177	0.362049	2.00138e-08	1.0853e-07
Phvul.006G102800	-2.03149	0.148565	1.4501e-42	4.72869e-41
Phvul.010G121200	-2.02972	0.124538	1.01938e-59	5.77348e-58
Phvul.007G208700	-2.02668	0.123037	5.82089e-61	3.40636e-59
Phvul.007G225600	-2.02663	0.194514	2.03293e-25	3.48476e-24
Phvul.003G192600	-2.02534	0.644492	0.00167493	0.00446386
Phvul.007G249100	-2.02523	0.242068	5.94181e-17	6.46952e-16
Phvul.004G027100	-2.02448	0.367366	3.57203e-08	1.88068e-07
Phvul.002G282500	-2.0239	0.12967	6.41398e-55	3.12158e-53
Phvul.011G027700	-2.02302	0.293536	5.50603e-12	4.20551e-11
Phvul.008G015700	-2.02296	0.448052	6.33147e-06	2.5402e-05
Phvul.005G122000	-2.02259	0.369857	4.53703e-08	2.36306e-07
Phvul.011G134400	-2.02212	0.151813	1.77457e-40	5.47346e-39
Phvul.002G280900	-2.02087	0.135217	1.66897e-50	7.18398e-49
Phvul.003G060200	-2.02047	0.124395	2.52825e-59	1.42361e-57
Phvul.006G184800	-2.01864	0.177904	7.69381e-30	1.58037e-28
Phvul.005G041400	-2.01863	0.521869	0.000109699	0.000362606
Phvul.001G035600	-2.01812	0.764439	0.00829045	0.0189415
Phvul.009G134500	-2.01599	0.247808	4.10996e-16	4.21217e-15
Phvul.003G090900	-2.01578	0.108542	5.47823e-77	5.27927e-75
Phvul.009G064100	-2.01559	0.336353	2.06656e-09	1.23738e-08
Phvul.003G078900	-2.01556	0.263402	1.97857e-14	1.81215e-13
Phvul.003G196600	-2.01356	0.23895	3.55541e-17	3.93533e-16
Phvul.007G099300	-2.01293	0.195452	7.13125e-25	1.19492e-23
Phvul.002G267400	-2.0129	0.326798	7.29847e-10	4.57365e-09
Phvul.005G170300	-2.01286	0.369375	5.05504e-08	2.61668e-07
Phvul.002G282300	-2.01184	0.558487	0.000315411	0.000959709
Phvul.011G015700	-2.01167	0.540343	0.000196911	0.000622316
Phvul.009G049500	-2.01149	0.222303	1.45044e-19	1.8303e-18
Phvul.005G158300	-2.00794	0.124842	3.31367e-58	1.80805e-56
Phvul.003G208300	-2.00769	0.253204	2.2062e-15	2.15502e-14
Phvul.002G249700	-2.00735	0.214099	6.86429e-21	9.32408e-20
Phvul.007G198500	-2.00574	0.239645	5.77831e-17	6.30213e-16
Phvul.004G010500	-2.00494	0.393271	3.43057e-07	1.60717e-06
Phvul.003G211300	-2.00491	0.337525	2.84972e-09	1.68444e-08
Phvul.001G232800	-2.0043	0.188799	2.50849e-26	4.49902e-25
Phvul.002G281900	-2.00321	0.189395	3.81484e-26	6.7668e-25
Phvul.006G207300	-2.00289	0.114833	3.97863e-68	2.99868e-66
Phvul.001G004600	-2.00264	0.214778	1.11782e-20	1.5005e-19
Phvul.004G149500	-2.00196	0.284239	1.87806e-12	1.49212e-11
Phvul.005G125766	-2.00192	0.167284	5.27878e-33	1.25769e-31
Phvul.001G021100	-2.00175	0.377212	1.11631e-07	5.56183e-07
Phvul.006G055600	-2.0015	0.517311	0.000109261	0.000361344
Phvul.005G153200	-2.00074	0.538069	0.000200509	0.000632757
Phvul.009G111700	-2.00068	0.197819	4.80356e-24	7.71516e-23
Phvul.002G297000	-1.99994	0.257238	7.56513e-15	7.12726e-14
Phvul.007G065550	-1.99982	0.57137	0.000465176	0.00137648
Phvul.001G032000	-1.99817	0.178336	3.87547e-29	7.74693e-28
Phvul.003G213600	-1.99777	0.529831	0.000162875	0.000522419
Phvul.007G113200	-1.99704	0.244143	2.84341e-16	2.95345e-15
Phvul.011G137100	-1.99591	0.464655	1.74324e-05	6.5439e-05
Phvul.002G275200	-1.99574	0.156044	1.87426e-37	5.21616e-36
Phvul.005G018200	-1.99545	0.481262	3.37908e-05	0.000121299
Phvul.010G155700	-1.99406	0.140936	1.90245e-45	6.95291e-44
Phvul.001G229600	-1.99367	0.177387	2.62058e-29	5.28758e-28
Phvul.003G236900	-1.99344	0.268108	1.04382e-13	9.11168e-13
Phvul.008G146700	-1.99322	0.75646	0.00841547	0.0191887
Phvul.011G024801	-1.99041	0.144755	5.07528e-43	1.68048e-41
Phvul.001G124900	-1.98995	0.773842	0.0101252	0.0226918
Phvul.011G030400	-1.98877	0.0961479	4.77652e-95	6.95648e-93
Phvul.003G293500	-1.9887	0.217757	6.68184e-20	8.59411e-19
Phvul.003G144200	-1.98835	0.186911	1.98499e-26	3.58e-25
Phvul.011G017500	-1.98617	0.31751	3.96368e-10	2.54395e-09
Phvul.011G142200	-1.98556	0.345605	9.18326e-09	5.16492e-08
Phvul.003G282900	-1.98252	0.260447	2.6985e-14	2.44595e-13
Phvul.009G074300	-1.98043	0.232918	1.85208e-17	2.0797e-16
Phvul.009G204100	-1.98041	0.194777	2.76729e-24	4.53106e-23
Phvul.009G004200	-1.97939	0.443099	7.92629e-06	3.13267e-05
Phvul.011G185400	-1.9789	0.215503	4.20419e-20	5.45447e-19
Phvul.010G111900	-1.97834	0.353052	2.10021e-08	1.13508e-07
Phvul.005G064500	-1.9771	0.781341	0.0113935	0.0252479
Phvul.006G028800	-1.97592	0.228199	4.76909e-18	5.52495e-17
Phvul.009G176100	-1.97555	0.227606	3.96794e-18	4.63845e-17
Phvul.009G235700	-1.97469	0.434617	5.53233e-06	2.23859e-05
Phvul.006G204900	-1.97367	0.383633	2.67994e-07	1.26827e-06
Phvul.009G106700	-1.97364	0.205877	9.10981e-22	1.30323e-20
Phvul.003G180100	-1.9736	0.155764	8.62339e-37	2.34271e-35
Phvul.008G051800	-1.97261	0.216431	7.92024e-20	1.01398e-18
Phvul.002G271200	-1.97158	0.27748	1.20044e-12	9.69662e-12
Phvul.001G202100	-1.96961	0.464633	2.24464e-05	8.26904e-05
Phvul.011G154500	-1.96926	0.183851	9.01954e-27	1.65287e-25
Phvul.011G083600	-1.96638	0.237799	1.3498e-16	1.43343e-15
Phvul.002G310400	-1.96499	0.187505	1.07153e-25	1.8665e-24
Phvul.007G215300	-1.96472	0.337041	5.56497e-09	3.21196e-08
Phvul.011G015300	-1.96243	0.167274	8.75809e-32	1.95443e-30
Phvul.002G245300	-1.96229	0.236854	1.18301e-16	1.26114e-15
Phvul.007G049400	-1.96184	0.684242	0.00414163	0.0101139
Phvul.008G001900	-1.96158	0.465249	2.48471e-05	9.09637e-05
Phvul.002G009800	-1.9608	0.696746	0.00488948	0.0117666
Phvul.007G099800	-1.95989	0.215181	8.38605e-20	1.07149e-18
Phvul.003G116100	-1.95883	0.119472	2.05012e-60	1.18187e-58
Phvul.009G176900	-1.95536	0.248982	4.04788e-15	3.89312e-14
Phvul.006G000300	-1.95534	0.225065	3.69214e-18	4.32387e-17
Phvul.004G063800	-1.95435	0.23341	5.61614e-17	6.12871e-16
Phvul.009G202100	-1.95395	0.238775	2.76347e-16	2.87324e-15
Phvul.003G266000	-1.95367	0.281985	4.25996e-12	3.28485e-11
Phvul.008G124000	-1.95354	0.195272	1.46093e-23	2.31762e-22
Phvul.010G135800	-1.9517	0.493636	7.6944e-05	0.00026062
Phvul.005G179300	-1.95159	0.357721	4.88037e-08	2.53032e-07
Phvul.003G114100	-1.95004	0.189265	6.81488e-25	1.14289e-23
Phvul.009G040200	-1.94928	0.31648	7.30918e-10	4.57888e-09
Phvul.008G276000	-1.94779	0.151437	7.35683e-38	2.08336e-36
Phvul.007G006200	-1.94778	0.163921	1.46012e-32	3.39527e-31
Phvul.010G007200	-1.94659	0.553015	0.000431611	0.00128383
Phvul.008G016700	-1.94645	0.25208	1.14919e-14	1.0738e-13
Phvul.001G152500	-1.94424	0.231813	4.98256e-17	5.45266e-16
Phvul.011G099900	-1.94405	0.433075	7.15767e-06	2.84866e-05
Phvul.005G020200	-1.94164	0.209049	1.57256e-20	2.09784e-19
Phvul.003G281400	-1.94104	0.322307	1.7194e-09	1.03753e-08
Phvul.001G044100	-1.94017	0.30172	1.27298e-10	8.56515e-10
Phvul.010G009900	-1.94015	0.745209	0.00922795	0.020862
Phvul.002G210900	-1.93954	0.144748	6.09424e-41	1.90396e-39
Phvul.001G059500	-1.93915	0.19613	4.73737e-23	7.23682e-22
Phvul.002G270100	-1.93908	0.220799	1.60443e-18	1.9172e-17
Phvul.011G046500	-1.93889	0.103726	5.71129e-78	5.58726e-76
Phvul.007G183800	-1.93887	0.745592	0.00931026	0.0210186
Phvul.010G093100	-1.93805	0.238864	4.91382e-16	5.00687e-15
Phvul.001G267200	-1.93747	0.162185	6.80967e-33	1.60685e-31
Phvul.002G074400	-1.93661	0.443518	1.26269e-05	4.83374e-05
Phvul.004G066600	-1.93529	0.406606	1.93963e-06	8.30289e-06
Phvul.011G187300	-1.93387	0.459554	2.57463e-05	9.40778e-05
Phvul.007G071600	-1.9327	0.220513	1.87564e-18	2.23164e-17
Phvul.010G142900	-1.9322	0.350839	3.64235e-08	1.91666e-07
Phvul.007G206500	-1.93166	0.161647	6.49956e-33	1.5372e-31
Phvul.002G228200	-1.93126	0.363219	1.05455e-07	5.27003e-07
Phvul.002G035500	-1.93032	0.216341	4.55582e-19	5.61363e-18
Phvul.011G137515	-1.92945	0.482586	6.38402e-05	0.000219681
Phvul.001G152000	-1.92926	0.170693	1.27466e-29	2.6017e-28
Phvul.005G051900	-1.92836	0.301121	1.51402e-10	1.01266e-09
Phvul.011G159500	-1.92829	0.541583	0.000370184	0.00111222
Phvul.001G226100	-1.92766	0.248682	9.08013e-15	8.52555e-14
Phvul.008G228400	-1.92594	0.236876	4.27265e-16	4.36966e-15
Phvul.003G141400	-1.92557	0.530671	0.000285021	0.000875215
Phvul.001G218800	-1.92531	0.254633	3.99586e-14	3.58831e-13
Phvul.011G149800	-1.92514	0.394529	1.06311e-06	4.71977e-06
Phvul.004G171000	-1.92482	0.197093	1.57467e-22	2.34265e-21
Phvul.009G228200	-1.92265	0.355151	6.1767e-08	3.15597e-07
Phvul.005G101200	-1.92222	0.450818	2.00946e-05	7.47374e-05
Phvul.009G234700	-1.92079	0.119089	1.59412e-58	8.77217e-57
Phvul.004G061900	-1.91952	0.129559	1.15854e-49	4.85735e-48
Phvul.008G188400	-1.91937	0.281194	8.7454e-12	6.57858e-11
Phvul.008G196500	-1.91869	0.12312	9.3696e-55	4.50345e-53
Phvul.009G258900	-1.91594	0.29312	6.30222e-11	4.38642e-10
Phvul.010G114100	-1.91434	0.137777	6.84159e-44	2.33724e-42
Phvul.009G226500	-1.91209	0.314843	1.25436e-09	7.66224e-09
Phvul.009G140200	-1.912	0.354802	7.08857e-08	3.60004e-07
Phvul.008G104800	-1.91086	0.27455	3.40275e-12	2.64917e-11
Phvul.009G116800	-1.90963	0.467055	4.33879e-05	0.000153334
Phvul.007G256000	-1.90519	0.266815	9.30101e-13	7.57064e-12
Phvul.009G216400	-1.90334	0.197698	6.12082e-22	8.8018e-21
Phvul.007G082900	-1.9014	0.663977	0.00418786	0.0102178
Phvul.005G073100	-1.90129	0.165881	2.05291e-30	4.31288e-29
Phvul.003G090501	-1.90031	0.448378	2.2534e-05	8.29502e-05
Phvul.007G141300	-1.89962	0.264435	6.78468e-13	5.58043e-12
Phvul.003G184400	-1.89917	0.134675	3.69576e-45	1.32568e-43
Phvul.011G155700	-1.8991	0.397753	1.80082e-06	7.74464e-06
Phvul.006G131200	-1.8981	0.418881	5.86069e-06	2.3611e-05
Phvul.003G187700	-1.89742	0.30867	7.89208e-10	4.92175e-09
Phvul.008G083500	-1.89732	0.62681	0.00247041	0.00633966
Phvul.009G115100	-1.89659	0.174197	1.32067e-27	2.50307e-26
Phvul.009G133900	-1.89575	0.328305	7.72479e-09	4.37512e-08
Phvul.003G249800	-1.89547	0.145815	1.23631e-38	3.60111e-37
Phvul.008G118000	-1.89511	0.512753	0.000219064	0.000686612
Phvul.010G047000	-1.89394	0.17966	5.54195e-26	9.69717e-25
Phvul.003G217800	-1.89359	0.128758	5.84706e-49	2.42522e-47
Phvul.007G269500	-1.89279	0.218659	4.87092e-18	5.63618e-17
Phvul.008G099200	-1.89119	0.126249	9.95031e-51	4.30218e-49
Phvul.001G101200	-1.88905	0.101804	7.31934e-77	6.98402e-75
Phvul.010G112200	-1.88881	0.349122	6.29643e-08	3.21291e-07
Phvul.003G148900	-1.88754	0.157801	5.65171e-33	1.34489e-31
Phvul.002G017900	-1.88661	0.203639	1.96026e-20	2.59892e-19
Phvul.008G010600	-1.88646	0.142047	3.00212e-40	9.20112e-39
Phvul.005G175301	-1.88632	0.375595	5.10766e-07	2.34333e-06
Phvul.007G213700	-1.8857	0.181132	2.21719e-25	3.79391e-24
Phvul.005G185400	-1.88543	0.299032	2.87952e-10	1.87169e-09
Phvul.002G244200	-1.8847	0.413559	5.18259e-06	2.1019e-05
Phvul.002G137100	-1.88454	0.226966	1.01352e-16	1.08343e-15
Phvul.008G282600	-1.8841	0.161671	2.19184e-31	4.8136e-30
Phvul.005G016800	-1.88381	0.207158	9.58511e-20	1.21907e-18
Phvul.009G010700	-1.88378	0.212284	7.06471e-19	8.60114e-18
Phvul.010G093600	-1.88368	0.137083	5.75377e-43	1.90189e-41
Phvul.007G014500	-1.88128	0.264525	1.14448e-12	9.26777e-12
Phvul.007G276900	-1.88051	0.480885	9.20987e-05	0.000307737
Phvul.003G046400	-1.87915	0.544913	0.000563627	0.00164246
Phvul.011G096400	-1.87834	0.0944591	5.46705e-88	6.74501e-86
Phvul.008G009100	-1.87834	0.255405	1.91871e-13	1.63869e-12
Phvul.003G019900	-1.87465	0.481284	9.81576e-05	0.000326798
Phvul.001G244900	-1.87385	0.201769	1.58519e-20	2.11177e-19
Phvul.008G151830	-1.87371	0.550917	0.000671204	0.00192753
Phvul.002G151400	-1.87368	0.12156	1.3248e-53	6.08088e-52
Phvul.003G215800	-1.87352	0.135566	1.93214e-43	6.44156e-42
Phvul.002G142700	-1.87212	0.643338	0.00361407	0.00894512
Phvul.004G117400	-1.87192	0.381266	9.1199e-07	4.07879e-06
Phvul.001G258800	-1.87169	0.192873	2.89165e-22	4.24649e-21
Phvul.004G000700	-1.87022	0.159167	7.05562e-32	1.58547e-30
Phvul.003G049700	-1.86991	0.225766	1.2063e-16	1.28527e-15
Phvul.003G235100	-1.86971	0.412783	5.91134e-06	2.37952e-05
Phvul.003G180200	-1.86947	0.196198	1.59638e-21	2.26202e-20
Phvul.003G224900	-1.86701	0.132343	3.42304e-45	1.23242e-43
Phvul.005G185701	-1.86668	0.280952	3.05024e-11	2.18826e-10
Phvul.008G281800	-1.8651	0.249028	6.91184e-14	6.10499e-13
Phvul.002G286700	-1.86485	0.263412	1.44573e-12	1.16102e-11
Phvul.004G093600	-1.86479	0.502001	0.000203429	0.000641135
Phvul.L001631	-1.86017	0.125318	7.65995e-50	3.23959e-48
Phvul.002G011900	-1.8582	0.169208	4.67767e-28	8.99765e-27
Phvul.002G268500	-1.85748	0.146032	4.59435e-37	1.25696e-35
Phvul.006G160300	-1.85741	0.286299	8.71921e-11	5.97422e-10
Phvul.009G044200	-1.85683	0.131465	2.69939e-45	9.77331e-44
Phvul.002G310700	-1.85663	0.131882	5.18412e-45	1.84589e-43
Phvul.011G054200	-1.85637	0.41822	9.04842e-06	3.5465e-05
Phvul.008G211600	-1.8561	0.408829	5.62456e-06	2.27306e-05
Phvul.003G191800	-1.856	0.250688	1.32509e-13	1.14482e-12
Phvul.003G141000	-1.85541	0.184453	8.38821e-24	1.34059e-22
Phvul.006G123300	-1.85522	0.292752	2.34027e-10	1.53716e-09
Phvul.001G179200	-1.85453	0.137578	2.05606e-41	6.52884e-40
Phvul.002G333100	-1.85426	0.698893	0.00797455	0.0182844
Phvul.009G043400	-1.85409	0.370689	5.6816e-07	2.59252e-06
Phvul.004G107100	-1.85361	0.303929	1.06848e-09	6.57447e-09
Phvul.001G127000	-1.85135	0.549515	0.00075422	0.00214842
Phvul.003G130400	-1.851	0.338599	4.58652e-08	2.38755e-07
Phvul.007G103400	-1.85042	0.285635	9.277e-11	6.33177e-10
Phvul.002G329500	-1.84787	0.381744	1.29444e-06	5.6804e-06
Phvul.011G125900	-1.84705	0.285236	9.45029e-11	6.4455e-10
Phvul.001G055300	-1.84682	0.291176	2.25867e-10	1.48559e-09
Phvul.008G201900	-1.84629	0.672824	0.00606786	0.014323
Phvul.009G176000	-1.84602	0.330195	2.26157e-08	1.21786e-07
Phvul.010G125800	-1.84595	0.374444	8.22929e-07	3.69755e-06
Phvul.002G181900	-1.84378	0.140246	1.77765e-39	5.33021e-38
Phvul.003G068800	-1.84247	0.14754	8.68591e-36	2.27976e-34
Phvul.005G172500	-1.84026	0.172847	1.80585e-26	3.26604e-25
Phvul.008G019100	-1.83934	0.351469	1.66517e-07	8.09393e-07
Phvul.004G016700	-1.83884	0.201149	6.14932e-20	7.92497e-19
Phvul.010G159000	-1.8383	0.16882	1.29908e-27	2.46457e-26
Phvul.006G049100	-1.83652	0.143146	1.11725e-37	3.12733e-36
Phvul.011G091000	-1.83592	0.233311	3.57586e-15	3.45114e-14
Phvul.009G067100	-1.83446	0.184878	3.32308e-23	5.14122e-22
Phvul.001G078300	-1.83445	0.180712	3.27255e-24	5.33131e-23
Phvul.007G096000	-1.83418	0.423141	1.4597e-05	5.5404e-05
Phvul.008G048200	-1.83381	0.617017	0.0029581	0.00746463
Phvul.007G014800	-1.83312	0.160334	2.85666e-30	5.97553e-29
Phvul.003G011200	-1.83251	0.238007	1.36728e-14	1.26779e-13
Phvul.001G023800	-1.83174	0.253119	4.59755e-13	3.8369e-12
Phvul.001G062000	-1.83054	0.127793	1.5434e-46	5.87343e-45
Phvul.005G020500	-1.8303	0.295093	5.55907e-10	3.51778e-09
Phvul.010G157200	-1.82996	0.143215	2.1843e-37	6.05291e-36
Phvul.002G276700	-1.82967	0.201711	1.18231e-19	1.49779e-18
Phvul.010G071600	-1.82943	0.307202	2.59872e-09	1.54361e-08
Phvul.006G061950	-1.82923	0.557453	0.0010329	0.00286761
Phvul.011G011000	-1.82866	0.135723	2.24107e-41	7.10467e-40
Phvul.009G175700	-1.82855	0.396232	3.93408e-06	1.62169e-05
Phvul.011G142000	-1.8282	0.438529	3.06025e-05	0.000110612
Phvul.008G073800	-1.82813	0.174959	1.48294e-25	2.56012e-24
Phvul.005G104000	-1.82785	0.233914	5.53034e-15	5.26143e-14
Phvul.001G253500	-1.82712	0.131978	1.38095e-43	4.63586e-42
Phvul.004G032300	-1.82688	0.345604	1.24974e-07	6.17064e-07
Phvul.010G048000	-1.82655	0.643221	0.00451566	0.0109453
Phvul.007G041400	-1.82633	0.193732	4.21591e-21	5.8354e-20
Phvul.001G018300	-1.82393	0.715081	0.0107516	0.0239434
Phvul.011G209800	-1.82244	0.261178	2.99919e-12	2.34819e-11
Phvul.009G129400	-1.82234	0.203144	2.94674e-19	3.65419e-18
Phvul.010G046700	-1.82212	0.216808	4.30401e-17	4.73686e-16
Phvul.003G190000	-1.82103	0.263834	5.12176e-12	3.92749e-11
Phvul.008G081100	-1.81971	0.119521	2.41171e-52	1.08387e-50
Phvul.004G081400	-1.81951	0.171728	3.13253e-26	5.58768e-25
Phvul.009G028601	-1.81853	0.261405	3.48167e-12	2.70408e-11
Phvul.003G259500	-1.81784	0.185544	1.15579e-22	1.73011e-21
Phvul.009G177200	-1.81707	0.151186	2.83148e-33	6.81313e-32
Phvul.011G128200	-1.81701	0.359151	4.21068e-07	1.95449e-06
Phvul.011G070800	-1.81682	0.220391	1.67097e-16	1.7677e-15
Phvul.006G036200	-1.81508	0.155793	2.27993e-31	5.00138e-30
Phvul.002G152600	-1.81438	0.181101	1.26265e-23	2.00802e-22
Phvul.006G219500	-1.81361	0.125703	3.46432e-47	1.36113e-45
Phvul.009G084300	-1.81334	0.295454	8.38423e-10	5.21189e-09
Phvul.009G064600	-1.81225	0.170829	2.71928e-26	4.86356e-25
Phvul.007G194400	-1.81174	0.223579	5.34663e-16	5.43074e-15
Phvul.007G020200	-1.81113	0.238546	3.1414e-14	2.83942e-13
Phvul.001G037900	-1.81081	0.204594	8.69451e-19	1.05522e-17
Phvul.009G247400	-1.81051	0.50534	0.000339992	0.00102901
Phvul.007G148500	-1.81037	0.608138	0.00291168	0.0073657
Phvul.007G122046	-1.80998	0.743226	0.0148791	0.0321123
Phvul.009G072200	-1.80994	0.15181	9.04496e-33	2.12365e-31
Phvul.003G164400	-1.80957	0.122005	9.11324e-50	3.83747e-48
Phvul.005G108600	-1.80934	0.123435	1.19461e-48	4.90244e-47
Phvul.001G206550	-1.80845	0.211537	1.24056e-17	1.40771e-16
Phvul.002G206800	-1.80704	0.175938	9.53264e-25	1.58905e-23
Phvul.008G024400	-1.80647	0.200536	2.09499e-19	2.61975e-18
Phvul.002G264400	-1.80609	0.165075	7.33965e-28	1.40483e-26
Phvul.009G171900	-1.80595	0.127686	2.04339e-45	7.45395e-44
Phvul.001G025000	-1.80566	0.376152	1.58385e-06	6.87719e-06
Phvul.005G170100	-1.80489	0.196052	3.37987e-20	4.41457e-19
Phvul.007G019300	-1.80373	0.192012	5.7869e-21	7.90496e-20
Phvul.001G061400	-1.80341	0.374965	1.51278e-06	6.58187e-06
Phvul.006G128100	-1.80223	0.272966	4.04551e-11	2.862e-10
Phvul.007G281100	-1.80219	0.169784	2.54873e-26	4.56697e-25
Phvul.005G034700	-1.79923	0.175416	1.10142e-24	1.8313e-23
Phvul.001G187400	-1.79857	0.130043	1.66555e-43	5.56237e-42
Phvul.001G043100	-1.79852	0.448526	6.07581e-05	0.000209783
Phvul.009G019500	-1.79761	0.201845	5.2959e-19	6.51726e-18
Phvul.004G056200	-1.79668	0.188935	1.9156e-21	2.70249e-20
Phvul.011G072900	-1.79584	0.417337	1.68434e-05	6.33139e-05
Phvul.003G282800	-1.79562	0.276937	8.93945e-11	6.11863e-10
Phvul.002G017100	-1.79446	0.155367	7.40034e-31	1.58743e-29
Phvul.006G169000	-1.79442	0.25666	2.72119e-12	2.14179e-11
Phvul.L001608	-1.79332	0.305149	4.18101e-09	2.43861e-08
Phvul.008G246300	-1.79301	0.341459	1.51262e-07	7.38578e-07
Phvul.006G195000	-1.79151	0.561618	0.00142319	0.00385663
Phvul.003G213900	-1.79072	0.113755	7.80152e-56	3.9353e-54
Phvul.008G136800	-1.78973	0.221585	6.63913e-16	6.7014e-15
Phvul.009G173800	-1.78815	0.275461	8.50078e-11	5.82868e-10
Phvul.008G104600	-1.78761	0.221962	8.03367e-16	8.05863e-15
Phvul.006G076500	-1.78758	0.311952	1.00248e-08	5.60084e-08
Phvul.010G161700	-1.7874	0.133579	7.8228e-41	2.43613e-39
Phvul.002G299500	-1.78563	0.241343	1.37469e-13	1.18556e-12
Phvul.010G048600	-1.78432	0.464965	0.000124273	0.000407427
Phvul.004G041900	-1.78384	0.251582	1.33635e-12	1.07586e-11
Phvul.003G230200	-1.78279	0.130147	1.04022e-42	3.40932e-41
Phvul.004G034000	-1.7824	0.178181	1.47438e-23	2.33514e-22
Phvul.008G081600	-1.78017	0.405745	1.14713e-05	4.42362e-05
Phvul.001G003100	-1.77949	0.156951	8.51796e-30	1.74411e-28
Phvul.009G017500	-1.77937	0.226042	3.49438e-15	3.37755e-14
Phvul.003G197900	-1.77899	0.290638	9.29974e-10	5.75698e-09
Phvul.008G210600	-1.7788	0.278371	1.65856e-10	1.10552e-09
Phvul.010G011700	-1.77839	0.165248	5.20534e-27	9.64856e-26
Phvul.001G083533	-1.77771	0.449155	7.56088e-05	0.000256622
Phvul.009G098300	-1.7744	0.174225	2.32389e-24	3.81149e-23
Phvul.008G005900	-1.77363	0.165096	6.39093e-27	1.18122e-25
Phvul.011G119600	-1.77355	0.259215	7.80947e-12	5.90435e-11
Phvul.007G180000	-1.77256	0.231767	2.04051e-14	1.86701e-13
Phvul.006G105300	-1.77177	0.116666	4.33084e-52	1.93291e-50
Phvul.009G225300	-1.77113	0.170809	3.4291e-25	5.82603e-24
Phvul.004G153600	-1.76869	0.565495	0.00176191	0.00467317
Phvul.007G177200	-1.76664	0.191113	2.37624e-20	3.13754e-19
Phvul.002G318100	-1.76622	0.326232	6.1633e-08	3.14995e-07
Phvul.002G257300	-1.76598	0.191218	2.57232e-20	3.38721e-19
Phvul.011G022900	-1.76514	0.245633	6.66746e-13	5.48868e-12
Phvul.004G079200	-1.76504	0.362402	1.11377e-06	4.93339e-06
Phvul.009G065400	-1.76402	0.166866	4.0421e-26	7.15681e-25
Phvul.001G202800	-1.76222	0.339665	2.12433e-07	1.01802e-06
Phvul.006G029100	-1.76166	0.201471	2.25034e-18	2.66764e-17
Phvul.007G044000	-1.76146	0.149733	5.98004e-32	1.35161e-30
Phvul.003G197000	-1.75941	0.353692	6.54479e-07	2.96544e-06
Phvul.008G118400	-1.75677	0.166198	4.08936e-26	7.23388e-25
Phvul.005G185600	-1.756	0.487359	0.000314445	0.000956919
Phvul.003G193100	-1.75505	0.213913	2.31554e-16	2.42051e-15
Phvul.008G155300	-1.75502	0.203469	6.38265e-18	7.33285e-17
Phvul.004G157500	-1.75483	0.221609	2.4028e-15	2.33763e-14
Phvul.010G092700	-1.75445	0.178341	7.75067e-23	1.16833e-21
Phvul.004G074500	-1.7544	0.332284	1.29302e-07	6.36166e-07
Phvul.005G167900	-1.75408	0.154245	5.76243e-30	1.18869e-28
Phvul.009G106200	-1.75289	0.220066	1.64849e-15	1.62418e-14
Phvul.001G178600	-1.75189	0.209814	6.84356e-17	7.40971e-16
Phvul.004G131700	-1.75182	0.21717	7.23071e-16	7.27579e-15
Phvul.007G136700	-1.75045	0.416394	2.62425e-05	9.57284e-05
Phvul.007G185800	-1.74987	0.125939	6.82714e-44	2.33643e-42
Phvul.008G122300	-1.74971	0.322458	5.75801e-08	2.95607e-07
Phvul.002G236700	-1.74934	0.215886	5.35849e-16	5.43994e-15
Phvul.001G252200	-1.74918	0.11326	8.29792e-54	3.84523e-52
Phvul.004G028200	-1.74906	0.224437	6.53804e-15	6.18973e-14
Phvul.010G148800	-1.74838	0.126343	1.49551e-43	5.01177e-42
Phvul.004G162000	-1.74786	0.270153	9.80654e-11	6.67672e-10
Phvul.001G042600	-1.74678	0.150606	4.20398e-31	9.12904e-30
Phvul.010G149700	-1.74619	0.162395	5.75658e-27	1.065e-25
Phvul.001G259100	-1.74581	0.698901	0.0124917	0.0274088
Phvul.007G164700	-1.74577	0.462875	0.000162213	0.000520553
Phvul.009G205700	-1.7454	0.151119	7.3937e-31	1.58743e-29
Phvul.001G204900	-1.74503	0.329998	1.23672e-07	6.11103e-07
Phvul.011G040600	-1.74496	0.232085	5.53636e-14	4.92149e-13
Phvul.010G058700	-1.74301	0.427743	4.60333e-05	0.000162003
Phvul.010G165700	-1.74239	0.377819	3.99356e-06	1.64446e-05
Phvul.004G135900	-1.73986	0.302987	9.33701e-09	5.2377e-08
Phvul.007G176800	-1.73949	0.174426	2.00784e-23	3.15424e-22
Phvul.007G259700	-1.73946	0.177414	1.07681e-22	1.61438e-21
Phvul.008G214100	-1.73884	0.516485	0.000760809	0.00216528
Phvul.009G118200	-1.73874	0.120902	6.77647e-47	2.6252e-45
Phvul.008G139400	-1.73805	0.197465	1.34629e-18	1.61571e-17
Phvul.001G127100	-1.73767	0.228032	2.53053e-14	2.298e-13
Phvul.004G105900	-1.7372	0.24855	2.76214e-12	2.17056e-11
Phvul.004G120000	-1.73677	0.231801	6.75786e-14	5.9717e-13
Phvul.005G064200	-1.73581	0.261709	3.29821e-11	2.35656e-10
Phvul.003G153500	-1.73529	0.336267	2.46352e-07	1.17071e-06
Phvul.005G159400	-1.73388	0.10251	3.53295e-64	2.30415e-62
Phvul.004G029000	-1.73306	0.165592	1.24036e-25	2.15093e-24
Phvul.008G255700	-1.73294	0.300607	8.17622e-09	4.61595e-08
Phvul.007G083000	-1.73238	0.352204	8.71329e-07	3.90505e-06
Phvul.005G169500	-1.73194	0.495091	0.000468356	0.00138526
Phvul.003G129200	-1.73191	0.248467	3.16115e-12	2.47e-11
Phvul.007G182100	-1.73167	0.213842	5.59094e-16	5.667e-15
Phvul.003G216900	-1.73107	0.185099	8.591e-21	1.16369e-19
Phvul.008G020100	-1.72985	0.765686	0.0238699	0.0488599
Phvul.004G088600	-1.72973	0.155132	7.15451e-29	1.41845e-27
Phvul.007G086900	-1.72944	0.621111	0.00536214	0.012799
Phvul.002G227400	-1.72901	0.176375	1.09232e-22	1.63637e-21
Phvul.009G105100	-1.72887	0.388619	8.63714e-06	3.39423e-05
Phvul.008G265800	-1.72871	0.481696	0.000332203	0.00100685
Phvul.002G006100	-1.72717	0.360587	1.66885e-06	7.21715e-06
Phvul.008G111900	-1.72614	0.590084	0.00344179	0.00856247
Phvul.006G089800	-1.72569	0.109169	2.75991e-56	1.4218e-54
Phvul.001G000500	-1.72471	0.1144	2.32339e-51	1.02282e-49
Phvul.L006701	-1.72438	0.262035	4.68121e-11	3.28533e-10
Phvul.001G189700	-1.7241	0.118445	5.33797e-48	2.13629e-46
Phvul.002G302900	-1.72393	0.14521	1.65581e-32	3.84109e-31
Phvul.010G118600	-1.72388	0.388932	9.32106e-06	3.64451e-05
Phvul.001G146100	-1.72376	0.1344	1.17837e-37	3.29367e-36
Phvul.011G098200	-1.72376	0.445392	0.000108747	0.000359827
Phvul.001G107100	-1.72178	0.298559	8.07133e-09	4.5594e-08
Phvul.L004046	-1.72144	0.149946	1.6549e-30	3.49568e-29
Phvul.004G001300	-1.72137	0.174085	4.68784e-23	7.17247e-22
Phvul.003G225000	-1.72127	0.110516	1.07761e-54	5.15391e-53
Phvul.005G128800	-1.72017	0.14222	1.12073e-33	2.74097e-32
Phvul.008G178900	-1.71928	0.72007	0.016956	0.0360882
Phvul.003G252000	-1.71825	0.213427	8.22862e-16	8.24992e-15
Phvul.008G209900	-1.71673	0.436555	8.40886e-05	0.000282777
Phvul.007G038000	-1.71617	0.242033	1.33487e-12	1.07511e-11
Phvul.006G131500	-1.71451	0.330075	2.05476e-07	9.86385e-07
Phvul.009G136100	-1.7136	0.192973	6.68799e-19	8.15783e-18
Phvul.002G216200	-1.71249	0.203869	4.46524e-17	4.90873e-16
Phvul.009G231200	-1.71235	0.406015	2.47083e-05	9.05067e-05
Phvul.011G059600	-1.71134	0.149256	1.96088e-30	4.12402e-29
Phvul.001G115400	-1.71014	0.129746	1.13445e-39	3.40686e-38
Phvul.005G173200	-1.70953	0.197132	4.24525e-18	4.95663e-17
Phvul.003G036000	-1.70807	0.400267	1.97817e-05	7.36301e-05
Phvul.009G248300	-1.7073	0.214541	1.74977e-15	1.71785e-14
Phvul.006G179400	-1.70527	0.199901	1.45639e-17	1.64684e-16
Phvul.003G245000	-1.70438	0.48499	0.000440996	0.00131034
Phvul.001G057500	-1.70367	0.261562	7.34524e-11	5.07227e-10
Phvul.006G110400	-1.70328	0.657829	0.0096185	0.0216413
Phvul.007G006000	-1.70224	0.273675	4.97343e-10	3.15957e-09
Phvul.006G218600	-1.70201	0.1209	5.19538e-45	1.84651e-43
Phvul.001G078501	-1.70073	0.422196	5.61813e-05	0.000195199
Phvul.001G224700	-1.69765	0.155822	1.21967e-27	2.31845e-26
Phvul.010G093900	-1.69684	0.21413	2.29394e-15	2.23621e-14
Phvul.008G043200	-1.69617	0.323186	1.53531e-07	7.48906e-07
Phvul.010G134700	-1.69483	0.589266	0.00402536	0.00985481
Phvul.011G077500	-1.69388	0.322236	1.46708e-07	7.17609e-07
Phvul.001G130900	-1.69193	0.1753	4.83866e-22	7.00485e-21
Phvul.002G198200	-1.69112	0.462395	0.000254883	0.000789679
Phvul.002G275600	-1.69007	0.199385	2.32243e-17	2.59133e-16
Phvul.009G202300	-1.68944	0.358029	2.37322e-06	1.00567e-05
Phvul.006G101700	-1.68873	0.218932	1.22412e-14	1.13996e-13
Phvul.003G119700	-1.68826	0.271315	4.89241e-10	3.10952e-09
Phvul.011G040700	-1.68817	0.171981	9.60684e-23	1.4432e-21
Phvul.006G207400	-1.68796	0.245614	6.31221e-12	4.79293e-11
Phvul.010G034400	-1.68732	0.721673	0.0193837	0.0405248
Phvul.007G126100	-1.68429	0.140393	3.68571e-33	8.82474e-32
Phvul.010G140100	-1.68395	0.343918	9.76215e-07	4.34796e-06
Phvul.002G029500	-1.68176	0.191033	1.32619e-18	1.59258e-17
Phvul.005G044400	-1.68169	0.250448	1.8842e-11	1.37672e-10
Phvul.003G172000	-1.68126	0.257712	6.8544e-11	4.75536e-10
Phvul.006G216200	-1.68036	0.21162	2.01457e-15	1.97082e-14
Phvul.008G097000	-1.68028	0.222212	3.9815e-14	3.57707e-13
Phvul.003G012100	-1.6793	0.300623	2.32283e-08	1.24842e-07
Phvul.011G031300	-1.6791	0.211346	1.94546e-15	1.90514e-14
Phvul.002G275000	-1.67869	0.23584	1.09546e-12	8.88198e-12
Phvul.007G196100	-1.67812	0.233117	6.08385e-13	5.0232e-12
Phvul.008G275800	-1.67698	0.422372	7.17585e-05	0.00024454
Phvul.007G074900	-1.67653	0.510561	0.0010245	0.00284572
Phvul.011G047900	-1.67646	0.122055	6.24273e-43	2.05649e-41
Phvul.011G048300	-1.6749	0.488815	0.000611503	0.00177105
Phvul.001G064300	-1.6747	0.205298	3.42295e-16	3.53049e-15
Phvul.011G000750	-1.67426	0.15539	4.53925e-27	8.44623e-26
Phvul.007G222400	-1.67329	0.438398	0.000135171	0.000440191
Phvul.009G033700	-1.6722	0.331148	4.42459e-07	2.04692e-06
Phvul.002G189800	-1.67073	0.118134	2.07224e-45	7.54498e-44
Phvul.003G242100	-1.67056	0.513355	0.00113712	0.00313537
Phvul.010G026350	-1.66867	0.610922	0.00630657	0.0148196
Phvul.007G167100	-1.66861	0.189603	1.36133e-18	1.63275e-17
Phvul.009G140432	-1.66849	0.177146	4.56612e-21	6.29955e-20
Phvul.011G018000	-1.66687	0.119058	1.54742e-44	5.41038e-43
Phvul.008G130800	-1.66636	0.136869	4.23246e-34	1.05106e-32
Phvul.001G064900	-1.66604	0.542902	0.0021495	0.00558869
Phvul.008G200100	-1.6655	0.412721	5.45071e-05	0.00018979
Phvul.006G009940	-1.66509	0.21471	8.83064e-15	8.30337e-14
Phvul.002G331000	-1.66469	0.155203	7.69513e-27	1.41552e-25
Phvul.006G091500	-1.66288	0.265043	3.51926e-10	2.27075e-09
Phvul.001G197300	-1.6622	0.202155	1.99432e-16	2.0949e-15
Phvul.004G113100	-1.66123	0.605545	0.00608144	0.0143516
Phvul.008G022950	-1.66011	0.401588	3.56733e-05	0.000127701
Phvul.005G109400	-1.65996	0.0975473	6.14497e-65	4.09031e-63
Phvul.011G041300	-1.65965	0.131409	1.44772e-36	3.89477e-35
Phvul.007G010100	-1.65739	0.137927	2.91373e-33	7.00235e-32
Phvul.007G216600	-1.65724	0.198351	6.53626e-17	7.09285e-16
Phvul.002G022700	-1.65706	0.384122	1.60411e-05	6.04742e-05
Phvul.003G203200	-1.65253	0.268832	7.89208e-10	4.92175e-09
Phvul.001G180700	-1.64907	0.147626	5.67754e-29	1.12678e-27
Phvul.009G208900	-1.6486	0.19603	4.1019e-17	4.51955e-16
Phvul.009G042100	-1.64792	0.132622	1.89588e-35	4.94255e-34
Phvul.005G062700	-1.64773	0.188816	2.62344e-18	3.091e-17
Phvul.005G075700	-1.6476	0.197886	8.36292e-17	8.99943e-16
Phvul.004G174600	-1.6475	0.242641	1.12263e-11	8.37002e-11
Phvul.007G017200	-1.64731	0.694661	0.0177217	0.0374733
Phvul.002G208800	-1.64699	0.202001	3.53953e-16	3.6449e-15
Phvul.009G176600	-1.64558	0.367428	7.51122e-06	2.97774e-05
Phvul.L007843	-1.64344	0.235461	2.9588e-12	2.32032e-11
Phvul.002G161500	-1.64328	0.209518	4.39464e-15	4.21198e-14
Phvul.005G116300	-1.64318	0.29699	3.15201e-08	1.67135e-07
Phvul.005G057920	-1.64159	0.26787	8.88228e-10	5.50912e-09
Phvul.009G113300	-1.64123	0.186305	1.25881e-18	1.51354e-17
Phvul.011G183300	-1.64012	0.308206	1.02918e-07	5.14855e-07
Phvul.005G137600	-1.63949	0.463795	0.000407869	0.00121657
Phvul.008G083100	-1.6394	0.652979	0.0120509	0.0265288
Phvul.001G075100	-1.63939	0.676499	0.0153786	0.0330871
Phvul.004G069700	-1.63696	0.277919	3.86074e-09	2.25793e-08
Phvul.006G165700	-1.6369	0.238259	6.40837e-12	4.86023e-11
Phvul.009G069100	-1.63625	0.306309	9.20103e-08	4.616e-07
Phvul.001G101500	-1.63601	0.270433	1.45207e-09	8.81709e-09
Phvul.011G026500	-1.63574	0.450214	0.000279882	0.000861074
Phvul.L000308	-1.63479	0.181572	2.18568e-19	2.72787e-18
Phvul.004G133700	-1.63455	0.597471	0.00622321	0.014654
Phvul.009G007500	-1.6344	0.188973	5.20105e-18	6.00383e-17
Phvul.L001885	-1.63346	0.219728	1.05356e-13	9.1912e-13
Phvul.001G010900	-1.63311	0.158736	7.96012e-25	1.33035e-23
Phvul.011G012000	-1.63156	0.134039	4.36403e-34	1.08235e-32
Phvul.001G067001	-1.63131	0.327746	6.44618e-07	2.92144e-06
Phvul.007G023800	-1.63084	0.215571	3.87331e-14	3.48472e-13
Phvul.006G151200	-1.63062	0.216987	5.69928e-14	5.05703e-13
Phvul.007G234900	-1.63034	0.263305	5.94692e-10	3.7534e-09
Phvul.002G250300	-1.62892	0.333192	1.01428e-06	4.5092e-06
Phvul.006G180500	-1.62835	0.185902	1.96672e-18	2.33571e-17
Phvul.006G013500	-1.62818	0.215713	4.42393e-14	3.95804e-13
Phvul.008G289700	-1.6279	0.436593	0.000192511	0.000609604
Phvul.008G166700	-1.62748	0.430818	0.000158318	0.000509151
Phvul.003G188800	-1.62721	0.163924	3.18974e-23	4.94678e-22
Phvul.011G032400	-1.62611	0.567953	0.0041951	0.0102329
Phvul.002G265800	-1.62539	0.713241	0.0226743	0.0466045
Phvul.002G155900	-1.62336	0.580497	0.00516592	0.012375
Phvul.002G245400	-1.62151	0.441657	0.0002412	0.000750287
Phvul.004G018200	-1.62148	0.44366	0.000257404	0.000796855
Phvul.002G205800	-1.61824	0.192186	3.75959e-17	4.15184e-16
Phvul.008G037200	-1.61731	0.411938	8.63358e-05	0.000289831
Phvul.009G007100	-1.6167	0.191166	2.7429e-17	3.0517e-16
Phvul.009G029500	-1.61635	0.521931	0.00195575	0.00512624
Phvul.L009243	-1.61568	0.200096	6.7737e-16	6.83368e-15
Phvul.008G218200	-1.61437	0.13237	3.26841e-34	8.1479e-33
Phvul.010G111600	-1.61347	0.275627	4.80356e-09	2.78995e-08
Phvul.007G034100	-1.61317	0.493216	0.00107279	0.00296728
Phvul.003G082400	-1.61304	0.380615	2.25537e-05	8.3007e-05
Phvul.003G277600	-1.61213	0.298904	6.91145e-08	3.5147e-07
Phvul.002G263500	-1.6121	0.137553	1.00836e-31	2.24248e-30
Phvul.009G091200	-1.61112	0.204729	3.55977e-15	3.43904e-14
Phvul.002G080900	-1.61015	0.36878	1.26462e-05	4.8401e-05
Phvul.010G159800	-1.60983	0.543277	0.00304478	0.00766238
Phvul.001G123200	-1.60927	0.202107	1.68643e-15	1.65903e-14
Phvul.003G052100	-1.60812	0.185669	4.66845e-18	5.41484e-17
Phvul.003G287800	-1.60786	0.416196	0.000111895	0.000369045
Phvul.003G248900	-1.60717	0.24411	4.58591e-11	3.22195e-10
Phvul.005G055100	-1.60708	0.200185	9.91075e-16	9.88014e-15
Phvul.011G114600	-1.60645	0.602783	0.0076974	0.0177056
Phvul.007G201600	-1.60632	0.244319	4.87634e-11	3.41855e-10
Phvul.001G155700	-1.60541	0.138022	2.84859e-31	6.23472e-30
Phvul.001G252300	-1.60483	0.196855	3.56858e-16	3.67287e-15
Phvul.008G266600	-1.60393	0.168643	1.89198e-21	2.67112e-20
Phvul.009G140366	-1.60296	0.189738	2.95601e-17	3.28502e-16
Phvul.003G146300	-1.60257	0.304677	1.44128e-07	7.0606e-07
Phvul.011G169600	-1.60009	0.231726	5.01716e-12	3.84881e-11
Phvul.003G100800	-1.60006	0.499763	0.00136649	0.00371398
Phvul.008G058100	-1.59766	0.250374	1.7583e-10	1.16918e-09
Phvul.008G161100	-1.59669	0.286342	2.45889e-08	1.31789e-07
Phvul.004G143300	-1.5965	0.192923	1.28128e-16	1.36216e-15
Phvul.007G020500	-1.59598	0.162383	8.48876e-23	1.2786e-21
Phvul.011G028100	-1.59408	0.362286	1.08228e-05	4.18858e-05
Phvul.006G038800	-1.59294	0.549996	0.00377627	0.00930378
Phvul.003G177100	-1.59286	0.184737	6.5601e-18	7.5278e-17
Phvul.009G041000	-1.59236	0.172667	2.91258e-20	3.81709e-19
Phvul.004G113200	-1.59183	0.174059	5.94171e-20	7.66251e-19
Phvul.004G149000	-1.59169	0.30621	2.01394e-07	9.68231e-07
Phvul.L002157	-1.59046	0.183708	4.82035e-18	5.58101e-17
Phvul.001G028200	-1.58968	0.266269	2.36996e-09	1.41336e-08
Phvul.008G082300	-1.58891	0.111569	5.0608e-46	1.88515e-44
Phvul.007G155300	-1.58864	0.135724	1.2032e-31	2.66964e-30
Phvul.009G125900	-1.58712	0.147245	4.33645e-27	8.0922e-26
Phvul.008G058300	-1.58518	0.475345	0.000853585	0.00240529
Phvul.005G085900	-1.5841	0.229632	5.25877e-12	4.023e-11
Phvul.008G160800	-1.5838	0.426821	0.000206697	0.000650589
Phvul.004G034400	-1.58347	0.129621	2.54674e-34	6.39823e-33
Phvul.006G091700	-1.58252	0.17264	4.88164e-20	6.31224e-19
Phvul.011G124200	-1.58186	0.596922	0.00804847	0.0184387
Phvul.004G081300	-1.58124	0.420627	0.00017043	0.000544666
Phvul.006G131100	-1.58085	0.131924	4.36159e-33	1.04173e-31
Phvul.010G161100	-1.58038	0.258591	9.87e-10	6.09442e-09
Phvul.011G006800	-1.57961	0.2849	2.94921e-08	1.56811e-07
Phvul.001G198500	-1.57941	0.157334	1.03145e-23	1.64303e-22
Phvul.002G273200	-1.57892	0.239366	4.21607e-11	2.97723e-10
Phvul.010G024600	-1.57773	0.0905672	5.76681e-68	4.27982e-66
Phvul.006G069900	-1.57759	0.209502	5.06696e-14	4.5125e-13
Phvul.007G219800	-1.57588	0.174312	1.55893e-19	1.96081e-18
Phvul.003G277700	-1.57563	0.576176	0.00624512	0.0146882
Phvul.005G100700	-1.57525	0.155226	3.37928e-24	5.49133e-23
Phvul.011G180900	-1.57522	0.12274	1.05944e-37	2.96982e-36
Phvul.007G161600	-1.57167	0.243131	1.01763e-10	6.91875e-10
Phvul.003G086400	-1.57087	0.150388	1.53712e-25	2.64893e-24
Phvul.005G176800	-1.56975	0.175515	3.76461e-19	4.65351e-18
Phvul.L003443	-1.5691	0.099944	1.51658e-55	7.5342e-54
Phvul.005G038800	-1.56863	0.345893	5.76019e-06	2.32254e-05
Phvul.007G215600	-1.56678	0.176015	5.51314e-19	6.77168e-18
Phvul.002G277800	-1.56676	0.265992	3.85647e-09	2.25611e-08
Phvul.007G086500	-1.56599	0.396325	7.77357e-05	0.000263241
Phvul.005G080800	-1.56595	0.214154	2.62693e-13	2.22881e-12
Phvul.008G185600	-1.56351	0.26426	3.28729e-09	1.9354e-08
Phvul.001G099500	-1.56347	0.186153	4.5081e-17	4.95303e-16
Phvul.003G221600	-1.56342	0.28744	5.354e-08	2.76184e-07
Phvul.005G016100	-1.56107	0.293881	1.08479e-07	5.41555e-07
Phvul.L001872	-1.56106	0.292091	9.06915e-08	4.55456e-07
Phvul.001G163300	-1.56055	0.160971	3.17788e-22	4.65625e-21
Phvul.007G158700	-1.56048	0.374957	3.15825e-05	0.000113751
Phvul.009G116200	-1.56026	0.129468	1.9092e-33	4.62843e-32
Phvul.009G017200	-1.56001	0.233484	2.36614e-11	1.71271e-10
Phvul.008G202300	-1.5599	0.406818	0.000125875	0.000411928
Phvul.003G286400	-1.55932	0.215961	5.18377e-13	4.30942e-12
Phvul.007G103100	-1.55843	0.216922	6.7563e-13	5.55946e-12
Phvul.009G054200	-1.55812	0.199202	5.20536e-15	4.96445e-14
Phvul.009G036100	-1.55776	0.354808	1.13128e-05	4.36687e-05
Phvul.002G315200	-1.55727	0.266515	5.12449e-09	2.96657e-08
Phvul.011G023700	-1.55506	0.208378	8.4766e-14	7.44634e-13
Phvul.011G214300	-1.55397	0.42718	0.000275031	0.000847361
Phvul.002G207500	-1.55154	0.120689	7.99888e-38	2.26187e-36
Phvul.007G241300	-1.54828	0.170196	9.28112e-20	1.18195e-18
Phvul.006G205200	-1.54707	0.178429	4.30285e-18	5.0118e-17
Phvul.006G174700	-1.54636	0.636365	0.0150995	0.0325373
Phvul.L001232	-1.54527	0.325121	2.00511e-06	8.56804e-06
Phvul.001G253400	-1.54506	0.244577	2.66227e-10	1.7363e-09
Phvul.006G113400	-1.545	0.269032	9.31224e-09	5.22532e-08
Phvul.008G035600	-1.54463	0.15244	3.95613e-24	6.37523e-23
Phvul.004G112100	-1.54461	0.347155	8.61332e-06	3.38555e-05
Phvul.007G101700	-1.54222	0.32603	2.24197e-06	9.5193e-06
Phvul.007G033100	-1.54124	0.3159	1.06686e-06	4.73455e-06
Phvul.004G022800	-1.54036	0.669065	0.0213207	0.0441315
Phvul.003G026200	-1.53915	0.187858	2.54448e-16	2.64982e-15
Phvul.004G047500	-1.53911	0.196569	4.88507e-15	4.66817e-14
Phvul.005G018300	-1.53806	0.211159	3.2441e-13	2.73328e-12
Phvul.004G129800	-1.5379	0.392305	8.84878e-05	0.000296387
Phvul.001G075500	-1.53766	0.51826	0.00300756	0.00757561
Phvul.002G011000	-1.53654	0.351434	1.23008e-05	4.71536e-05
Phvul.007G242200	-1.53636	0.178511	7.5305e-18	8.62601e-17
Phvul.009G007300	-1.53587	0.210633	3.06088e-13	2.58453e-12
Phvul.001G047100	-1.53578	0.196118	4.84452e-15	4.6317e-14
Phvul.007G188400	-1.53519	0.188441	3.73618e-16	3.83517e-15
Phvul.009G109200	-1.53206	0.544976	0.00493492	0.0118656
Phvul.001G052600	-1.53035	0.296831	2.52799e-07	1.19959e-06
Phvul.010G156500	-1.53026	0.453505	0.000740033	0.00211173
Phvul.001G211000	-1.53003	0.264889	7.64463e-09	4.33606e-08
Phvul.009G081300	-1.52983	0.571178	0.00739808	0.0170881
Phvul.004G101300	-1.52892	0.292246	1.68038e-07	8.16376e-07
Phvul.007G003500	-1.52863	0.0877468	5.72147e-68	4.2625e-66
Phvul.002G000500	-1.52709	0.158261	4.95481e-22	7.16764e-21
Phvul.008G178000	-1.52459	0.242007	2.98059e-10	1.93543e-09
Phvul.009G190400	-1.52452	0.254325	2.04253e-09	1.22375e-08
Phvul.007G208200	-1.52416	0.14258	1.1349e-26	2.06607e-25
Phvul.006G023000	-1.52205	0.488926	0.00185164	0.00488002
Phvul.009G162100	-1.52156	0.1372	1.4014e-28	2.74749e-27
Phvul.009G126500	-1.52055	0.126119	1.79273e-33	4.35152e-32
Phvul.002G037500	-1.51902	0.389414	9.58796e-05	0.000319654
Phvul.003G279800	-1.51887	0.446471	0.000669073	0.00192227
Phvul.011G057100	-1.51882	0.318083	1.79773e-06	7.73648e-06
Phvul.009G126600	-1.51764	0.581209	0.00902311	0.0204323
Phvul.001G201900	-1.51717	0.350287	1.48276e-05	5.61835e-05
Phvul.007G274900	-1.51661	0.240698	2.95943e-10	1.92234e-09
Phvul.006G094800	-1.5151	0.657945	0.0212912	0.0440845
Phvul.008G055800	-1.51459	0.143508	4.86492e-26	8.55695e-25
Phvul.011G173900	-1.51436	0.175609	6.49422e-18	7.45661e-17
Phvul.008G255000	-1.51346	0.126541	5.73769e-33	1.36367e-31
Phvul.004G023900	-1.5125	0.172533	1.84336e-18	2.19458e-17
Phvul.003G076200	-1.51159	0.204471	1.43852e-13	1.23676e-12
Phvul.003G253000	-1.50943	0.367799	4.06143e-05	0.000144163
Phvul.003G024400	-1.50853	0.432883	0.00049243	0.00145004
Phvul.007G014600	-1.50772	0.218858	5.61708e-12	4.28358e-11
Phvul.001G057800	-1.50742	0.232002	8.16855e-11	5.6128e-10
Phvul.007G091500	-1.50684	0.159245	3.0097e-21	4.2062e-20
Phvul.007G040500	-1.5048	0.264508	1.27753e-08	7.06213e-08
Phvul.007G005400	-1.50421	0.151804	3.80825e-23	5.85908e-22
Phvul.003G136000	-1.50267	0.404421	0.000202726	0.000639127
Phvul.004G004600	-1.5024	0.311386	1.40096e-06	6.12425e-06
Phvul.009G016300	-1.5023	0.502437	0.0027896	0.00708742
Phvul.002G290600	-1.50108	0.447204	0.000789098	0.00223757
Phvul.010G018500	-1.50107	0.288933	2.04482e-07	9.82344e-07
Phvul.002G107400	-1.50061	0.192736	6.92632e-15	6.54453e-14
Phvul.009G109300	-1.49975	0.269781	2.71131e-08	1.44638e-07
Phvul.001G008000	-1.49936	0.225879	3.18215e-11	2.27868e-10
Phvul.003G217000	-1.49867	0.172824	4.25919e-18	4.96692e-17
Phvul.003G123100	-1.497	0.216718	4.92891e-12	3.7856e-11
Phvul.003G065400	-1.49555	0.305866	1.01059e-06	4.49385e-06
Phvul.011G039100	-1.49461	0.198341	4.86222e-14	4.33615e-13
Phvul.008G212700	-1.4941	0.330655	6.22482e-06	2.5e-05
Phvul.007G233900	-1.49316	0.146504	2.15423e-24	3.54825e-23
Phvul.011G018700	-1.49283	0.160127	1.13338e-20	1.51928e-19
Phvul.005G004500	-1.49254	0.234126	1.8301e-10	1.21526e-09
Phvul.005G067800	-1.49244	0.234476	1.95261e-10	1.29262e-09
Phvul.004G050700	-1.49217	0.475865	0.0017144	0.0045584
Phvul.005G151900	-1.49181	0.361831	3.74052e-05	0.00013363
Phvul.L002843	-1.49059	0.429637	0.000521602	0.00152874
Phvul.004G070700	-1.4905	0.248239	1.92169e-09	1.15421e-08
Phvul.001G216900	-1.48978	0.310673	1.62414e-06	7.04268e-06
Phvul.L001848	-1.48653	0.15841	6.3501e-21	8.65598e-20
Phvul.006G167800	-1.48647	0.494696	0.00265744	0.006781
Phvul.003G022100	-1.48644	0.197991	6.02139e-14	5.33552e-13
Phvul.009G195400	-1.4861	0.343908	1.55172e-05	5.86247e-05
Phvul.005G129900	-1.48587	0.213494	3.40833e-12	2.65245e-11
Phvul.002G320700	-1.48476	0.207476	8.28816e-13	6.77105e-12
Phvul.007G158000	-1.48328	0.157338	4.20473e-21	5.82586e-20
Phvul.008G234800	-1.48289	0.203014	2.78552e-13	2.35819e-12
Phvul.007G180900	-1.48269	0.189422	4.97815e-15	4.75478e-14
Phvul.001G256400	-1.48207	0.447826	0.000934665	0.00261134
Phvul.002G100300	-1.48192	0.595915	0.0128897	0.0281993
Phvul.011G038800	-1.48189	0.153852	5.86211e-22	8.44232e-21
Phvul.007G227000	-1.48128	0.24269	1.03726e-09	6.38845e-09
Phvul.001G174700	-1.48079	0.372615	7.06614e-05	0.000241139
Phvul.004G072600	-1.48079	0.433955	0.000644168	0.00185733
Phvul.010G002100	-1.48078	0.0921848	4.62028e-58	2.49986e-56
Phvul.005G104600	-1.47918	0.262834	1.82503e-08	9.93559e-08
Phvul.001G264200	-1.47732	0.153817	7.65966e-22	1.09902e-20
Phvul.003G216700	-1.47651	0.265674	2.73522e-08	1.45833e-07
Phvul.010G014200	-1.47565	0.217861	1.25824e-11	9.34157e-11
Phvul.008G061800	-1.47557	0.391817	0.000165905	0.000531435
Phvul.003G239950	-1.47514	0.248213	2.79793e-09	1.65585e-08
Phvul.004G107001	-1.47492	0.213289	4.6749e-12	3.59622e-11
Phvul.008G090000	-1.47419	0.428563	0.000582038	0.0016928
Phvul.008G126000	-1.47199	0.313871	2.73458e-06	1.15e-05
Phvul.001G192400	-1.47187	0.156548	5.35034e-21	7.33967e-20
Phvul.011G038600	-1.47157	0.213209	5.12806e-12	3.92921e-11
Phvul.009G113600	-1.47028	0.147085	1.58545e-23	2.50695e-22
Phvul.007G186000	-1.47018	0.119552	9.36012e-35	2.3856e-33
Phvul.009G250300	-1.47012	0.46448	0.0015503	0.00417016
Phvul.007G004700	-1.47008	0.196041	6.43791e-14	5.69417e-13
Phvul.003G128700	-1.47003	0.112637	6.26293e-39	1.85211e-37
Phvul.004G065300	-1.46938	0.30335	1.2736e-06	5.59528e-06
Phvul.009G179300	-1.46917	0.138052	1.89594e-26	3.42259e-25
Phvul.003G142000	-1.46833	0.494468	0.00298272	0.00751988
Phvul.001G025600	-1.46718	0.174254	3.77306e-17	4.16434e-16
Phvul.001G058200	-1.46693	0.13663	6.85527e-27	1.26223e-25
Phvul.006G211900	-1.46649	0.265061	3.15441e-08	1.67217e-07
Phvul.007G172000	-1.4663	0.188466	7.24073e-15	6.83494e-14
Phvul.002G242600	-1.46551	0.20361	6.12513e-13	5.05512e-12
Phvul.011G091900	-1.46546	0.171984	1.58309e-17	1.78449e-16
Phvul.008G270600	-1.46507	0.193359	3.53787e-14	3.18886e-13
Phvul.009G067800	-1.4638	0.438942	0.000853523	0.00240529
Phvul.001G070500	-1.46318	0.276146	1.16718e-07	5.79549e-07
Phvul.007G004000	-1.46159	0.192342	2.98646e-14	2.7019e-13
Phvul.002G126800	-1.46144	0.255703	1.09459e-08	6.09086e-08
Phvul.003G156700	-1.46094	0.280433	1.89265e-07	9.12636e-07
Phvul.003G024500	-1.46089	0.251908	6.65859e-09	3.81138e-08
Phvul.008G163100	-1.46059	0.126719	9.73311e-31	2.07404e-29
Phvul.005G121200	-1.46058	0.273358	9.13641e-08	4.58715e-07
Phvul.009G153100	-1.45993	0.132348	2.70831e-28	5.27236e-27
Phvul.011G013400	-1.45968	0.282779	2.44452e-07	1.16254e-06
Phvul.010G161600	-1.45879	0.119391	2.47434e-34	6.2244e-33
Phvul.008G230100	-1.45811	0.143299	2.55567e-24	4.1881e-23
Phvul.011G128500	-1.45756	0.260591	2.22809e-08	1.20084e-07
Phvul.003G081400	-1.45671	0.312974	3.24921e-06	1.35494e-05
Phvul.011G106100	-1.45657	0.153366	2.15245e-21	3.02561e-20
Phvul.003G022200	-1.45582	0.166035	1.81658e-18	2.16403e-17
Phvul.009G150700	-1.45508	0.150215	3.43619e-22	5.01197e-21
Phvul.007G217700	-1.45392	0.603343	0.0159621	0.0341793
Phvul.004G054500	-1.45389	0.138465	8.63496e-26	1.50684e-24
Phvul.007G065300	-1.45358	0.26885	6.42093e-08	3.27384e-07
Phvul.005G161300	-1.45291	0.113064	8.563e-38	2.41786e-36
Phvul.006G090000	-1.45236	0.312833	3.44034e-06	1.43003e-05
Phvul.001G019400	-1.45216	0.364219	6.68992e-05	0.000229271
Phvul.005G033000	-1.45207	0.320823	6.00879e-06	2.41674e-05
Phvul.008G089700	-1.45196	0.224581	1.01151e-10	6.87953e-10
Phvul.007G147100	-1.45169	0.127098	3.25339e-30	6.78345e-29
Phvul.001G039500	-1.45148	0.223942	9.08283e-11	6.20799e-10
Phvul.007G208600	-1.45056	0.548843	0.00821917	0.0187875
Phvul.002G319500	-1.45035	0.329213	1.05543e-05	4.09203e-05
Phvul.008G062000	-1.44949	0.314121	3.94151e-06	1.62441e-05
Phvul.010G036400	-1.4492	0.337552	1.7607e-05	6.60689e-05
Phvul.003G113900	-1.44698	0.346498	2.96653e-05	0.000107505
Phvul.003G175900	-1.44637	0.228356	2.39108e-10	1.56841e-09
Phvul.003G135800	-1.44586	0.196134	1.68376e-13	1.44248e-12
Phvul.004G089600	-1.44558	0.339543	2.06804e-05	7.67394e-05
Phvul.004G084400	-1.44542	0.368341	8.7043e-05	0.000292053
Phvul.010G149900	-1.44525	0.239777	1.66531e-09	1.00583e-08
Phvul.005G129200	-1.44473	0.0957953	2.14517e-51	9.46515e-50
Phvul.008G275700	-1.44463	0.460561	0.00170871	0.00454389
Phvul.011G185500	-1.44389	0.157105	3.90586e-20	5.08103e-19
Phvul.007G110900	-1.44158	0.112262	9.64309e-38	2.70705e-36
Phvul.001G083000	-1.44145	0.247738	5.93973e-09	3.41808e-08
Phvul.001G126800	-1.44085	0.22798	2.61456e-10	1.70691e-09
Phvul.002G168400	-1.44017	0.252292	1.14076e-08	6.33503e-08
Phvul.002G097700	-1.4397	0.353344	4.61143e-05	0.000162259
Phvul.010G157100	-1.43801	0.208413	5.20683e-12	3.98641e-11
Phvul.003G255100	-1.43754	0.301217	1.81997e-06	7.82178e-06
Phvul.011G125100	-1.43733	0.258122	2.57055e-08	1.37432e-07
Phvul.011G104100	-1.43632	0.346851	3.45727e-05	0.000123968
Phvul.009G082000	-1.43546	0.183018	4.38835e-15	4.20803e-14
Phvul.009G125600	-1.43519	0.520945	0.00586983	0.0138996
Phvul.004G146500	-1.43485	0.558195	0.0101544	0.0227467
Phvul.002G083200	-1.43482	0.308765	3.36863e-06	1.40143e-05
Phvul.007G227300	-1.43462	0.26075	3.75763e-08	1.9741e-07
Phvul.002G231100	-1.4344	0.205002	2.61482e-12	2.06142e-11
Phvul.003G228100	-1.43366	0.241996	3.13588e-09	1.84851e-08
Phvul.010G098700	-1.43366	0.383033	0.000181898	0.000578644
Phvul.006G152700	-1.43303	0.105149	2.70871e-42	8.7592e-41
Phvul.008G053000	-1.4328	0.120117	8.4194e-33	1.98158e-31
Phvul.008G285500	-1.43219	0.373499	0.000125805	0.000411768
Phvul.003G243800	-1.43093	0.151481	3.5119e-21	4.89392e-20
Phvul.011G165700	-1.43032	0.376008	0.000142395	0.000461699
Phvul.008G097100	-1.42974	0.23058	5.62476e-10	3.55702e-09
Phvul.006G073500	-1.4293	0.202245	1.58127e-12	1.2641e-11
Phvul.008G128100	-1.42884	0.204656	2.91716e-12	2.28953e-11
Phvul.001G197400	-1.42846	0.216724	4.36482e-11	3.0733e-10
Phvul.011G082700	-1.4278	0.161443	9.23429e-19	1.11933e-17
Phvul.007G247900	-1.42772	0.154294	2.17851e-20	2.88433e-19
Phvul.008G241500	-1.42576	0.227543	3.70702e-10	2.38714e-09
Phvul.006G138500	-1.42575	0.280699	3.78836e-07	1.76608e-06
Phvul.004G065000	-1.42552	0.195418	2.99219e-13	2.52984e-12
Phvul.007G045300	-1.4254	0.357717	6.75666e-05	0.000231353
Phvul.002G201100	-1.42518	0.218653	7.12574e-11	4.93301e-10
Phvul.001G114100	-1.4241	0.482309	0.00315036	0.00789627
Phvul.003G252300	-1.42404	0.204546	3.35588e-12	2.61373e-11
Phvul.005G035300	-1.42277	0.195081	3.02641e-13	2.55654e-12
Phvul.011G053000	-1.42251	0.157969	2.15704e-19	2.69387e-18
Phvul.002G020700	-1.42247	0.282019	4.56126e-07	2.10662e-06
Phvul.005G185300	-1.4223	0.619434	0.0216684	0.0447602
Phvul.007G232900	-1.42116	0.245993	7.59356e-09	4.30962e-08
Phvul.L007943	-1.42067	0.126695	3.50752e-29	7.04049e-28
Phvul.001G236900	-1.41986	0.170566	8.47479e-17	9.1097e-16
Phvul.003G256900	-1.41815	0.199455	1.15912e-12	9.37461e-12
Phvul.002G044200	-1.41749	0.0895504	1.96446e-56	1.01742e-54
Phvul.008G007300	-1.41703	0.211784	2.21746e-11	1.6087e-10
Phvul.004G087200	-1.41594	0.31431	6.63946e-06	2.65496e-05
Phvul.008G007100	-1.41579	0.24798	1.13438e-08	6.30321e-08
Phvul.008G270100	-1.41516	0.17709	1.33664e-15	1.32298e-14
Phvul.004G128500	-1.41513	0.415066	0.000651054	0.00187551
Phvul.002G017200	-1.41415	0.176477	1.11724e-15	1.11207e-14
Phvul.008G018500	-1.41323	0.188026	5.64183e-14	5.00836e-13
Phvul.007G035000	-1.41181	0.155214	9.3805e-20	1.19383e-18
Phvul.L002359	-1.411	0.477586	0.00313242	0.0078564
Phvul.001G038000	-1.40792	0.276069	3.39871e-07	1.59363e-06
Phvul.003G296200	-1.40772	0.179466	4.3676e-15	4.19022e-14
Phvul.007G215800	-1.40762	0.608294	0.0206649	0.0429115
Phvul.011G116800	-1.40723	0.375041	0.000175293	0.00055901
Phvul.009G009500	-1.40682	0.301138	2.98752e-06	1.25121e-05
Phvul.006G124400	-1.40596	0.213515	4.55453e-11	3.20106e-10
Phvul.001G055100	-1.40457	0.269418	1.85476e-07	8.95037e-07
Phvul.001G258500	-1.40433	0.217903	1.15787e-10	7.81191e-10
Phvul.011G009800	-1.4041	0.189827	1.39556e-13	1.20142e-12
Phvul.002G024000	-1.40294	0.164679	1.60656e-17	1.80925e-16
Phvul.009G260200	-1.40164	0.0941001	3.54356e-50	1.50854e-48
Phvul.001G157100	-1.40135	0.150883	1.57654e-20	2.10169e-19
Phvul.005G123100	-1.40094	0.162797	7.60374e-18	8.70476e-17
Phvul.007G022600	-1.40018	0.218171	1.38266e-10	9.27985e-10
Phvul.008G137400	-1.399	0.458049	0.00225628	0.0058428
Phvul.001G095700	-1.39879	0.160947	3.59367e-18	4.2111e-17
Phvul.002G090100	-1.39828	0.129243	2.79716e-27	5.24501e-26
Phvul.001G242800	-1.39763	0.227077	7.51309e-10	4.69902e-09
Phvul.001G184700	-1.39568	0.133432	1.3205e-25	2.2858e-24
Phvul.009G110000	-1.39437	0.325988	1.89108e-05	7.06192e-05
Phvul.002G194300	-1.39211	0.140138	2.96636e-23	4.60773e-22
Phvul.005G136300	-1.39178	0.554678	0.0121016	0.0266339
Phvul.009G250500	-1.39161	0.213215	6.71937e-11	4.66503e-10
Phvul.003G197500	-1.39157	0.213897	7.72952e-11	5.32435e-10
Phvul.007G222300	-1.39116	0.348511	6.55944e-05	0.000225117
Phvul.011G031900	-1.39093	0.146359	2.02884e-21	2.856e-20
Phvul.007G099500	-1.39043	0.306253	5.62192e-06	2.27247e-05
Phvul.001G260000	-1.38889	0.227743	1.07072e-09	6.58617e-09
Phvul.001G195300	-1.38732	0.435675	0.00145098	0.00392425
Phvul.007G060700	-1.38727	0.0922089	3.73106e-51	1.62772e-49
Phvul.010G094600	-1.38651	0.151914	7.04881e-20	9.06008e-19
Phvul.004G048700	-1.38607	0.602946	0.0215142	0.0444945
Phvul.002G239500	-1.38572	0.163376	2.21755e-17	2.47859e-16
Phvul.006G033600	-1.38532	0.163031	1.94099e-17	2.17701e-16
Phvul.009G027700	-1.38482	0.590748	0.019069	0.0399375
Phvul.004G118000	-1.38438	0.40354	0.00060227	0.00174666
Phvul.006G002000	-1.38376	0.144497	1.00506e-21	1.4357e-20
Phvul.007G190400	-1.38355	0.352094	8.51245e-05	0.000286062
Phvul.007G230450	-1.38355	0.135553	1.85022e-24	3.05271e-23
Phvul.004G048500	-1.38215	0.359758	0.00012209	0.000400525
Phvul.001G019100	-1.38163	0.282003	9.61586e-07	4.28675e-06
Phvul.001G259400	-1.38136	0.113846	7.01112e-34	1.72342e-32
Phvul.006G134500	-1.38116	0.246819	2.19522e-08	1.18444e-07
Phvul.007G199400	-1.38049	0.146452	4.25116e-21	5.87759e-20
Phvul.002G216600	-1.38033	0.117385	6.3481e-32	1.43146e-30
Phvul.003G147900	-1.38014	0.183501	5.42791e-14	4.82952e-13
Phvul.001G130700	-1.37854	0.510743	0.00695302	0.0161778
Phvul.006G061800	-1.37839	0.191294	5.77882e-13	4.77542e-12
Phvul.007G212000	-1.37782	0.519093	0.00794773	0.0182337
Phvul.002G203400	-1.37707	0.186882	1.7236e-13	1.47595e-12
Phvul.008G068100	-1.37651	0.132094	1.99386e-25	3.42385e-24
Phvul.001G202000	-1.37605	0.366454	0.000173315	0.000553157
Phvul.006G130400	-1.37578	0.339205	4.99394e-05	0.000174734
Phvul.010G035100	-1.3757	0.245244	2.02873e-08	1.09859e-07
Phvul.003G196100	-1.3756	0.268036	2.86478e-07	1.35179e-06
Phvul.006G218800	-1.37533	0.261501	1.44572e-07	7.07874e-07
Phvul.001G154300	-1.3752	0.32458	2.26679e-05	8.33798e-05
Phvul.009G078500	-1.37517	0.201623	9.07355e-12	6.81748e-11
Phvul.007G064900	-1.37438	0.165127	8.56484e-17	9.20139e-16
Phvul.003G245700	-1.37425	0.274687	5.64516e-07	2.57832e-06
Phvul.001G218100	-1.37392	0.233055	3.74071e-09	2.19103e-08
Phvul.004G005000	-1.3734	0.380339	0.000305022	0.00093029
Phvul.004G060300	-1.37295	0.203009	1.35152e-11	9.99198e-11
Phvul.003G227100	-1.37256	0.40971	0.000807895	0.00228652
Phvul.011G062900	-1.37189	0.208691	4.90481e-11	3.43727e-10
Phvul.010G140301	-1.36966	0.407674	0.000780282	0.00221484
Phvul.008G238000	-1.36958	0.290669	2.4552e-06	1.03814e-05
Phvul.001G091000	-1.3695	0.194535	1.92475e-12	1.52796e-11
Phvul.001G225800	-1.36924	0.401436	0.000647578	0.00186661
Phvul.006G166600	-1.36924	0.158006	4.48549e-18	5.21513e-17
Phvul.008G074700	-1.36883	0.274269	6.01178e-07	2.73604e-06
Phvul.002G280800	-1.36861	0.3762	0.000274782	0.000846862
Phvul.008G206400	-1.36754	0.530204	0.00990083	0.0222301
Phvul.009G093100	-1.36577	0.172056	2.05584e-15	2.01018e-14
Phvul.002G135300	-1.36556	0.292318	2.9905e-06	1.25208e-05
Phvul.005G002700	-1.36547	0.410231	0.000873027	0.00245507
Phvul.004G178400	-1.36438	0.246565	3.13793e-08	1.66434e-07
Phvul.001G006800	-1.3639	0.208852	6.55649e-11	4.55848e-10
Phvul.003G145300	-1.36284	0.192184	1.32857e-12	1.07048e-11
Phvul.007G180100	-1.36283	0.220909	6.86292e-10	4.31326e-09
Phvul.002G176000	-1.36252	0.360575	0.000157625	0.000507258
[truncated: 2,440 more rows]

## Sheet: S4 PHA0595_Up-regulated_genes
Table S4. Gene up-regulated in inflorescence meristem compared to vegetative meristem in PHA0595
Note: logFC: logarithm of fold change; SE: standard error; FDR: false discovery rate
Gene ID	logFC	logFC SE	p-value	FDR
Phvul.009G005700	10.2564	1.51093	1.13571e-11	2.6667e-10
Phvul.005G167400	9.16091	1.96639	3.18128e-06	3.37619e-05
Phvul.006G210800	8.32363	1.69523	9.10609e-07	1.07131e-05
Phvul.003G041200	7.54771	1.05158	7.10015e-13	1.91444e-11
Phvul.001G142400	7.3477	2.41912	0.00238675	0.0116216
Phvul.009G005000	7.32319	2.52017	0.00366287	0.0168052
Phvul.007G019000	7.24945	1.8444	8.47602e-05	0.000645185
Phvul.008G284100	7.20957	1.26833	1.31362e-08	2.07941e-07
Phvul.011G003800	7.08571	1.63736	1.50803e-05	0.000138408
Phvul.009G123900	6.48919	1.31235	7.62541e-07	9.07888e-06
Phvul.002G262300	6.45889	2.13285	0.00245936	0.0119443
Phvul.001G011300	6.43256	1.06609	1.60191e-09	2.87189e-08
Phvul.004G141800	6.4241	1.32734	1.29942e-06	1.48033e-05
Phvul.004G158600	6.31271	2.00441	0.00163602	0.00839918
Phvul.002G162300	6.16322	2.4377	0.011462	0.0428989
Phvul.004G004900	6.15726	1.38397	8.62814e-06	8.32576e-05
Phvul.011G169500	6.15519	1.46691	2.71647e-05	0.000233832
Phvul.009G096500	6.13537	1.35141	5.62639e-06	5.63839e-05
Phvul.009G226800	5.98462	1.37899	1.42585e-05	0.000131723
Phvul.003G229000	5.93604	1.27278	3.10386e-06	3.3044e-05
Phvul.005G153700	5.88241	1.59814	0.000232521	0.00157177
Phvul.008G141200	5.80895	1.45629	6.63879e-05	0.000519368
Phvul.006G092611	5.7797	1.41548	4.4416e-05	0.000361795
Phvul.007G164900	5.76979	1.08664	1.09764e-07	1.52354e-06
Phvul.011G142700	5.46436	1.48926	0.000243341	0.00163316
Phvul.002G146000	5.41968	1.46526	0.000216634	0.001475
Phvul.011G077600	5.40594	0.787544	6.68163e-12	1.61431e-10
Phvul.007G018700	5.38203	1.49243	0.000310695	0.00201771
Phvul.009G108100	5.33311	1.49316	0.000354679	0.00226785
Phvul.007G025600	5.3	1.51842	0.000482164	0.00295022
Phvul.005G158450	5.29681	1.57893	0.000794588	0.00450831
Phvul.001G052100	5.29328	1.50384	0.000431794	0.00267985
Phvul.010G023000	5.2926	1.5796	0.000806408	0.00456568
Phvul.002G017500	5.28898	1.14159	3.60389e-06	3.76559e-05
Phvul.007G046400	5.27312	0.913482	7.80794e-09	1.27784e-07
Phvul.002G004300	5.24833	0.480261	8.46202e-28	8.12834e-26
Phvul.010G011200	5.21506	1.52139	0.000608427	0.00360283
Phvul.005G010000	5.20676	1.51608	0.000593964	0.00353452
Phvul.009G150300	5.12485	1.5786	0.00116856	0.0062936
Phvul.007G233600	5.12319	1.55673	0.000998355	0.00550137
Phvul.006G000600	5.06371	1.65728	0.00224739	0.0110449
Phvul.002G190500	5.02282	0.923029	5.27825e-08	7.71255e-07
Phvul.001G215000	5.02049	0.917925	4.51581e-08	6.65303e-07
Phvul.011G016200	5.0052	1.14212	1.17394e-05	0.000109953
Phvul.007G099900	4.98923	1.58968	0.00169807	0.00866775
Phvul.007G135600	4.94242	0.807321	9.24088e-10	1.70367e-08
Phvul.007G100100	4.90533	1.66411	0.00320138	0.0150007
Phvul.008G022500	4.88928	1.65171	0.00307513	0.0145056
Phvul.008G183400	4.86224	1.63097	0.00287132	0.0136597
Phvul.001G167000	4.84689	1.62368	0.00283458	0.0135142
Phvul.001G235000	4.84689	1.62368	0.00283458	0.0135142
Phvul.002G061900	4.83727	1.63811	0.00314737	0.0148092
Phvul.002G281600	4.83727	1.63811	0.00314737	0.0148092
Phvul.008G287600	4.80539	1.69308	0.00453625	0.0200025
Phvul.011G119715	4.75121	1.4252	0.000856921	0.00481299
Phvul.010G061700	4.73654	1.406	0.000754925	0.00431466
Phvul.L003937	4.6892	1.68488	0.00538402	0.0230233
Phvul.009G244100	4.66586	1.4526	0.00131777	0.00699253
Phvul.008G008100	4.66582	1.69271	0.00584373	0.0246063
Phvul.003G042700	4.64853	1.15673	5.85277e-05	0.000464758
Phvul.006G187000	4.59093	1.789	0.0102821	0.0393309
Phvul.006G201500	4.57332	1.45143	0.00162762	0.00836877
Phvul.007G182500	4.54359	1.74664	0.00928608	0.0361563
Phvul.004G092100	4.53153	1.76753	0.0103545	0.0395422
Phvul.006G117600	4.48462	1.79926	0.0126853	0.0466113
Phvul.006G109600	4.47757	1.7894	0.0123398	0.0456091
Phvul.001G222800	4.45163	1.45483	0.00221408	0.0109034
Phvul.001G089700	4.45082	1.45684	0.00224975	0.0110533
Phvul.006G122200	4.40442	1.51243	0.00358957	0.0165175
Phvul.005G128600	4.39574	0.856948	2.90475e-07	3.76017e-06
Phvul.008G058400	4.37072	1.21261	0.000312888	0.00202903
Phvul.010G087500	4.36171	1.57427	0.00559482	0.0237765
Phvul.007G240800	4.29607	1.52312	0.00479394	0.0208667
Phvul.001G106800	4.12891	1.00464	3.95948e-05	0.000328293
Phvul.003G141500	4.11943	1.31433	0.00172296	0.00877622
Phvul.006G079500	4.11488	1.52869	0.00710732	0.0290233
Phvul.011G204900	4.11132	1.53522	0.00740631	0.0300554
Phvul.011G106801	4.1103	0.609695	1.56684e-11	3.63361e-10
Phvul.009G038800	4.07822	1.04423	9.40331e-05	0.000710332
Phvul.007G258000	4.03477	1.56626	0.00999354	0.0384503
Phvul.008G076700	4.02282	1.5542	0.00964339	0.0373325
Phvul.011G105600	4.02221	1.57613	0.0107118	0.0406497
Phvul.009G195500	4.01992	1.25146	0.00131725	0.00699199
Phvul.001G101400	4.01622	1.42328	0.00477548	0.0208078
Phvul.007G082000	4.00959	1.56337	0.0103262	0.039461
Phvul.002G059100	3.98158	1.56223	0.0108138	0.0409907
Phvul.008G282200	3.97645	1.57094	0.0113657	0.0426427
Phvul.009G108300	3.97409	0.346825	2.13223e-30	2.32565e-28
Phvul.010G005600	3.97239	0.410744	3.996e-22	2.57849e-20
Phvul.001G112700	3.95327	0.809527	1.04254e-06	1.21135e-05
Phvul.001G189200	3.93921	0.938121	2.68046e-05	0.000231321
Phvul.007G062500	3.89102	1.04038	0.000184014	0.00127759
Phvul.004G001900	3.87479	1.55767	0.0128625	0.0471803
Phvul.009G033800	3.81607	1.02823	0.000206207	0.0014154
Phvul.007G065400	3.81181	1.27039	0.00269529	0.0129377
Phvul.003G183100	3.79335	0.649217	5.12795e-09	8.63478e-08
Phvul.003G225100	3.7925	1.28831	0.00324219	0.0151709
Phvul.003G209101	3.78894	0.514945	1.8677e-13	5.44402e-12
Phvul.009G106400	3.76855	0.492048	1.87526e-14	6.02722e-13
Phvul.008G195600	3.75565	0.178529	3.02953e-98	5.12173e-95
Phvul.002G278600	3.7509	0.897814	2.94319e-05	0.000250794
Phvul.010G140600	3.7398	0.636543	4.22397e-09	7.19439e-08
Phvul.010G073700	3.70457	1.2838	0.00390618	0.0177045
Phvul.008G257900	3.69523	0.96396	0.000126394	0.000921835
Phvul.006G176400	3.6867	1.06922	0.000564683	0.00339094
Phvul.007G099700	3.68494	0.644796	1.09778e-08	1.75748e-07
Phvul.009G231700	3.68029	1.08826	0.000720105	0.00414367
Phvul.004G134200	3.67955	1.31402	0.00510688	0.0219743
Phvul.006G119200	3.67873	1.30096	0.0046884	0.0204935
Phvul.009G170800	3.67689	0.765722	1.57199e-06	1.75767e-05
Phvul.009G160900	3.67567	0.372569	5.85916e-23	4.07633e-21
Phvul.003G045600	3.67357	0.684796	8.11855e-08	1.14855e-06
Phvul.006G146500	3.67312	1.43014	0.0102182	0.0391188
Phvul.002G114500	3.64444	0.81851	8.48633e-06	8.20766e-05
Phvul.006G179900	3.63758	0.569736	1.71762e-10	3.47761e-09
Phvul.003G163700	3.58573	0.576124	4.85026e-10	9.27584e-09
Phvul.004G141300	3.58533	0.81016	9.62387e-06	9.21298e-05
Phvul.009G224100	3.58512	1.0676	0.000784803	0.00446129
Phvul.002G197800	3.58012	0.197217	1.21066e-73	1.07723e-70
Phvul.005G097950	3.57866	0.454261	3.32745e-15	1.15586e-13
Phvul.006G169400	3.57238	0.0953556	3.58711e-307	6.06437e-303
Phvul.010G152200	3.5432	1.43766	0.0137182	0.0497361
Phvul.008G019600	3.54074	0.934878	0.000152241	0.00108828
Phvul.004G029900	3.53176	0.893873	7.78025e-05	0.000600059
Phvul.010G085600	3.52637	1.06141	0.000892617	0.00499192
Phvul.002G082600	3.48094	1.35275	0.0100752	0.0386836
Phvul.011G097200	3.46423	0.919001	0.000163538	0.00115827
Phvul.002G152700	3.46385	1.32142	0.00875946	0.0344149
Phvul.006G201800	3.46178	0.95641	0.000295109	0.00192704
Phvul.007G147600	3.46173	1.09279	0.00153599	0.00798506
Phvul.003G254400	3.45761	0.828631	3.01046e-05	0.000255753
Phvul.008G123300	3.43638	0.826026	3.18055e-05	0.000268717
Phvul.009G008000	3.42938	0.666577	2.67874e-07	3.49165e-06
Phvul.005G176100	3.3909	0.786403	1.6185e-05	0.000146952
Phvul.001G064000	3.36991	1.34702	0.0123578	0.0456457
Phvul.002G157000	3.36991	1.34702	0.0123578	0.0456457
Phvul.009G018200	3.36358	0.763516	1.05599e-05	0.000100071
Phvul.001G211700	3.35473	1.09059	0.00209747	0.0103775
Phvul.011G090200	3.3485	1.35596	0.0135317	0.0491924
Phvul.007G071100	3.34154	1.3484	0.0132062	0.0482211
Phvul.006G156900	3.33711	0.782486	2.00121e-05	0.000177785
Phvul.008G145800	3.28889	0.372851	1.13533e-18	5.34651e-17
Phvul.002G223400	3.28588	0.498676	4.42185e-11	9.58727e-10
Phvul.006G012501	3.2854	1.07703	0.00228521	0.0112015
Phvul.003G131100	3.27884	1.20456	0.00648829	0.0269643
Phvul.006G185300	3.26943	1.10974	0.00321791	0.0150698
Phvul.007G092500	3.25618	1.14936	0.00461096	0.0202659
Phvul.002G170500	3.24941	0.482434	1.6342e-11	3.77944e-10
Phvul.007G180800	3.21177	0.373844	8.60678e-18	3.71189e-16
Phvul.009G050300	3.1993	0.966712	0.000934736	0.00519482
Phvul.002G261900	3.19333	0.721451	9.58815e-06	9.18398e-05
Phvul.011G058600	3.19089	1.13239	0.00483494	0.0210181
Phvul.001G209500	3.19025	0.150179	3.83197e-100	7.19815e-97
Phvul.007G202100	3.18151	1.12916	0.00483868	0.0210218
Phvul.007G225700	3.1806	0.681146	3.01944e-06	3.22061e-05
Phvul.011G138700	3.15302	1.19126	0.00812573	0.0324377
Phvul.001G241700	3.14533	0.622733	4.39852e-07	5.51233e-06
Phvul.005G029700	3.12391	0.880868	0.000390534	0.00245898
Phvul.004G085700	3.12324	0.78846	7.45752e-05	0.000578069
Phvul.008G122600	3.11902	0.539998	7.65095e-09	1.2558e-07
Phvul.003G207200	3.11794	1.02417	0.0023318	0.0113935
Phvul.004G077400	3.11125	0.442321	2.00807e-12	5.14369e-11
Phvul.001G091600	3.06398	0.777208	8.07081e-05	0.000618518
Phvul.009G061500	3.04656	0.906994	0.000782336	0.00444876
Phvul.001G241600	3.01853	0.984559	0.00217039	0.0107069
Phvul.003G131800	3.00964	0.299943	1.08005e-23	8.00845e-22
Phvul.005G133300	2.99972	0.627449	1.74583e-06	1.9405e-05
Phvul.002G019400	2.97022	0.658569	6.47939e-06	6.41445e-05
Phvul.002G055500	2.96571	0.626113	2.17225e-06	2.37696e-05
Phvul.002G261600	2.95625	0.455035	8.20674e-11	1.70866e-09
Phvul.003G290700	2.95106	0.62477	2.31894e-06	2.52929e-05
Phvul.001G099900	2.94456	0.357239	1.68574e-16	6.41871e-15
Phvul.001G243100	2.93685	0.56887	2.43551e-07	3.20926e-06
Phvul.010G154400	2.92886	0.515289	1.3164e-08	2.08185e-07
Phvul.010G144600	2.91737	0.338817	7.27803e-18	3.16304e-16
Phvul.004G113000	2.91683	0.377975	1.19098e-14	3.9249e-13
Phvul.009G154100	2.91373	0.705869	3.6615e-05	0.000304933
Phvul.003G256100	2.91193	0.697509	2.98303e-05	0.000253677
Phvul.002G224800	2.90314	0.628434	3.84403e-06	4.00167e-05
Phvul.008G117000	2.89701	0.576415	5.01077e-07	6.17886e-06
Phvul.003G039800	2.88003	0.580724	7.0721e-07	8.46749e-06
Phvul.001G198900	2.87782	0.835671	0.000573767	0.00343731
Phvul.008G220300	2.86975	0.532791	7.19421e-08	1.02724e-06
Phvul.008G250300	2.85378	0.301044	2.55257e-21	1.50887e-19
Phvul.007G070001	2.85181	0.626869	5.38251e-06	5.42292e-05
Phvul.005G053400	2.84238	0.528128	7.36715e-08	1.04839e-06
Phvul.003G282400	2.83571	0.904022	0.00170819	0.0087115
Phvul.002G252400	2.83157	0.489059	7.04595e-09	1.16213e-07
Phvul.002G022300	2.80844	0.644286	1.30663e-05	0.000121506
Phvul.010G047900	2.8034	0.417709	1.92815e-11	4.435e-10
Phvul.007G042400	2.79734	0.330614	2.64968e-17	1.10063e-15
Phvul.004G129600	2.79652	0.116968	2.49928e-126	8.45056e-123
Phvul.003G211800	2.78682	0.493078	1.587e-08	2.48886e-07
Phvul.002G293900	2.7863	0.405771	6.5722e-12	1.59183e-10
Phvul.003G016200	2.7836	0.650894	1.89787e-05	0.000169048
Phvul.007G186900	2.78132	0.850917	0.00108075	0.00590536
Phvul.004G065900	2.77261	0.504943	3.99801e-08	5.94985e-07
Phvul.011G100900	2.76283	1.04839	0.00840603	0.0333284
Phvul.010G066500	2.74343	0.265925	5.93055e-25	4.75175e-23
Phvul.008G097600	2.71383	0.649921	2.9716e-05	0.000252833
Phvul.011G160400	2.70786	0.564099	1.58411e-06	1.76888e-05
Phvul.007G041200	2.7026	0.93815	0.00396697	0.0179301
Phvul.006G023900	2.69861	0.713086	0.000154071	0.00109997
Phvul.006G205400	2.69613	0.161362	1.135e-62	7.38009e-60
Phvul.007G099000	2.69278	0.689683	9.44716e-05	0.000713007
Phvul.002G061200	2.68649	0.779049	0.000563876	0.00338887
Phvul.009G026475	2.68425	1.07762	0.012742	0.0467991
Phvul.002G020600	2.67819	0.535687	5.74685e-07	6.99734e-06
Phvul.011G139100	2.67637	0.424325	2.83842e-10	5.59933e-09
Phvul.003G231100	2.67149	0.859461	0.00188146	0.00947511
Phvul.003G137700	2.66423	0.620189	1.74034e-05	0.000156584
Phvul.006G159600	2.64451	0.566908	3.08942e-06	3.29109e-05
Phvul.009G254300	2.63788	0.287295	4.23968e-20	2.22597e-18
Phvul.005G121400	2.63387	0.844471	0.00181492	0.00917829
Phvul.011G093700	2.62846	0.56951	3.92506e-06	4.07505e-05
Phvul.010G156101	2.60859	0.871385	0.00275692	0.0131939
Phvul.010G117100	2.60851	0.193345	1.75579e-41	4.12269e-39
Phvul.001G032200	2.59765	0.796371	0.00110686	0.00600919
Phvul.003G288500	2.5799	0.633465	4.64752e-05	0.00037702
Phvul.007G242400	2.57924	0.806961	0.00139231	0.00734425
Phvul.007G173600	2.57411	0.328641	4.77928e-15	1.64225e-13
Phvul.008G226700	2.57334	0.953649	0.0069671	0.0285749
Phvul.003G189000	2.57255	0.679477	0.000153045	0.00109356
Phvul.002G317000	2.56327	0.535436	1.69077e-06	1.88302e-05
Phvul.005G181300	2.54545	0.633585	5.88085e-05	0.000466549
Phvul.003G282100	2.53881	0.961986	0.00831189	0.0330871
Phvul.004G049900	2.52659	0.65975	0.000128343	0.000935651
Phvul.003G020200	2.52028	0.544695	3.7109e-06	3.87023e-05
Phvul.006G216900	2.5124	0.91944	0.00628501	0.0262033
Phvul.006G181500	2.51	0.613747	4.32058e-05	0.000354025
Phvul.001G083800	2.50709	0.435533	8.59424e-09	1.39975e-07
Phvul.007G208000	2.50309	0.587298	2.02571e-05	0.000179773
Phvul.007G248000	2.50003	0.468449	9.45903e-08	1.32819e-06
Phvul.001G022900	2.49817	0.511938	1.06183e-06	1.23207e-05
Phvul.001G150900	2.49291	0.423369	3.90264e-09	6.69588e-08
Phvul.004G077000	2.48528	0.602019	3.65557e-05	0.000304739
Phvul.003G039200	2.4832	0.338143	2.07873e-13	6.00736e-12
Phvul.010G042700	2.48283	0.68967	0.000318185	0.00205943
Phvul.005G049700	2.48236	0.70758	0.000451069	0.00278212
Phvul.009G120700	2.48164	0.316679	4.63394e-15	1.59555e-13
Phvul.002G170200	2.47887	0.213126	2.86642e-31	3.36525e-29
Phvul.007G170200	2.47446	0.89133	0.0055008	0.023413
Phvul.003G238700	2.47117	0.285251	4.58915e-18	2.01517e-16
Phvul.002G306000	2.46643	0.538647	4.67359e-06	4.75974e-05
Phvul.001G034200	2.46533	0.474724	2.06712e-07	2.77134e-06
Phvul.009G133000	2.44422	0.648569	0.000164144	0.00116061
Phvul.001G263400	2.43409	0.257483	3.28005e-21	1.91215e-19
Phvul.007G019600	2.43021	0.981803	0.0133142	0.048542
Phvul.010G048000	2.42853	0.316104	1.55772e-14	5.0644e-13
Phvul.006G034000	2.42848	0.504946	1.51392e-06	1.69836e-05
Phvul.010G123400	2.42656	0.380509	1.80413e-10	3.63969e-09
Phvul.007G073800	2.42132	0.564357	1.78341e-05	0.000159864
Phvul.011G206450	2.41948	0.495839	1.06316e-06	1.23277e-05
Phvul.003G057600	2.40827	0.622012	0.00010806	0.00079915
Phvul.002G007900	2.40398	0.481327	5.89924e-07	7.16469e-06
Phvul.009G175800	2.39221	0.579448	3.65242e-05	0.000304626
Phvul.011G204100	2.39093	0.144304	1.17182e-61	7.07531e-59
Phvul.004G023800	2.38436	0.939481	0.0111502	0.0419754
Phvul.004G042300	2.37484	0.334587	1.26733e-12	3.34774e-11
Phvul.006G072800	2.36891	0.647027	0.000251017	0.00167602
Phvul.006G096100	2.35999	0.389181	1.32787e-09	2.40354e-08
Phvul.006G048100	2.35334	0.611745	0.000119608	0.000876503
Phvul.006G127400	2.34484	0.627085	0.000184554	0.00127977
Phvul.002G240308	2.33781	0.840633	0.00541906	0.0231233
Phvul.003G000408	2.33384	0.113738	1.44508e-93	2.22096e-90
Phvul.007G112100	2.33086	0.229758	3.4935e-24	2.66041e-22
Phvul.008G287500	2.32292	0.714921	0.00115732	0.00624499
Phvul.001G135200	2.32135	0.136416	6.17845e-65	4.74786e-62
Phvul.007G028700	2.31249	0.612632	0.000160212	0.00113709
Phvul.003G045500	2.30708	0.407194	1.46336e-08	2.30136e-07
Phvul.008G258000	2.30151	0.501618	4.47146e-06	4.57871e-05
Phvul.005G074000	2.30045	0.472421	1.11885e-06	1.28851e-05
Phvul.009G256400	2.29947	0.318004	4.79628e-13	1.32493e-11
Phvul.003G287400	2.29758	0.63159	0.000275012	0.00181323
Phvul.011G016100	2.28744	0.480378	1.91919e-06	2.12203e-05
Phvul.008G079400	2.2763	0.714144	0.00143529	0.0075287
Phvul.003G101100	2.27362	0.308292	1.64479e-13	4.82757e-12
Phvul.002G105400	2.27332	0.550434	3.6267e-05	0.00030263
Phvul.011G205500	2.27303	0.579991	8.88897e-05	0.00067341
Phvul.003G287500	2.27044	0.227576	1.92944e-23	1.39996e-21
Phvul.008G213000	2.27042	0.299995	3.78456e-14	1.17183e-12
Phvul.004G116400	2.2552	0.607314	0.000204497	0.00140538
Phvul.011G117600	2.25287	0.519175	1.42917e-05	0.000131922
Phvul.011G023000	2.25228	0.377312	2.38328e-09	4.15808e-08
Phvul.002G140500	2.23868	0.416315	7.55862e-08	1.07383e-06
Phvul.002G219100	2.23299	0.54422	4.0764e-05	0.000336502
Phvul.002G265100	2.23109	0.836451	0.0076456	0.0308494
Phvul.008G128700	2.23031	0.185371	2.42382e-33	3.44346e-31
Phvul.008G185000	2.2212	0.649952	0.000632047	0.00371924
Phvul.003G062500	2.21708	0.417602	1.10178e-07	1.52803e-06
Phvul.002G210500	2.21592	0.340414	7.5407e-11	1.58168e-09
Phvul.005G169900	2.20714	0.677037	0.00111411	0.0060427
Phvul.003G234100	2.1975	0.324265	1.22801e-11	2.87147e-10
Phvul.007G242600	2.19148	0.339567	1.09124e-10	2.24981e-09
Phvul.001G268000	2.18607	0.202246	3.12233e-27	2.91604e-25
Phvul.001G184900	2.1831	0.483951	6.4522e-06	6.39771e-05
Phvul.003G165500	2.17769	0.34212	1.94921e-10	3.90907e-09
Phvul.003G182800	2.17035	0.367139	3.38956e-09	5.83543e-08
Phvul.007G062000	2.16535	0.106618	1.05917e-91	1.37741e-88
Phvul.010G117200	2.16532	0.398293	5.43369e-08	7.91231e-07
Phvul.002G083800	2.16481	0.597219	0.000289167	0.00189116
Phvul.001G121100	2.16335	0.199079	1.65883e-27	1.56672e-25
Phvul.011G204400	2.15845	0.106495	2.46184e-91	2.97285e-88
Phvul.007G270800	2.15662	0.202662	1.91079e-26	1.66514e-24
Phvul.010G123300	2.15622	0.468035	4.0858e-06	4.21775e-05
Phvul.003G201400	2.15072	0.356764	1.65567e-09	2.96512e-08
Phvul.L003446	2.13762	0.340181	3.30459e-10	6.4512e-09
Phvul.008G207900	2.13607	0.495488	1.62495e-05	0.0001473
Phvul.001G239400	2.13532	0.661712	0.00125114	0.00667668
Phvul.001G187500	2.13411	0.17606	8.12684e-34	1.2052e-31
Phvul.007G274100	2.13305	0.575286	0.000209059	0.00143265
Phvul.010G096400	2.12973	0.378014	1.76066e-08	2.75099e-07
Phvul.002G306200	2.12775	0.805472	0.00825111	0.0328839
Phvul.002G012000	2.12436	0.742059	0.00419926	0.0187712
Phvul.008G271900	2.1151	0.542321	9.61591e-05	0.000723161
Phvul.005G133400	2.11453	0.286835	1.68176e-13	4.91899e-12
Phvul.001G017900	2.11448	0.517476	4.38603e-05	0.000358213
Phvul.009G211150	2.11299	0.57644	0.000246781	0.00165427
Phvul.007G055100	2.10974	0.777793	0.00667849	0.0276184
Phvul.002G215500	2.10476	0.803643	0.00881804	0.0345888
Phvul.004G108600	2.10189	0.337002	4.46007e-10	8.5684e-09
Phvul.006G190700	2.09899	0.589198	0.000367406	0.00233159
Phvul.007G102100	2.09665	0.252416	9.87149e-17	3.85421e-15
Phvul.007G057600	2.09544	0.716364	0.00344335	0.0159534
Phvul.002G014800	2.09414	0.516295	4.98988e-05	0.000402088
Phvul.007G192200	2.07878	0.441207	2.4581e-06	2.66731e-05
Phvul.008G288500	2.07655	0.733504	0.0046403	0.0203518
Phvul.010G135101	2.06071	0.342761	1.83135e-09	3.25904e-08
Phvul.003G283900	2.06058	0.610614	0.00073921	0.0042363
Phvul.L001655	2.06042	0.125137	6.51402e-61	3.67087e-58
Phvul.010G126400	2.04602	0.498569	4.06441e-05	0.0003358
Phvul.001G202000	2.04285	0.193863	5.7967e-26	4.92457e-24
Phvul.005G084500	2.03926	0.228032	3.79218e-19	1.84757e-17
Phvul.007G269400	2.03845	0.458205	8.63563e-06	8.32824e-05
Phvul.003G028800	2.02965	0.715287	0.00454629	0.0200416
Phvul.001G161400	2.02616	0.364465	2.70884e-08	4.12946e-07
Phvul.001G256300	2.02463	0.255414	2.24807e-15	7.90142e-14
Phvul.001G012700	2.01811	0.403426	5.66135e-07	6.91053e-06
Phvul.003G268700	2.00315	0.350005	1.04542e-08	1.68163e-07
Phvul.002G274700	1.99895	0.231835	6.56406e-18	2.8601e-16
Phvul.007G171333	1.99648	0.393049	3.78471e-07	4.79284e-06
Phvul.005G115000	1.99622	0.774631	0.00996637	0.038372
Phvul.008G186600	1.99257	0.303702	5.34687e-11	1.14278e-09
Phvul.009G080500	1.98729	0.652632	0.00232649	0.0113774
Phvul.003G281000	1.98378	0.215275	3.10945e-20	1.65831e-18
Phvul.009G225400	1.98235	0.606797	0.00108729	0.00593092
Phvul.002G048500	1.98075	0.198683	2.07441e-23	1.49705e-21
Phvul.005G001000	1.98049	0.122843	1.78387e-58	9.13881e-56
Phvul.003G090301	1.97822	0.380901	2.06366e-07	2.76891e-06
Phvul.003G224800	1.97582	0.776056	0.0108972	0.0412144
Phvul.002G253400	1.97516	0.571322	0.000545877	0.00329828
Phvul.002G214100	1.97426	0.292221	1.41807e-11	3.30149e-10
Phvul.003G184200	1.97289	0.576291	0.000618357	0.00365267
Phvul.004G121100	1.96952	0.721794	0.00635946	0.0265006
Phvul.005G074500	1.96253	0.39139	5.32389e-07	6.53636e-06
Phvul.011G189900	1.96171	0.197501	3.00136e-23	2.13198e-21
Phvul.009G008900	1.95868	0.278352	1.96848e-12	5.05762e-11
Phvul.001G218700	1.95215	0.724006	0.00701102	0.0287063
Phvul.L006001	1.94963	0.709222	0.00597824	0.0251004
Phvul.006G198200	1.94873	0.700653	0.00541421	0.0231201
Phvul.008G067300	1.94844	0.348216	2.19994e-08	3.38419e-07
Phvul.003G166900	1.94674	0.125084	1.28906e-54	5.0681e-52
Phvul.008G259000	1.93075	0.398868	1.29459e-06	1.47681e-05
Phvul.002G104800	1.92534	0.356402	6.58454e-08	9.43374e-07
Phvul.007G025500	1.92513	0.338342	1.27115e-08	2.01595e-07
Phvul.006G088600	1.92187	0.182115	4.91721e-26	4.21981e-24
Phvul.008G114300	1.92185	0.314661	1.01092e-09	1.85767e-08
Phvul.002G074100	1.9201	0.235843	3.90574e-16	1.44171e-14
Phvul.009G250000	1.91743	0.278744	6.03489e-12	1.47436e-10
Phvul.004G025700	1.91125	0.26142	2.65116e-13	7.50764e-12
Phvul.003G151500	1.91075	0.486234	8.50542e-05	0.000647131
Phvul.009G128500	1.90853	0.443522	1.68405e-05	0.000151843
Phvul.010G022600	1.90661	0.568212	0.000792367	0.00449975
Phvul.008G007600	1.90601	0.649037	0.00331745	0.0154546
Phvul.002G022100	1.90481	0.37304	3.28727e-07	4.21659e-06
Phvul.009G241300	1.90088	0.335433	1.4536e-08	2.28814e-07
Phvul.002G166700	1.89966	0.492612	0.000115118	0.000845432
Phvul.011G091600	1.89677	0.418764	5.91387e-06	5.89852e-05
Phvul.006G151500	1.89224	0.238014	1.86315e-15	6.60343e-14
Phvul.010G005500	1.8922	0.604341	0.00174204	0.00886006
Phvul.010G162700	1.89188	0.258884	2.7147e-13	7.67469e-12
Phvul.008G027900	1.88953	0.321746	4.28638e-09	7.28298e-08
Phvul.001G054600	1.88835	0.500992	0.000163765	0.00115841
Phvul.008G021300	1.88828	0.452942	3.06039e-05	0.000259734
Phvul.005G084900	1.87517	0.424121	9.81039e-06	9.37031e-05
Phvul.003G020300	1.8566	0.185183	1.17486e-23	8.63576e-22
Phvul.003G039300	1.85168	0.321877	8.7801e-09	1.42727e-07
Phvul.002G218700	1.84391	0.461641	6.49015e-05	0.000508209
Phvul.006G141200	1.83905	0.43887	2.78426e-05	0.000238816
Phvul.009G190300	1.83567	0.275958	2.89148e-11	6.50044e-10
Phvul.001G166300	1.83302	0.535453	0.000618642	0.00365308
Phvul.007G208300	1.8312	0.466971	8.80163e-05	0.000667266
Phvul.005G080600	1.82447	0.109867	6.27942e-62	3.93184e-59
Phvul.004G017400	1.82197	0.573757	0.00149573	0.00779976
Phvul.003G165600	1.81803	0.520131	0.000473492	0.00290557
Phvul.002G149800	1.818	0.263498	5.21975e-12	1.28637e-10
Phvul.002G038700	1.81683	0.675325	0.00713876	0.029116
Phvul.001G225600	1.8157	0.406873	8.09865e-06	7.87325e-05
Phvul.006G192400	1.81399	0.492448	0.000229956	0.00155568
Phvul.010G022700	1.81066	0.691272	0.00881072	0.0345681
Phvul.005G005400	1.80814	0.463161	9.4655e-05	0.000714073
Phvul.005G034700	1.8054	0.154106	1.06361e-31	1.303e-29
Phvul.001G183900	1.79831	0.370213	1.18866e-06	1.36519e-05
Phvul.007G151200	1.79443	0.267716	2.04585e-11	4.69297e-10
Phvul.008G157100	1.7882	0.183241	1.69275e-22	1.12668e-20
Phvul.005G034633	1.78454	0.186471	1.06827e-21	6.49649e-20
Phvul.007G201700	1.78227	0.426815	2.97012e-05	0.000252833
Phvul.002G214600	1.78148	0.494028	0.000310915	0.00201779
Phvul.003G253100	1.78073	0.57185	0.00184583	0.0093151
Phvul.010G148100	1.78041	0.564481	0.00161011	0.00829386
Phvul.002G105700	1.77057	0.397594	8.45903e-06	8.19062e-05
Phvul.L001846	1.7672	0.227614	8.22745e-15	2.77078e-13
Phvul.003G166500	1.76569	0.55219	0.00138569	0.00731779
Phvul.010G050100	1.76343	0.447937	8.25836e-05	0.000630605
Phvul.004G053300	1.76198	0.585101	0.00260042	0.01255
Phvul.001G075400	1.73949	0.133972	1.50909e-38	3.00149e-36
Phvul.011G147800	1.73681	0.295667	4.24884e-09	7.22645e-08
Phvul.011G020600	1.73466	0.592141	0.00339529	0.0157608
Phvul.010G130200	1.7336	0.212018	2.91852e-16	1.08441e-14
Phvul.011G189500	1.73141	0.218358	2.20547e-15	7.76785e-14
Phvul.002G001700	1.73109	0.659473	0.00866602	0.0341142
Phvul.003G104900	1.72767	0.339025	3.469e-07	4.42284e-06
Phvul.011G032500	1.72743	0.413896	2.99858e-05	0.000254872
Phvul.008G211800	1.72038	0.293129	4.3835e-09	7.4405e-08
Phvul.001G120400	1.71793	0.451972	0.000144129	0.00103511
Phvul.002G095800	1.7176	0.58212	0.00317169	0.0149029
Phvul.002G252500	1.71661	0.379401	6.05276e-06	6.02283e-05
Phvul.005G113800	1.71599	0.270427	2.21722e-10	4.40992e-09
Phvul.008G278500	1.71595	0.667917	0.0101963	0.0390439
Phvul.001G001900	1.71508	0.260294	4.42733e-11	9.58727e-10
Phvul.004G120900	1.7082	0.398791	1.84018e-05	0.000164429
Phvul.004G126100	1.7078	0.188953	1.59248e-19	8.08481e-18
Phvul.009G000400	1.70695	0.26837	2.0118e-10	4.02504e-09
Phvul.007G189200	1.70681	0.178927	1.44008e-21	8.69501e-20
Phvul.008G164000	1.706	0.508482	0.000793412	0.00450417
Phvul.003G059000	1.70531	0.237934	7.65777e-13	2.05496e-11
Phvul.011G157500	1.70257	0.27253	4.17663e-10	8.05132e-09
Phvul.005G055400	1.70256	0.312454	5.06606e-08	7.42173e-07
Phvul.005G006600	1.70076	0.607943	0.0051489	0.0221382
Phvul.002G050700	1.69843	0.45092	0.000165499	0.00116726
Phvul.007G075800	1.69602	0.385444	1.08166e-05	0.000102102
Phvul.007G016600	1.69323	0.375839	6.63085e-06	6.55562e-05
Phvul.008G212100	1.69322	0.235248	6.12907e-13	1.67667e-11
Phvul.004G148100	1.68856	0.552471	0.00224029	0.0110196
Phvul.008G206600	1.68628	0.145063	3.09451e-31	3.60799e-29
Phvul.010G135151	1.68109	0.385573	1.30075e-05	0.000121026
Phvul.005G181400	1.67891	0.544594	0.00205014	0.010191
Phvul.007G209700	1.67668	0.670698	0.0124229	0.0458462
Phvul.001G179100	1.67497	0.391222	1.85742e-05	0.000165708
Phvul.001G179900	1.67477	0.418175	6.20316e-05	0.000487997
Phvul.009G175400	1.67466	0.607411	0.00583255	0.0245653
Phvul.006G169600	1.66993	0.347687	1.56335e-06	1.75034e-05
Phvul.003G119500	1.66698	0.458156	0.000274291	0.00180927
Phvul.002G128800	1.66686	0.638363	0.00902395	0.03529
Phvul.010G043900	1.66636	0.503627	0.00093727	0.00520548
Phvul.009G077100	1.66337	0.424708	8.98477e-05	0.000680235
Phvul.007G053200	1.66057	0.289408	9.59048e-09	1.55452e-07
Phvul.006G175500	1.66035	0.515891	0.00128903	0.00685511
Phvul.007G259400	1.65995	0.385934	1.6994e-05	0.000153144
Phvul.007G061300	1.6597	0.262381	2.52336e-10	5.01292e-09
Phvul.009G202000	1.65494	0.313922	1.35087e-07	1.84922e-06
Phvul.001G219800	1.65176	0.24981	3.79025e-11	8.35437e-10
Phvul.002G286000	1.65041	0.188917	2.41216e-18	1.09623e-16
Phvul.001G246700	1.64812	0.436667	0.000160453	0.00113784
Phvul.003G240500	1.64799	0.132159	1.09096e-35	1.82611e-33
Phvul.009G092200	1.64298	0.200162	2.2442e-16	8.46884e-15
Phvul.001G004300	1.64193	0.196476	6.43901e-17	2.5674e-15
Phvul.011G189400	1.64143	0.655133	0.0122283	0.0453558
Phvul.003G230500	1.63919	0.182424	2.57386e-19	1.27981e-17
Phvul.009G039900	1.63617	0.436208	0.000176201	0.00123144
Phvul.003G048300	1.62789	0.405642	5.99197e-05	0.000474252
Phvul.010G087900	1.62706	0.418106	9.96285e-05	0.000744615
Phvul.008G282000	1.62494	0.628792	0.00975992	0.0377146
Phvul.001G141000	1.62437	0.230619	1.8743e-12	4.82297e-11
Phvul.005G135500	1.62347	0.590814	0.00599876	0.0251588
Phvul.005G092218	1.62146	0.605252	0.00738455	0.0299815
Phvul.001G026400	1.62001	0.246188	4.69279e-11	1.01065e-09
Phvul.006G011700	1.61975	0.371188	1.27892e-05	0.000119192
Phvul.002G261700	1.61641	0.252469	1.52956e-10	3.10802e-09
Phvul.006G180900	1.61279	0.353783	5.14718e-06	5.20444e-05
Phvul.007G088800	1.61039	0.465899	0.000547173	0.00330493
Phvul.006G061500	1.60976	0.31593	3.48174e-07	4.43574e-06
Phvul.011G203600	1.60928	0.134847	7.86423e-33	1.09878e-30
Phvul.009G121000	1.60514	0.341776	2.6468e-06	2.8574e-05
Phvul.004G116300	1.60335	0.537077	0.0028328	0.0135133
Phvul.006G088400	1.60187	0.592661	0.00687495	0.0282675
Phvul.005G111500	1.60141	0.452294	0.000399152	0.00249946
Phvul.007G055700	1.60014	0.426569	0.000176003	0.00123056
Phvul.010G094900	1.5993	0.377983	2.32494e-05	0.000203129
Phvul.011G097100	1.5939	0.506687	0.00165676	0.00848507
Phvul.005G167800	1.59273	0.590334	0.00697549	0.0286024
Phvul.002G240304	1.59222	0.612811	0.0093709	0.0364527
Phvul.008G113700	1.58966	0.442289	0.000325434	0.00210313
Phvul.001G012800	1.58812	0.515686	0.00207258	0.0102814
Phvul.008G120700	1.58522	0.182269	3.40473e-18	1.52276e-16
Phvul.003G244300	1.58414	0.298954	1.1648e-07	1.61015e-06
Phvul.001G004400	1.58106	0.592989	0.00767029	0.0309337
Phvul.009G168700	1.57973	0.525226	0.00263225	0.0126783
Phvul.006G053900	1.57944	0.34759	5.52022e-06	5.54515e-05
Phvul.001G185200	1.57879	0.242534	7.53597e-11	1.58168e-09
Phvul.011G091300	1.57566	0.191992	2.26929e-16	8.54446e-15
Phvul.001G135500	1.57045	0.490394	0.00136278	0.00721102
Phvul.005G066400	1.56891	0.498255	0.00163938	0.00840897
Phvul.002G315500	1.5679	0.469478	0.000838778	0.00472365
Phvul.005G156800	1.56542	0.305453	2.97683e-07	3.8417e-06
Phvul.003G148900	1.5641	0.268389	5.61875e-09	9.37716e-08
Phvul.006G145800	1.56334	0.202618	1.20293e-14	3.95656e-13
Phvul.010G165100	1.55944	0.131823	2.7369e-32	3.5053e-30
Phvul.009G034100	1.55754	0.246457	2.62045e-10	5.18751e-09
Phvul.001G172900	1.55427	0.306048	3.80365e-07	4.81321e-06
Phvul.006G076700	1.55346	0.556853	0.00527542	0.0226246
Phvul.011G174600	1.55228	0.287188	6.47692e-08	9.28744e-07
Phvul.009G134300	1.55111	0.369652	2.71524e-05	0.000233832
Phvul.001G241200	1.54187	0.181804	2.23353e-17	9.3005e-16
Phvul.004G027800	1.54107	0.114698	3.72421e-41	8.28441e-39
Phvul.003G244600	1.53847	0.50051	0.00211344	0.0104504
Phvul.003G082300	1.53756	0.234465	5.46311e-11	1.16468e-09
Phvul.003G064300	1.53164	0.371387	3.72161e-05	0.000309786
Phvul.001G072200	1.53156	0.297539	2.64105e-07	3.44518e-06
Phvul.002G243200	1.52828	0.518454	0.00320077	0.0150007
Phvul.008G197000	1.52722	0.315956	1.34044e-06	1.52602e-05
Phvul.007G105100	1.52628	0.295001	2.29367e-07	3.05088e-06
Phvul.002G064100	1.52422	0.425599	0.000341824	0.00219697
Phvul.002G218300	1.52028	0.359764	2.38131e-05	0.000207732
Phvul.002G170800	1.51827	0.51087	0.00295928	0.0140257
Phvul.008G087600	1.51731	0.439871	0.000561759	0.00337735
Phvul.003G231000	1.51404	0.32213	2.60035e-06	2.80905e-05
Phvul.001G215300	1.5101	0.534982	0.00476202	0.0207603
Phvul.002G127100	1.50989	0.246233	8.68144e-10	1.6093e-08
Phvul.004G056700	1.50988	0.589219	0.0103919	0.039676
Phvul.003G031000	1.50494	0.326253	3.97271e-06	4.11032e-05
Phvul.001G204900	1.50135	0.255877	4.42461e-09	7.50276e-08
Phvul.003G290200	1.50129	0.149648	1.10143e-23	8.13132e-22
Phvul.003G253900	1.50065	0.508941	0.00319238	0.014971
Phvul.002G246800	1.49969	0.134002	4.48567e-29	4.68116e-27
Phvul.010G104900	1.49641	0.360962	3.38911e-05	0.000284596
Phvul.006G121300	1.49225	0.381539	9.18646e-05	0.000694572
Phvul.002G216900	1.4915	0.176661	3.10018e-17	1.27833e-15
Phvul.009G085800	1.49075	0.522516	0.00433045	0.0192305
Phvul.011G104200	1.48866	0.11717	5.53914e-37	1.01788e-34
Phvul.009G078500	1.48566	0.200068	1.12119e-13	3.33713e-12
Phvul.011G000200	1.48498	0.158948	9.40217e-21	5.26335e-19
Phvul.002G191600	1.48152	0.517699	0.0042132	0.0188285
Phvul.006G186600	1.48128	0.161023	3.6049e-20	1.90451e-18
Phvul.003G010700	1.47923	0.253834	5.62502e-09	9.37836e-08
Phvul.001G031200	1.47648	0.177026	7.39898e-17	2.93632e-15
Phvul.009G077800	1.4756	0.588321	0.0121364	0.0450544
Phvul.010G015400	1.47287	0.395702	0.000197522	0.00136243
Phvul.002G254900	1.47275	0.164052	2.77407e-19	1.3713e-17
Phvul.002G061600	1.47229	0.175571	5.04094e-17	2.0291e-15
Phvul.009G013900	1.47196	0.367283	6.13129e-05	0.000483694
Phvul.006G022000	1.46995	0.490091	0.00270565	0.0129801
Phvul.008G162800	1.46983	0.560817	0.00877033	0.0344496
Phvul.003G024900	1.46557	0.272119	7.21383e-08	1.02917e-06
Phvul.004G053500	1.46442	0.480441	0.00230311	0.0112794
Phvul.011G021600	1.46437	0.281184	1.91011e-07	2.57104e-06
Phvul.001G235800	1.4639	0.261467	2.15849e-08	3.32345e-07
Phvul.009G179500	1.46388	0.472453	0.0019452	0.00974097
Phvul.002G139200	1.46242	0.137113	1.47165e-26	1.30261e-24
Phvul.002G296700	1.46109	0.184064	2.05558e-15	7.25503e-14
Phvul.009G237700	1.46087	0.400358	0.000263352	0.00174665
Phvul.L001960	1.46038	0.402357	0.000283901	0.00186176
Phvul.L001743	1.4603	0.204906	1.02818e-12	2.72879e-11
Phvul.006G125100	1.45172	0.265153	4.37452e-08	6.459e-07
Phvul.005G183200	1.4505	0.335484	1.53501e-05	0.000140579
Phvul.006G033100	1.44953	0.469397	0.00201457	0.0100467
Phvul.010G146500	1.44618	0.240816	1.9097e-09	3.38776e-08
Phvul.003G198100	1.44543	0.187089	1.11083e-14	3.69678e-13
Phvul.011G205000	1.44537	0.165813	2.85888e-18	1.28886e-16
Phvul.011G034200	1.44376	0.106321	5.32049e-42	1.3036e-39
Phvul.008G194300	1.44369	0.3801	0.000145759	0.00104593
Phvul.009G027600	1.43656	0.538852	0.00767675	0.0309376
Phvul.002G170300	1.43286	0.266108	7.26419e-08	1.03461e-06
Phvul.007G008600	1.4299	0.547536	0.00901435	0.0352607
Phvul.009G248400	1.42942	0.146299	1.50633e-22	1.01056e-20
Phvul.L007043	1.42836	0.227236	3.26168e-10	6.38217e-09
Phvul.001G063900	1.42805	0.258625	3.35765e-08	5.03231e-07
Phvul.002G112600	1.42727	0.374006	0.000135534	0.000983832
Phvul.008G220700	1.42556	0.474812	0.00267879	0.0128804
Phvul.004G076300	1.42119	0.106239	8.21412e-41	1.78036e-38
Phvul.009G229700	1.42034	0.448349	0.00153527	0.00798381
Phvul.009G162900	1.41363	0.164907	1.01482e-17	4.33244e-16
Phvul.001G033500	1.40676	0.306235	4.3541e-06	4.47208e-05
Phvul.010G031100	1.4065	0.433759	0.00118454	0.00636345
Phvul.010G021100	1.40576	0.440199	0.00140582	0.00740632
Phvul.010G092100	1.40515	0.471126	0.00285881	0.0136067
Phvul.001G063500	1.40304	0.327821	1.86984e-05	0.000166728
Phvul.007G138800	1.3971	0.405971	0.000578775	0.00345996
Phvul.003G144500	1.39443	0.229818	1.29875e-09	2.35586e-08
Phvul.008G122400	1.39312	0.350804	7.15045e-05	0.000556563
Phvul.009G226000	1.3919	0.352325	7.79501e-05	0.00060083
Phvul.003G237900	1.39136	0.41896	0.000897007	0.00500985
Phvul.007G046600	1.3908	0.182439	2.47118e-14	7.86775e-13
Phvul.009G140700	1.38986	0.516815	0.00716078	0.0291711
Phvul.006G097300	1.38945	0.406368	0.000628094	0.00369856
Phvul.009G082466	1.38793	0.202635	7.41645e-12	1.77848e-10
Phvul.001G077700	1.38537	0.134087	5.05722e-25	4.0713e-23
Phvul.007G201400	1.38481	0.290064	1.80478e-06	2.00207e-05
Phvul.008G224200	1.38391	0.423691	0.00108952	0.00593794
Phvul.004G027500	1.38106	0.405944	0.000668699	0.00389425
Phvul.008G187400	1.37985	0.478395	0.00392244	0.0177639
Phvul.010G011900	1.37281	0.279391	8.94214e-07	1.05276e-05
Phvul.003G154600	1.37227	0.350827	9.17112e-05	0.000693722
Phvul.002G025900	1.3711	0.514491	0.00769947	0.0310069
Phvul.007G029900	1.37052	0.155967	1.53314e-18	7.17984e-17
Phvul.008G034100	1.36917	0.429581	0.00143654	0.00753234
Phvul.009G039600	1.3675	0.358732	0.000137823	0.000998301
Phvul.003G284800	1.36694	0.17581	7.53937e-15	2.54921e-13
Phvul.005G012600	1.36206	0.371184	0.000243032	0.00163238
Phvul.009G124600	1.36162	0.192634	1.56719e-12	4.08241e-11
Phvul.011G130400	1.35922	0.161025	3.14393e-17	1.29322e-15
Phvul.001G234500	1.35818	0.542579	0.0123079	0.0455311
Phvul.001G230000	1.35645	0.223631	1.31482e-09	2.38246e-08
Phvul.005G002400	1.35461	0.213434	2.19895e-10	4.37873e-09
Phvul.002G227400	1.35451	0.280512	1.3743e-06	1.55932e-05
Phvul.006G053500	1.35424	0.530508	0.0106885	0.0406067
Phvul.003G203600	1.35286	0.407236	0.00089355	0.00499384
Phvul.001G127700	1.35277	0.498965	0.00670483	0.0276873
Phvul.001G259000	1.35182	0.327156	3.59542e-05	0.000300169
Phvul.007G056700	1.35037	0.231217	5.21128e-09	8.74895e-08
Phvul.003G098200	1.3493	0.159505	2.69011e-17	1.11468e-15
Phvul.011G108500	1.34878	0.204712	4.43772e-11	9.59388e-10
Phvul.007G080400	1.34816	0.133033	3.90358e-24	2.95937e-22
Phvul.003G066800	1.3473	0.430074	0.00173204	0.00881717
Phvul.009G170500	1.3457	0.240124	2.09248e-08	3.23654e-07
Phvul.010G038800	1.34439	0.270487	6.68566e-07	8.03896e-06
Phvul.007G154900	1.33907	0.364271	0.000236902	0.00159565
Phvul.003G217500	1.33834	0.230345	6.24057e-09	1.03536e-07
Phvul.004G129900	1.33427	0.252463	1.25714e-07	1.73213e-06
Phvul.003G193100	1.33367	0.17053	5.25137e-15	1.8008e-13
Phvul.008G079300	1.33269	0.291856	4.9653e-06	5.0477e-05
Phvul.002G314800	1.33058	0.50387	0.00827306	0.0329403
Phvul.002G314000	1.32994	0.27288	1.09516e-06	1.2638e-05
Phvul.009G047000	1.32873	0.134782	6.30564e-23	4.35115e-21
Phvul.011G209400	1.32795	0.225772	4.0576e-09	6.92906e-08
Phvul.010G144300	1.32306	0.0942908	9.98104e-45	2.76622e-42
Phvul.002G291200	1.3209	0.268746	8.87585e-07	1.04568e-05
Phvul.009G130000	1.3205	0.230923	1.07552e-08	1.72512e-07
Phvul.009G033500	1.31776	0.204898	1.26511e-10	2.59248e-09
Phvul.002G318800	1.316	0.110541	1.11257e-32	1.49279e-30
Phvul.002G297400	1.31395	0.315502	3.11851e-05	0.000264004
Phvul.001G196800	1.31267	0.483892	0.00667314	0.0276104
Phvul.004G014732	1.31251	0.379424	0.00054172	0.00327551
Phvul.009G182300	1.31187	0.110049	9.22266e-33	1.26763e-30
Phvul.002G160900	1.30641	0.27585	2.18024e-06	2.38417e-05
Phvul.009G061200	1.30541	0.325648	6.10672e-05	0.00048198
Phvul.002G131500	1.30441	0.32195	5.08713e-05	0.00040876
Phvul.008G243100	1.30183	0.152751	1.5606e-17	6.56308e-16
Phvul.001G180800	1.297	0.227131	1.12746e-08	1.80159e-07
Phvul.008G004400	1.29427	0.103987	1.46111e-35	2.42172e-33
Phvul.008G261800	1.29367	0.486477	0.00783099	0.031402
Phvul.001G039100	1.29352	0.33487	0.000112124	0.000825954
Phvul.006G093900	1.2931	0.311956	3.39601e-05	0.000284928
Phvul.001G202500	1.29262	0.320933	5.63236e-05	0.000448731
Phvul.011G216300	1.29211	0.322308	6.09975e-05	0.000481656
Phvul.009G138600	1.29111	0.510544	0.0114427	0.0428558
Phvul.001G068200	1.2905	0.244564	1.3152e-07	1.80477e-06
Phvul.003G081800	1.28524	0.505536	0.0110115	0.0415629
Phvul.008G097200	1.28461	0.386289	0.000882543	0.00493885
Phvul.002G149300	1.28451	0.430464	0.00284484	0.0135555
Phvul.006G195600	1.28227	0.486978	0.00846083	0.0334907
Phvul.002G180300	1.28188	0.204891	3.93956e-10	7.61168e-09
Phvul.001G124100	1.27879	0.344065	0.00020183	0.00138931
Phvul.010G006400	1.27813	0.103092	2.68018e-35	4.31535e-33
Phvul.010G139300	1.27724	0.134806	2.67603e-21	1.57634e-19
Phvul.009G218800	1.27563	0.450085	0.00459397	0.0202096
Phvul.003G183000	1.27421	0.285282	7.95134e-06	7.7434e-05
Phvul.002G330300	1.27407	0.467592	0.00643525	0.0267703
Phvul.011G110000	1.27319	0.292868	1.37819e-05	0.000127599
Phvul.003G130200	1.27318	0.311789	4.43683e-05	0.000361664
Phvul.001G026200	1.27317	0.280293	5.56475e-06	5.57993e-05
Phvul.003G052900	1.27317	0.36394	0.000468253	0.00287889
Phvul.008G001300	1.27277	0.356797	0.000360795	0.00230086
Phvul.002G136400	1.27236	0.325816	9.4165e-05	0.000711011
Phvul.005G114100	1.2666	0.361011	0.000450693	0.00278081
Phvul.009G260800	1.2623	0.424027	0.00291149	0.0138302
Phvul.011G050600	1.26196	0.395386	0.00141432	0.00744214
Phvul.003G228600	1.26147	0.189925	3.09599e-11	6.93256e-10
Phvul.005G023500	1.26124	0.158863	2.03512e-15	7.19786e-14
Phvul.008G227700	1.25803	0.334239	0.000167307	0.00117671
Phvul.004G166400	1.25484	0.174589	6.60355e-13	1.79197e-11
Phvul.001G026500	1.25403	0.316757	7.52702e-05	0.000582121
Phvul.002G296800	1.2521	0.18924	3.67979e-11	8.13209e-10
Phvul.008G237500	1.25105	0.411931	0.00238918	0.0116268
Phvul.002G226500	1.24918	0.5065	0.0136517	0.049559
Phvul.002G046800	1.24869	0.360348	0.000529762	0.00320779
Phvul.007G027700	1.24746	0.282109	9.78351e-06	9.34991e-05
Phvul.007G079500	1.24514	0.484056	0.0101021	0.0387623
Phvul.011G164800	1.24228	0.292507	2.16652e-05	0.000190271
Phvul.007G222900	1.24086	0.483555	0.0102842	0.0393309
Phvul.009G191900	1.24042	0.471737	0.00855179	0.0337875
Phvul.009G165100	1.23843	0.178769	4.28283e-12	1.06793e-10
Phvul.003G126300	1.23834	0.159881	9.52703e-15	3.1995e-13
Phvul.001G261400	1.23832	0.247871	5.85878e-07	7.12068e-06
Phvul.002G124500	1.23779	0.395492	0.00174954	0.00889288
Phvul.005G129400	1.2364	0.132308	9.20261e-21	5.16875e-19
Phvul.008G178800	1.23608	0.391344	0.00158552	0.00819466
Phvul.001G174400	1.23333	0.165053	7.87834e-14	2.38267e-12
Phvul.002G210400	1.23236	0.355201	0.000521452	0.00316314
Phvul.002G072900	1.2305	0.218517	1.79033e-08	2.78961e-07
Phvul.002G031100	1.22988	0.315402	9.64319e-05	0.000724568
Phvul.001G022700	1.22701	0.148071	1.16502e-16	4.49676e-15
Phvul.006G165000	1.22566	0.284102	1.6021e-05	0.000145697
Phvul.011G017700	1.22349	0.444645	0.00593005	0.0249201
Phvul.002G314300	1.22328	0.427552	0.00422155	0.0188601
Phvul.011G183766	1.22229	0.22008	2.79479e-08	4.24894e-07
Phvul.008G058500	1.22143	0.304073	5.89701e-05	0.000467392
Phvul.002G063000	1.22138	0.396126	0.00204717	0.0101793
Phvul.011G148800	1.21362	0.181002	2.01387e-11	4.62589e-10
Phvul.001G162800	1.21239	0.427918	0.00460801	0.0202609
Phvul.010G048400	1.21123	0.219462	3.40762e-08	5.09816e-07
Phvul.009G025500	1.20968	0.301746	6.09913e-05	0.000481656
Phvul.003G282500	1.20951	0.114087	2.92801e-26	2.53851e-24
Phvul.001G008200	1.20802	0.131564	4.23175e-20	2.22597e-18
Phvul.007G119178	1.2051	0.126745	1.94124e-21	1.15153e-19
Phvul.009G164900	1.20497	0.207879	6.77121e-09	1.1201e-07
Phvul.008G217200	1.20329	0.286341	2.64208e-05	0.000228358
Phvul.011G117000	1.20116	0.324543	0.000214679	0.00146345
Phvul.002G027200	1.20111	0.220116	4.85017e-08	7.11779e-07
Phvul.011G107700	1.20001	0.376028	0.0014164	0.00744752
Phvul.007G100900	1.19919	0.14446	1.03113e-16	4.01666e-15
Phvul.003G080000	1.1979	0.272551	1.10691e-05	0.000104079
Phvul.010G100200	1.1974	0.166016	5.49184e-13	1.51213e-11
Phvul.008G280700	1.19601	0.440837	0.00666703	0.0275919
Phvul.007G280800	1.19567	0.224728	1.03454e-07	1.44426e-06
Phvul.001G224900	1.19503	0.262976	5.51308e-06	5.54126e-05
Phvul.009G229100	1.19418	0.270249	9.92377e-06	9.4519e-05
Phvul.003G253200	1.19061	0.323218	0.000229948	0.00155568
Phvul.009G173300	1.18778	0.227751	1.83571e-07	2.47485e-06
Phvul.010G056400	1.18682	0.212655	2.39189e-08	3.65948e-07
Phvul.002G048400	1.18532	0.24324	1.09882e-06	1.26717e-05
Phvul.008G136900	1.1842	0.120936	1.21899e-22	8.21047e-21
Phvul.011G209300	1.18098	0.092397	2.07826e-37	3.94777e-35
Phvul.001G087800	1.18042	0.260575	5.89744e-06	5.8856e-05
Phvul.009G132400	1.17761	0.412027	0.00426205	0.0189666
Phvul.006G187500	1.17636	0.415626	0.00465004	0.0203768
Phvul.011G056300	1.17462	0.348057	0.000738765	0.00423519
Phvul.008G243200	1.17412	0.177099	3.36303e-11	7.49083e-10
Phvul.002G002700	1.17288	0.43481	0.00698722	0.0286366
Phvul.002G112200	1.1727	0.19304	1.24059e-09	2.25521e-08
Phvul.008G225300	1.17227	0.245494	1.79576e-06	1.99337e-05
Phvul.009G049600	1.17092	0.465596	0.011907	0.0443587
Phvul.002G131700	1.16857	0.227899	2.93473e-07	3.79316e-06
Phvul.010G164300	1.16856	0.180809	1.02678e-10	2.12729e-09
Phvul.002G024700	1.16292	0.288444	5.53739e-05	0.000441789
Phvul.003G137600	1.15932	0.38575	0.00265258	0.012758
Phvul.011G084300	1.1588	0.175278	3.81138e-11	8.3802e-10
Phvul.003G215600	1.15713	0.39346	0.00327251	0.0152932
Phvul.009G223300	1.15693	0.359778	0.00130139	0.00691432
Phvul.003G024700	1.1533	0.461753	0.0125014	0.0461059
Phvul.011G209200	1.15224	0.124844	2.72063e-20	1.46016e-18
Phvul.002G079900	1.15096	0.226259	3.63956e-07	4.62634e-06
Phvul.002G000300	1.14778	0.333392	0.00057589	0.00344881
Phvul.002G332300	1.14668	0.37169	0.00203522	0.0101259
Phvul.001G160700	1.14508	0.338139	0.000708067	0.0040925
Phvul.001G224800	1.14435	0.265417	1.62144e-05	0.000147122
Phvul.008G156800	1.14415	0.243915	2.72156e-06	2.92875e-05
Phvul.001G265400	1.14333	0.241614	2.22247e-06	2.42563e-05
Phvul.002G256400	1.14325	0.359679	0.00148026	0.00772862
Phvul.004G159900	1.135	0.432182	0.00863423	0.0340416
Phvul.009G254400	1.134	0.159549	1.1814e-12	3.12742e-11
Phvul.008G151806	1.13285	0.257518	1.08698e-05	0.000102548
Phvul.007G212900	1.13227	0.2522	7.13621e-06	7.02649e-05
Phvul.003G257900	1.13035	0.302016	0.00018206	0.00126715
Phvul.007G222400	1.12969	0.382121	0.00311296	0.0146636
Phvul.010G013000	1.12826	0.318986	0.000404686	0.00253018
Phvul.011G213700	1.12758	0.231548	1.11727e-06	1.28757e-05
Phvul.010G134900	1.12737	0.117615	9.2209e-22	5.7102e-20
Phvul.007G260900	1.12664	0.22474	5.35709e-07	6.56342e-06
Phvul.002G321400	1.12566	0.127274	9.20463e-19	4.35892e-17
Phvul.009G090800	1.12281	0.188983	2.82762e-09	4.90798e-08
Phvul.011G206400	1.12116	0.331194	0.000711228	0.00410797
Phvul.010G013100	1.12009	0.22361	5.4677e-07	6.6838e-06
Phvul.009G032000	1.11515	0.447144	0.0126333	0.0464673
Phvul.009G118100	1.11418	0.342701	0.0011493	0.00621069
Phvul.007G062900	1.11366	0.166667	2.35792e-11	5.36003e-10
Phvul.003G050500	1.11314	0.335256	0.000899332	0.00502117
Phvul.004G152601	1.11209	0.40866	0.00650225	0.0270034
Phvul.003G229100	1.11175	0.178739	4.97351e-10	9.49254e-09
Phvul.001G100200	1.11074	0.251348	9.90973e-06	9.44385e-05
Phvul.006G149640	1.11038	0.250339	9.18512e-06	8.83297e-05
Phvul.007G175800	1.11028	0.149817	1.2548e-13	3.70868e-12
Phvul.004G166000	1.1078	0.179154	6.26858e-10	1.17883e-08
Phvul.005G129200	1.1075	0.141013	4.03463e-15	1.39773e-13
Phvul.005G165600	1.10714	0.115572	9.73303e-22	6.00535e-20
Phvul.005G089600	1.10624	0.193521	1.08803e-08	1.74352e-07
Phvul.003G143800	1.10596	0.232961	2.06046e-06	2.2649e-05
Phvul.010G103800	1.10451	0.321998	0.000603185	0.00357805
Phvul.009G065800	1.10413	0.346218	0.00142712	0.00749283
Phvul.003G127500	1.10004	0.117922	1.07312e-20	5.9678e-19
Phvul.011G067800	1.09945	0.186905	4.0443e-09	6.91334e-08
Phvul.002G166000	1.09842	0.390697	0.00493219	0.0213749
Phvul.003G150400	1.09797	0.236494	3.43937e-06	3.61604e-05
Phvul.002G153600	1.09718	0.149939	2.52579e-13	7.19467e-12
Phvul.010G017400	1.09233	0.235006	3.35004e-06	3.53311e-05
Phvul.006G020800	1.0913	0.352079	0.00193792	0.00971028
Phvul.004G116050	1.09054	0.429971	0.0112024	0.0421194
Phvul.003G048500	1.08752	0.417319	0.00916152	0.0357289
Phvul.003G216000	1.08604	0.264523	4.03164e-05	0.000333622
Phvul.002G042900	1.08453	0.240619	6.56681e-06	6.49611e-05
Phvul.003G271800	1.08282	0.173015	3.88579e-10	7.52498e-09
Phvul.006G091800	1.08275	0.193283	2.12028e-08	3.27355e-07
Phvul.003G272500	1.08066	0.168179	1.3129e-10	2.6839e-09
Phvul.006G190600	1.07647	0.198169	5.57006e-08	8.08998e-07
Phvul.002G254100	1.07646	0.318972	0.000738706	0.00423519
Phvul.008G214600	1.07509	0.180092	2.37734e-09	4.152e-08
Phvul.007G106100	1.07218	0.16444	7.02374e-11	1.47875e-09
Phvul.010G145200	1.07021	0.342213	0.00176416	0.00895232
Phvul.001G183800	1.06533	0.160184	2.91734e-11	6.54118e-10
Phvul.008G093700	1.06364	0.366178	0.00367586	0.0168439
Phvul.009G133200	1.06316	0.128997	1.69714e-16	6.44759e-15
Phvul.007G061400	1.06311	0.114962	2.29978e-20	1.23822e-18
Phvul.001G031500	1.06267	0.364326	0.00353624	0.0163343
Phvul.007G044300	1.06255	0.237667	7.7947e-06	7.5996e-05
Phvul.001G240500	1.06215	0.226647	2.78117e-06	2.9834e-05
Phvul.001G138500	1.05786	0.204538	2.31696e-07	3.07703e-06
Phvul.002G226600	1.0554	0.214103	8.24894e-07	9.7727e-06
Phvul.009G235300	1.05481	0.290333	0.000280044	0.00184075
Phvul.002G118900	1.05345	0.133658	3.22905e-15	1.12557e-13
Phvul.006G088500	1.05293	0.228974	4.25596e-06	4.38459e-05
Phvul.005G078300	1.05228	0.346119	0.00236402	0.0115276
Phvul.005G183800	1.05083	0.26276	6.35615e-05	0.000498667
Phvul.003G232000	1.05019	0.170026	6.54828e-10	1.22733e-08
Phvul.L009743	1.04952	0.349913	0.00270538	0.0129801
Phvul.006G069300	1.04948	0.0884119	1.68656e-32	2.22758e-30
Phvul.008G013000	1.04935	0.159258	4.429e-11	9.58727e-10
Phvul.007G174400	1.0493	0.309402	0.000695452	0.004032
Phvul.004G011300	1.04783	0.32534	0.00127868	0.00681289
Phvul.007G224300	1.04732	0.235364	8.59591e-06	8.2994e-05
Phvul.001G163200	1.04681	0.303096	0.000552879	0.00332988
Phvul.009G032300	1.04433	0.170031	8.14778e-10	1.51203e-08
Phvul.007G088200	1.04349	0.186834	2.33497e-08	3.57887e-07
Phvul.009G093200	1.04184	0.209716	6.76994e-07	8.12296e-06
Phvul.002G114600	1.04081	0.268875	0.000108397	0.000801291
Phvul.004G045100	1.04063	0.314231	0.000927365	0.00515894
Phvul.003G272600	1.03951	0.3312	0.00169743	0.0086671
Phvul.011G139475	1.03843	0.167785	6.05363e-10	1.14222e-08
Phvul.008G137200	1.03669	0.229245	6.12047e-06	6.08663e-05
Phvul.009G075100	1.03659	0.359324	0.00391615	0.0177402
Phvul.001G234700	1.03341	0.363848	0.00450834	0.0199003
Phvul.010G075400	1.03157	0.328007	0.00166114	0.00850494
Phvul.008G029000	1.02869	0.261284	8.24883e-05	0.000630161
Phvul.006G071000	1.02791	0.161552	1.98221e-10	3.97053e-09
Phvul.011G112400	1.02535	0.286309	0.000341904	0.00219697
Phvul.011G105700	1.0251	0.321655	0.00143779	0.00753482
Phvul.007G224800	1.02338	0.338845	0.0025261	0.0122157
Phvul.003G255200	1.02264	0.334666	0.00224523	0.0110407
Phvul.003G240400	1.02214	0.291298	0.000449946	0.00277721
Phvul.008G272800	1.02048	0.276567	0.000224406	0.00152362
Phvul.006G143700	1.02036	0.181427	1.8651e-08	2.89545e-07
Phvul.002G304500	1.01904	0.215748	2.32056e-06	2.52943e-05
Phvul.009G207000	1.01835	0.152405	2.35885e-11	5.36003e-10
Phvul.008G257800	1.01631	0.133599	2.80255e-14	8.85606e-13
Phvul.003G164000	1.01607	0.205701	7.83079e-07	9.30994e-06
Phvul.001G229500	1.01472	0.0928524	8.4432e-28	8.12834e-26
Phvul.008G108100	1.01202	0.308713	0.0010448	0.00573113
Phvul.008G113400	1.00901	0.130821	1.22997e-14	4.03765e-13
Phvul.001G134600	1.00658	0.392117	0.0102569	0.0392582
Phvul.005G005600	1.00644	0.293816	0.000613838	0.00363232
Phvul.006G101000	1.00513	0.277944	0.000298832	0.00194759
Phvul.001G041400	1.00491	0.167955	2.18793e-09	3.83706e-08
Phvul.L002346	1.00433	0.331968	0.00248334	0.0120365
Phvul.009G064100	1.00332	0.277953	0.000306565	0.00199414
Phvul.001G083000	1.00159	0.27932	0.000336037	0.00216338
Phvul.002G185500	1.00004	0.279761	0.000350749	0.00224612
Phvul.003G222500	0.998524	0.311603	0.00135308	0.00716192
Phvul.008G142200	0.997295	0.184976	6.98734e-08	9.99391e-07
Phvul.L005001	0.996895	0.131489	3.41299e-14	1.06458e-12
Phvul.003G166200	0.996765	0.187815	1.11351e-07	1.54303e-06
Phvul.001G187300	0.996742	0.397873	0.0122391	0.0453661
Phvul.011G034000	0.995776	0.111861	5.49045e-19	2.65204e-17
Phvul.007G256900	0.994891	0.228181	1.30007e-05	0.000121026
Phvul.003G117000	0.994307	0.268396	0.000211696	0.00144545
Phvul.007G255600	0.992422	0.288488	0.000581542	0.00347528
Phvul.006G133600	0.992299	0.196736	4.56332e-07	5.68096e-06
Phvul.002G277600	0.991725	0.205817	1.44657e-06	1.62604e-05
Phvul.002G283100	0.991378	0.261025	0.00014586	0.0010462
Phvul.006G188400	0.990533	0.337194	0.00330786	0.0154142
Phvul.001G253500	0.990197	0.143981	6.09993e-12	1.48596e-10
Phvul.005G057600	0.988982	0.305995	0.00122918	0.00657821
Phvul.011G046700	0.988734	0.21983	6.86868e-06	6.77096e-05
Phvul.009G261700	0.988332	0.156747	2.87672e-10	5.66168e-09
Phvul.002G165700	0.986446	0.36522	0.00691383	0.0283909
Phvul.007G198300	0.985228	0.298162	0.000951998	0.00527515
Phvul.010G120800	0.983597	0.31895	0.00204333	0.0101631
Phvul.007G082600	0.983395	0.111318	1.00908e-18	4.76522e-17
Phvul.002G193800	0.983339	0.114357	8.05011e-18	3.48962e-16
Phvul.002G309100	0.983102	0.282399	0.000499074	0.00304138
Phvul.008G280300	0.982886	0.321126	0.00220787	0.0108791
Phvul.009G233200	0.98081	0.232447	2.44844e-05	0.000213368
Phvul.007G055800	0.979362	0.240887	4.78999e-05	0.000387462
Phvul.001G151000	0.979319	0.298529	0.0010363	0.0056956
Phvul.006G070200	0.978863	0.275613	0.000382911	0.00241638
Phvul.007G062800	0.976956	0.147971	4.04648e-11	8.82707e-10
Phvul.001G000500	0.976135	0.110251	8.46147e-19	4.01825e-17
Phvul.003G009000	0.97473	0.167278	5.64353e-09	9.39995e-08
Phvul.001G211000	0.973507	0.232489	2.8226e-05	0.00024137
Phvul.008G001000	0.973394	0.143026	1.00549e-11	2.37082e-10
Phvul.004G114600	0.973314	0.267102	0.000268453	0.001777
Phvul.001G174800	0.972056	0.333809	0.00359107	0.0165199
Phvul.007G011000	0.971891	0.258982	0.000174918	0.00122399
Phvul.009G175300	0.971733	0.312895	0.00189878	0.00955096
Phvul.008G195500	0.971203	0.203718	1.86634e-06	2.0663e-05
Phvul.008G113600	0.971149	0.183789	1.26362e-07	1.73822e-06
Phvul.002G296000	0.970547	0.248473	9.38186e-05	0.000709028
Phvul.001G265300	0.969395	0.355918	0.00645658	0.0268524
Phvul.008G236700	0.968112	0.212177	5.04869e-06	5.11171e-05
Phvul.004G135500	0.967942	0.298936	0.00120391	0.00645685
Phvul.004G012200	0.967607	0.140784	6.28653e-12	1.52482e-10
Phvul.003G261900	0.966926	0.136434	1.36896e-12	3.58816e-11
Phvul.003G140452	0.965442	0.248701	0.000103624	0.000771072
Phvul.001G050500	0.964496	0.328019	0.00327826	0.01531
Phvul.001G205300	0.961779	0.332653	0.00383725	0.0174435
Phvul.003G287800	0.960977	0.365939	0.0086379	0.0340481
Phvul.001G034800	0.960396	0.21547	8.30337e-06	8.06299e-05
Phvul.003G160600	0.959793	0.262227	0.000252056	0.00168182
Phvul.008G028900	0.959343	0.229734	2.9683e-05	0.000252807
Phvul.006G048000	0.958976	0.269269	0.000368885	0.00233835
Phvul.003G152900	0.958885	0.227472	2.49339e-05	0.000216804
Phvul.006G060100	0.958872	0.3421	0.0050645	0.0218252
Phvul.003G191600	0.958088	0.27836	0.00057764	0.00345562
Phvul.003G153400	0.957298	0.163221	4.48989e-09	7.59471e-08
Phvul.008G168500	0.956774	0.309011	0.00195989	0.00979136
Phvul.010G125800	0.955861	0.327948	0.00356066	0.0164158
Phvul.002G169800	0.95417	0.385918	0.0134183	0.0488584
Phvul.004G082600	0.953503	0.11112	9.41946e-18	4.05205e-16
Phvul.006G114400	0.950395	0.24994	0.000143243	0.00103006
Phvul.010G130000	0.949498	0.204844	3.56532e-06	3.73222e-05
Phvul.011G090100	0.948001	0.210196	6.48044e-06	6.41445e-05
Phvul.006G129700	0.947847	0.132693	9.12047e-13	2.4282e-11
Phvul.006G028900	0.946203	0.171071	3.18324e-08	4.79642e-07
Phvul.008G253500	0.94599	0.14279	3.47179e-11	7.72291e-10
Phvul.007G218400	0.945715	0.0924639	1.48651e-24	1.15811e-22
Phvul.002G333100	0.945248	0.316357	0.00280885	0.0134105
Phvul.009G194100	0.945059	0.277086	0.000647943	0.00379535
Phvul.006G129100	0.943972	0.187591	4.85236e-07	6.00982e-06
Phvul.011G042200	0.943895	0.127073	1.10293e-13	3.28857e-12
Phvul.002G144500	0.943803	0.179327	1.41697e-07	1.93813e-06
Phvul.004G143500	0.943564	0.137185	6.06794e-12	1.4803e-10
Phvul.006G181200	0.942717	0.130257	4.57479e-13	1.26997e-11
Phvul.003G201700	0.942193	0.180479	1.7844e-07	2.41143e-06
Phvul.007G144800	0.94196	0.239147	8.18813e-05	0.000626657
Phvul.003G248075	0.940639	0.281697	0.000840248	0.00472878
Phvul.009G097600	0.940188	0.270737	0.000515265	0.0031301
Phvul.007G167600	0.939429	0.200644	2.84006e-06	3.04272e-05
Phvul.006G058600	0.937854	0.323841	0.00377911	0.0172117
Phvul.001G242700	0.937138	0.17077	4.07158e-08	6.05401e-07
Phvul.008G267200	0.936986	0.36274	0.00979222	0.0378307
Phvul.007G040500	0.934753	0.193837	1.4187e-06	1.60004e-05
Phvul.011G006100	0.931397	0.151435	7.72436e-10	1.43819e-08
Phvul.007G056500	0.930599	0.269255	0.000547854	0.00330786
Phvul.006G178200	0.930287	0.250127	0.000199813	0.00137662
Phvul.007G163800	0.929152	0.33995	0.00627221	0.0261628
Phvul.002G042200	0.928494	0.341361	0.00652861	0.0270891
Phvul.009G028400	0.928202	0.201117	3.92657e-06	4.07505e-05
Phvul.007G243800	0.928009	0.277884	0.000839117	0.00472398
Phvul.006G091200	0.927535	0.376303	0.0137065	0.0497044
Phvul.007G110800	0.926961	0.253266	0.000252183	0.00168182
Phvul.004G148600	0.926495	0.311717	0.0029565	0.0140164
Phvul.009G033700	0.925416	0.297273	0.00185188	0.00934008
Phvul.003G289800	0.925358	0.21345	1.45597e-05	0.000134067
Phvul.007G082300	0.924926	0.28589	0.00121537	0.0065084
Phvul.007G143900	0.923619	0.150834	9.15994e-10	1.69059e-08
Phvul.011G110300	0.922905	0.246524	0.000181351	0.00126274
Phvul.002G089400	0.921003	0.288034	0.00138599	0.00731779
Phvul.002G153100	0.92083	0.256693	0.000334141	0.00215282
Phvul.001G154400	0.918513	0.203446	6.3385e-06	6.2892e-05
Phvul.003G035401	0.917331	0.3382	0.00667998	0.0276184
Phvul.011G034300	0.916372	0.124822	2.11365e-13	6.09785e-12
Phvul.005G153300	0.914578	0.101214	1.62391e-19	8.2197e-18
Phvul.001G103200	0.913958	0.31712	0.00395094	0.0178655
Phvul.002G254200	0.912077	0.207345	1.08831e-05	0.000102576
Phvul.006G142700	0.91201	0.243121	0.000175952	0.00123056
Phvul.001G077200	0.911355	0.241193	0.000157759	0.00112298
Phvul.001G241500	0.908513	0.247111	0.000236416	0.001593
Phvul.008G188100	0.908138	0.306534	0.00305047	0.0144094
Phvul.009G161800	0.907844	0.11928	2.71951e-14	8.6259e-13
Phvul.008G073000	0.907833	0.260446	0.000490884	0.00299707
Phvul.008G024100	0.907536	0.167385	5.89867e-08	8.50878e-07
Phvul.010G053300	0.906194	0.192669	2.55891e-06	2.76958e-05
Phvul.001G045900	0.906165	0.213252	2.14463e-05	0.000188642
Phvul.010G151732	0.905504	0.215917	2.74372e-05	0.000235817
Phvul.007G209100	0.904705	0.313596	0.00391485	0.0177391
Phvul.010G161400	0.903223	0.291114	0.001918	0.00963044
Phvul.004G041600	0.902251	0.223879	5.57557e-05	0.000444625
Phvul.002G181500	0.901662	0.240804	0.000180842	0.00126023
Phvul.006G204400	0.900512	0.21632	3.14271e-05	0.00026592
Phvul.002G322200	0.898181	0.34753	0.00975295	0.0376962
Phvul.007G086200	0.897282	0.332821	0.007018	0.028721
Phvul.009G187000	0.897166	0.19487	4.14593e-06	4.27645e-05
Phvul.009G126700	0.895667	0.17349	2.43478e-07	3.20926e-06
Phvul.001G263300	0.895591	0.253359	0.000407983	0.00254797
Phvul.010G159700	0.893828	0.215011	3.22286e-05	0.000271749
Phvul.001G126300	0.893409	0.170186	1.52432e-07	2.07259e-06
Phvul.008G142900	0.893361	0.279123	0.00137143	0.00724772
Phvul.009G067300	0.89268	0.29016	0.00209442	0.0103715
Phvul.011G053800	0.892097	0.140006	1.86761e-10	3.75827e-09
Phvul.002G290100	0.891512	0.160789	2.94602e-08	4.45646e-07
Phvul.011G053200	0.889644	0.345905	0.0101133	0.0387964
Phvul.008G039800	0.889413	0.32107	0.00560295	0.0237999
Phvul.006G101100	0.886566	0.146885	1.58176e-09	2.84179e-08
Phvul.003G129200	0.885895	0.335703	0.00831698	0.0330886
Phvul.001G143800	0.885345	0.188591	2.67211e-06	2.87737e-05
Phvul.001G038800	0.885127	0.162566	5.18871e-08	7.58827e-07
Phvul.004G154400	0.885054	0.26119	0.000702642	0.00406393
Phvul.006G001200	0.883971	0.254676	0.0005186	0.00314697
Phvul.008G033300	0.882341	0.124475	1.35559e-12	3.5599e-11
Phvul.007G163950	0.881703	0.209445	2.557e-05	0.000221799
Phvul.009G124400	0.880529	0.118425	1.0431e-13	3.12673e-12
Phvul.008G161700	0.880375	0.279478	0.00163232	0.00838688
Phvul.008G213400	0.880356	0.114638	1.59744e-14	5.18357e-13
Phvul.003G198700	0.879788	0.172983	3.65713e-07	4.64519e-06
Phvul.003G125501	0.879762	0.298805	0.00323714	0.0151514
Phvul.001G178500	0.87963	0.326601	0.00707512	0.0289127
Phvul.008G261900	0.879619	0.311633	0.00476335	0.0207603
Phvul.003G223200	0.879233	0.195883	7.17034e-06	7.04778e-05
Phvul.004G080200	0.877327	0.2308	0.000143974	0.00103443
Phvul.009G166400	0.87582	0.332765	0.00848978	0.0335738
Phvul.002G004200	0.875347	0.284515	0.00209353	0.0103701
Phvul.010G007900	0.875243	0.266465	0.00102111	0.00561762
Phvul.009G211900	0.874242	0.146239	2.25663e-09	3.95343e-08
Phvul.010G049200	0.871377	0.27579	0.00158005	0.00816893
Phvul.011G209500	0.870988	0.262533	0.000907825	0.00506357
Phvul.007G022500	0.869867	0.196667	9.73189e-06	9.30584e-05
Phvul.002G074600	0.869281	0.118289	2.00046e-13	5.80098e-12
Phvul.003G031800	0.867333	0.163094	1.04926e-07	1.46359e-06
Phvul.002G271800	0.866886	0.268359	0.00123653	0.00661122
Phvul.006G107300	0.866504	0.149365	6.58202e-09	1.09094e-07
Phvul.003G246400	0.866468	0.138784	4.2843e-10	8.24946e-09
Phvul.004G064500	0.863358	0.278875	0.00196241	0.00980103
Phvul.009G082532	0.863063	0.223277	0.00011089	0.000818652
Phvul.007G062100	0.862283	0.337845	0.0107013	0.040628
Phvul.005G083300	0.86219	0.200356	1.68287e-05	0.000151843
Phvul.003G192100	0.861953	0.142295	1.38238e-09	2.49685e-08
Phvul.009G143100	0.861727	0.119794	6.32043e-13	1.72344e-11
Phvul.011G022600	0.861218	0.113685	3.57795e-14	1.11398e-12
Phvul.002G133800	0.860864	0.241415	0.000362593	0.00230671
Phvul.001G016050	0.860844	0.137015	3.32419e-10	6.48199e-09
Phvul.006G075900	0.860752	0.130198	3.8154e-11	8.3802e-10
Phvul.011G014100	0.860089	0.262603	0.0010557	0.00578346
Phvul.001G169000	0.859114	0.15557	3.34494e-08	5.0177e-07
Phvul.006G069200	0.858013	0.133749	1.40747e-10	2.86684e-09
Phvul.006G144900	0.857807	0.10557	4.45538e-16	1.64102e-14
Phvul.002G022700	0.857496	0.316158	0.00668307	0.0276245
Phvul.007G047300	0.857145	0.0931717	3.59193e-20	1.90361e-18
Phvul.008G041200	0.856788	0.220207	9.98991e-05	0.000745978
Phvul.003G076800	0.856733	0.155514	3.60813e-08	5.38861e-07
Phvul.005G070300	0.856004	0.119207	6.92913e-13	1.8743e-11
Phvul.005G038100	0.854762	0.242032	0.000413048	0.0025739
Phvul.001G051300	0.854738	0.206597	3.51544e-05	0.000294218
Phvul.010G143500	0.852544	0.208827	4.45474e-05	0.000362599
Phvul.009G198100	0.851099	0.164429	2.26602e-07	3.02373e-06
Phvul.010G123200	0.850973	0.118326	6.3952e-13	1.74102e-11
Phvul.009G158200	0.85096	0.343713	0.0132942	0.0484902
Phvul.002G006700	0.850933	0.205423	3.43786e-05	0.000288153
Phvul.003G015500	0.850399	0.291327	0.00351094	0.0162219
Phvul.007G237800	0.850257	0.277581	0.00219056	0.0108033
Phvul.006G103300	0.84877	0.298271	0.00443236	0.0196007
Phvul.005G008000	0.848709	0.222924	0.000140567	0.00101557
Phvul.001G115600	0.848683	0.229215	0.000213432	0.00145622
Phvul.003G182900	0.848359	0.227592	0.00019336	0.00133644
Phvul.003G068300	0.845848	0.215046	8.37748e-05	0.000638259
Phvul.005G034600	0.843954	0.109346	1.1796e-14	3.91026e-13
Phvul.007G032100	0.843475	0.293525	0.00405813	0.0182659
Phvul.007G094300	0.842848	0.212302	7.18573e-05	0.000559052
Phvul.002G175500	0.841636	0.141022	2.40037e-09	4.18357e-08
Phvul.003G125700	0.839083	0.129482	9.15451e-11	1.90364e-09
Phvul.005G095800	0.838597	0.268946	0.00182032	0.00920287
Phvul.008G266800	0.83701	0.0954329	1.77617e-18	8.18201e-17
Phvul.001G061500	0.836443	0.234556	0.000362376	0.00230671
Phvul.011G158300	0.834841	0.131527	2.19112e-10	4.36828e-09
Phvul.009G186100	0.832687	0.324979	0.0103986	0.0396837
Phvul.008G096600	0.832111	0.26045	0.00139878	0.00737611
Phvul.007G150500	0.831168	0.200766	3.47337e-05	0.000290841
Phvul.004G139400	0.830297	0.101971	3.87374e-16	1.43303e-14
Phvul.004G129500	0.830157	0.331496	0.0122704	0.0454422
Phvul.005G077200	0.828897	0.262768	0.00160781	0.00828647
Phvul.002G278900	0.828325	0.294699	0.00494261	0.0214036
Phvul.008G017800	0.828217	0.212422	9.66244e-05	0.000725691
Phvul.008G123500	0.827555	0.170924	1.28766e-06	1.47089e-05
Phvul.010G076000	0.827075	0.126193	5.59969e-11	1.1908e-09
Phvul.005G059200	0.826717	0.140418	3.91997e-09	6.71439e-08
Phvul.011G177175	0.825683	0.323167	0.0106196	0.0403996
Phvul.002G011900	0.825154	0.137687	2.06026e-09	3.63462e-08
Phvul.010G102900	0.823856	0.229051	0.000322138	0.00208353
Phvul.002G121400	0.823537	0.159777	2.54593e-07	3.33914e-06
Phvul.010G158200	0.822958	0.231836	0.000385602	0.00243246
Phvul.011G069800	0.822271	0.251853	0.00109506	0.00595851
Phvul.003G053200	0.822217	0.184672	8.49544e-06	8.21178e-05
Phvul.002G159600	0.821815	0.0883104	1.32759e-20	7.28711e-19
Phvul.009G177800	0.818893	0.132181	5.81986e-10	1.09934e-08
Phvul.011G161700	0.818166	0.177367	3.9722e-06	4.11032e-05
Phvul.007G009800	0.817932	0.118655	5.44983e-12	1.34112e-10
Phvul.004G082700	0.817306	0.228515	0.000348105	0.00223088
Phvul.003G238600	0.817071	0.136323	2.05191e-09	3.62482e-08
Phvul.002G072100	0.816223	0.235097	0.000516878	0.00313764
Phvul.007G099400	0.816218	0.132748	7.81618e-10	1.45369e-08
Phvul.006G006400	0.814494	0.236833	0.000583646	0.00348538
Phvul.001G097000	0.814216	0.117737	4.66017e-12	1.1586e-10
Phvul.003G226200	0.81362	0.243612	0.000838333	0.00472365
Phvul.010G057800	0.812219	0.187781	1.52285e-05	0.000139616
Phvul.003G185300	0.811853	0.09291	2.37132e-18	1.0835e-16
Phvul.009G089800	0.810842	0.181604	8.01093e-06	7.79693e-05
Phvul.011G204700	0.810448	0.215168	0.000165491	0.00116726
Phvul.002G149700	0.809472	0.216126	0.000180128	0.00125577
Phvul.002G170000	0.808534	0.303437	0.0077082	0.0310246
Phvul.009G226600	0.807735	0.230925	0.000469066	0.00288155
Phvul.006G129600	0.807185	0.184999	1.28188e-05	0.000119402
Phvul.001G207400	0.807036	0.208648	0.000109761	0.000810669
Phvul.003G207400	0.806492	0.207136	9.87911e-05	0.000739337
Phvul.007G063200	0.806221	0.147926	5.03275e-08	7.37933e-07
Phvul.004G141900	0.805227	0.319562	0.0117427	0.0438142
Phvul.010G084600	0.805155	0.108215	1.00461e-13	3.01668e-12
Phvul.007G222200	0.804745	0.245492	0.00104514	0.00573115
Phvul.008G157200	0.80329	0.22375	0.000330518	0.00213191
Phvul.007G247500	0.803119	0.18341	1.1932e-05	0.000111572
Phvul.007G018200	0.803015	0.31343	0.0104065	0.039705
Phvul.006G127500	0.802643	0.21661	0.000210989	0.00144295
Phvul.003G106700	0.802628	0.14519	3.23648e-08	4.86796e-07
Phvul.002G291400	0.800421	0.231602	0.000548228	0.00330894
Phvul.008G232200	0.800117	0.247118	0.0012046	0.00645685
Phvul.010G108200	0.799933	0.20659	0.000107912	0.000798404
Phvul.010G089700	0.799104	0.309754	0.00988562	0.0381393
Phvul.006G134200	0.798543	0.246542	0.00119961	0.00643626
Phvul.001G267100	0.798342	0.112904	1.53837e-12	4.01353e-11
Phvul.001G120500	0.797464	0.118587	1.75904e-11	4.05154e-10
Phvul.009G158000	0.797457	0.0958495	8.80434e-17	3.46154e-15
Phvul.009G001100	0.797385	0.305594	0.00907289	0.0354503
Phvul.007G242900	0.796148	0.258378	0.00206077	0.0102288
Phvul.007G190400	0.795813	0.303677	0.00877772	0.0344706
Phvul.002G052300	0.795805	0.162665	9.9674e-07	1.16374e-05
Phvul.001G268400	0.795453	0.186992	2.10031e-05	0.000185323
Phvul.011G100400	0.795055	0.138862	1.0312e-08	1.66192e-07
Phvul.008G256300	0.794595	0.0953618	7.92047e-17	3.13591e-15
Phvul.005G165000	0.793658	0.290074	0.00621813	0.0259885
Phvul.002G332000	0.793304	0.251228	0.00159013	0.00821519
Phvul.002G014901	0.793172	0.221929	0.000351589	0.0022498
Phvul.005G181900	0.792395	0.20196	8.72621e-05	0.00066244
Phvul.002G002200	0.791915	0.199869	7.42701e-05	0.000575968
Phvul.001G024900	0.790744	0.240918	0.00102995	0.00566254
Phvul.001G121900	0.790511	0.312314	0.0113692	0.0426467
Phvul.004G075000	0.789976	0.224264	0.000427465	0.00265689
Phvul.001G220100	0.789755	0.097539	5.64184e-16	2.05563e-14
Phvul.001G001000	0.789256	0.147016	7.93892e-08	1.12597e-06
Phvul.001G207500	0.789084	0.3181	0.0131157	0.0479735
Phvul.005G009100	0.788968	0.15289	2.46487e-07	3.24541e-06
Phvul.001G074600	0.78863	0.208776	0.000158478	0.00112762
Phvul.008G227600	0.788549	0.165961	2.02008e-06	2.22486e-05
Phvul.009G054800	0.786553	0.110889	1.31067e-12	3.45681e-11
Phvul.010G162600	0.785477	0.157698	6.32954e-07	7.6543e-06
Phvul.008G134500	0.784785	0.283845	0.00569521	0.0241251
Phvul.009G164300	0.783655	0.154126	3.68563e-07	4.67787e-06
Phvul.007G086400	0.782488	0.18619	2.63835e-05	0.000228153
Phvul.009G191100	0.781673	0.171864	5.4108e-06	5.44819e-05
Phvul.010G069100	0.781288	0.228201	0.000617781	0.00365055
Phvul.010G116700	0.779718	0.204766	0.000140179	0.0010132
Phvul.002G310600	0.776659	0.257586	0.00256854	0.0124103
Phvul.003G197200	0.776381	0.277754	0.00518656	0.0222718
Phvul.004G150600	0.776183	0.149025	1.90462e-07	2.5657e-06
Phvul.009G159300	0.775929	0.288935	0.00724265	0.0294621
Phvul.011G041600	0.774854	0.290298	0.00760388	0.0307245
Phvul.006G095800	0.773824	0.132479	5.18556e-09	8.71442e-08
Phvul.009G100200	0.773585	0.251592	0.00210674	0.0104203
Phvul.L001755	0.77261	0.104723	1.61129e-13	4.73748e-12
Phvul.006G146100	0.772345	0.153581	4.93246e-07	6.09117e-06
Phvul.004G029100	0.770626	0.211357	0.000266261	0.00176457
Phvul.L003346	0.769962	0.29208	0.00838565	0.0332788
Phvul.005G182100	0.769881	0.14945	2.58493e-07	3.38504e-06
Phvul.004G019900	0.769797	0.283952	0.00670793	0.0276933
Phvul.009G084500	0.769488	0.0925118	8.96678e-17	3.51722e-15
Phvul.007G223300	0.769384	0.133264	7.76914e-09	1.27272e-07
Phvul.002G036900	0.768843	0.112736	9.1115e-12	2.16043e-10
Phvul.001G251400	0.76759	0.161851	2.11035e-06	2.31372e-05
Phvul.006G217000	0.767579	0.168544	5.25909e-06	5.30807e-05
Phvul.010G077700	0.766954	0.240414	0.00142205	0.00747315
Phvul.005G103900	0.766455	0.220045	0.000495519	0.003021
Phvul.010G056200	0.766359	0.214013	0.000342405	0.00219935
Phvul.005G127600	0.765366	0.129313	3.24437e-09	5.59688e-08
Phvul.002G307800	0.765061	0.162257	2.41567e-06	2.62637e-05
Phvul.003G024400	0.764373	0.263181	0.00368002	0.0168511
Phvul.007G032900	0.763084	0.173088	1.04012e-05	9.87883e-05
Phvul.011G043000	0.76286	0.299884	0.0109639	0.041423
Phvul.008G231200	0.762523	0.150531	4.07199e-07	5.12974e-06
Phvul.006G189800	0.761771	0.157922	1.40904e-06	1.59176e-05
Phvul.009G042400	0.760804	0.240635	0.00156879	0.00812808
Phvul.007G279300	0.756973	0.187204	5.26425e-05	0.000421389
Phvul.010G069638	0.756478	0.30201	0.0122517	0.0454029
Phvul.001G185400	0.756274	0.223042	0.000697085	0.00404008
Phvul.005G159800	0.755751	0.150149	4.82006e-07	5.97911e-06
Phvul.010G007800	0.755685	0.150718	5.3334e-07	6.54329e-06
Phvul.003G163900	0.754705	0.168901	7.88349e-06	7.68174e-05
Phvul.008G215600	0.753753	0.168983	8.17621e-06	7.94408e-05
Phvul.001G209600	0.75339	0.248159	0.00239802	0.0116665
Phvul.008G132300	0.752709	0.133633	1.7746e-08	2.77021e-07
Phvul.010G063300	0.752654	0.127402	3.46891e-09	5.96597e-08
Phvul.011G117900	0.751606	0.263312	0.00431137	0.0191661
Phvul.008G209100	0.749625	0.200423	0.000183861	0.00127758
Phvul.004G172700	0.749462	0.225112	0.000870706	0.00488069
Phvul.007G236700	0.748753	0.118444	2.58903e-10	5.13131e-09
Phvul.005G158400	0.748483	0.209934	0.000363402	0.00231052
Phvul.006G199800	0.748138	0.147907	4.23343e-07	5.31727e-06
Phvul.010G014800	0.746987	0.21148	0.000412132	0.00256914
Phvul.002G012100	0.746937	0.141934	1.4207e-07	1.94166e-06
Phvul.008G279800	0.746032	0.260918	0.00424637	0.0189218
Phvul.006G084200	0.745866	0.128103	5.80075e-09	9.65231e-08
Phvul.008G224100	0.745772	0.223947	0.000868041	0.00486898
Phvul.004G178400	0.745694	0.243656	0.00221017	0.0108873
Phvul.006G053200	0.745177	0.205337	0.000284464	0.00186401
Phvul.007G236600	0.745084	0.0922171	6.49392e-16	2.35088e-14
Phvul.010G056000	0.744172	0.103951	8.13635e-13	2.17647e-11
Phvul.007G223700	0.743423	0.184119	5.39707e-05	0.000431817
Phvul.001G100400	0.742483	0.141196	1.45224e-07	1.98317e-06
Phvul.001G065400	0.741804	0.154787	1.64773e-06	1.83629e-05
Phvul.006G211900	0.741317	0.282413	0.00866639	0.0341142
Phvul.008G104100	0.739399	0.10757	6.25832e-12	1.52235e-10
Phvul.006G090400	0.738625	0.154327	1.70066e-06	1.89278e-05
Phvul.008G238800	0.73849	0.138921	1.06124e-07	1.47909e-06
Phvul.006G104600	0.736304	0.214125	0.000584592	0.00348857
Phvul.003G286400	0.736143	0.213141	0.000552787	0.00332988
Phvul.001G258800	0.735809	0.179666	4.21385e-05	0.000346832
Phvul.003G109100	0.735756	0.239105	0.00209007	0.0103567
Phvul.011G207100	0.733957	0.216382	0.000693974	0.00403004
Phvul.007G202900	0.733923	0.270809	0.00672605	0.0277554
Phvul.003G184700	0.733092	0.129336	1.44385e-08	2.27491e-07
Phvul.008G076100	0.732305	0.152517	1.57513e-06	1.76002e-05
Phvul.003G213200	0.732217	0.224073	0.00108405	0.00591763
Phvul.007G023500	0.732158	0.112521	7.6754e-11	1.60793e-09
Phvul.009G127500	0.731816	0.271098	0.0069453	0.0284945
Phvul.001G161200	0.730865	0.294483	0.0130699	0.0478317
Phvul.002G182000	0.730789	0.19714	0.00020976	0.00143629
Phvul.005G126400	0.730016	0.141065	2.27892e-07	3.03365e-06
Phvul.003G030900	0.729573	0.232867	0.00173025	0.00881073
Phvul.002G229200	0.729355	0.110095	3.47718e-11	7.72474e-10
Phvul.004G062600	0.728802	0.190794	0.000133541	0.000970609
Phvul.009G258100	0.72878	0.180614	5.45995e-05	0.000436641
Phvul.005G024100	0.727937	0.140033	2.01107e-07	2.70048e-06
Phvul.011G183200	0.727051	0.151968	1.71646e-06	1.90911e-05
Phvul.008G077000	0.726129	0.270771	0.00732475	0.0297459
Phvul.008G197600	0.72448	0.13334	5.53182e-08	8.04136e-07
Phvul.003G237600	0.723374	0.285191	0.0111983	0.0421176
Phvul.009G095600	0.723258	0.0841652	8.44955e-18	3.6534e-16
Phvul.009G182100	0.723037	0.214384	0.000744533	0.00425959
Phvul.006G127700	0.721946	0.167327	1.59907e-05	0.0001455
Phvul.007G174200	0.721789	0.148344	1.14081e-06	1.312e-05
Phvul.L009143	0.721225	0.137217	1.47161e-07	2.00637e-06
Phvul.008G070100	0.720645	0.237007	0.00236105	0.0115164
Phvul.003G043200	0.720239	0.145864	7.90265e-07	9.38877e-06
Phvul.002G175800	0.719281	0.274016	0.00866586	0.0341142
Phvul.003G201900	0.71925	0.277084	0.0094376	0.0366702
Phvul.004G064300	0.718758	0.140373	3.04962e-07	3.93263e-06
Phvul.008G235600	0.716834	0.100063	7.84484e-13	2.10182e-11
Phvul.004G172000	0.716511	0.251052	0.00431676	0.0191748
Phvul.006G218500	0.716278	0.165645	1.53109e-05	0.000140296
Phvul.003G288900	0.715754	0.175827	4.68545e-05	0.000379732
Phvul.006G128600	0.715556	0.106287	1.66975e-11	3.85639e-10
Phvul.010G105400	0.714567	0.10313	4.24359e-12	1.06127e-10
Phvul.003G148700	0.714393	0.119315	2.13132e-09	3.75334e-08
Phvul.008G237900	0.714119	0.268276	0.00777055	0.0312188
Phvul.008G228200	0.71381	0.210531	0.000697615	0.00404152
Phvul.L004901	0.713365	0.276944	0.00999944	0.0384643
Phvul.003G268000	0.712617	0.190636	0.000185417	0.00128523
Phvul.001G099300	0.712278	0.266476	0.00751865	0.0304602
Phvul.008G270800	0.711479	0.174992	4.78742e-05	0.00038744
Phvul.005G039800	0.711424	0.173988	4.33385e-05	0.000354809
Phvul.003G197800	0.711338	0.0912033	6.21632e-15	2.12309e-13
Phvul.010G097000	0.711053	0.123291	8.05701e-09	1.31606e-07
Phvul.011G090000	0.710734	0.142957	6.63745e-07	7.99025e-06
Phvul.002G078600	0.710476	0.164885	1.64055e-05	0.000148316
Phvul.003G289600	0.71046	0.213887	0.000894861	0.00499951
Phvul.008G113500	0.709683	0.263426	0.00705889	0.0288603
Phvul.003G053100	0.709262	0.165115	1.74238e-05	0.000156684
Phvul.001G034000	0.708997	0.244143	0.00368402	0.0168603
Phvul.007G147400	0.707206	0.245503	0.00396868	0.0179301
Phvul.005G171800	0.706219	0.245187	0.00397255	0.0179428
Phvul.004G151900	0.705218	0.179002	8.15757e-05	0.000624884
Phvul.009G154850	0.705062	0.190309	0.000211535	0.00144545
Phvul.005G179300	0.704563	0.25323	0.00539734	0.0230598
Phvul.001G028300	0.703158	0.198286	0.000390858	0.00245959
Phvul.011G026700	0.703073	0.177581	7.52123e-05	0.000582121
Phvul.009G127600	0.701369	0.223162	0.00167299	0.00856039
Phvul.008G166600	0.701345	0.234349	0.0027649	0.0132193
Phvul.001G057200	0.699691	0.0971501	5.92611e-13	1.62641e-11
Phvul.005G044000	0.699232	0.234604	0.00287802	0.0136827
Phvul.L006043	0.698832	0.255519	0.00623904	0.0260695
Phvul.007G176000	0.697982	0.138706	4.85145e-07	6.00982e-06
Phvul.001G061100	0.696956	0.19526	0.000357825	0.00228538
Phvul.008G162000	0.696947	0.211854	0.00100279	0.00552042
Phvul.010G050000	0.696902	0.192456	0.000293356	0.00191707
Phvul.002G226000	0.696694	0.281774	0.0134162	0.0488584
Phvul.009G183300	0.696252	0.258808	0.00714037	0.029116
Phvul.007G223900	0.695512	0.189904	0.00024983	0.00167008
Phvul.005G153800	0.695193	0.219718	0.00155605	0.00807695
Phvul.008G253300	0.695149	0.169054	3.92275e-05	0.000325727
Phvul.004G011100	0.694207	0.225865	0.00211526	0.0104563
Phvul.002G132600	0.693992	0.155049	7.60766e-06	7.443e-05
Phvul.003G220400	0.693436	0.181764	0.000136161	0.00098711
Phvul.005G095300	0.693335	0.26044	0.00776381	0.0312066
Phvul.009G097300	0.692782	0.142089	1.0843e-06	1.25213e-05
Phvul.006G059200	0.692618	0.13862	5.83753e-07	7.09995e-06
Phvul.004G051600	0.692129	0.120155	8.39618e-09	1.36881e-07
Phvul.004G088788	0.691117	0.139112	6.76252e-07	8.12276e-06
Phvul.009G217600	0.690547	0.188796	0.000254556	0.00169697
Phvul.005G134000	0.688998	0.139827	8.32916e-07	9.86084e-06
Phvul.005G043400	0.687869	0.110636	5.05438e-10	9.63352e-09
Phvul.004G151300	0.687725	0.133206	2.43166e-07	3.20919e-06
Phvul.006G179600	0.685794	0.207714	0.00096125	0.00531422
Phvul.008G003900	0.685029	0.193377	0.000396422	0.00248991
Phvul.011G073500	0.684143	0.150372	5.37287e-06	5.41644e-05
Phvul.001G094700	0.684098	0.252277	0.00669407	0.0276564
Phvul.011G031800	0.683245	0.190123	0.000326007	0.00210603
Phvul.001G204200	0.683112	0.254383	0.00724506	0.0294647
Phvul.009G248300	0.683053	0.214636	0.00146073	0.00764319
Phvul.001G121400	0.682175	0.26785	0.0108698	0.0411292
Phvul.002G278300	0.682131	0.190995	0.000355006	0.00226908
Phvul.004G127500	0.681685	0.175762	0.000105125	0.000779493
Phvul.005G038900	0.681072	0.132624	2.81587e-07	3.66194e-06
Phvul.003G018300	0.680633	0.0849659	1.14088e-15	4.08639e-14
Phvul.007G033800	0.68041	0.116527	5.24845e-09	8.80261e-08
Phvul.011G099700	0.679027	0.166716	4.6422e-05	0.00037695
Phvul.011G029700	0.677788	0.194102	0.000479577	0.00293652
Phvul.005G168100	0.677104	0.109199	5.62366e-10	1.06585e-08
Phvul.001G098200	0.676644	0.226032	0.00275725	0.0131939
Phvul.005G116300	0.676404	0.199273	0.000687893	0.00399777
Phvul.001G110400	0.675453	0.0878161	1.45217e-14	4.74862e-13
Phvul.010G032100	0.674573	0.102128	3.97014e-11	8.68296e-10
Phvul.003G035600	0.673925	0.141222	1.82312e-06	2.0211e-05
Phvul.001G014000	0.673498	0.178676	0.000163645	0.00115841
Phvul.002G221200	0.673444	0.129064	1.80973e-07	2.44176e-06
Phvul.008G268400	0.672111	0.165964	5.12737e-05	0.000411798
Phvul.007G277900	0.672034	0.193048	0.000499221	0.00304138
Phvul.002G205600	0.671316	0.207833	0.00123754	0.00661248
Phvul.006G134900	0.670943	0.271336	0.0134082	0.0488428
Phvul.002G319600	0.670573	0.129848	2.41326e-07	3.19237e-06
Phvul.009G067600	0.67038	0.162112	3.54515e-05	0.000296558
Phvul.009G159900	0.669108	0.25143	0.00778609	0.0312738
Phvul.007G162600	0.668323	0.270767	0.0135773	0.0493099
Phvul.008G017000	0.668025	0.101413	4.48241e-11	9.66576e-10
Phvul.001G028900	0.667543	0.144767	4.00434e-06	4.13798e-05
Phvul.006G134800	0.665431	0.154029	1.55916e-05	0.000142328
Phvul.007G068900	0.664835	0.150199	9.58396e-06	9.18398e-05
Phvul.008G137900	0.664652	0.254619	0.00904413	0.0353526
Phvul.008G052900	0.66325	0.244212	0.00661011	0.0273956
Phvul.007G199400	0.662723	0.176746	0.000177138	0.00123748
Phvul.001G209800	0.662696	0.127432	1.98855e-07	2.67449e-06
Phvul.010G099700	0.662262	0.108399	9.99642e-10	1.83895e-08
Phvul.006G212200	0.661404	0.130336	3.88285e-07	4.90609e-06
Phvul.008G199600	0.661218	0.151003	1.19305e-05	0.000111572
Phvul.007G145900	0.660755	0.214073	0.00202469	0.0100853
Phvul.002G057600	0.660154	0.247119	0.00755342	0.0305436
Phvul.001G161300	0.65964	0.176387	0.000184215	0.00127794
Phvul.008G230500	0.659113	0.152945	1.63634e-05	0.000148094
Phvul.002G012200	0.658457	0.170712	0.000114731	0.000843311
Phvul.009G218000	0.658263	0.198314	0.000902434	0.00503683
Phvul.002G134200	0.658071	0.139355	2.33245e-06	2.54074e-05
Phvul.007G137100	0.658005	0.233938	0.00491221	0.0212938
Phvul.006G209300	0.657743	0.110922	3.0338e-09	5.24432e-08
Phvul.004G025100	0.65721	0.192379	0.000634947	0.0037318
Phvul.001G001300	0.656365	0.219304	0.00276295	0.0132137
Phvul.007G091100	0.656045	0.191268	0.000603622	0.00357813
Phvul.001G109200	0.655723	0.141496	3.58299e-06	3.7484e-05
Phvul.008G148700	0.655624	0.119874	4.51912e-08	6.65303e-07
Phvul.003G209500	0.654589	0.119667	4.4978e-08	6.63524e-07
Phvul.003G044200	0.654129	0.140927	3.45682e-06	3.62822e-05
Phvul.009G117000	0.654121	0.179618	0.000270799	0.00178841
Phvul.010G081600	0.6536	0.176428	0.000211697	0.00144545
Phvul.006G033400	0.652899	0.163783	6.709e-05	0.000524375
Phvul.011G032200	0.652772	0.173713	0.000171445	0.00120168
Phvul.008G021900	0.652709	0.223822	0.00354319	0.016353
Phvul.004G054600	0.652432	0.228206	0.00425036	0.0189296
Phvul.001G205000	0.652261	0.174949	0.000192785	0.00133411
Phvul.004G128100	0.650048	0.16039	5.05826e-05	0.000406826
Phvul.009G070900	0.649431	0.0994564	6.58552e-11	1.39168e-09
Phvul.001G226400	0.649357	0.125468	2.27329e-07	3.03093e-06
Phvul.003G197900	0.649049	0.25165	0.00990356	0.0381911
Phvul.002G056300	0.6488	0.200818	0.00123452	0.00660467
Phvul.003G096400	0.647949	0.11667	2.79727e-08	4.24894e-07
Phvul.008G228400	0.647354	0.254781	0.011059	0.0417052
Phvul.003G133100	0.646432	0.198731	0.00114277	0.00618557
Phvul.003G172000	0.64579	0.229202	0.00483904	0.0210218
Phvul.004G058100	0.645274	0.243391	0.00802116	0.0320808
Phvul.007G183400	0.644833	0.17456	0.00022072	0.00150101
Phvul.006G089000	0.643639	0.133235	1.35953e-06	1.54567e-05
Phvul.002G014300	0.64348	0.171186	0.000170621	0.00119739
Phvul.005G127000	0.642882	0.127404	4.51161e-07	5.62488e-06
Phvul.008G224500	0.642507	0.138248	3.36005e-06	3.54146e-05
Phvul.006G108100	0.642218	0.221577	0.00375075	0.017124
Phvul.008G091400	0.641559	0.131232	1.01477e-06	1.18315e-05
Phvul.006G218200	0.640628	0.13203	1.22136e-06	1.39893e-05
Phvul.009G124300	0.640342	0.152962	2.83568e-05	0.000242243
Phvul.002G105500	0.640042	0.172176	0.0002013	0.00138622
Phvul.002G232600	0.639956	0.176326	0.000284096	0.00186232
Phvul.006G055700	0.639549	0.125341	3.35228e-07	4.29021e-06
Phvul.001G117900	0.639222	0.190038	0.000769192	0.00438139
Phvul.008G003600	0.639125	0.0940323	1.06921e-11	2.51406e-10
Phvul.011G168100	0.638266	0.190704	0.000817215	0.00461914
Phvul.003G022600	0.638103	0.201668	0.00155549	0.00807648
Phvul.003G260400	0.637663	0.155113	3.94003e-05	0.000327001
Phvul.001G224000	0.637466	0.236686	0.00707486	0.0289127
Phvul.002G029500	0.637208	0.174281	0.000255968	0.00170437
Phvul.002G208600	0.636812	0.0868576	2.27284e-13	6.53481e-12
Phvul.004G125300	0.636703	0.155765	4.35901e-05	0.000356351
Phvul.003G069700	0.636396	0.254866	0.0125254	0.0461669
Phvul.008G123800	0.635927	0.111062	1.02907e-08	1.66006e-07
Phvul.011G126600	0.635841	0.0934138	9.98542e-12	2.35773e-10
Phvul.001G169500	0.635778	0.125924	4.44324e-07	5.56426e-06
Phvul.005G048700	0.635529	0.10616	2.1439e-09	3.77156e-08
Phvul.010G138100	0.634883	0.212069	0.00275568	0.0131938
Phvul.003G236200	0.634799	0.216794	0.0034102	0.015817
Phvul.008G283100	0.634583	0.2213	0.00413703	0.0185617
Phvul.005G174900	0.634501	0.196118	0.00121515	0.0065084
Phvul.003G223748	0.634332	0.140169	6.02592e-06	5.99965e-05
Phvul.007G268000	0.634135	0.173122	0.000249351	0.00166849
Phvul.008G264900	0.633833	0.162536	9.6337e-05	0.000724177
Phvul.001G095650	0.632121	0.187777	0.000761742	0.00434774
Phvul.002G128300	0.631159	0.213298	0.00308597	0.0145527
Phvul.002G042800	0.630058	0.235802	0.00754058	0.0305271
Phvul.011G072100	0.629224	0.242675	0.00951787	0.0369396
Phvul.007G270100	0.628852	0.0960076	5.753e-11	1.22186e-09
Phvul.007G275400	0.628	0.189775	0.000935693	0.00519843
Phvul.005G043500	0.62768	0.098397	1.78185e-10	3.60334e-09
Phvul.003G086400	0.627669	0.159791	8.56298e-05	0.000651218
Phvul.011G045000	0.627013	0.134612	3.19407e-06	3.38552e-05
Phvul.006G061100	0.626678	0.170879	0.000245057	0.00164402
Phvul.005G167000	0.625932	0.176527	0.000391389	0.00246161
Phvul.005G025200	0.625072	0.17101	0.000256993	0.0017085
Phvul.011G073600	0.624314	0.17073	0.000255441	0.00170153
Phvul.003G129500	0.623266	0.187413	0.000882219	0.00493867
Phvul.005G127700	0.622616	0.140375	9.1918e-06	8.83437e-05
Phvul.001G013700	0.62229	0.197633	0.00163991	0.00840897
Phvul.008G101800	0.621615	0.154735	5.88708e-05	0.000466824
Phvul.004G060000	0.620137	0.0898455	5.11812e-12	1.26687e-10
Phvul.007G041500	0.620112	0.131659	2.47715e-06	2.68453e-05
Phvul.008G264200	0.619676	0.206823	0.00273392	0.0131045
Phvul.003G176500	0.619481	0.212214	0.00351014	0.0162219
Phvul.005G166900	0.619271	0.116812	1.14883e-07	1.59068e-06
Phvul.009G249700	0.619157	0.139363	8.88049e-06	8.55949e-05
Phvul.009G226700	0.617943	0.0875444	1.68161e-12	4.36032e-11
Phvul.003G083900	0.617251	0.123171	5.40575e-07	6.61285e-06
Phvul.L002737	0.617143	0.151029	4.38401e-05	0.000358213
Phvul.001G079100	0.616896	0.10767	1.00732e-08	1.62964e-07
Phvul.002G262800	0.616727	0.169229	0.000268096	0.00177533
Phvul.002G294500	0.616134	0.158779	0.000104262	0.000774455
Phvul.007G233300	0.615789	0.159341	0.000111277	0.000821144
Phvul.006G061800	0.615288	0.180402	0.0006481	0.00379535
Phvul.001G018700	0.614982	0.151656	5.01111e-05	0.000403419
Phvul.008G196100	0.614812	0.231738	0.00797685	0.0319112
Phvul.011G045300	0.614563	0.151899	5.21275e-05	0.00041786
Phvul.002G032700	0.614008	0.127134	1.36802e-06	1.55324e-05
Phvul.003G141775	0.613778	0.164449	0.000189713	0.00131338
Phvul.008G093100	0.611871	0.134049	5.0058e-06	5.07972e-05
Phvul.011G035800	0.611115	0.135799	6.7904e-06	6.70552e-05
Phvul.007G070700	0.610772	0.195185	0.00175284	0.008907
Phvul.002G228300	0.610409	0.152603	6.3349e-05	0.000497435
Phvul.010G060300	0.610256	0.217279	0.00497536	0.0215124
Phvul.009G205100	0.609141	0.144506	2.49428e-05	0.000216804
Phvul.005G074400	0.608749	0.205509	0.003055	0.0144206
Phvul.011G064600	0.608257	0.190692	0.00142403	0.00747891
Phvul.003G043000	0.60745	0.136379	8.42266e-06	8.16008e-05
Phvul.008G006700	0.605417	0.220987	0.00615131	0.0257284
Phvul.003G171500	0.605036	0.0815964	1.21648e-13	3.60172e-12
Phvul.007G066800	0.604612	0.206162	0.00336027	0.0156197
Phvul.007G188500	0.604321	0.149074	5.03857e-05	0.000405436
Phvul.003G173900	0.604032	0.127111	2.01423e-06	2.2213e-05
Phvul.003G196400	0.603976	0.170375	0.000392642	0.00246858
Phvul.009G196500	0.60383	0.196233	0.00209021	0.0103567
Phvul.002G169200	0.603811	0.179483	0.000767727	0.00437599
Phvul.006G006100	0.603787	0.162716	0.00020671	0.0014177
Phvul.008G032800	0.603369	0.17347	0.000504727	0.0030716
Phvul.002G237200	0.601969	0.119883	5.13182e-07	6.3189e-06
Phvul.001G032800	0.60153	0.112723	9.48319e-08	1.33048e-06
Phvul.008G219100	0.600965	0.198494	0.00246485	0.011964
Phvul.002G101300	0.600764	0.146298	4.01826e-05	0.000332678
Phvul.008G265100	0.600598	0.166408	0.000307147	0.00199717
Phvul.007G259300	0.600043	0.147353	4.6581e-05	0.000377697
Phvul.009G146400	0.599967	0.220917	0.00661151	0.0273956
Phvul.009G254700	0.598983	0.157461	0.000142379	0.00102471
Phvul.010G118500	0.597979	0.13429	8.47144e-06	8.19795e-05
Phvul.009G153400	0.597633	0.113153	1.28051e-07	1.7586e-06
Phvul.002G062200	0.597543	0.223932	0.00762096	0.0307759
Phvul.005G161700	0.597323	0.176566	0.000716992	0.00413211
Phvul.007G022000	0.596621	0.151278	8.01801e-05	0.000615795
Phvul.006G060800	0.596312	0.203406	0.00337177	0.0156645
Phvul.009G112600	0.595634	0.132676	7.14306e-06	7.02914e-05
Phvul.008G168200	0.59547	0.199824	0.00288277	0.0137015
Phvul.007G216900	0.595314	0.198073	0.00265126	0.0127553
Phvul.009G111500	0.595148	0.190308	0.00176431	0.00895232
Phvul.009G262000	0.594551	0.154411	0.0001179	0.000864361
Phvul.003G294800	0.594499	0.0935963	2.12899e-10	4.25445e-09
Phvul.003G131600	0.59341	0.181841	0.00110103	0.00598716
Phvul.005G157100	0.59273	0.120558	8.80839e-07	1.03846e-05
Phvul.008G161600	0.591932	0.182526	0.00118281	0.00635822
Phvul.006G072600	0.59182	0.163372	0.000291731	0.00190719
Phvul.011G030600	0.59158	0.105741	2.21078e-08	3.39468e-07
Phvul.009G015100	0.591432	0.098248	1.74641e-09	3.11772e-08
Phvul.003G138100	0.591149	0.234262	0.0116209	0.0434173
Phvul.003G209200	0.590897	0.133399	9.44288e-06	9.06538e-05
Phvul.008G032900	0.589909	0.210439	0.00505926	0.0218191
Phvul.009G169800	0.589862	0.238465	0.0133767	0.0487385
Phvul.003G265700	0.589763	0.152821	0.000113763	0.000836936
Phvul.003G146600	0.589659	0.1271	3.49564e-06	3.66608e-05
Phvul.007G111600	0.589147	0.204108	0.00389622	0.0176656
Phvul.011G030500	0.588789	0.210079	0.00506758	0.021833
Phvul.003G201600	0.588693	0.230675	0.0107094	0.0406497
Phvul.001G031000	0.588586	0.136206	1.55125e-05	0.000141759
Phvul.011G117500	0.588339	0.15108	9.85093e-05	0.000737554
Phvul.003G222000	0.588115	0.0986683	2.51424e-09	4.37302e-08
Phvul.006G091500	0.587929	0.212363	0.00563138	0.0238786
Phvul.004G148300	0.587657	0.105799	2.78474e-08	4.23751e-07
Phvul.008G009100	0.58764	0.222481	0.00825867	0.0328984
Phvul.009G219300	0.587567	0.1335	1.07636e-05	0.000101772
Phvul.001G256700	0.586835	0.0861163	9.46258e-12	2.2374e-10
Phvul.002G015300	0.586775	0.153256	0.000128807	0.000937815
Phvul.009G143550	0.586496	0.119581	9.36276e-07	1.09769e-05
Phvul.009G146000	0.586289	0.0951294	7.13472e-10	1.33429e-08
Phvul.009G095500	0.585988	0.114187	2.86959e-07	3.72306e-06
Phvul.008G228300	0.585626	0.0953009	7.99524e-10	1.48536e-08
Phvul.011G158800	0.584927	0.212326	0.00587175	0.0246982
Phvul.009G114100	0.584301	0.0883545	3.76248e-11	8.30398e-10
Phvul.007G224500	0.583351	0.111535	1.6933e-07	2.29016e-06
Phvul.002G221600	0.58284	0.178328	0.00108171	0.00590867
Phvul.003G262900	0.58278	0.112665	2.30773e-07	3.06718e-06
Phvul.008G230400	0.582735	0.184117	0.00155071	0.00805418
Phvul.009G124100	0.582636	0.173393	0.000778866	0.00443243
Phvul.002G026800	0.582262	0.19211	0.0024384	0.0118527
Phvul.006G154400	0.581812	0.16632	0.000468517	0.00287922
Phvul.005G002800	0.581377	0.128566	6.12599e-06	6.08853e-05
Phvul.001G148200	0.581269	0.10851	8.46996e-08	1.19627e-06
Phvul.002G022200	0.581249	0.140373	3.46181e-05	0.000290017
Phvul.005G168900	0.580565	0.1946	0.00285092	0.0135768
Phvul.003G157100	0.580306	0.145394	6.57254e-05	0.000514423
Phvul.009G100700	0.580214	0.133243	1.33343e-05	0.000123794
Phvul.009G104000	0.579963	0.182191	0.0014562	0.00762182
Phvul.009G132900	0.57969	0.158382	0.000252142	0.00168182
Phvul.007G143800	0.578504	0.169953	0.000664289	0.00387257
Phvul.010G102100	0.577814	0.182721	0.00156546	0.00811582
Phvul.004G000800	0.57769	0.123489	2.89613e-06	3.0969e-05
Phvul.002G267000	0.577557	0.136046	2.18282e-05	0.000191504
Phvul.008G065700	0.577232	0.146603	8.23752e-05	0.000629866
Phvul.009G086600	0.577121	0.208135	0.00555724	0.0236295
Phvul.005G131000	0.576682	0.184533	0.00177752	0.00900447
Phvul.008G015200	0.576557	0.17	0.00069508	0.00403148
Phvul.001G029000	0.575842	0.207245	0.00546007	0.0232572
Phvul.007G176900	0.575012	0.193778	0.00300349	0.0142073
Phvul.001G030700	0.574848	0.200254	0.00409696	0.0184015
Phvul.010G155700	0.574842	0.162356	0.00039918	0.00249946
Phvul.002G253200	0.574371	0.165258	0.000509689	0.00309957
Phvul.006G187200	0.573745	0.21744	0.00832403	0.0330886
Phvul.001G170300	0.573306	0.1288	8.54166e-06	8.25173e-05
Phvul.009G127300	0.572861	0.118834	1.43084e-06	1.61158e-05
Phvul.003G290800	0.572676	0.113457	4.47559e-07	5.5882e-06
Phvul.007G279100	0.572177	0.174448	0.00103837	0.0057014
Phvul.007G215200	0.572161	0.138019	3.39038e-05	0.000284596
Phvul.003G219400	0.571903	0.226167	0.0114493	0.0428615
Phvul.003G266600	0.571567	0.166565	0.000600248	0.00356564
Phvul.006G182900	0.571474	0.170276	0.000790337	0.00449124
Phvul.011G160900	0.571292	0.165841	0.000571451	0.0034283
Phvul.003G080800	0.57094	0.108044	1.26161e-07	1.73687e-06
Phvul.002G183300	0.568675	0.106526	9.37886e-08	1.32023e-06
Phvul.002G253100	0.568438	0.218884	0.00940471	0.0365592
Phvul.006G149300	0.567736	0.115959	9.78098e-07	1.14355e-05
Phvul.006G090500	0.567659	0.173946	0.00110077	0.00598716
Phvul.011G045500	0.565349	0.135097	2.85482e-05	0.000243633
Phvul.001G186200	0.565093	0.138383	4.43518e-05	0.000361664
Phvul.009G108200	0.563962	0.138287	4.53873e-05	0.000369258
Phvul.001G124500	0.563928	0.152333	0.000213957	0.00145912
Phvul.005G136900	0.563689	0.169306	0.000870326	0.00488018
Phvul.003G202900	0.563495	0.185232	0.00234936	0.0114675
Phvul.008G247400	0.563408	0.123552	5.11307e-06	5.17304e-05
Phvul.011G003500	0.563111	0.226195	0.0127924	0.0469538
Phvul.007G057500	0.562981	0.128181	1.12277e-05	0.000105395
Phvul.009G163400	0.562887	0.122595	4.40213e-06	4.51593e-05
Phvul.008G119500	0.56279	0.144474	9.80223e-05	0.000734559
Phvul.009G013600	0.562302	0.109652	2.92718e-07	3.78629e-06
Phvul.009G076500	0.561695	0.141932	7.57416e-05	0.0005855
Phvul.001G027400	0.561442	0.106951	1.52508e-07	2.07259e-06
Phvul.003G144100	0.559844	0.134393	3.10381e-05	0.000262891
Phvul.003G186500	0.559186	0.223077	0.0121864	0.0452104
Phvul.007G262600	0.558508	0.178336	0.00173754	0.00884251
Phvul.011G033000	0.558273	0.15805	0.000412027	0.00256914
Phvul.002G109700	0.558269	0.196161	0.00442762	0.01959
Phvul.004G131800	0.558205	0.112016	6.25236e-07	7.57131e-06
Phvul.008G000300	0.558053	0.199534	0.00516148	0.0221866
Phvul.008G182900	0.557001	0.1807	0.0020529	0.0101978
Phvul.002G259300	0.556925	0.0888486	3.65127e-10	7.08707e-09
Phvul.007G184100	0.556919	0.121182	4.31247e-06	4.43741e-05
Phvul.001G210200	0.556312	0.137902	5.48114e-05	0.000437715
Phvul.002G095400	0.556297	0.172355	0.00124823	0.00666328
Phvul.008G288400	0.555464	0.126011	1.04299e-05	9.9005e-05
Phvul.002G324700	0.554558	0.11499	1.41663e-06	1.59877e-05
Phvul.006G085600	0.554348	0.14445	0.000124222	0.000908743
Phvul.001G086600	0.553395	0.0895904	6.53536e-10	1.22627e-08
Phvul.003G014200	0.553321	0.210477	0.00856642	0.0338295
Phvul.010G098500	0.552776	0.206457	0.00741876	0.0300915
Phvul.001G108600	0.552139	0.175386	0.00164319	0.00842324
Phvul.005G020700	0.551553	0.0934325	3.56462e-09	6.12433e-08
Phvul.003G228800	0.551513	0.129245	1.97954e-05	0.000176045
Phvul.001G147100	0.550946	0.106303	2.18583e-07	2.92124e-06
Phvul.009G065000	0.550271	0.219921	0.0123447	0.0456175
Phvul.010G136300	0.550225	0.136634	5.64957e-05	0.00044989
Phvul.010G132600	0.550081	0.141711	0.00010372	0.000771219
Phvul.008G258300	0.550049	0.170654	0.00126775	0.0067632
Phvul.006G097000	0.549623	0.0973028	1.61779e-08	2.5348e-07
Phvul.003G040800	0.549595	0.182583	0.00261154	0.0125929
Phvul.009G053200	0.549406	0.138901	7.64106e-05	0.000590401
Phvul.005G071500	0.549008	0.200828	0.00626216	0.0261338
Phvul.009G049300	0.548283	0.141552	0.000107339	0.000794515
Phvul.002G037700	0.548019	0.211611	0.00960475	0.0372085
Phvul.006G060900	0.546717	0.128768	2.17864e-05	0.000191236
Phvul.010G020000	0.546613	0.199056	0.00603221	0.0252677
Phvul.005G183600	0.546161	0.140419	0.000100444	0.000749713
Phvul.010G002800	0.545786	0.140828	0.000106388	0.000787823
Phvul.006G178600	0.545343	0.179832	0.00242532	0.0117959
Phvul.002G286100	0.545235	0.142103	0.00012459	0.000911038
Phvul.003G051200	0.544998	0.0932914	5.16124e-09	8.68219e-08
Phvul.009G103400	0.544806	0.0983771	3.06056e-08	4.61981e-07
Phvul.008G291900	0.544705	0.164208	0.000909381	0.00506891
Phvul.002G052200	0.54467	0.0988731	3.61329e-08	5.39155e-07
Phvul.005G177100	0.543993	0.146924	0.000213446	0.00145622
Phvul.007G080700	0.543357	0.145933	0.000196606	0.00135666
Phvul.011G182900	0.542841	0.158962	0.000638059	0.0037468
Phvul.007G040600	0.542591	0.137979	8.40933e-05	0.000640397
Phvul.009G020700	0.542427	0.21067	0.0100307	0.0385407
Phvul.002G227800	0.542319	0.217192	0.0125262	0.0461669
Phvul.011G158400	0.541918	0.191427	0.00464107	0.0203518
Phvul.002G060800	0.541739	0.134286	5.47824e-05	0.000437689
Phvul.008G221000	0.541147	0.164586	0.00100932	0.00555453
Phvul.011G153400	0.540878	0.161901	0.000835411	0.00471096
Phvul.001G232800	0.540511	0.163085	0.000918743	0.00511603
Phvul.006G099000	0.53938	0.110227	9.91298e-07	1.15818e-05
Phvul.003G156300	0.538725	0.17178	0.00171187	0.008725
Phvul.006G115900	0.538691	0.165896	0.00116559	0.00628162
Phvul.007G089500	0.538067	0.162975	0.000961627	0.00531457
Phvul.002G023700	0.53789	0.124184	1.48176e-05	0.000136219
Phvul.001G091000	0.537715	0.128369	2.80417e-05	0.000240158
Phvul.011G125100	0.537495	0.21615	0.0128941	0.0472659
Phvul.008G079500	0.537478	0.202396	0.00791731	0.031703
Phvul.008G047300	0.53735	0.104392	2.64075e-07	3.44518e-06
Phvul.008G280000	0.53721	0.210476	0.0106996	0.040628
Phvul.004G035400	0.536964	0.113446	2.21012e-06	2.41528e-05
Phvul.009G019400	0.536214	0.140925	0.000141829	0.0010225
Phvul.005G154400	0.535341	0.121373	1.03037e-05	9.80276e-05
Phvul.001G025900	0.535027	0.167489	0.00140124	0.00738677
Phvul.007G014700	0.53488	0.142308	0.000170852	0.00119816
Phvul.008G225700	0.534609	0.179334	0.00287236	0.0136597
Phvul.010G091000	0.53458	0.198034	0.00694581	0.0284945
Phvul.001G233400	0.534421	0.160577	0.000874333	0.00489939
Phvul.006G106800	0.534344	0.188615	0.00461159	0.0202659
Phvul.009G135600	0.534339	0.188911	0.00467622	0.020457
Phvul.006G221800	0.533777	0.211063	0.011439	0.0428512
Phvul.011G065400	0.532486	0.138547	0.000121367	0.000889007
Phvul.L004743	0.532244	0.133058	6.33186e-05	0.000497428
Phvul.001G173800	0.531973	0.186758	0.00439307	0.0194473
Phvul.005G056800	0.530912	0.122906	1.56274e-05	0.000142578
Phvul.003G141100	0.530723	0.148989	0.000367819	0.00233334
Phvul.006G103400	0.530702	0.176538	0.00264559	0.0127316
Phvul.010G009500	0.530312	0.119996	9.89623e-06	9.43631e-05
Phvul.011G071300	0.530111	0.116299	5.16022e-06	5.21451e-05
Phvul.008G269000	0.529846	0.113629	3.11736e-06	3.31668e-05
Phvul.001G072000	0.529726	0.125842	2.55986e-05	0.000221934
Phvul.006G107400	0.529368	0.173406	0.00226742	0.0111304
Phvul.005G066600	0.528435	0.144537	0.000256124	0.00170473
Phvul.001G136400	0.528018	0.130869	5.46704e-05	0.000437002
Phvul.002G182800	0.527984	0.167032	0.00157246	0.00814248
Phvul.006G046700	0.527387	0.107958	1.03359e-06	1.20344e-05
Phvul.008G260400	0.527202	0.143853	0.000247465	0.0016582
Phvul.010G017700	0.526829	0.169925	0.0019328	0.00969293
Phvul.002G288900	0.525851	0.157579	0.000846714	0.00476199
Phvul.002G071400	0.525095	0.131373	6.41574e-05	0.000503082
Phvul.010G007300	0.524917	0.17263	0.00236027	0.0115159
Phvul.010G069500	0.524713	0.14191	0.00021774	0.00148193
Phvul.009G155700	0.524237	0.173446	0.00250713	0.0121344
Phvul.007G165200	0.523837	0.14743	0.000380703	0.00240514
Phvul.010G032200	0.523409	0.109723	1.83953e-06	2.03795e-05
Phvul.003G178400	0.523346	0.150003	0.000485006	0.00296439
Phvul.007G114100	0.522173	0.150599	0.000525687	0.00318768
Phvul.001G212000	0.522043	0.137217	0.000142079	0.00102387
Phvul.002G328904	0.521852	0.18985	0.00598224	0.0251004
Phvul.008G018200	0.521425	0.147575	0.000410431	0.00256137
Phvul.009G070400	0.521337	0.151936	0.0006007	0.00356617
Phvul.009G036800	0.52132	0.123643	2.48307e-05	0.000216163
Phvul.003G077300	0.520877	0.165948	0.00169647	0.00866601
Phvul.004G086300	0.520739	0.193387	0.00708699	0.0289542
Phvul.001G208200	0.52028	0.1069	1.13327e-06	1.30422e-05
Phvul.009G015000	0.520158	0.195901	0.00792611	0.0317307
Phvul.010G129300	0.520038	0.189537	0.00607459	0.0254389
Phvul.005G180300	0.519745	0.178864	0.00366303	0.0168052
Phvul.002G249700	0.519509	0.178387	0.00358823	0.0165165
Phvul.007G193500	0.519443	0.205713	0.0115671	0.043258
Phvul.007G021000	0.518932	0.123625	2.69729e-05	0.000232537
Phvul.003G054600	0.518669	0.18115	0.0041939	0.0187603
Phvul.003G064200	0.5186	0.161146	0.00129002	0.00685819
Phvul.005G118100	0.518117	0.179022	0.00380186	0.0172966
Phvul.006G199100	0.517781	0.114072	5.64967e-06	5.65502e-05
Phvul.009G126400	0.517591	0.193311	0.00741715	0.0300915
Phvul.006G168163	0.517487	0.203619	0.0110396	0.0416505
Phvul.001G245600	0.517449	0.184326	0.00499671	0.0215937
Phvul.008G179000	0.517277	0.187362	0.00576513	0.024348
Phvul.011G065900	0.517167	0.133201	0.000103342	0.000769648
Phvul.003G147000	0.517115	0.14083	0.000240745	0.00161766
Phvul.005G094300	0.517048	0.126485	4.35452e-05	0.000356156
Phvul.L008243	0.516376	0.147373	0.000458532	0.00282403
Phvul.009G002400	0.516062	0.105844	1.08428e-06	1.25213e-05
Phvul.009G221800	0.514995	0.116992	1.0728e-05	0.000101513
Phvul.011G155100	0.513981	0.185649	0.00563032	0.0238786
Phvul.007G021200	0.512466	0.139838	0.000247607	0.0016585
Phvul.007G237900	0.512286	0.19502	0.00861824	0.0339865
Phvul.009G095400	0.511394	0.0972939	1.4708e-07	2.00637e-06
Phvul.005G125600	0.511305	0.185818	0.00592961	0.0249201
Phvul.002G146300	0.511251	0.196756	0.00936592	0.036446
Phvul.001G168800	0.510901	0.0961708	1.08169e-07	1.50386e-06
Phvul.007G178100	0.510136	0.0981068	1.99498e-07	2.68101e-06
Phvul.007G070800	0.510112	0.0966959	1.32446e-07	1.816e-06
Phvul.003G102600	0.510065	0.160975	0.00153175	0.00796793
Phvul.009G090100	0.509871	0.17864	0.00431472	0.0191748
Phvul.007G243500	0.509643	0.135785	0.00017452	0.00122171
Phvul.004G170000	0.509533	0.111095	4.5081e-06	4.61344e-05
Phvul.010G087700	0.50907	0.112323	5.83761e-06	5.82934e-05
Phvul.011G128300	0.508942	0.139707	0.000269546	0.00178214
Phvul.004G173900	0.508766	0.137791	0.000222225	0.00150942
Phvul.011G060100	0.508188	0.151872	0.000819402	0.00462995
Phvul.009G233600	0.508114	0.196179	0.00959604	0.0371912
Phvul.007G168400	0.507945	0.198975	0.0106857	0.0406054
Phvul.008G254500	0.506558	0.143995	0.000434998	0.00269676
Phvul.003G083500	0.506334	0.175307	0.00387378	0.0175813
Phvul.009G023400	0.506055	0.196519	0.0100212	0.0385129
Phvul.002G261500	0.506021	0.118866	2.07123e-05	0.000183139
Phvul.007G128300	0.504974	0.184176	0.00611036	0.0255824
Phvul.008G018400	0.504746	0.127028	7.0819e-05	0.000551735
Phvul.004G085500	0.504724	0.133882	0.000163308	0.00115712
Phvul.003G291100	0.504696	0.173637	0.00365366	0.0167713
Phvul.011G214800	0.503895	0.123676	4.61467e-05	0.000375255
Phvul.002G305600	0.502571	0.111913	7.09758e-06	6.99252e-05
Phvul.008G257600	0.502188	0.138213	0.000279664	0.00183897
Phvul.008G260300	0.501622	0.197152	0.0109483	0.0413798
Phvul.009G215600	0.501239	0.191548	0.0088764	0.0347774
Phvul.006G167500	0.500318	0.194689	0.0101747	0.0389877
Phvul.001G214000	0.500032	0.178581	0.00510969	0.0219808
Phvul.011G064500	0.499816	0.108353	3.97164e-06	4.11032e-05
Phvul.005G135300	0.499794	0.0999689	5.74794e-07	6.99734e-06
Phvul.005G180000	0.499214	0.112062	8.39722e-06	8.14477e-05
Phvul.009G247500	0.498957	0.19659	0.011147	0.0419754
Phvul.003G221800	0.498157	0.169453	0.00328424	0.015321
Phvul.002G060100	0.498083	0.196682	0.0113275	0.0425277
Phvul.004G033700	0.497785	0.11506	1.51622e-05	0.000139084
Phvul.002G235200	0.497713	0.144044	0.000549694	0.00331464
Phvul.003G110500	0.497564	0.106305	2.86132e-06	3.06355e-05
Phvul.001G020100	0.497148	0.199149	0.0125475	0.0462151
Phvul.002G136700	0.496334	0.118273	2.71061e-05	0.000233565
Phvul.001G257300	0.496189	0.129586	0.000128654	0.00093711
Phvul.007G166600	0.496046	0.113964	1.34488e-05	0.000124653
Phvul.003G191200	0.495842	0.104769	2.21532e-06	2.41939e-05
Phvul.001G067300	0.495827	0.0898922	3.47214e-08	5.1901e-07
Phvul.007G272400	0.495691	0.102872	1.44631e-06	1.62604e-05
Phvul.005G063100	0.495284	0.197917	0.0123324	0.045592
Phvul.004G139300	0.494972	0.10288	1.50057e-06	1.68451e-05
Phvul.008G015500	0.494356	0.107797	4.51819e-06	4.61817e-05
Phvul.009G023100	0.494235	0.137723	0.000332439	0.00214267
Phvul.003G011600	0.49416	0.146023	0.000714082	0.00412297
Phvul.002G301300	0.493992	0.195539	0.0115268	0.0431228
Phvul.006G102400	0.493923	0.131041	0.000163753	0.00115841
Phvul.003G186400	0.493641	0.187543	0.00848461	0.0335612
Phvul.011G021300	0.493575	0.194305	0.0110786	0.0417604
Phvul.008G013100	0.49328	0.115751	2.03001e-05	0.00018006
Phvul.008G189100	0.493082	0.18444	0.00750859	0.0304267
Phvul.010G111300	0.492937	0.11461	1.7003e-05	0.000153144
Phvul.008G283700	0.492578	0.141853	0.000515727	0.00313178
Phvul.005G166400	0.49254	0.100036	8.49651e-07	1.00449e-05
Phvul.002G111000	0.492271	0.107418	4.58879e-06	4.68184e-05
Phvul.002G142800	0.491965	0.189707	0.00950643	0.0369037
Phvul.005G058100	0.491933	0.124523	7.79736e-05	0.00060083
Phvul.002G014500	0.491737	0.150719	0.00110393	0.00599903
Phvul.002G090900	0.491118	0.104269	2.47609e-06	2.68453e-05
Phvul.003G099100	0.490858	0.187046	0.00868382	0.0341574
Phvul.010G125100	0.490706	0.0996255	8.41442e-07	9.9548e-06
Phvul.008G208700	0.489957	0.13543	0.000297131	0.00193879
Phvul.007G213050	0.489629	0.139887	0.00046494	0.00286244
Phvul.003G110400	0.489025	0.134673	0.0002821	0.00185139
Phvul.003G180900	0.488854	0.116664	2.78615e-05	0.000238858
Phvul.011G159400	0.488421	0.11676	2.87537e-05	0.000245262
Phvul.002G250200	0.488015	0.15021	0.00115855	0.00624965
Phvul.004G063700	0.486995	0.107187	5.53468e-06	5.55637e-05
Phvul.008G269300	0.48609	0.105226	3.84688e-06	4.00217e-05
Phvul.003G093000	0.485657	0.165145	0.00327375	0.0152932
Phvul.005G094100	0.485137	0.157986	0.00213523	0.0105519
Phvul.010G049300	0.483958	0.105668	4.65005e-06	4.73862e-05
Phvul.009G226900	0.483568	0.176913	0.00626909	0.0261563
Phvul.004G136600	0.483514	0.181624	0.00776375	0.0312066
Phvul.005G022200	0.483413	0.17209	0.00496839	0.0214988
Phvul.009G095900	0.483376	0.189717	0.010838	0.0410639
Phvul.007G234300	0.48301	0.119378	5.20891e-05	0.000417751
Phvul.004G133500	0.482859	0.106463	5.74724e-06	5.74588e-05
Phvul.006G145300	0.482596	0.0994333	1.21325e-06	1.39153e-05
Phvul.008G170200	0.482527	0.167387	0.00394283	0.017841
Phvul.010G048200	0.481241	0.123642	9.93341e-05	0.000742743
Phvul.003G013100	0.480658	0.112245	1.85027e-05	0.000165157
Phvul.007G191700	0.479913	0.155858	0.0020758	0.0102943
Phvul.003G291600	0.479715	0.166575	0.00397832	0.0179641
Phvul.008G278100	0.479677	0.15866	0.00250036	0.0121121
Phvul.004G075100	0.479578	0.0942465	3.6081e-07	4.58981e-06
Phvul.007G274400	0.479485	0.188258	0.0108666	0.0411286
Phvul.011G112050	0.479289	0.0928079	2.41315e-07	3.19237e-06
Phvul.010G146200	0.47814	0.120772	7.52572e-05	0.000582121
Phvul.002G035700	0.477688	0.145678	0.00104149	0.00571669
Phvul.001G112200	0.476836	0.153676	0.0019166	0.00962629
Phvul.007G084300	0.476224	0.114193	3.04167e-05	0.000258275
Phvul.009G086700	0.476089	0.164245	0.0037477	0.0171147
Phvul.002G057000	0.4758	0.0878146	6.01924e-08	8.6753e-07
Phvul.006G168400	0.47513	0.118256	5.87453e-05	0.000466267
Phvul.003G082700	0.474324	0.145132	0.00108222	0.00590955
Phvul.003G050000	0.474266	0.122197	0.000103958	0.000772537
Phvul.001G262400	0.474231	0.125843	0.000164285	0.00116112
Phvul.002G048000	0.474205	0.1017	3.11987e-06	3.31726e-05
Phvul.007G191800	0.474055	0.145324	0.00110604	0.00600664
Phvul.009G039300	0.474045	0.151566	0.00176216	0.00894897
Phvul.008G208800	0.473718	0.0854245	2.93186e-08	4.4414e-07
Phvul.011G182132	0.47306	0.115394	4.14005e-05	0.000341422
Phvul.011G096100	0.472992	0.123353	0.000125845	0.000918627
Phvul.L001785	0.47299	0.166591	0.0045222	0.019951
Phvul.001G087000	0.472842	0.111511	2.23183e-05	0.000195499
Phvul.009G106600	0.471321	0.153652	0.00215887	0.0106532
Phvul.005G114900	0.470621	0.184701	0.010834	0.0410581
Phvul.001G020400	0.470032	0.115701	4.8557e-05	0.000392402
Phvul.006G013300	0.469444	0.166149	0.00472154	0.0206157
Phvul.002G208000	0.46937	0.160937	0.00354002	0.0163474
Phvul.004G145000	0.468927	0.101787	4.08652e-06	4.21775e-05
Phvul.010G042900	0.468858	0.111966	2.82066e-05	0.000241327
Phvul.001G201000	0.46877	0.149551	0.00172136	0.00877076
Phvul.009G076900	0.468293	0.145447	0.00128332	0.00683334
Phvul.011G180700	0.468198	0.13203	0.000390921	0.00245959
Phvul.010G043500	0.46789	0.101184	3.76173e-06	3.91841e-05
Phvul.008G033500	0.467796	0.166057	0.00484616	0.0210453
Phvul.001G102600	0.467628	0.143769	0.00114338	0.00618557
Phvul.001G205800	0.467581	0.149896	0.00181237	0.00916814
Phvul.006G152000	0.467544	0.166624	0.00501628	0.0216616
Phvul.001G095400	0.466372	0.186846	0.0125596	0.0462496
Phvul.011G045600	0.466308	0.168741	0.00571941	0.0242033
Phvul.005G111200	0.466272	0.168942	0.00578084	0.0244022
Phvul.004G072400	0.466216	0.127152	0.000245779	0.00164821
Phvul.003G012500	0.466152	0.138579	0.000768782	0.00438053
Phvul.011G190600	0.466118	0.151857	0.00214458	0.0105889
Phvul.004G098400	0.46479	0.171212	0.00663357	0.0274669
Phvul.008G073800	0.464339	0.150649	0.00205434	0.0101999
Phvul.002G324200	0.463265	0.0982755	2.42964e-06	2.63981e-05
Phvul.004G135400	0.463185	0.104709	9.71052e-06	9.29067e-05
Phvul.008G189200	0.463106	0.0908227	3.41437e-07	4.35648e-06
Phvul.008G126100	0.462309	0.10761	1.73801e-05	0.000156458
Phvul.002G001400	0.462283	0.107746	1.7827e-05	0.000159864
Phvul.008G266100	0.462205	0.184644	0.0123071	0.0455311
Phvul.005G101000	0.462155	0.126114	0.000247744	0.00165876
Phvul.001G058200	0.461998	0.128951	0.000340014	0.00218815
Phvul.005G002300	0.461936	0.161129	0.00414552	0.01859
Phvul.005G156900	0.460919	0.120238	0.000126392	0.000921835
Phvul.008G196600	0.460688	0.142284	0.00120449	0.00645685
Phvul.001G188201	0.460338	0.116542	7.81655e-05	0.000602035
Phvul.009G227100	0.460218	0.107305	1.79579e-05	0.000160803
Phvul.008G207500	0.459831	0.173893	0.00818507	0.032636
Phvul.004G056300	0.459332	0.127045	0.00029976	0.00195289
Phvul.011G145700	0.45907	0.154961	0.00305158	0.0144106
Phvul.002G241500	0.458957	0.174208	0.00842514	0.0333729
Phvul.003G049900	0.458649	0.117544	9.54303e-05	0.000718639
Phvul.009G193300	0.458204	0.154071	0.00293971	0.0139486
Phvul.003G261000	0.457342	0.125066	0.000255372	0.00170153
Phvul.008G261700	0.456654	0.153709	0.00296918	0.0140569
Phvul.002G154100	0.455277	0.172034	0.00813465	0.0324656
Phvul.002G085900	0.455077	0.134748	0.000732154	0.00420584
Phvul.009G099900	0.454644	0.10998	3.5669e-05	0.000298082
Phvul.008G236000	0.454534	0.0970686	2.83249e-06	3.03653e-05
Phvul.010G110900	0.45408	0.168524	0.00705052	0.0288401
Phvul.009G183900	0.453917	0.156647	0.00375911	0.0171483
Phvul.009G129100	0.453106	0.127931	0.000397417	0.00249304
Phvul.002G327500	0.453024	0.10234	9.57039e-06	9.17737e-05
Phvul.009G201200	0.452943	0.173622	0.00908652	0.0354855
Phvul.008G179500	0.452891	0.178113	0.0109996	0.0415272
Phvul.002G250700	0.452587	0.13349	0.00069784	0.00404152
Phvul.006G064000	0.451914	0.141611	0.00141673	0.00744752
Phvul.010G033866	0.451284	0.182738	0.0135278	0.0491924
Phvul.007G146300	0.451011	0.0960563	2.66251e-06	2.87252e-05
Phvul.001G178300	0.450855	0.176744	0.0107447	0.0407653
Phvul.003G220800	0.449974	0.0982905	4.69425e-06	4.77791e-05
Phvul.001G010100	0.449523	0.158863	0.00466031	0.0204083
Phvul.009G166600	0.448969	0.17693	0.0111632	0.0420043
Phvul.008G223300	0.448798	0.103661	1.49457e-05	0.000137247
Phvul.009G046100	0.447277	0.121576	0.000234143	0.00158084
Phvul.003G213000	0.446264	0.149527	0.00284039	0.0135381
Phvul.008G232800	0.445511	0.160237	0.00543053	0.0231606
Phvul.010G144000	0.445135	0.127004	0.000456809	0.00281546
Phvul.009G167000	0.444965	0.103366	1.67179e-05	0.000150979
Phvul.004G073300	0.443759	0.106006	2.83715e-05	0.000242247
Phvul.003G025200	0.443697	0.0896325	7.41428e-07	8.84586e-06
Phvul.009G106800	0.443503	0.150251	0.00315977	0.0148551
Phvul.008G054025	0.443308	0.105398	2.59866e-05	0.000224951
Phvul.007G013600	0.443197	0.129209	0.000603423	0.00357813
Phvul.006G145600	0.442014	0.129388	0.000635064	0.0037318
Phvul.007G148600	0.441542	0.155214	0.00444498	0.0196493
Phvul.011G004000	0.441389	0.150137	0.00328317	0.0153203
Phvul.003G223100	0.440952	0.178957	0.0137393	0.0497914
Phvul.003G234400	0.440746	0.152882	0.00394001	0.0178339
Phvul.005G061400	0.439902	0.138943	0.00154523	0.00802815
Phvul.006G035500	0.439277	0.140685	0.00179373	0.0090793
Phvul.002G102000	0.438873	0.120983	0.000286125	0.00187344
Phvul.002G234100	0.438679	0.152972	0.00413459	0.0185557
Phvul.007G230200	0.43858	0.0850722	2.5312e-07	3.32757e-06
Phvul.007G025300	0.438307	0.119164	0.000234898	0.0015853
Phvul.011G047300	0.437695	0.0920291	1.97415e-06	2.17852e-05
Phvul.011G166200	0.436936	0.11016	7.2974e-05	0.000566696
Phvul.002G215800	0.436516	0.151799	0.00403241	0.0181574
Phvul.004G165700	0.436407	0.138013	0.00156646	0.00811853
Phvul.007G026400	0.436001	0.10178	1.83772e-05	0.000164296
Phvul.008G141800	0.435701	0.112297	0.000104508	0.000775938
Phvul.009G155000	0.435546	0.138184	0.00162193	0.00834203
Phvul.001G116600	0.435144	0.165581	0.00858926	0.0338959
Phvul.010G103100	0.435013	0.137773	0.00159143	0.00821519
Phvul.001G013000	0.434977	0.158241	0.00598089	0.0251004
Phvul.005G176700	0.434813	0.117495	0.000215009	0.00146511
Phvul.011G086700	0.434692	0.160539	0.00677506	0.0278956
Phvul.001G117000	0.43444	0.100816	1.63829e-05	0.000148191
Phvul.009G230600	0.434331	0.100833	1.65181e-05	0.000149254
Phvul.003G207300	0.434275	0.164112	0.00813989	0.0324789
Phvul.010G145900	0.434106	0.116533	0.000195172	0.00134787
Phvul.009G242700	0.433609	0.12862	0.000748263	0.00427948
Phvul.008G280600	0.433606	0.13984	0.00193039	0.00968692
Phvul.004G111300	0.433124	0.120632	0.00033008	0.0021299
Phvul.009G024800	0.432858	0.129769	0.000851164	0.00478543
Phvul.003G135900	0.432491	0.167865	0.00998304	0.0384274
Phvul.007G158000	0.431958	0.165373	0.00900105	0.0352168
Phvul.001G009900	0.431832	0.0857947	4.82049e-07	5.97911e-06
Phvul.002G131800	0.431184	0.144043	0.00275843	0.0131958
Phvul.008G006800	0.431002	0.116261	0.000209575	0.0014356
Phvul.001G164600	0.430752	0.109811	8.75743e-05	0.000664213
Phvul.003G184100	0.430273	0.160714	0.00742281	0.0301007
Phvul.011G044300	0.430069	0.162051	0.00795643	0.0318446
Phvul.009G141800	0.429906	0.0891245	1.40947e-06	1.59176e-05
Phvul.006G184500	0.429833	0.150296	0.00423763	0.0189037
Phvul.001G000700	0.42976	0.160016	0.00723711	0.0294537
Phvul.007G034800	0.42874	0.0819111	1.65697e-07	2.24461e-06
Phvul.L003800	0.428682	0.0975887	1.11929e-05	0.000105178
Phvul.009G036200	0.427983	0.120664	0.000389777	0.00245513
Phvul.009G207600	0.427859	0.133863	0.0013923	0.00734425
Phvul.001G001100	0.427327	0.13151	0.00115653	0.00624475
Phvul.006G208000	0.427176	0.144986	0.00321571	0.0150637
Phvul.002G014100	0.427073	0.119298	0.00034377	0.00220561
Phvul.003G134800	0.426995	0.0848964	4.91505e-07	6.07411e-06
Phvul.003G264700	0.426205	0.103941	4.1237e-05	0.000340241
Phvul.011G169200	0.426159	0.160464	0.00791235	0.0316906
Phvul.011G159000	0.42598	0.086023	7.34808e-07	8.77307e-06
Phvul.011G105100	0.425873	0.0964537	1.00866e-05	9.60156e-05
Phvul.005G031000	0.425833	0.169981	0.0122388	0.0453661
Phvul.008G271000	0.425822	0.136251	0.00177634	0.00900447
Phvul.010G163300	0.42524	0.0984577	1.56725e-05	0.00014285
Phvul.006G210400	0.425156	0.0961944	9.88103e-06	9.42713e-05
Phvul.007G274200	0.424665	0.1038	4.29162e-05	0.000351863
Phvul.006G203300	0.424612	0.108985	9.77705e-05	0.000732997
Phvul.002G048800	0.424528	0.135236	0.00169432	0.00865904
Phvul.003G042800	0.424515	0.165204	0.0101805	0.039001
Phvul.007G196400	0.424194	0.170781	0.0129971	0.0475981
Phvul.007G134000	0.424063	0.123128	0.000572984	0.00343506
Phvul.001G083900	0.422528	0.120975	0.000478194	0.00293018
Phvul.002G072200	0.422377	0.1107	0.000135907	0.000986112
Phvul.007G249500	0.42205	0.170462	0.0132895	0.0484835
Phvul.011G201500	0.421961	0.131406	0.00132219	0.0070138
Phvul.003G052600	0.421251	0.128724	0.00106593	0.0058338
Phvul.002G150400	0.420988	0.122426	0.000584496	0.00348857
Phvul.011G141300	0.420379	0.127342	0.000962735	0.00531895
Phvul.007G226900	0.419938	0.155376	0.00687747	0.028269
Phvul.008G036400	0.419895	0.126838	0.000931351	0.00517941
Phvul.002G180400	0.419816	0.146802	0.00423983	0.0189076
Phvul.003G211900	0.419787	0.165755	0.011323	0.0425202
Phvul.011G002200	0.419733	0.146806	0.00424835	0.0189256
Phvul.007G043900	0.419674	0.16779	0.012378	0.0457004
Phvul.005G161600	0.419652	0.139575	0.00264152	0.0127157
Phvul.011G174400	0.419604	0.148392	0.0046888	0.0204935
Phvul.011G080900	0.418914	0.137911	0.00238502	0.0116181
Phvul.008G051000	0.41882	0.144201	0.00367944	0.0168511
Phvul.008G000800	0.418307	0.0984301	2.13978e-05	0.00018836
Phvul.008G232900	0.41816	0.0974181	1.76729e-05	0.000158756
Phvul.010G134800	0.41804	0.100807	3.36957e-05	0.000283272
Phvul.009G163100	0.417906	0.157093	0.0078085	0.0313341
Phvul.006G037800	0.417509	0.139959	0.0028536	0.0135857
Phvul.005G034666	0.417444	0.0912305	4.74619e-06	4.82787e-05
Phvul.009G117900	0.417015	0.120964	0.000565957	0.00339655
Phvul.005G062800	0.416451	0.140923	0.00312508	0.0147166
Phvul.003G009600	0.4159	0.0890458	3.00277e-06	3.20687e-05
Phvul.008G092500	0.415836	0.103623	5.99547e-05	0.000474307
Phvul.006G089200	0.415276	0.141777	0.00339966	0.0157768
Phvul.008G053700	0.415162	0.148105	0.0050605	0.0218191
Phvul.007G140500	0.414992	0.142137	0.00350409	0.016208
Phvul.009G032200	0.414977	0.119128	0.000494974	0.00301986
Phvul.001G162100	0.414727	0.136552	0.0023884	0.0116264
Phvul.003G070600	0.414113	0.166274	0.0127548	0.0468361
Phvul.004G165800	0.413913	0.14852	0.00532112	0.022809
Phvul.L003700	0.413686	0.0932202	9.09121e-06	8.74764e-05
Phvul.003G201000	0.413362	0.152583	0.00674673	0.0278196
Phvul.011G055200	0.413125	0.13313	0.00191456	0.0096189
Phvul.001G167700	0.412873	0.166882	0.0133594	0.0486964
Phvul.005G101100	0.412308	0.162771	0.011307	0.0424793
Phvul.008G201600	0.411762	0.16309	0.0115778	0.0432754
Phvul.002G214000	0.411023	0.0968237	2.18529e-05	0.000191621
[truncated: 345 more rows]

## Sheet: S5 PHA0595_Down-regulated_genes
Table S5. Gene down-regulated in inflorescence meristem compared to vegetative meristem in PHA0595
Note:logFC: logarithm of fold change; SE: standard error; FDR: false discovery rate
Gene ID	logFC	logFC SE	p-value	FDR
Phvul.008G229300	-8.86862	1.19384	1.09708e-13	3.28253e-12
Phvul.008G229500	-8.24006	0.327369	8.40961e-140	4.73909e-136
Phvul.002G283800	-7.27722	1.20103	1.36862e-09	2.47465e-08
Phvul.008G228814	-6.89568	0.848818	4.51594e-16	1.65971e-14
Phvul.005G123600	-6.4252	1.25969	3.38576e-07	4.3265e-06
Phvul.010G051100	-6.36274	1.26171	4.58387e-07	5.70235e-06
Phvul.002G293000	-6.17506	0.858416	6.31258e-13	1.72344e-11
Phvul.011G203700	-5.88559	1.29356	5.36718e-06	5.41394e-05
Phvul.002G025600	-5.7217	0.616063	1.5791e-20	8.61171e-19
Phvul.002G145600	-5.61115	1.24742	6.85273e-06	6.75917e-05
Phvul.005G057400	-5.52569	0.290733	1.51944e-80	1.51104e-77
Phvul.006G130000	-5.51911	1.32831	3.25308e-05	0.000274024
Phvul.003G147500	-5.4684	0.574032	1.63004e-21	9.80693e-20
Phvul.002G083100	-5.40723	1.07131	4.48081e-07	5.5906e-06
Phvul.002G320500	-5.38234	1.26449	2.07612e-05	0.000183476
Phvul.004G162500	-5.34031	0.539793	4.45299e-23	3.12375e-21
Phvul.009G077400	-5.26539	1.07795	1.03618e-06	1.20563e-05
Phvul.003G147400	-5.22436	1.37151	0.000139413	0.00100809
Phvul.004G097800	-5.10749	1.27714	6.35649e-05	0.000498667
Phvul.001G118200	-5.07918	0.887295	1.03835e-08	1.67184e-07
Phvul.008G128400	-4.95425	1.4074	0.000431318	0.00267788
Phvul.002G115800	-4.81486	0.336033	1.45174e-46	4.54502e-44
Phvul.008G077500	-4.74145	1.45344	0.00110544	0.00600534
Phvul.001G215100	-4.58634	1.48648	0.00203298	0.0101236
Phvul.002G193500	-4.5661	1.509	0.00247884	0.0120216
Phvul.001G075500	-4.52316	0.792352	1.13961e-08	1.81757e-07
Phvul.008G229400	-4.45617	0.323551	3.71951e-43	9.67415e-41
Phvul.007G050200	-4.4443	0.911409	1.08093e-06	1.25081e-05
Phvul.001G166000	-4.36956	1.54681	0.00472974	0.0206404
Phvul.004G041700	-4.3034	0.594503	4.53198e-13	1.26224e-11
Phvul.009G137500	-4.29328	1.34918	0.00146189	0.00764688
Phvul.006G080400	-4.27397	0.801528	9.69863e-08	1.35845e-06
Phvul.006G131500	-4.26539	0.538946	2.48605e-15	8.70169e-14
Phvul.004G137300	-4.26271	1.36906	0.00184813	0.00932395
Phvul.009G042600	-4.21894	1.66344	0.0112038	0.0421194
Phvul.008G144700	-4.2119	0.482731	2.65863e-18	1.20501e-16
Phvul.010G152300	-4.20957	1.13059	0.000196604	0.00135666
Phvul.006G210900	-4.1605	0.448281	1.67867e-20	9.0935e-19
Phvul.003G010900	-4.14237	0.723232	1.01878e-08	1.64503e-07
Phvul.011G098800	-4.11716	0.820142	5.1654e-07	6.35563e-06
Phvul.010G047100	-4.06811	0.927632	1.15729e-05	0.000108454
Phvul.004G157300	-4.03964	0.816961	7.6257e-07	9.07888e-06
Phvul.002G143700	-4.01954	1.39621	0.00399074	0.0180153
Phvul.008G229200	-4.01819	0.56985	1.77226e-12	4.58132e-11
Phvul.007G075000	-4.00887	0.274624	2.90632e-48	9.63417e-46
Phvul.007G243400	-4.0055	0.284288	4.40237e-45	1.24044e-42
Phvul.007G021100	-3.99938	0.514474	7.62074e-15	2.57158e-13
Phvul.010G152800	-3.97086	0.514104	1.12872e-14	3.74896e-13
Phvul.008G002700	-3.92905	1.14696	0.000613367	0.00363081
Phvul.002G297100	-3.92361	0.51516	2.61045e-14	8.29555e-13
Phvul.002G242300	-3.80118	0.83622	5.47606e-06	5.50733e-05
Phvul.008G269200	-3.74108	0.950701	8.31712e-05	0.000634279
Phvul.004G098201	-3.69931	1.43645	0.0100148	0.038497
Phvul.009G216100	-3.67759	1.45307	0.0113765	0.0426645
Phvul.008G116300	-3.6679	0.480969	2.42026e-14	7.73477e-13
Phvul.004G107001	-3.65026	0.196308	3.55553e-77	3.33943e-74
Phvul.005G090800	-3.61562	0.760928	2.0182e-06	2.22423e-05
Phvul.002G011400	-3.6126	0.157589	2.67081e-116	7.52546e-113
Phvul.005G057200	-3.53968	0.368761	8.08489e-22	5.04366e-20
Phvul.006G034900	-3.49451	1.14779	0.00233019	0.0113889
Phvul.005G058600	-3.48816	0.982845	0.000386631	0.00243804
Phvul.005G100600	-3.47926	0.304243	2.77038e-30	3.00231e-28
Phvul.009G081600	-3.46051	1.21343	0.00434659	0.0192857
Phvul.001G087100	-3.45852	0.398863	4.28556e-18	1.89664e-16
Phvul.004G107100	-3.45602	0.406806	1.9708e-17	8.2471e-16
Phvul.006G090200	-3.44363	0.285047	1.33181e-33	1.92441e-31
Phvul.002G122200	-3.43592	0.198935	7.70714e-67	6.20462e-64
Phvul.002G152800	-3.43075	0.35117	1.52211e-22	1.01711e-20
Phvul.011G034800	-3.42964	0.253783	1.29232e-41	3.07718e-39
Phvul.006G141700	-3.40283	0.516223	4.34539e-11	9.44257e-10
Phvul.007G267300	-3.30392	0.359918	4.32578e-20	2.26414e-18
Phvul.006G115700	-3.30338	0.398265	1.09124e-16	4.24103e-15
Phvul.005G065000	-3.23898	0.990515	0.0010755	0.00588047
Phvul.008G109001	-3.23384	0.405059	1.42083e-15	5.06762e-14
Phvul.006G081700	-3.22583	0.422107	2.13519e-14	6.83664e-13
Phvul.003G008100	-3.21792	0.576785	2.41809e-08	3.69623e-07
Phvul.008G159500	-3.14084	1.24058	0.0113494	0.042591
Phvul.011G148900	-3.13027	0.106744	4.96101e-189	4.19354e-185
Phvul.008G195100	-3.11469	1.00567	0.00195401	0.00976808
Phvul.007G074800	-3.11265	0.328624	2.75137e-21	1.61509e-19
Phvul.002G282800	-3.09652	0.141816	1.0852e-105	2.2933e-102
Phvul.001G042200	-3.09231	1.0203	0.00243921	0.0118532
Phvul.011G173200	-3.08469	0.873904	0.000415897	0.00258879
Phvul.003G085000	-3.04598	0.426972	9.75572e-13	2.59324e-11
Phvul.001G173400	-3.03543	0.908463	0.000833913	0.00470565
Phvul.011G025400	-3.01126	0.363074	1.09699e-16	4.25362e-15
Phvul.008G001100	-3.01059	0.900445	0.000827435	0.00467222
Phvul.003G076500	-2.99964	0.206133	5.67856e-48	1.84619e-45
Phvul.010G062500	-2.99902	0.587604	3.32877e-07	4.26335e-06
Phvul.008G089700	-2.95536	0.482198	8.847e-10	1.63462e-08
Phvul.008G259800	-2.95113	0.135108	9.11484e-106	2.20136e-102
Phvul.010G001100	-2.93158	0.303057	3.91369e-22	2.53505e-20
Phvul.004G027700	-2.87519	1.09858	0.00886594	0.0347444
Phvul.001G191600	-2.86099	0.897666	0.00143687	0.00753234
Phvul.009G108700	-2.82374	0.339277	8.58864e-17	3.38461e-15
Phvul.003G108500	-2.82308	1.0438	0.00683843	0.0281359
Phvul.007G046800	-2.80922	0.322636	3.1178e-18	1.39813e-16
Phvul.004G020000	-2.80884	0.221569	7.92877e-37	1.44133e-34
Phvul.009G016800	-2.80161	0.603589	3.45739e-06	3.62822e-05
Phvul.009G039000	-2.79786	0.115226	3.07797e-130	1.3009e-126
Phvul.006G111700	-2.78348	0.433385	1.33917e-10	2.7343e-09
Phvul.006G107800	-2.77737	0.271049	1.22413e-24	9.62563e-23
Phvul.002G075200	-2.77735	0.454114	9.5968e-10	1.76736e-08
Phvul.003G140800	-2.76039	0.483777	1.15716e-08	1.84208e-07
Phvul.007G074900	-2.73587	0.314973	3.75279e-18	1.6696e-16
Phvul.006G098400	-2.72166	0.813706	0.000823509	0.0046516
Phvul.008G029500	-2.70602	0.50757	9.74997e-08	1.36451e-06
Phvul.011G096300	-2.69209	0.580632	3.54393e-06	3.71442e-05
Phvul.005G006000	-2.68875	0.914566	0.00328303	0.0153203
Phvul.010G111900	-2.67435	0.224855	1.27713e-32	1.70009e-30
Phvul.010G010900	-2.67424	0.44184	1.42609e-09	2.57305e-08
Phvul.001G110100	-2.66322	0.363768	2.45777e-13	7.01877e-12
Phvul.001G174200	-2.66214	0.913901	0.00358035	0.016493
Phvul.011G202000	-2.65438	0.249418	1.89346e-26	1.65859e-24
Phvul.004G148500	-2.63676	0.137162	2.34714e-82	2.48005e-79
Phvul.005G170200	-2.62595	0.220206	8.77426e-33	1.21588e-30
Phvul.011G070300	-2.62549	0.162219	6.44719e-59	3.40613e-56
Phvul.007G280100	-2.61159	0.292028	3.7887e-19	1.84757e-17
Phvul.008G180500	-2.60562	0.648042	5.80113e-05	0.000460874
Phvul.007G205901	-2.58816	0.145237	4.91921e-71	4.15821e-68
Phvul.011G183400	-2.55742	0.652565	8.89064e-05	0.00067341
Phvul.003G138330	-2.55616	0.155395	8.46634e-61	4.61716e-58
Phvul.003G274800	-2.55546	0.192633	3.64793e-40	7.80656e-38
Phvul.002G222100	-2.55227	0.196128	1.02793e-38	2.06883e-36
Phvul.007G126000	-2.5497	0.370591	5.9816e-12	1.46346e-10
Phvul.007G248900	-2.53752	0.306617	1.27533e-16	4.91131e-15
Phvul.003G247200	-2.53075	0.202198	6.08792e-36	1.02922e-33
Phvul.004G079500	-2.51901	0.28037	2.59708e-19	1.28757e-17
Phvul.007G026900	-2.51818	0.366371	6.2732e-12	1.52377e-10
Phvul.011G177100	-2.51364	0.296105	2.08377e-17	8.69831e-16
Phvul.002G183200	-2.50789	0.21538	2.4624e-31	2.91114e-29
Phvul.003G014800	-2.50582	0.764755	0.00105052	0.00575881
Phvul.011G152100	-2.49321	0.84844	0.0032972	0.0153688
Phvul.003G173400	-2.4929	0.360296	4.54792e-12	1.13236e-10
Phvul.006G183100	-2.48877	0.934946	0.00776911	0.0312188
Phvul.009G130400	-2.47497	0.38719	1.63585e-10	3.32001e-09
Phvul.003G293600	-2.47478	0.636753	0.00010167	0.000758196
Phvul.008G272400	-2.4692	0.157796	3.4251e-55	1.41231e-52
Phvul.003G030000	-2.46445	0.795722	0.00195408	0.00976808
Phvul.003G137100	-2.45675	0.26429	1.46313e-20	8.00506e-19
Phvul.003G174500	-2.45448	0.190841	7.42728e-38	1.44328e-35
Phvul.002G316100	-2.4469	0.526027	3.29267e-06	3.47912e-05
Phvul.002G019500	-2.44492	0.428139	1.12597e-08	1.80091e-07
Phvul.002G265400	-2.44249	0.759202	0.00129456	0.00688017
Phvul.004G106900	-2.44161	0.316375	1.18675e-14	3.92392e-13
Phvul.006G159000	-2.43993	0.465507	1.59316e-07	2.16337e-06
Phvul.006G156700	-2.43244	0.268594	1.3508e-19	6.87849e-18
Phvul.010G113500	-2.41536	0.687171	0.000439863	0.00272094
Phvul.011G149466	-2.41347	0.940524	0.0102852	0.0393309
Phvul.001G192200	-2.40826	0.711655	0.000714314	0.00412297
Phvul.011G114600	-2.39614	0.784627	0.00225918	0.0110931
Phvul.007G274000	-2.38785	0.154057	3.48157e-54	1.30799e-51
Phvul.008G257300	-2.36291	0.388496	1.18544e-09	2.16426e-08
Phvul.007G176700	-2.34864	0.23023	1.95646e-24	1.51032e-22
Phvul.009G138900	-2.34846	0.783236	0.00271393	0.0130161
Phvul.008G279600	-2.32507	0.65347	0.000373635	0.00236491
Phvul.009G081500	-2.31401	0.266976	4.41849e-18	1.94528e-16
Phvul.011G095500	-2.31234	0.847863	0.00638625	0.0266057
Phvul.007G020900	-2.30754	0.259836	6.64223e-19	3.19016e-17
Phvul.001G221100	-2.30627	0.449115	2.81917e-07	3.6634e-06
Phvul.011G134800	-2.30077	0.422828	5.28727e-08	7.71905e-07
Phvul.010G005400	-2.2961	0.716063	0.00134329	0.00711456
Phvul.003G147600	-2.29592	0.802916	0.00424337	0.0189134
Phvul.009G048400	-2.29552	0.335642	7.96437e-12	1.89642e-10
Phvul.006G001100	-2.28285	0.144343	2.43566e-56	1.14381e-53
Phvul.002G031700	-2.2802	0.671311	0.000682196	0.00396876
Phvul.007G048700	-2.27962	0.360954	2.69185e-10	5.32261e-09
Phvul.003G008300	-2.27713	0.559704	4.73273e-05	0.000383381
Phvul.008G137700	-2.27659	0.597393	0.000138473	0.00100258
Phvul.004G037700	-2.27631	0.602389	0.000157589	0.00112224
Phvul.006G210300	-2.27494	0.854169	0.00773704	0.0311286
Phvul.006G017500	-2.27196	0.629679	0.000308411	0.00200384
Phvul.008G175600	-2.26658	0.493314	4.33578e-06	4.45597e-05
Phvul.003G002400	-2.26575	0.535182	2.29965e-05	0.000201023
Phvul.008G279700	-2.26197	0.461883	9.71678e-07	1.13683e-05
Phvul.005G068500	-2.24905	0.357653	3.20866e-10	6.2857e-09
Phvul.002G136300	-2.24892	0.61873	0.000278272	0.00183267
Phvul.004G155500	-2.24773	0.645285	0.00049523	0.00302033
Phvul.009G195600	-2.24271	0.195681	2.07032e-30	2.27278e-28
Phvul.007G031100	-2.2276	0.433942	2.84553e-07	3.69482e-06
Phvul.011G212700	-2.22623	0.584851	0.000140948	0.00101788
Phvul.006G014400	-2.22495	0.294864	4.49917e-14	1.38548e-12
Phvul.002G307900	-2.22353	0.864718	0.0101291	0.0388305
Phvul.010G076500	-2.21667	0.681489	0.00114321	0.00618557
Phvul.007G037900	-2.21038	0.428792	2.53753e-07	3.33071e-06
Phvul.009G225500	-2.20929	0.224044	6.14535e-23	4.25792e-21
Phvul.001G076200	-2.19136	0.442155	7.19291e-07	8.59995e-06
Phvul.004G168100	-2.17293	0.171811	1.15982e-36	2.02143e-34
Phvul.002G013700	-2.17123	0.700879	0.00194922	0.00975245
Phvul.011G024700	-2.16986	0.25994	6.97094e-17	2.77296e-15
Phvul.005G181700	-2.16805	0.168297	5.66521e-38	1.11367e-35
Phvul.009G232700	-2.16265	0.510487	2.27077e-05	0.000198807
Phvul.005G121200	-2.16193	0.228802	3.42364e-21	1.98901e-19
Phvul.002G263600	-2.16071	0.875057	0.0135409	0.0492094
Phvul.005G009700	-2.15924	0.553375	9.54181e-05	0.000718639
Phvul.001G239900	-2.15663	0.245332	1.48686e-18	6.98247e-17
Phvul.005G046700	-2.15543	0.663684	0.00116355	0.00627262
Phvul.002G322100	-2.15485	0.230747	9.76216e-21	5.44683e-19
Phvul.008G190000	-2.15443	0.241829	5.15337e-19	2.49636e-17
Phvul.011G136130	-2.15194	0.351014	8.75363e-10	1.62091e-08
Phvul.003G130400	-2.14247	0.223742	1.01258e-21	6.18e-20
Phvul.002G264700	-2.13853	0.19348	2.12054e-28	2.10882e-26
Phvul.011G156900	-2.13656	0.301414	1.35607e-12	3.5599e-11
Phvul.011G052100	-2.13323	0.613879	0.000510854	0.00310554
Phvul.008G043100	-2.13127	0.374327	1.24389e-08	1.97458e-07
Phvul.004G062900	-2.13067	0.438906	1.20695e-06	1.38525e-05
Phvul.006G138300	-2.12208	0.228655	1.68358e-20	9.0935e-19
Phvul.010G118300	-2.11595	0.166979	8.45647e-37	1.52091e-34
Phvul.004G028800	-2.1009	0.741652	0.00461514	0.0202659
Phvul.001G018300	-2.09999	0.555699	0.000157454	0.00112175
Phvul.010G156300	-2.09931	0.658461	0.00143161	0.00751172
Phvul.011G123401	-2.09925	0.539502	9.97959e-05	0.000745536
Phvul.002G006000	-2.09785	0.387659	6.24714e-08	8.9808e-07
Phvul.010G095800	-2.09264	0.72243	0.00377146	0.0171881
Phvul.004G013500	-2.08667	0.40563	2.68573e-07	3.49807e-06
Phvul.006G196600	-2.08482	0.576993	0.00030238	0.0019692
Phvul.007G111200	-2.0778	0.699515	0.00297461	0.0140786
Phvul.002G174901	-2.07722	0.564572	0.000233894	0.00157979
Phvul.003G284500	-2.07415	0.277288	7.42425e-14	2.2534e-12
Phvul.011G168200	-2.07307	0.123334	2.11022e-63	1.48648e-60
Phvul.010G076901	-2.06031	0.758764	0.00662045	0.0274192
Phvul.006G024100	-2.05849	0.244261	3.53385e-17	1.45008e-15
Phvul.002G156500	-2.04762	0.28635	8.62866e-13	2.30452e-11
Phvul.006G021500	-2.03788	0.706022	0.00389655	0.0176656
Phvul.004G071500	-2.03187	0.12155	9.97091e-63	6.74273e-60
Phvul.007G084100	-2.02652	0.303972	2.61399e-11	5.90016e-10
Phvul.005G083700	-2.02174	0.10027	2.07103e-90	2.33418e-87
Phvul.006G194500	-2.02119	0.344621	4.49232e-09	7.59471e-08
Phvul.009G150600	-2.01772	0.216347	1.09644e-20	6.07754e-19
Phvul.002G260100	-2.01599	0.245958	2.47564e-16	9.3007e-15
Phvul.001G140700	-2.0143	0.118484	8.13646e-65	5.98065e-62
Phvul.009G086500	-2.00931	0.431874	3.27878e-06	3.46878e-05
Phvul.009G186200	-2.00637	0.205608	1.70088e-22	1.12765e-20
Phvul.001G127900	-2.00617	0.129726	6.01159e-54	2.20939e-51
Phvul.009G092800	-2.0059	0.303667	3.95912e-11	8.67006e-10
Phvul.008G088800	-2.00469	0.75043	0.0075537	0.0305436
Phvul.007G093600	-1.99885	0.19426	7.85144e-25	6.26116e-23
Phvul.002G035800	-1.99822	0.404867	7.99424e-07	9.48425e-06
Phvul.005G085800	-1.99773	0.0976527	5.14688e-93	7.25109e-90
Phvul.005G026800	-1.99695	0.387911	2.63346e-07	3.44162e-06
Phvul.005G100700	-1.99317	0.172285	5.91332e-31	6.70943e-29
Phvul.005G161800	-1.99287	0.234271	1.78946e-17	7.50684e-16
Phvul.004G163300	-1.98875	0.271815	2.54408e-13	7.2286e-12
Phvul.006G031700	-1.98367	0.299665	3.6014e-11	7.96927e-10
Phvul.009G165800	-1.98106	0.345331	9.65414e-09	1.56334e-07
Phvul.006G059284	-1.97829	0.781088	0.0113177	0.04251
Phvul.003G047700	-1.97432	0.470805	2.74701e-05	0.00023593
Phvul.003G141200	-1.97371	0.196995	1.25687e-23	9.19853e-22
Phvul.010G133500	-1.96403	0.250296	4.26684e-15	1.47215e-13
Phvul.003G013300	-1.96373	0.697759	0.00488785	0.0211991
Phvul.011G004500	-1.96259	0.326009	1.74344e-09	3.11772e-08
Phvul.002G275000	-1.95818	0.222932	1.58135e-18	7.38516e-17
Phvul.005G104600	-1.95717	0.201508	2.66392e-22	1.75238e-20
Phvul.003G110200	-1.94993	0.311006	3.61619e-10	7.02704e-09
Phvul.008G081300	-1.94883	0.768975	0.0112663	0.0423452
Phvul.002G231000	-1.94867	0.497823	9.06387e-05	0.000685916
Phvul.007G212600	-1.94629	0.448027	1.39832e-05	0.000129251
Phvul.003G076600	-1.94618	0.346725	1.98805e-08	3.08065e-07
Phvul.002G329500	-1.9453	0.395634	8.79228e-07	1.03728e-05
Phvul.005G000200	-1.9357	0.387182	5.74903e-07	6.99734e-06
Phvul.006G062000	-1.93543	0.422568	4.64621e-06	4.73757e-05
Phvul.002G021400	-1.93443	0.230241	4.39954e-17	1.78366e-15
Phvul.009G183000	-1.93232	0.226153	1.29322e-17	5.47949e-16
Phvul.008G015100	-1.92902	0.194253	3.06912e-23	2.17099e-21
Phvul.001G248800	-1.92849	0.123822	1.08257e-54	4.3576e-52
Phvul.001G127000	-1.92817	0.481322	6.17592e-05	0.000486533
Phvul.005G177800	-1.92641	0.316881	1.20713e-09	2.19912e-08
Phvul.002G262400	-1.91549	0.408013	2.67022e-06	2.87737e-05
Phvul.002G318100	-1.91478	0.305803	3.81374e-10	7.39393e-09
Phvul.007G066600	-1.91406	0.192357	2.50705e-23	1.79594e-21
Phvul.006G086600	-1.91397	0.296271	1.04558e-10	2.15832e-09
Phvul.008G223400	-1.91244	0.17278	1.78081e-28	1.78691e-26
Phvul.006G122300	-1.91059	0.198849	7.37866e-22	4.63731e-20
Phvul.002G287600	-1.91044	0.155506	1.08571e-34	1.68635e-32
Phvul.008G028500	-1.905	0.759837	0.0121719	0.0451664
Phvul.002G135800	-1.89925	0.754473	0.011825	0.0440975
Phvul.001G064300	-1.89765	0.253347	6.87069e-14	2.0929e-12
Phvul.004G019600	-1.89732	0.46344	4.24015e-05	0.000348549
Phvul.007G279000	-1.89467	0.277222	8.22937e-12	1.95401e-10
Phvul.002G074900	-1.89305	0.254327	9.81576e-14	2.95276e-12
Phvul.002G269400	-1.89237	0.123659	7.28542e-53	2.62058e-50
Phvul.002G312400	-1.88996	0.332329	1.29286e-08	2.04846e-07
Phvul.003G164500	-1.88555	0.151819	2.044e-35	3.32268e-33
Phvul.002G269000	-1.87753	0.373144	4.86268e-07	6.01819e-06
Phvul.003G264400	-1.87254	0.126909	2.85975e-49	9.6694e-47
Phvul.005G174000	-1.87034	0.14907	4.14414e-36	7.07686e-34
Phvul.001G254800	-1.86628	0.55669	0.000800982	0.00453952
Phvul.001G130900	-1.86586	0.206674	1.74733e-19	8.73976e-18
Phvul.002G266200	-1.86494	0.159685	1.63473e-31	1.96005e-29
Phvul.008G224600	-1.86442	0.285596	6.6577e-11	1.40518e-09
Phvul.001G116500	-1.86162	0.165169	1.82531e-29	1.92867e-27
Phvul.005G021601	-1.85763	0.5005	0.000205989	0.00141448
Phvul.008G231100	-1.85651	0.675417	0.00598336	0.0251004
Phvul.001G223800	-1.84826	0.13744	3.1735e-41	7.1535e-39
Phvul.006G112200	-1.84706	0.290848	2.14451e-10	4.28042e-09
Phvul.004G037800	-1.84093	0.664887	0.00562658	0.0238763
Phvul.009G064900	-1.83711	0.270264	1.06486e-11	2.50731e-10
Phvul.001G226100	-1.83306	0.251708	3.27712e-13	9.18788e-12
Phvul.011G010600	-1.83251	0.334675	4.36297e-08	6.44759e-07
Phvul.004G052700	-1.83169	0.675875	0.00672624	0.0277554
Phvul.002G069700	-1.83093	0.538771	0.000677945	0.00394538
Phvul.005G060200	-1.82969	0.680564	0.00717745	0.0292249
Phvul.009G232800	-1.82948	0.263261	3.67099e-12	9.24914e-11
Phvul.011G071400	-1.82127	0.146498	1.75068e-35	2.8735e-33
Phvul.002G333700	-1.81413	0.193336	6.39315e-21	3.63915e-19
Phvul.007G069500	-1.81092	0.362188	5.73459e-07	6.99488e-06
Phvul.008G176700	-1.8039	0.126083	1.9733e-46	6.06555e-44
Phvul.011G213500	-1.80112	0.608985	0.00310064	0.0146137
Phvul.002G300600	-1.80068	0.150612	6.05749e-33	8.534e-31
Phvul.003G178500	-1.79711	0.391975	4.54484e-06	4.6426e-05
Phvul.011G169600	-1.79647	0.221824	5.55791e-16	2.02942e-14
Phvul.010G100500	-1.79604	0.258579	3.76351e-12	9.44006e-11
Phvul.002G282300	-1.79423	0.557297	0.00128408	0.00683521
Phvul.006G178400	-1.7928	0.125399	2.29201e-46	6.9194e-44
Phvul.001G156500	-1.78902	0.426414	2.72284e-05	0.000234261
Phvul.004G017000	-1.78856	0.151745	4.5781e-32	5.73313e-30
Phvul.001G064500	-1.7876	0.51737	0.000549957	0.00331464
Phvul.007G042800	-1.7856	0.170026	8.46386e-26	7.11891e-24
Phvul.002G082300	-1.78088	0.514934	0.000543251	0.00328359
Phvul.008G209900	-1.78059	0.49236	0.000298694	0.00194744
Phvul.005G181800	-1.77795	0.511792	0.000512824	0.00311639
Phvul.010G114100	-1.7756	0.188016	3.59272e-21	2.08009e-19
Phvul.007G278100	-1.7746	0.516514	0.000590978	0.00351922
Phvul.008G185100	-1.77414	0.190346	1.15678e-20	6.39103e-19
Phvul.010G045500	-1.77366	0.376773	2.50749e-06	2.71567e-05
Phvul.007G089400	-1.77009	0.130283	4.81782e-42	1.1978e-39
Phvul.009G050400	-1.76895	0.144888	2.77835e-34	4.27007e-32
Phvul.009G202100	-1.76678	0.177226	2.08095e-23	1.49705e-21
Phvul.002G036500	-1.76665	0.420025	2.59847e-05	0.000224951
Phvul.005G024500	-1.76539	0.196309	2.4073e-19	1.20052e-17
Phvul.002G256700	-1.76347	0.163378	3.68138e-27	3.38246e-25
Phvul.009G121100	-1.76271	0.123542	3.45894e-46	1.02591e-43
Phvul.010G107700	-1.76047	0.478682	0.000235303	0.00158741
Phvul.006G201700	-1.75625	0.54846	0.00136407	0.00721333
Phvul.007G166500	-1.75103	0.185561	3.85682e-21	2.22537e-19
Phvul.005G090100	-1.74786	0.129029	8.34325e-42	2.01501e-39
Phvul.L002459	-1.74774	0.343986	3.75783e-07	4.76236e-06
Phvul.010G025400	-1.74654	0.456272	0.000129269	0.000940773
Phvul.010G052000	-1.74331	0.17963	2.87039e-22	1.88089e-20
Phvul.007G231600	-1.74273	0.124746	2.36869e-44	6.45888e-42
Phvul.009G075400	-1.7425	0.462946	0.000167257	0.00117671
Phvul.007G087600	-1.74207	0.454922	0.000128466	0.000936138
Phvul.009G199000	-1.74168	0.525637	0.000921498	0.00512799
Phvul.007G002400	-1.74164	0.146906	2.01727e-32	2.62338e-30
Phvul.001G010900	-1.7296	0.132469	5.81937e-39	1.18533e-36
Phvul.007G042900	-1.72817	0.185687	1.31622e-20	7.24822e-19
Phvul.006G055300	-1.72706	0.155773	1.4493e-28	1.46718e-26
Phvul.011G051000	-1.72701	0.276208	4.03804e-10	7.79304e-09
Phvul.004G004800	-1.72615	0.158513	1.29126e-27	1.2264e-25
Phvul.003G217300	-1.72501	0.145827	2.75922e-32	3.50732e-30
Phvul.009G237200	-1.72368	0.511034	0.000743733	0.00425645
Phvul.011G136115	-1.72312	0.554397	0.00188298	0.00947995
Phvul.002G160600	-1.72208	0.391615	1.0956e-05	0.00010313
Phvul.007G086000	-1.71897	0.385901	8.41132e-06	8.15377e-05
Phvul.009G133900	-1.71735	0.256666	2.21691e-11	5.0716e-10
Phvul.011G044800	-1.71712	0.203856	3.6644e-17	1.49278e-15
Phvul.008G005100	-1.71706	0.175271	1.16405e-22	7.87175e-21
Phvul.006G151900	-1.70992	0.277829	7.52807e-10	1.40319e-08
Phvul.011G214200	-1.70635	0.304102	2.01041e-08	3.11246e-07
Phvul.002G034500	-1.70633	0.108429	8.45342e-56	3.57284e-53
Phvul.004G001400	-1.7054	0.313536	5.35066e-08	7.79812e-07
Phvul.007G099800	-1.70522	0.220578	1.06958e-14	3.57358e-13
Phvul.009G249000	-1.70154	0.148231	1.68342e-30	1.87237e-28
Phvul.001G221400	-1.70022	0.390429	1.33229e-05	0.000123757
Phvul.010G148600	-1.69954	0.152089	5.42577e-29	5.62749e-27
Phvul.006G192800	-1.69948	0.17608	4.83275e-22	3.10656e-20
Phvul.009G098000	-1.6965	0.146173	3.83418e-31	4.37977e-29
Phvul.003G173600	-1.69548	0.605244	0.00508955	0.0219053
Phvul.002G313200	-1.69507	0.424967	6.64348e-05	0.000519495
Phvul.003G153700	-1.6949	0.142836	1.77734e-32	2.32929e-30
Phvul.007G104200	-1.6943	0.622919	0.00652952	0.0270891
Phvul.002G060700	-1.69387	0.133278	5.24812e-37	9.74997e-35
Phvul.009G051800	-1.67859	0.443591	0.000154269	0.00110092
Phvul.011G162800	-1.67632	0.132361	9.27157e-37	1.64995e-34
Phvul.003G055100	-1.6753	0.20267	1.38356e-16	5.30398e-15
Phvul.011G048600	-1.67391	0.242128	4.73421e-12	1.17528e-10
Phvul.007G225600	-1.67376	0.199611	5.06627e-17	2.03445e-15
Phvul.011G051700	-1.6736	0.188523	6.84247e-19	3.27702e-17
Phvul.007G155800	-1.67194	0.561736	0.00291675	0.0138474
Phvul.003G081300	-1.67191	0.305171	4.28718e-08	6.35225e-07
Phvul.009G116900	-1.67008	0.158372	5.3411e-26	4.56044e-24
Phvul.007G010700	-1.66988	0.319271	1.69233e-07	2.29016e-06
Phvul.007G102300	-1.66565	0.123491	1.8394e-41	4.25984e-39
Phvul.006G052400	-1.66506	0.484262	0.000585278	0.00348897
Phvul.001G043800	-1.66299	0.646457	0.0100976	0.0387538
Phvul.002G001200	-1.66277	0.116777	5.25816e-46	1.50668e-43
Phvul.004G125100	-1.66019	0.52016	0.00141439	0.00744214
Phvul.010G011000	-1.65986	0.550315	0.00255971	0.0123712
Phvul.006G054300	-1.65874	0.552814	0.00269502	0.0129377
Phvul.002G328804	-1.6587	0.390437	2.1539e-05	0.000189261
Phvul.010G151000	-1.65725	0.530316	0.00177788	0.00900447
Phvul.004G160900	-1.65352	0.144193	1.92385e-30	2.12579e-28
Phvul.003G081400	-1.65221	0.353758	3.00546e-06	3.20772e-05
Phvul.010G000900	-1.65208	0.256943	1.27827e-10	2.61627e-09
Phvul.009G106200	-1.65131	0.304036	5.594e-08	8.11083e-07
Phvul.003G292100	-1.65097	0.26513	4.75383e-10	9.11205e-09
Phvul.005G109200	-1.65081	0.440743	0.000180026	0.00125558
Phvul.002G242600	-1.64986	0.181301	9.02509e-20	4.62358e-18
Phvul.001G218000	-1.64975	0.612297	0.00705234	0.0288406
Phvul.008G133700	-1.64589	0.104186	3.23279e-56	1.43825e-53
Phvul.006G165800	-1.64349	0.590458	0.00537897	0.0230104
Phvul.009G056700	-1.64035	0.336048	1.05387e-06	1.22368e-05
Phvul.011G086500	-1.63984	0.139642	7.65842e-32	9.52009e-30
Phvul.004G097994	-1.63328	0.282333	7.25379e-09	1.19292e-07
Phvul.003G060300	-1.63142	0.134515	7.49211e-34	1.1209e-31
Phvul.003G241200	-1.63135	0.237073	5.93461e-12	1.45407e-10
Phvul.007G192400	-1.6299	0.351593	3.55648e-06	3.72527e-05
Phvul.004G171400	-1.62976	0.164063	2.96891e-23	2.11782e-21
Phvul.009G243500	-1.62953	0.159159	1.33476e-24	1.04469e-22
Phvul.007G161000	-1.62952	0.278178	4.68906e-09	7.91941e-08
Phvul.009G221700	-1.62892	0.124678	5.2216e-39	1.07654e-36
Phvul.006G082300	-1.62736	0.183614	7.79109e-19	3.7208e-17
Phvul.011G155700	-1.62522	0.10653	1.50139e-52	5.18009e-50
Phvul.002G116700	-1.62507	0.588916	0.00579021	0.0244235
Phvul.001G017500	-1.62484	0.169043	7.11745e-22	4.5236e-20
Phvul.001G108200	-1.6232	0.315194	2.60687e-07	3.41112e-06
Phvul.005G039000	-1.62067	0.120212	2.00035e-41	4.57e-39
Phvul.010G108500	-1.62058	0.225833	7.17825e-13	1.93241e-11
Phvul.005G064500	-1.61978	0.242761	2.51808e-11	5.69127e-10
Phvul.002G272300	-1.61891	0.390148	3.33243e-05	0.000280428
Phvul.003G166300	-1.60604	0.165667	3.18609e-22	2.07969e-20
Phvul.011G128100	-1.60474	0.134754	1.06683e-32	1.44287e-30
Phvul.004G116200	-1.60444	0.131954	5.13574e-34	7.75221e-32
Phvul.006G082200	-1.60333	0.13939	1.28075e-30	1.44349e-28
Phvul.008G284200	-1.60186	0.226662	1.58143e-12	4.11319e-11
Phvul.L004437	-1.60168	0.2342	7.9783e-12	1.89706e-10
Phvul.008G225100	-1.6015	0.101624	5.94793e-56	2.57835e-53
Phvul.009G261100	-1.60123	0.27194	3.9052e-09	6.69588e-08
Phvul.007G027200	-1.60101	0.56544	0.00463381	0.0203373
Phvul.003G199600	-1.59635	0.242995	5.04964e-11	1.08199e-09
Phvul.003G136300	-1.59321	0.24334	5.86083e-11	1.2432e-09
Phvul.L004037	-1.58944	0.607837	0.00892508	0.0349519
Phvul.010G132200	-1.58864	0.501228	0.00152708	0.00794606
Phvul.010G157200	-1.58854	0.161794	9.3969e-23	6.38008e-21
Phvul.001G224100	-1.58708	0.244134	7.98645e-11	1.66896e-09
Phvul.001G191200	-1.58492	0.109138	8.77458e-48	2.79893e-45
Phvul.002G083200	-1.5849	0.394076	5.77499e-05	0.000459228
Phvul.002G161500	-1.58475	0.237114	2.33312e-11	5.31587e-10
Phvul.005G109600	-1.58301	0.205592	1.36336e-14	4.46685e-13
Phvul.003G105600	-1.58293	0.146507	3.27972e-27	3.02989e-25
Phvul.004G156500	-1.58226	0.150868	9.83755e-26	8.23335e-24
Phvul.003G054800	-1.58082	0.568711	0.00544159	0.0231902
Phvul.002G273200	-1.5795	0.230597	7.40504e-12	1.77848e-10
Phvul.007G240500	-1.57905	0.177129	4.89144e-19	2.37628e-17
Phvul.011G024400	-1.57747	0.572345	0.00584868	0.0246149
Phvul.009G113600	-1.57199	0.14574	3.99655e-27	3.63257e-25
Phvul.004G106000	-1.57059	0.369288	2.10903e-05	0.000185995
Phvul.002G279500	-1.56506	0.543747	0.00399848	0.0180407
Phvul.003G255600	-1.56317	0.185677	3.80535e-17	1.54647e-15
Phvul.007G207200	-1.5577	0.102094	1.46644e-52	5.16492e-50
Phvul.002G165600	-1.55735	0.0977051	3.38251e-57	1.6819e-54
Phvul.006G027801	-1.55509	0.116163	7.19094e-41	1.57883e-38
Phvul.001G203900	-1.55471	0.192053	5.71581e-16	2.0781e-14
Phvul.002G094000	-1.55454	0.144853	7.21645e-27	6.52413e-25
Phvul.007G142900	-1.55354	0.172008	1.68873e-19	8.49691e-18
Phvul.010G052900	-1.55323	0.434556	0.000351175	0.002248
Phvul.003G003126	-1.55016	0.40656	0.000137355	0.00099534
Phvul.002G140800	-1.54872	0.141005	4.58947e-28	4.48495e-26
Phvul.008G195800	-1.54631	0.19993	1.03999e-14	3.48158e-13
Phvul.009G125900	-1.54508	0.192207	9.08646e-16	3.26148e-14
Phvul.003G060400	-1.54322	0.315969	1.03913e-06	1.20823e-05
Phvul.002G240600	-1.54249	0.397161	0.000102843	0.000766606
Phvul.010G006200	-1.54001	0.240118	1.42151e-10	2.89194e-09
Phvul.006G110400	-1.5399	0.230562	2.40778e-11	5.46387e-10
Phvul.003G167700	-1.53948	0.485025	0.00150346	0.00783283
Phvul.011G155300	-1.53703	0.211366	3.54511e-13	9.90638e-12
Phvul.005G003700	-1.53675	0.250704	8.80268e-10	1.62821e-08
Phvul.001G108700	-1.53523	0.0971383	2.89121e-56	1.32105e-53
Phvul.008G056400	-1.53498	0.20276	3.72015e-14	1.15612e-12
Phvul.003G123566	-1.53456	0.365868	2.73723e-05	0.000235379
Phvul.008G082900	-1.53423	0.159664	7.31544e-22	4.61473e-20
Phvul.005G044700	-1.53378	0.176674	3.90821e-18	1.73418e-16
Phvul.001G094500	-1.53364	0.15237	7.8687e-24	5.88621e-22
Phvul.007G211300	-1.53127	0.202354	3.81115e-14	1.1779e-12
Phvul.007G155500	-1.53111	0.116279	1.34956e-39	2.85197e-37
Phvul.002G212900	-1.53052	0.223717	7.84537e-12	1.87072e-10
Phvul.002G111200	-1.5299	0.198952	1.47406e-14	4.81089e-13
Phvul.008G214100	-1.52973	0.484098	0.00157789	0.00816273
Phvul.002G016800	-1.52932	0.185605	1.72707e-16	6.54659e-15
Phvul.007G156000	-1.5283	0.234495	7.15383e-11	1.50426e-09
Phvul.007G049500	-1.52826	0.329115	3.42489e-06	3.60306e-05
Phvul.006G099100	-1.52688	0.118926	9.92387e-38	1.90651e-35
Phvul.010G105000	-1.52637	0.344452	9.36712e-06	8.99776e-05
Phvul.005G136300	-1.52534	0.607931	0.0121051	0.0449878
Phvul.002G057300	-1.52509	0.353873	1.63474e-05	0.000148029
Phvul.009G027200	-1.52501	0.275528	3.11452e-08	4.69707e-07
Phvul.004G032400	-1.5247	0.209546	3.43376e-13	9.61113e-12
Phvul.007G172400	-1.52414	0.148715	1.19857e-24	9.4687e-23
Phvul.008G112000	-1.52351	0.154865	7.74771e-23	5.30295e-21
Phvul.002G239200	-1.52218	0.543264	0.00507988	0.0218748
Phvul.003G275400	-1.52189	0.146267	2.35622e-25	1.9337e-23
Phvul.010G161300	-1.51904	0.244497	5.20063e-10	9.88998e-09
Phvul.011G017600	-1.5158	0.248373	1.04156e-09	1.90569e-08
Phvul.002G131600	-1.5153	0.313567	1.34861e-06	1.53429e-05
Phvul.009G127100	-1.51181	0.0972385	1.65544e-54	6.36066e-52
Phvul.004G020800	-1.51158	0.206118	2.24094e-13	6.45406e-12
Phvul.011G148100	-1.51099	0.175076	6.10883e-18	2.66863e-16
Phvul.001G012400	-1.51031	0.280071	6.94491e-08	9.94163e-07
Phvul.001G146800	-1.50846	0.389728	0.000108595	0.000802405
Phvul.003G072700	-1.50723	0.230703	6.43716e-11	1.36204e-09
Phvul.005G092700	-1.50443	0.411807	0.00025896	0.00172022
Phvul.001G053900	-1.50436	0.479352	0.00169919	0.00867083
Phvul.006G065300	-1.50339	0.588698	0.010657	0.0405235
Phvul.002G146600	-1.50325	0.247385	1.22779e-09	2.23434e-08
Phvul.008G289700	-1.502	0.124069	9.79958e-34	1.44062e-31
Phvul.006G007380	-1.50126	0.1222	1.08726e-34	1.68635e-32
Phvul.009G152300	-1.50074	0.192533	6.45386e-15	2.19535e-13
Phvul.009G167400	-1.49909	0.188105	1.5945e-15	5.66317e-14
Phvul.001G075000	-1.4977	0.250705	2.31598e-09	4.05321e-08
Phvul.008G059200	-1.49752	0.132608	1.42352e-29	1.52317e-27
Phvul.005G006900	-1.49671	0.237203	2.79378e-10	5.51772e-09
Phvul.008G053600	-1.4961	0.170454	1.67697e-18	7.81017e-17
Phvul.007G107600	-1.49493	0.374132	6.44952e-05	0.000505262
Phvul.011G047800	-1.49393	0.404282	0.000219647	0.00149431
Phvul.001G140600	-1.49198	0.603836	0.0134796	0.0490607
Phvul.005G050900	-1.48961	0.39396	0.000156119	0.00111318
Phvul.001G242400	-1.48884	0.280105	1.06477e-07	1.48278e-06
Phvul.011G013400	-1.48874	0.262336	1.38756e-08	2.18825e-07
Phvul.006G186300	-1.48847	0.176686	3.62694e-17	1.48109e-15
Phvul.008G188400	-1.48514	0.280689	1.21623e-07	1.67987e-06
Phvul.010G067600	-1.48485	0.365754	4.91367e-05	0.000396328
Phvul.004G063600	-1.48445	0.238948	5.21706e-10	9.91007e-09
Phvul.008G081200	-1.48435	0.359991	3.73494e-05	0.000310743
Phvul.003G002300	-1.48312	0.203425	3.08218e-13	8.68456e-12
Phvul.011G036300	-1.47711	0.169067	2.39779e-18	1.09264e-16
Phvul.003G236800	-1.47393	0.485052	0.00237589	0.0115821
Phvul.007G113800	-1.4739	0.37049	6.94281e-05	0.000541398
Phvul.006G207300	-1.47211	0.0888952	1.35382e-61	7.8923e-59
Phvul.003G179500	-1.47147	0.404042	0.00027065	0.00178841
Phvul.007G149600	-1.47138	0.157111	7.58778e-21	4.30467e-19
Phvul.008G292200	-1.47131	0.250432	4.22574e-09	7.19439e-08
Phvul.010G052300	-1.47097	0.092701	1.05709e-56	5.10604e-54
Phvul.011G048000	-1.47021	0.136024	3.13923e-27	2.91604e-25
Phvul.L001972	-1.47016	0.191852	1.81617e-14	5.84841e-13
Phvul.011G110700	-1.47002	0.141987	4.04615e-25	3.30455e-23
Phvul.005G088200	-1.46568	0.410943	0.000361611	0.00230433
Phvul.004G093600	-1.46496	0.349445	2.76186e-05	0.000237015
Phvul.011G096400	-1.46338	0.125268	1.57565e-31	1.90271e-29
Phvul.002G304400	-1.46283	0.385682	0.00014893	0.00106642
Phvul.009G174900	-1.46263	0.564004	0.00950608	0.0369037
Phvul.002G287800	-1.46156	0.412599	0.000396624	0.00248991
Phvul.006G199500	-1.46063	0.11473	3.97682e-37	7.47023e-35
Phvul.006G038600	-1.46012	0.157265	1.62534e-20	8.83535e-19
Phvul.003G128900	-1.45981	0.133999	1.22859e-27	1.17348e-25
Phvul.003G143200	-1.45849	0.284941	3.07827e-07	3.96353e-06
Phvul.001G053100	-1.45723	0.131115	1.07092e-28	1.09727e-26
Phvul.009G125200	-1.45364	0.509324	0.00431651	0.0191748
Phvul.009G258000	-1.45334	0.312623	3.33768e-06	3.52227e-05
Phvul.001G267200	-1.45283	0.129526	3.38396e-29	3.55337e-27
Phvul.006G100300	-1.45224	0.553472	0.0086938	0.0341887
Phvul.004G019800	-1.45098	0.139061	1.73134e-25	1.43481e-23
Phvul.011G031300	-1.45098	0.237675	1.02867e-09	1.88619e-08
Phvul.002G154800	-1.45095	0.399221	0.000278586	0.00183402
Phvul.003G067500	-1.45046	0.387407	0.000181094	0.00126147
Phvul.008G104800	-1.4495	0.281871	2.71211e-07	3.52971e-06
Phvul.003G155400	-1.44863	0.246314	4.07216e-09	6.94691e-08
Phvul.009G125600	-1.44792	0.508063	0.00437362	0.0193727
Phvul.009G008400	-1.44717	0.164942	1.72701e-18	7.97728e-17
Phvul.009G157100	-1.44693	0.146074	3.94225e-23	2.77699e-21
Phvul.009G238000	-1.44511	0.185532	6.75596e-15	2.2889e-13
Phvul.L002432	-1.44327	0.146645	7.42922e-23	5.10563e-21
Phvul.008G211600	-1.44158	0.328641	1.1519e-05	0.000108009
Phvul.007G027600	-1.44084	0.103898	9.91656e-44	2.6611e-41
Phvul.003G249300	-1.44064	0.492559	0.00344665	0.0159554
Phvul.002G151800	-1.44054	0.308228	2.95933e-06	3.16247e-05
Phvul.009G186500	-1.44005	0.104657	4.45404e-43	1.14091e-40
Phvul.002G270400	-1.43875	0.465423	0.00199299	0.00994495
Phvul.008G206400	-1.43806	0.533579	0.00703624	0.0287887
Phvul.003G220700	-1.43795	0.171905	6.0217e-17	2.41239e-15
Phvul.007G180900	-1.43734	0.189441	3.26739e-14	1.02294e-12
Phvul.004G073400	-1.43547	0.406355	0.000411577	0.00256757
Phvul.005G036700	-1.43403	0.238219	1.74623e-09	3.11772e-08
Phvul.L002143	-1.43016	0.426769	0.000804818	0.00455821
Phvul.008G218900	-1.42623	0.266418	8.63422e-08	1.21845e-06
Phvul.008G251300	-1.42611	0.14982	1.7509e-21	1.04596e-19
Phvul.004G048600	-1.42557	0.365803	9.7357e-05	0.000730221
Phvul.003G137000	-1.42376	0.254166	2.12267e-08	3.27426e-07
Phvul.002G031400	-1.4237	0.521504	0.00633353	0.0263991
Phvul.003G059800	-1.42201	0.174123	3.16842e-16	1.17468e-14
Phvul.006G084300	-1.42175	0.417266	0.00065612	0.00383188
Phvul.007G260100	-1.42121	0.540685	0.00857538	0.033849
Phvul.001G205600	-1.42105	0.175115	4.86025e-16	1.78237e-14
Phvul.002G210750	-1.41931	0.148667	1.3368e-21	8.10031e-20
Phvul.002G133100	-1.419	0.114792	4.22199e-35	6.67074e-33
Phvul.007G180100	-1.4181	0.191447	1.28923e-13	3.79715e-12
Phvul.009G112000	-1.41783	0.161553	1.69036e-18	7.8294e-17
Phvul.004G063000	-1.41584	0.22395	2.58014e-10	5.11971e-09
Phvul.004G154000	-1.41136	0.450722	0.0017402	0.00885337
Phvul.009G045000	-1.41049	0.159249	8.21166e-19	3.9106e-17
Phvul.004G114100	-1.40939	0.368818	0.000132716	0.000965028
Phvul.L003646	-1.40895	0.22592	4.47453e-10	8.58642e-09
Phvul.002G098700	-1.40857	0.189619	1.09897e-13	3.28253e-12
Phvul.002G312300	-1.4082	0.16425	1.00353e-17	4.30603e-16
Phvul.006G086822	-1.40313	0.481359	0.0035576	0.0164061
Phvul.005G173200	-1.40254	0.191565	2.45254e-13	7.01569e-12
Phvul.003G118600	-1.40169	0.117608	9.50492e-33	1.29589e-30
Phvul.007G182300	-1.39937	0.213354	5.41963e-11	1.15687e-09
Phvul.003G022100	-1.39832	0.248266	1.77781e-08	2.77266e-07
Phvul.010G071600	-1.39785	0.35263	7.36811e-05	0.000571663
Phvul.004G154800	-1.39785	0.275486	3.89286e-07	4.91506e-06
Phvul.011G140400	-1.39746	0.522882	0.00752636	0.0304768
Phvul.005G110900	-1.39727	0.301979	3.70938e-06	3.87023e-05
Phvul.L001631	-1.39517	0.0978438	3.93452e-46	1.14685e-43
Phvul.010G041700	-1.39301	0.125156	8.9407e-29	9.21655e-27
Phvul.010G143200	-1.39059	0.183339	3.33068e-14	1.04082e-12
Phvul.009G206700	-1.38959	0.145095	9.9816e-22	6.13633e-20
Phvul.005G031700	-1.38745	0.128591	3.85399e-27	3.52192e-25
Phvul.008G275700	-1.38632	0.368373	0.00016765	0.0011785
Phvul.001G094800	-1.38518	0.163951	2.94415e-17	1.21696e-15
Phvul.010G121400	-1.38441	0.114542	1.24573e-33	1.81555e-31
Phvul.006G052200	-1.38435	0.129531	1.16648e-26	1.04341e-24
Phvul.003G116800	-1.38322	0.191235	4.72219e-13	1.3066e-11
Phvul.002G238500	-1.38274	0.220014	3.28254e-10	6.41557e-09
Phvul.003G286600	-1.38136	0.135954	2.97652e-24	2.28732e-22
Phvul.005G006800	-1.38122	0.487496	0.00460718	0.0202609
Phvul.002G071100	-1.37948	0.379989	0.000283075	0.00185707
Phvul.008G016800	-1.37891	0.229517	1.87937e-09	3.33745e-08
Phvul.002G089100	-1.37686	0.118531	3.41568e-31	3.95517e-29
Phvul.008G164600	-1.37464	0.289474	2.04675e-06	2.2513e-05
Phvul.005G033400	-1.37382	0.348351	8.02071e-05	0.000615795
Phvul.003G091400	-1.37307	0.493056	0.00535591	0.0229349
Phvul.010G119500	-1.37088	0.236945	7.2225e-09	1.18893e-07
Phvul.009G171500	-1.36856	0.115768	3.02119e-32	3.81166e-30
Phvul.004G153501	-1.36847	0.169323	6.37095e-16	2.31132e-14
Phvul.002G012600	-1.36816	0.150945	1.2578e-19	6.42428e-18
Phvul.001G058000	-1.36704	0.142341	7.69317e-22	4.81707e-20
Phvul.002G024000	-1.3668	0.117758	3.80223e-31	4.37283e-29
Phvul.010G111600	-1.36667	0.242288	1.69394e-08	2.64919e-07
Phvul.009G231000	-1.36666	0.192759	1.34126e-12	3.53199e-11
Phvul.002G123200	-1.3664	0.535238	0.0106838	0.0406054
Phvul.009G067400	-1.36606	0.212112	1.1927e-10	2.45003e-09
Phvul.007G006200	-1.36141	0.149013	6.46886e-20	3.34442e-18
Phvul.002G166200	-1.36132	0.407474	0.000835111	0.00471084
Phvul.010G110000	-1.35945	0.530253	0.0103542	0.0395422
Phvul.009G017500	-1.35924	0.219898	6.36022e-10	1.19473e-08
Phvul.003G143500	-1.35909	0.390859	0.000506728	0.00308267
Phvul.009G216400	-1.35905	0.116215	1.3645e-31	1.65959e-29
Phvul.007G057300	-1.35875	0.209095	8.12767e-11	1.69638e-09
Phvul.001G018900	-1.35745	0.297421	5.01697e-06	5.08799e-05
Phvul.007G226500	-1.35707	0.151411	3.1657e-19	1.55579e-17
Phvul.001G147500	-1.35501	0.240919	1.86229e-08	2.89373e-07
Phvul.005G052101	-1.35301	0.371035	0.000265743	0.00176182
Phvul.001G063050	-1.35251	0.477515	0.00462025	0.020283
Phvul.010G112100	-1.35236	0.0994184	3.85875e-42	9.73671e-40
Phvul.004G073700	-1.3523	0.161065	4.61967e-17	1.86843e-15
Phvul.003G279800	-1.35095	0.391203	0.000553728	0.00333381
Phvul.010G088050	-1.34973	0.250653	7.25051e-08	1.03353e-06
Phvul.011G149800	-1.34927	0.478726	0.00482551	0.0209933
Phvul.010G161100	-1.34707	0.305929	1.06664e-05	0.000101024
Phvul.010G120000	-1.34691	0.203962	4.00913e-11	8.75689e-10
Phvul.010G123132	-1.34529	0.207957	9.85859e-11	2.04502e-09
Phvul.001G157100	-1.34442	0.130073	4.84774e-25	3.92133e-23
Phvul.004G121600	-1.3442	0.259021	2.10818e-07	2.82416e-06
Phvul.L002359	-1.34289	0.396881	0.000715409	0.00412647
Phvul.001G194200	-1.34234	0.118959	1.57249e-29	1.67198e-27
Phvul.009G206800	-1.34103	0.20639	8.16359e-11	1.70177e-09
Phvul.005G160100	-1.34049	0.154829	4.80735e-18	2.10552e-16
Phvul.011G086300	-1.33981	0.122188	5.61888e-28	5.45936e-26
Phvul.008G167850	-1.33857	0.375386	0.000362666	0.00230671
Phvul.002G169400	-1.33807	0.216778	6.72011e-10	1.25814e-08
Phvul.011G061600	-1.33772	0.145968	4.97798e-20	2.59746e-18
Phvul.008G170700	-1.33656	0.483698	0.00572347	0.0242139
Phvul.002G143200	-1.33478	0.230417	6.91876e-09	1.14339e-07
Phvul.008G265700	-1.3338	0.141849	5.30314e-21	3.03915e-19
Phvul.009G117700	-1.33344	0.131962	5.26458e-24	3.95569e-22
Phvul.005G185701	-1.33303	0.332697	6.15652e-05	0.000485458
Phvul.002G132200	-1.33174	0.457219	0.00358315	0.0165014
Phvul.006G047000	-1.33103	0.200411	3.10433e-11	6.94203e-10
Phvul.011G096200	-1.33094	0.160998	1.37582e-16	5.28626e-15
Phvul.003G093200	-1.3306	0.433474	0.00214337	0.010586
Phvul.009G091200	-1.33002	0.240543	3.21585e-08	4.84125e-07
Phvul.008G289000	-1.32984	0.162387	2.627e-16	9.80397e-15
Phvul.008G090300	-1.32936	0.222775	2.41228e-09	4.2e-08
Phvul.003G128266	-1.32598	0.123586	7.42466e-27	6.67666e-25
Phvul.001G132200	-1.32556	0.104851	1.2329e-36	2.12687e-34
Phvul.001G240200	-1.32393	0.104556	9.55302e-37	1.68233e-34
Phvul.009G067800	-1.32261	0.469088	0.00480952	0.0209291
Phvul.004G065300	-1.32219	0.278369	2.03632e-06	2.24128e-05
Phvul.002G194800	-1.32199	0.115082	1.52787e-30	1.7106e-28
Phvul.006G121100	-1.32151	0.111509	2.12045e-32	2.73651e-30
Phvul.005G079733	-1.32095	0.231741	1.19725e-08	1.90232e-07
Phvul.002G104000	-1.32069	0.267242	7.73556e-07	9.2032e-06
Phvul.005G057920	-1.31946	0.294	7.19145e-06	7.06031e-05
Phvul.003G156600	-1.31929	0.119194	1.78628e-28	1.78691e-26
Phvul.007G278700	-1.31622	0.125674	1.14516e-25	9.53696e-24
Phvul.007G182400	-1.3159	0.145669	1.66291e-19	8.39196e-18
Phvul.009G202300	-1.31576	0.316084	3.14509e-05	0.000265988
Phvul.002G182400	-1.3157	0.221214	2.72038e-09	4.7267e-08
Phvul.005G119300	-1.31567	0.459195	0.00416781	0.0186701
Phvul.005G164700	-1.31221	0.227212	7.684e-09	1.26e-07
Phvul.007G106300	-1.31098	0.129386	3.97108e-24	2.9971e-22
Phvul.001G230400	-1.30879	0.159721	2.52203e-16	9.45396e-15
Phvul.007G043200	-1.30845	0.466794	0.0050619	0.0218196
Phvul.010G148800	-1.30698	0.111541	1.03737e-31	1.28013e-29
Phvul.011G011500	-1.30679	0.099955	4.64667e-39	9.69835e-37
Phvul.007G249100	-1.306	0.266011	9.12799e-07	1.07314e-05
Phvul.003G065400	-1.30543	0.317756	3.98603e-05	0.000330333
Phvul.009G065200	-1.30528	0.23476	2.69691e-08	4.11498e-07
Phvul.011G040400	-1.30107	0.189543	6.68414e-12	1.61431e-10
Phvul.001G005500	-1.29993	0.231225	1.88854e-08	2.92914e-07
Phvul.005G065500	-1.29913	0.121649	1.27072e-26	1.13068e-24
Phvul.005G054600	-1.29912	0.114597	8.66472e-30	9.33031e-28
Phvul.007G080600	-1.29754	0.195902	3.51068e-11	7.7787e-10
Phvul.006G142300	-1.29565	0.212181	1.01939e-09	1.87121e-08
Phvul.011G097600	-1.29533	0.241694	8.34986e-08	1.18029e-06
Phvul.006G059272	-1.29222	0.257481	5.20245e-07	6.39656e-06
Phvul.005G169500	-1.29018	0.355217	0.00028113	0.00184707
Phvul.006G128000	-1.2847	0.481872	0.00767478	0.030937
Phvul.007G066540	-1.28407	0.256164	5.36726e-07	6.57052e-06
Phvul.003G090000	-1.28385	0.168899	2.93227e-14	9.23147e-13
Phvul.009G254900	-1.28192	0.140519	7.32185e-20	3.77388e-18
Phvul.001G258300	-1.27922	0.134417	1.78555e-21	1.06291e-19
Phvul.008G097100	-1.27884	0.165712	1.18836e-14	3.92392e-13
Phvul.007G251800	-1.27881	0.174614	2.41382e-13	6.91661e-12
Phvul.009G041000	-1.27811	0.209408	1.03815e-09	1.90151e-08
Phvul.009G149600	-1.27645	0.148936	1.03096e-17	4.39026e-16
Phvul.005G076500	-1.27489	0.220288	7.1493e-09	1.17803e-07
Phvul.009G208400	-1.27441	0.470597	0.00676771	0.0278777
Phvul.010G008100	-1.27322	0.202118	2.98823e-10	5.86748e-09
Phvul.002G080800	-1.27289	0.182205	2.82784e-12	7.18908e-11
Phvul.008G007300	-1.27152	0.204517	5.06217e-10	9.63751e-09
Phvul.008G010100	-1.2714	0.14486	1.68295e-18	7.81647e-17
Phvul.004G043700	-1.26995	0.367906	0.000556782	0.00335086
Phvul.011G016400	-1.26956	0.176996	7.34809e-13	1.97499e-11
Phvul.009G007100	-1.26948	0.191423	3.31571e-11	7.39518e-10
Phvul.L001937	-1.26933	0.180733	2.16809e-12	5.52847e-11
Phvul.007G011800	-1.26876	0.167907	4.14675e-14	1.27929e-12
Phvul.008G279400	-1.26871	0.179817	1.71938e-12	4.45143e-11
Phvul.004G174700	-1.26791	0.169319	6.9775e-14	2.12161e-12
Phvul.002G137400	-1.26758	0.173286	2.57486e-13	7.3038e-12
Phvul.007G158100	-1.26755	0.279211	5.63148e-06	5.64016e-05
Phvul.002G159000	-1.2675	0.471384	0.00716879	0.0291967
Phvul.009G033600	-1.26722	0.120276	5.90188e-26	4.98886e-24
Phvul.004G164900	-1.26683	0.2674	2.16279e-06	2.36968e-05
Phvul.001G174000	-1.26616	0.266959	2.1069e-06	2.312e-05
Phvul.011G167800	-1.26345	0.164349	1.49869e-14	4.88187e-13
Phvul.011G018000	-1.26072	0.147055	1.00742e-17	4.31176e-16
Phvul.005G153200	-1.26011	0.433676	0.003665	0.0168097
Phvul.007G104100	-1.25935	0.365835	0.000576579	0.00345055
Phvul.001G088800	-1.25831	0.224577	2.10654e-08	3.25532e-07
Phvul.006G128100	-1.2583	0.261281	1.46553e-06	1.64627e-05
Phvul.006G176900	-1.25828	0.310227	4.99221e-05	0.000402088
Phvul.007G244000	-1.25565	0.163797	1.77636e-14	5.73113e-13
Phvul.010G048100	-1.25346	0.13089	1.00481e-21	6.15482e-20
Phvul.002G165400	-1.2532	0.180886	4.26563e-12	1.06521e-10
Phvul.001G196700	-1.25307	0.186297	1.74136e-11	4.0163e-10
Phvul.003G139500	-1.25239	0.184771	1.21802e-11	2.85205e-10
Phvul.005G057100	-1.25101	0.172922	4.67085e-13	1.29452e-11
Phvul.009G230300	-1.25008	0.124503	1.0114e-23	7.53251e-22
Phvul.L002259	-1.24985	0.248484	4.90736e-07	6.06905e-06
Phvul.001G098100	-1.24761	0.0905021	3.11822e-43	8.23698e-41
Phvul.002G286700	-1.24681	0.296483	2.60692e-05	0.000225551
Phvul.011G209800	-1.24634	0.14848	4.69964e-17	1.89623e-15
Phvul.002G140400	-1.2455	0.213649	5.55418e-09	9.28773e-08
Phvul.005G177601	-1.24491	0.252985	8.61539e-07	1.01783e-05
Phvul.010G157100	-1.24381	0.191228	7.80487e-11	1.63303e-09
Phvul.007G243200	-1.2433	0.240422	2.32453e-07	3.08466e-06
Phvul.004G055400	-1.24252	0.32606	0.000138564	0.00100281
Phvul.003G141000	-1.24205	0.222508	2.3769e-08	3.63984e-07
Phvul.004G018200	-1.24163	0.408154	0.00234966	0.0114675
Phvul.006G185700	-1.24058	0.328224	0.000157037	0.00111926
Phvul.001G119100	-1.23653	0.266266	3.41823e-06	3.5983e-05
Phvul.007G172100	-1.23651	0.153466	7.805e-16	2.81346e-14
Phvul.007G113200	-1.23639	0.2696	4.51745e-06	4.61817e-05
Phvul.007G014300	-1.23636	0.419287	0.00319103	0.0149692
Phvul.003G067900	-1.23573	0.263489	2.73355e-06	2.93791e-05
Phvul.003G017900	-1.2334	0.347664	0.00038864	0.00244979
Phvul.010G099800	-1.23336	0.15924	9.53832e-15	3.1995e-13
Phvul.007G198500	-1.23324	0.230488	8.7677e-08	1.23625e-06
Phvul.002G247200	-1.23021	0.16165	2.73418e-14	8.65619e-13
Phvul.001G194100	-1.23013	0.118026	1.9563e-25	1.61333e-23
Phvul.002G078400	-1.22877	0.330273	0.000198844	0.00137099
Phvul.003G154700	-1.22751	0.140826	2.87058e-18	1.29069e-16
Phvul.008G013300	-1.22547	0.482336	0.0110633	0.0417119
Phvul.004G028500	-1.2245	0.478315	0.0104662	0.0399147
Phvul.010G011700	-1.22395	0.177682	5.64249e-12	1.38651e-10
Phvul.005G184300	-1.22285	0.245273	6.17476e-07	7.48855e-06
Phvul.009G010700	-1.22282	0.231496	1.27586e-07	1.75363e-06
Phvul.009G004200	-1.22245	0.347619	0.000437062	0.00270758
Phvul.001G016800	-1.2216	0.320946	0.0001411	0.00101855
Phvul.011G059500	-1.22019	0.364978	0.000828167	0.00467479
Phvul.005G035000	-1.21999	0.258739	2.41572e-06	2.62637e-05
Phvul.007G019300	-1.21991	0.364306	0.000812245	0.00459719
Phvul.007G116000	-1.21985	0.146745	9.3518e-17	3.65976e-15
Phvul.011G114200	-1.2189	0.297482	4.17859e-05	0.00034429
Phvul.008G259600	-1.21889	0.449345	0.006676	0.0276155
Phvul.006G113000	-1.21586	0.16588	2.30535e-13	6.61703e-12
Phvul.003G091600	-1.21574	0.373692	0.00114058	0.00617834
Phvul.004G128200	-1.2151	0.126443	7.26447e-22	4.59974e-20
Phvul.002G244500	-1.21504	0.303453	6.22656e-05	0.00048961
Phvul.001G165600	-1.21499	0.258498	2.59926e-06	2.80905e-05
Phvul.011G104100	-1.21416	0.287988	2.48684e-05	0.000216379
Phvul.011G018700	-1.21319	0.155354	5.75445e-15	1.96933e-13
Phvul.006G214200	-1.21148	0.184366	4.99641e-11	1.07331e-09
Phvul.001G235600	-1.21088	0.150037	6.99731e-16	2.5277e-14
Phvul.004G149800	-1.21014	0.2016	1.9406e-09	3.43897e-08
Phvul.004G163700	-1.2101	0.282325	1.81754e-05	0.000162578
Phvul.003G026100	-1.20994	0.260464	3.39551e-06	3.5766e-05
Phvul.009G052200	-1.20943	0.170961	1.50183e-12	3.92427e-11
Phvul.009G002100	-1.2087	0.184979	6.39284e-11	1.35435e-09
Phvul.009G132100	-1.20829	0.269167	7.15661e-06	7.03837e-05
Phvul.001G059500	-1.20635	0.201022	1.95977e-09	3.4693e-08
Phvul.002G280800	-1.20454	0.351198	0.000604021	0.00357924
Phvul.006G195900	-1.20429	0.175655	7.08225e-12	1.70559e-10
Phvul.002G333400	-1.20395	0.222422	6.2003e-08	8.92105e-07
Phvul.003G247651	-1.20301	0.32618	0.000225869	0.00153294
Phvul.007G009700	-1.20284	0.145777	1.56767e-16	5.98264e-15
Phvul.008G152200	-1.2025	0.352379	0.000643622	0.00377422
Phvul.008G196500	-1.20221	0.108291	1.23031e-28	1.25299e-26
Phvul.002G264200	-1.20065	0.125105	8.22374e-22	5.11142e-20
Phvul.009G051300	-1.19981	0.175313	7.71169e-12	1.84665e-10
Phvul.007G177300	-1.19912	0.108859	3.22268e-28	3.18612e-26
Phvul.002G075400	-1.19893	0.151671	2.68263e-15	9.37038e-14
Phvul.009G238700	-1.19891	0.24441	9.32782e-07	1.09435e-05
Phvul.011G179800	-1.196	0.236897	4.45019e-07	5.56884e-06
Phvul.011G083600	-1.19457	0.216432	3.40223e-08	5.0946e-07
Phvul.003G281800	-1.1945	0.324642	0.000233762	0.00157953
Phvul.009G061300	-1.1914	0.364902	0.0010947	0.00595849
Phvul.001G201900	-1.18919	0.309525	0.000122041	0.000893172
Phvul.006G178700	-1.18879	0.283166	2.69025e-05	0.000232047
Phvul.L001848	-1.18728	0.164741	5.72298e-13	1.57321e-11
Phvul.006G186700	-1.18624	0.215908	3.92519e-08	5.84663e-07
Phvul.006G163000	-1.18585	0.165125	6.89429e-13	1.86787e-11
Phvul.011G127500	-1.18197	0.43364	0.00641658	0.0267255
Phvul.007G012300	-1.18195	0.346148	0.000638829	0.00375001
Phvul.003G006000	-1.18187	0.349649	0.000724435	0.00416575
Phvul.002G035300	-1.18163	0.357408	0.000946019	0.00524859
Phvul.003G234700	-1.1809	0.235789	5.49172e-07	6.70831e-06
Phvul.001G030600	-1.18029	0.160447	1.89125e-13	5.50319e-12
Phvul.006G207900	-1.17907	0.348533	0.000717118	0.00413211
Phvul.002G077700	-1.17777	0.341926	0.000572091	0.00343092
Phvul.001G135300	-1.17677	0.137782	1.33307e-17	5.63421e-16
Phvul.005G022900	-1.17628	0.214435	4.12348e-08	6.12042e-07
Phvul.007G240600	-1.17605	0.158737	1.27444e-13	3.76016e-12
Phvul.005G097800	-1.17319	0.424586	0.00572477	0.0242139
Phvul.003G151800	-1.17312	0.125408	8.40468e-21	4.75216e-19
Phvul.004G034000	-1.16975	0.226305	2.35427e-07	3.12167e-06
Phvul.005G127300	-1.16713	0.123789	4.16531e-21	2.3952e-19
Phvul.011G011400	-1.16682	0.194619	2.02999e-09	3.58986e-08
Phvul.004G149500	-1.1665	0.211178	3.31791e-08	4.98601e-07
Phvul.010G049401	-1.16501	0.167096	3.12308e-12	7.91586e-11
Phvul.006G149700	-1.16161	0.226549	2.9373e-07	3.79359e-06
Phvul.002G188400	-1.1602	0.143064	5.0759e-16	1.85743e-14
Phvul.L001662	-1.15869	0.152568	3.08718e-14	9.7011e-13
Phvul.001G105633	-1.15868	0.140939	2.01515e-16	7.62151e-15
Phvul.009G082300	-1.15796	0.171186	1.33903e-11	3.12674e-10
Phvul.004G106100	-1.15788	0.190666	1.25685e-09	2.28232e-08
Phvul.006G061200	-1.15668	0.191262	1.46972e-09	2.64894e-08
Phvul.009G017200	-1.15535	0.21647	9.43768e-08	1.3263e-06
Phvul.008G057900	-1.15313	0.212132	5.45197e-08	7.9321e-07
Phvul.008G005900	-1.15311	0.2088	3.34069e-08	5.01578e-07
Phvul.009G126200	-1.15292	0.25297	5.17542e-06	5.22675e-05
Phvul.002G074400	-1.15236	0.377535	0.0022707	0.0111398
Phvul.004G076400	-1.15174	0.153	5.16165e-14	1.5866e-12
Phvul.006G191900	-1.15146	0.270755	2.11151e-05	0.000186117
Phvul.011G102200	-1.15146	0.417421	0.00580682	0.0244752
Phvul.002G310700	-1.1508	0.134497	1.16494e-17	4.94836e-16
Phvul.008G250200	-1.15024	0.303478	0.000150538	0.00107747
Phvul.001G019900	-1.14938	0.207254	2.92729e-08	4.43845e-07
Phvul.010G002100	-1.14692	0.0925515	2.87936e-35	4.59231e-33
Phvul.001G154200	-1.1464	0.26735	1.80272e-05	0.000161339
Phvul.003G111801	-1.14405	0.149188	1.74019e-14	5.62517e-13
Phvul.007G101032	-1.14395	0.435907	0.00868293	0.0341574
Phvul.006G162000	-1.14387	0.310425	0.00022884	0.00155061
Phvul.003G023800	-1.14364	0.122265	8.45627e-21	4.76539e-19
Phvul.006G095900	-1.14134	0.277387	3.87804e-05	0.000322173
Phvul.005G136800	-1.14102	0.382416	0.00284772	0.0135654
Phvul.003G216100	-1.13898	0.229053	6.60774e-07	7.96226e-06
Phvul.002G280900	-1.13849	0.13902	2.6258e-16	9.80397e-15
Phvul.009G105600	-1.13768	0.181454	3.61484e-10	7.02704e-09
Phvul.003G144200	-1.13761	0.209968	6.02699e-08	8.67907e-07
Phvul.001G219400	-1.13681	0.0942643	1.72143e-33	2.46632e-31
Phvul.001G188000	-1.13648	0.251725	6.33905e-06	6.2892e-05
Phvul.001G005000	-1.13611	0.178306	1.86958e-10	3.75827e-09
Phvul.005G064600	-1.13511	0.263347	1.63019e-05	0.000147696
Phvul.007G006600	-1.13466	0.291126	9.71925e-05	0.00072931
Phvul.010G116400	-1.13428	0.344658	0.000998267	0.00550137
Phvul.001G002800	-1.13398	0.430639	0.0084571	0.0334838
Phvul.009G117301	-1.13387	0.315244	0.000322155	0.00208353
Phvul.008G255600	-1.13297	0.17266	5.3131e-11	1.137e-09
Phvul.009G258900	-1.12931	0.260753	1.48473e-05	0.000136417
Phvul.001G099500	-1.1288	0.17993	3.5291e-10	6.87361e-09
Phvul.009G125100	-1.12711	0.109045	4.83236e-25	3.92133e-23
Phvul.003G137466	-1.12682	0.329559	0.000628081	0.00369856
Phvul.L006501	-1.12593	0.446672	0.0117122	0.0437294
Phvul.009G054200	-1.1255	0.1813	5.3686e-10	1.01865e-08
Phvul.001G264000	-1.12409	0.133409	3.57924e-17	1.46515e-15
Phvul.003G245700	-1.12376	0.256074	1.14184e-05	0.000107125
Phvul.003G039900	-1.12277	0.181549	6.23341e-10	1.17352e-08
Phvul.006G155800	-1.12166	0.122755	6.39807e-20	3.31797e-18
Phvul.009G004801	-1.12149	0.301538	0.000199824	0.00137662
Phvul.007G181600	-1.12104	0.217103	2.42239e-07	3.20195e-06
Phvul.001G108000	-1.12027	0.140233	1.36446e-15	4.87687e-14
Phvul.001G194300	-1.11845	0.269029	3.21973e-05	0.000271621
Phvul.006G205200	-1.1181	0.169127	3.81684e-11	8.3802e-10
Phvul.007G168200	-1.11701	0.40333	0.00561472	0.0238379
Phvul.008G267400	-1.11677	0.272072	4.04859e-05	0.000334703
Phvul.003G249800	-1.11673	0.10142	3.38558e-28	3.32771e-26
[truncated: 1,427 more rows]

## Sheet: S6 Common_Up-regulated_genes
Table S6. Gene up-regulated in inflorescence meristem compared to vegetative meristem in both PHA1037 and PHA0595
[truncated: 1,274 more rows]

[truncated: 2 more sheets: S7 Common_Down-regulated_genes, S8 Discordant_genes]
