# Supplementary material for: Decoding Gene Expression Signatures Underlying Vegetative to Inflorescence Meristem Transition in the Common Bean
Source: Int J Mol Sci. 2022 Nov 26;23(23):14783. doi: 10.3390/ijms232314783 (PMC9739310; doi:10.3390/ijms232314783)
Supplement: Supplementary file 1 [file ijms-23-14783-s001.zip › Supplementary_Files/TableS21.xlsx]

## Sheet: S21 Evol. conserved genes
Table S21. Common bean evolutionarily conserved genes included in the FLOR-ID Arabidopsis flowering database.
Flowering and flower development related pathways	Up-regulated			Down-regulated			Discordant genes
	Gene name	Arabidopsis gene ID	Common bean gene ID	Gene name	Arabidopsis gene ID	Common bean gene ID	Gene name	Arabidopsis gene ID	Common bean gene ID
Photoperiod	FLOWERING LOCUS D (FD)	AT4G35900	Phvul.002G105700	CONSTANS-like 5 (COL5)	AT5G57660	Phvul.003G149000	CRYPTOCHROME 2 (CRY2)	AT1G04400	Phvul.007G108900
				PHYTOCHROME A2 (PHYA2)	AT1G09570	Phvul.007G206800	CRY2-INTERACTING BHLH 2 (CIB2)	AT5G48560	Phvul.008G133600
				CRYPTOCHROME 1 (CRY1)	AT4G08920	Phvul.008G173700	PSEUDO-RESPONSE REGULATOR 5 (PRR5)	AT5G24470	Phvul.009G045000
				PHYTOCHROME INTER-ACTING FACTOR 3 (PIF3)	AT1G09530	Phvul.007G206000	SALT TOLERANCE (STO)	AT1G06040	Phvul.011G053700
				PSEUDO-RESPONSE REGULATOR 7 (PRR7)	AT5G02810	Phvul.007G162500
				EARLY FLOWERING IN SHORT DAYS (EFS)	AT1G77300	Phvul.009G130100
				FLOWERING BHLH 3 (FBH3)	AT1G51140	Phvul.011G057400
				SPA1-related 2 (SPA2)	AT4G11110	Phvul.002G162800
				CALCIUM-DEPENDENT PROTEIN KINASE 33 (CPK33)	AT1G50700	Phvul.006G043700
				EARLY IN SHORT DAYS 6 (ESD6)	AT2G39810	Phvul.002G056400
Vernalization	FRIGIDA LIKE 2 (FRL2)	AT1G31814	Phvul.006G053200	VIN3-LIKE 2 (VIL2)	AT4G30200	Phvul.003G144400
	REDUCED VERNALIZATION RESPONSE 1 (VRN1)	AT3G18990	Phvul.011G050600	REDUCED VERNALIZATION RESPONSE 2 (VRN2)	AT4G16845	Phvul.002G000500
	POZ;BTB CONTAININ G-PROTEIN 1 (POB1)	AT3G61600	Phvul.010G108200
Autonomous	HISTONE H2A 11 (HTA11)	AT3G54560	Phvul.007G176000	HISTONE MONO-UBIQUITINATION 1 (HUB1)	AT2G44950	Phvul.008G141100	SHK1 BINDING PROTEIN 1 (SKB1)	AT4G31120	Phvul.009G099900
				EARLY IN SHORT DAYS 7 (ESD7)	AT1G08260	Phvul.011G091900	ARABIDOPSIS THALIANA BRAHMA (BRM)	AT2G46020	Phvul.010G100100
				GOLDEN2-LIKE 1 (GLK1)	AT2G20570	Phvul.005G100700	HUA2 LIKE 1 (HULK1)	AT5G08230	Phvul.011G029450
							DICER-LIKE 1 (DCL1)	AT1G01040	Phvul.009G260000
Hormones	GIBBERELLIN 2-OXIDASE 3 (GA2OX3)	AT2G34555	Phvul.006G165000	HEAVY METAL ASSOCIATED PROTEIN 3 (HIPP3)	AT5G60800	Phvul.011G084200
	GA INSENSITIVE DWARF 1 (GID1)	AT3G05120	Phvul.007G183400; Phvul.007G167600	GATA TRANSCRIPTION FACTOR 21 (GATA21)	AT5G56860	Phvul.003G137100; Phvul.009G232700
	GIBBERELLIN-REGULATED PROTEIN 4 (GASA4)	AT5G15230	Phvul.008G041200
	HOMEOBOX GENE 1 (ATH1)	AT4G32980	Phvul.009G077100; Phvul.001G034200
Aging	SQUAMOSA PROMOTER BINDING PROTEIN (SPL)	AT3G15270; AT1G53160; AT1G02065; AT3G57920; AT2G42200	Phvul.011G164800; Phvul.010G056000; Phvul.001G141000	TREHALOSE-6-PHOSPHATE SYNTHASE 1 (TPS1)	AT1G78580	Phvul.005G076500
Sugars				ADP GLUCOSE PYROPHOSPHORYLASE 1 (ADG1)	AT5G48300	Phvul.008G284000
				PHOSPHOGLUCO-MUTASE 1 (PGM1)	AT5G51820	Phvul.007G064900
Flowering Integrators	LEAFY (LFY)	AT5G61850	Phvul.009G160900				SUPPRESSOR OF OVEREXPRESSION OF CO 1 (SOC1)	AT2G45660	Phvul.008G073800
	GLUCOSE INSENSITIVE 2 (GIN2)	AT4G29130	Phvul.002G308400
Flower development and meristem identity	APETALA 1 (AP1)	AT1G69120	Phvul.003G281000	HUA ENHANCER 3 (HEN3)	AT5G63610	Phvul.002G275500
	LATE MERISTEM IDENTITY 2 (LMI2)	AT3G61250	Phvul.008G067300
	BELLRINGER (BLR)	AT5G02030	Phvul.010G011900; Phvul.008G114300
	STERILE APETALA (SAP)	AT5G35770	Phvul.008G284100
	SIN3 ASSOCIATED POLYPEPTIDE P18 (SAP18)	AT2G45640	Phvul.010G087700
	SHOOT MERISTEMLESS (STM)	AT1G62360	Phvul.006G145800; Phvul.003G081800
	PERIANTHIA (PAN)	AT1G68640	Phvul.007G025500
	AGAMOUS (AG)	AT4G18960	Phvul.006G169600; Phvul.002G243200
	PISTILLATA (PI)	AT5G20240	Phvul.009G130000; Phvul.001G068200
	AUXIN RESPONSE TRANSCRIPTION FACTOR 3 (ARF3)	AT2G33860	Phvul.006G181200; Phvul.003G290200
	AGAMOUS-LIKE (AGL)/SEPALLATA (SEP)	AT3G02310; AT5G15800; AT1G24260	Phvul.004G042300; Phvul.008G027900; Phvul.L003446
	STYLISH 1 (STY1)	AT3G51060	Phvul.002G166700
