# Supplementary material for: Decoding Gene Expression Signatures Underlying Vegetative to Inflorescence Meristem Transition in the Common Bean
Source: Int J Mol Sci. 2022 Nov 26;23(23):14783. doi: 10.3390/ijms232314783 (PMC9739310; doi:10.3390/ijms232314783)
Supplement: Supplementary file 1 [file ijms-23-14783-s001.zip › Supplementary_Files/TableS9-S11.xlsx]

## Sheet: S9 Up-regulated_orthologous
Table S9. Arabidopsis thaliana homologous genes for the up-regulated gene set
P. vulgaris	A. thaliana
Phvul.004G073300	AT3G02420
Phvul.009G166600	AT4G24880
Phvul.006G118100	AT5G49460
Phvul.008G003600	AT5G13420
Phvul.003G216000	AT4G22770
Phvul.007G027700	AT1G68480
Phvul.006G146500	AT1G62310
Phvul.001G032200	AT4G08150
Phvul.009G254700	AT4G02080
Phvul.007G208000	AT3G62040
Phvul.009G163100	AT5G50810
Phvul.002G142500	AT5G65670
Phvul.007G242600	AT3G54260
Phvul.007G180300	AT5G27540
Phvul.005G056900	AT1G16610
Phvul.005G070300	AT3G53140
Phvul.007G082000	AT5G50080
Phvul.003G050500	AT4G13830
Phvul.008G156800	AT3G60520
Phvul.005G118100	AT3G44110
Phvul.006G109800	AT3G61610
Phvul.003G253100	AT3G50660
Phvul.006G168109	AT1G30330
Phvul.007G189200	AT5G28640
Phvul.008G254500	AT1G51580
Phvul.006G020800	AT2G30860
Phvul.005G101000	AT2G20585
Phvul.006G058600	AT1G55850
Phvul.007G183400	AT3G05120
Phvul.008G208700	AT3G55360
Phvul.009G229700	AT4G29820
Phvul.002G310600	AT1G77210
Phvul.008G288400	AT5G48230
Phvul.004G135400	AT1G17840
Phvul.004G082600	AT3G53420
Phvul.003G217500	AT1G62710
Phvul.002G243200	AT4G18960
Phvul.005G095300	AT2G42600
Phvul.005G127700	AT5G42820
Phvul.003G294800	AT3G19130
Phvul.003G205000	AT4G24690
Phvul.009G108300	AT4G28940
Phvul.007G066800	AT2G04630
Phvul.011G105700	AT4G27130
Phvul.007G100900	AT3G25620
Phvul.008G019600	AT5G13330
Phvul.009G093200	AT2G25490
Phvul.010G007300	AT1G18640
Phvul.006G141200	AT2G35760
Phvul.004G165700	AT4G28990
Phvul.009G047000	AT5G53660
Phvul.009G085300	AT5G24930
Phvul.002G126500	AT5G07840
Phvul.001G025900	AT3G19540
Phvul.006G021300	AT5G12320
Phvul.002G224800	AT4G15100
Phvul.008G260300	AT1G07180
Phvul.009G153400	AT5G63840
Phvul.009G182600	AT3G48140
Phvul.005G115100	AT2G05710
Phvul.010G123200	AT1G17290
Phvul.007G026400	AT3G02540
Phvul.001G172600	AT2G37340
Phvul.007G224500	AT3G52990
Phvul.001G022700	AT1G45207
Phvul.001G110400	AT3G03920
Phvul.008G087600	AT3G08860
Phvul.009G130000	AT5G20240
Phvul.009G191100	AT1G74030
Phvul.002G133300	AT1G31970
Phvul.006G145600	AT4G22150
Phvul.005G002300	AT4G10140
Phvul.002G180400	AT5G46180
Phvul.011G145700	AT5G54580
Phvul.002G048500	AT1G11580
Phvul.008G287600	AT3G07880
Phvul.008G232900	AT3G55460
Phvul.009G211900	AT1G80530
Phvul.008G164000	AT4G08300
Phvul.003G082700	AT4G05530
Phvul.001G108600	AT3G56930
Phvul.002G072900	AT1G60060
Phvul.003G225100	AT5G07440
Phvul.006G145800	AT1G62360
Phvul.L001755	AT5G14640
Phvul.002G170200	AT1G69490
Phvul.010G161400	AT1G80860
Phvul.008G050800	AT1G22840
Phvul.009G042400	AT3G10870
Phvul.002G254900	AT2G22170
Phvul.002G241500	AT1G29330
Phvul.003G183100	AT1G74110
Phvul.007G208300	AT3G62070
Phvul.007G250500	AT2G41530
Phvul.004G085500	AT1G71890
Phvul.002G012200	AT5G67420
Phvul.003G152900	AT2G23950
Phvul.003G080800	AT1G62290
Phvul.007G222200	AT3G09960
Phvul.006G181500	AT4G28500
Phvul.001G083900	AT5G13440
Phvul.001G032800	AT2G25910
Phvul.001G068200	AT5G20240
Phvul.010G117200	AT3G61890
Phvul.003G272500	AT3G51520
Phvul.003G224800	AT4G17030
Phvul.009G155000	AT5G63940
Phvul.006G127400	AT5G61820
Phvul.002G227800	AT3G47160
Phvul.003G039200	AT1G26310
Phvul.009G048900	AT5G53560
Phvul.009G262000	AT1G53900
Phvul.011G104200	AT3G21690
Phvul.003G211900	AT1G63110
Phvul.005G022200	AT5G42470
Phvul.002G175500	AT1G67560
Phvul.002G286000	AT5G50670
Phvul.002G185500	AT2G19640
Phvul.008G013000	AT3G12580
Phvul.004G065900	AT1G67080
Phvul.005G035200	AT5G13780
Phvul.006G013300	AT2G04845
Phvul.006G021200	AT2G27040
Phvul.002G134200	AT1G31930
Phvul.007G277900	AT4G14740
Phvul.011G196600	AT3G12490
Phvul.005G074000	AT1G53160
Phvul.009G108200	AT4G32770
Phvul.003G053200	AT1G23890
Phvul.006G142700	AT5G47560
Phvul.007G057500	AT3G22440
Phvul.006G179500	AT5G45950
Phvul.001G001900	AT1G76130
Phvul.006G162100	AT5G18640
Phvul.006G053200	AT1G31814
Phvul.009G025500	AT2G16630
Phvul.001G087800	AT3G26840
Phvul.009G233600	AT2G19350
Phvul.006G145100	AT4G22240
Phvul.011G046700	AT3G18830
Phvul.002G186200	AT1G14530
Phvul.009G112800	AT5G11700
Phvul.L005001	AT1G64660
Phvul.002G166700	AT5G66350
Phvul.001G215000	AT1G02400
Phvul.003G268700	AT3G51420
Phvul.011G189500	AT5G13750
Phvul.009G117900	AT4G02600
Phvul.007G213050	AT3G62370
Phvul.004G049900	AT3G04440
Phvul.009G036800	AT1G61700
Phvul.003G150400	AT2G18700
Phvul.008G021300	AT3G19660
Phvul.003G050000	AT2G31740
Phvul.009G124300	AT1G18340
Phvul.010G162700	AT5G48930
Phvul.002G133800	AT1G31940
Phvul.002G014300	AT2G23150
Phvul.008G157200	AT1G02065
Phvul.010G136300	AT1G54270
Phvul.008G028900	AT5G15650
Phvul.010G087700	AT2G45640
Phvul.008G058500	AT1G01490
Phvul.010G130000	AT3G13960
Phvul.008G282000	AT4G26530
Phvul.003G244600	AT4G37030
Phvul.003G048300	AT1G49740
Phvul.010G116700	AT3G61870
Phvul.001G240500	AT2G39970
Phvul.009G260800	AT1G17260
Phvul.001G077200	AT5G24800
Phvul.003G202900	AT5G50210
Phvul.002G061600	AT4G12440
Phvul.006G146100	AT4G22130
Phvul.007G176000	AT3G54560
Phvul.004G077400	AT3G04070
Phvul.009G124100	AT4G08300
Phvul.001G263300	AT1G27290
Phvul.007G099400	AT3G10410
Phvul.003G137600	AT5G57560
Phvul.011G064600	AT2G28840
Phvul.003G189000	AT5G61430
Phvul.007G279300	AT3G22970
Phvul.009G095900	AT5G11380
Phvul.006G168163	AT1G73280
Phvul.005G001900	AT5G02502
Phvul.009G095600	AT5G55190
Phvul.004G141800	AT3G17675
Phvul.003G039800	AT1G69180
Phvul.001G161300	AT1G06210
Phvul.009G053200	AT5G53400
Phvul.006G064000	AT1G07350
Phvul.003G144100	AT2G18900
Phvul.011G148800	AT5G54080
Phvul.002G014901	AT4G37300
Phvul.002G036900	AT3G03150
Phvul.009G055900	AT5G42620
Phvul.007G079500	AT1G43670
Phvul.011G168100	AT3G14770
Phvul.005G131000	AT5G22980
Phvul.011G072100	AT3G45600
Phvul.002G139200	AT4G37870
Phvul.002G136400	AT1G32190
Phvul.011G189900	AT5G13750
Phvul.009G196100	AT4G30780
Phvul.009G201500	AT5G08190
Phvul.011G110300	AT4G28100
Phvul.008G207500	AT5G21070
Phvul.005G051500	AT3G14450
Phvul.004G027800	AT3G28860
Phvul.003G257900	AT3G51000
Phvul.008G183400	AT2G38465
Phvul.003G153400	AT4G30840
Phvul.003G213200	AT4G11820
Phvul.002G101300	AT5G56350
Phvul.011G130400	AT3G14940
Phvul.003G030900	AT1G77420
Phvul.001G233500	AT3G55530
Phvul.009G095400	AT5G55190
Phvul.011G060100	AT5G59010
Phvul.010G083900	AT3G60800
Phvul.006G053500	AT2G05160
Phvul.010G118100	AT4G00850
Phvul.008G001000	AT5G13180
Phvul.011G077600	AT2G28470
Phvul.006G165000	AT1G30040
Phvul.002G064100	AT1G70510
Phvul.011G126600	AT3G58700
Phvul.002G261500	AT5G65260
Phvul.002G261900	AT5G10150
Phvul.008G101800	AT5G02380
Phvul.002G149700	AT3G26500
Phvul.011G032500	AT3G19850
Phvul.003G042700	AT2G03590
Phvul.001G074600	AT5G25940
Phvul.001G112200	AT1G08570
Phvul.004G098400	AT1G76940
Phvul.011G166200	AT2G34250
Phvul.002G328904	AT5G42020
Phvul.003G289600	AT2G22480
Phvul.007G071100	AT5G52390
Phvul.007G148600	AT5G03460
Phvul.001G014000	AT1G19450
Phvul.002G235200	AT3G12070
Phvul.006G216900	AT1G11000
Phvul.004G054600	AT3G27170
Phvul.009G127300	AT1G21760
Phvul.004G075000	AT2G35790
Phvul.003G229100	AT5G46570
Phvul.009G104000	AT1G29150
Phvul.008G018400	AT2G31660
Phvul.005G081100	AT2G34250
Phvul.003G223200	AT4G16780
Phvul.002G294100	AT4G23630
Phvul.003G170500	AT5G34850
Phvul.003G048500	AT1G70780
Phvul.003G141500	AT5G57200
Phvul.009G155700	AT1G16080
Phvul.001G167000	AT2G20320
Phvul.006G210400	AT1G25275
Phvul.002G160900	AT1G64080
Phvul.008G280700	AT5G55950
Phvul.002G072100	AT1G23800
Phvul.005G002800	AT4G10080
Phvul.007G234300	AT2G26230
Phvul.006G079500	AT3G48990
Phvul.005G083200	AT3G15430
Phvul.001G147100	AT2G48020
Phvul.006G046700	AT4G26850
Phvul.006G091800	AT1G54990
Phvul.003G024700	AT3G25620
Phvul.004G026100	AT1G69840
Phvul.004G027500	AT3G01220
Phvul.009G079100	AT1G54270
Phvul.001G162800	AT4G28570
Phvul.010G048400	AT2G45480
Phvul.011G038500	AT4G38920
Phvul.007G199900	AT4G16143
Phvul.007G075800	AT5G52870
Phvul.001G097000	AT5G18290
Phvul.005G171800	AT3G15990
Phvul.008G136900	AT5G48480
Phvul.002G308400	AT2G19860
Phvul.001G086600	AT5G14040
Phvul.009G168400	AT3G04120
Phvul.001G064000	AT1G77120
Phvul.002G149800	AT5G63130
Phvul.010G057800	AT1G61670
Phvul.011G106801	AT3G21720
Phvul.003G045500	AT1G74440
Phvul.007G273500	AT1G04410
Phvul.002G121400	AT1G31760
Phvul.007G268000	AT5G06370
Phvul.001G100400	AT2G39050
Phvul.006G088600	AT3G05600
Phvul.008G266100	AT3G20510
Phvul.011G155100	AT5G54290
Phvul.007G022000	AT5G04740
Phvul.001G065400	AT1G21410
Phvul.009G194100	AT5G58070
Phvul.009G049300	AT5G24400
Phvul.010G069100	AT3G51600
Phvul.002G150400	AT2G42490
Phvul.010G146200	AT1G52150
Phvul.006G199800	AT5G09590
Phvul.008G008100	AT1G66860
Phvul.009G198100	AT1G69720
Phvul.003G117000	AT4G16270
Phvul.006G070200	AT2G30080
Phvul.009G207000	AT2G24260
Phvul.008G189200	AT5G03690
Phvul.002G221600	AT5G22100
Phvul.005G166400	AT1G79750
Phvul.004G133500	AT3G55620
Phvul.006G187000	AT4G21720
Phvul.003G230500	AT5G46640
Phvul.008G133900	AT3G02090
Phvul.005G180300	AT1G15790
Phvul.005G153700	AT3G59530
Phvul.005G094300	AT3G58690
Phvul.001G263400	AT1G24260
Phvul.008G148700	AT5G40760
Phvul.006G190600	AT1G47670
Phvul.006G117600	AT3G17020
Phvul.007G023500	AT5G04750
Phvul.008G067300	AT3G61250
Phvul.006G157400	AT4G15470
Phvul.005G062800	AT1G17080
Phvul.009G046100	AT1G32790
Phvul.008G120700	AT2G37640
Phvul.009G077100	AT4G32980
Phvul.002G169800	AT1G14060
Phvul.011G016200	AT5G51440
Phvul.011G053200	AT2G43420
Phvul.006G005300	AT3G13224
Phvul.007G280800	AT5G17540
Phvul.003G051100	AT4G13930
Phvul.003G212400	AT1G12640
Phvul.005G005400	AT3G16520
Phvul.002G221200	AT1G11260
Phvul.010G056400	AT3G60520
Phvul.003G077300	AT4G04870
Phvul.003G041200	AT1G13710
Phvul.001G008200	AT1G19850
Phvul.007G269400	AT5G06300
Phvul.001G205800	AT2G47760
Phvul.003G207600	AT5G63190
Phvul.009G190500	AT3G47950
Phvul.002G144500	AT4G37980
Phvul.003G061400	AT5G14670
Phvul.001G210200	AT2G40940
Phvul.008G021900	AT1G30890
Phvul.003G130550	AT5G60360
Phvul.007G180800	AT1G54870
Phvul.007G233300	AT2G35120
Phvul.007G165200	AT2G47850
Phvul.002G048400	AT1G11580
Phvul.009G227100	AT5G60360
Phvul.005G057600	AT3G12920
Phvul.001G251400	AT2G22170
Phvul.003G185300	AT1G18650
Phvul.001G183900	AT2G36660
Phvul.009G146400	AT1G27600
Phvul.007G243800	AT3G56590
Phvul.003G154600	AT5G17420
Phvul.008G247400	AT2G30490
Phvul.005G183200	AT5G48930
Phvul.003G244300	AT5G66800
Phvul.009G076900	AT5G11770
Phvul.003G221800	AT4G16695
Phvul.L001743	AT2G28680
Phvul.008G114300	AT5G02030
Phvul.007G138800	AT5G04830
Phvul.001G094700	AT3G27170
Phvul.002G314000	AT3G24503
Phvul.008G228300	AT3G55690
Phvul.009G128500	AT1G77380
Phvul.008G052600	AT1G65270
Phvul.009G075100	AT1G10070
Phvul.008G096600	AT3G08950
Phvul.008G076700	AT2G45400
Phvul.002G007200	AT4G17830
Phvul.005G135300	AT5G60660
Phvul.011G149900	AT5G54430
Phvul.001G034200	AT4G32980
Phvul.002G004300	AT2G38740
Phvul.003G156300	AT4G30935
Phvul.001G173800	AT2G37250
Phvul.009G226800	AT2G05910
Phvul.010G100200	AT5G41340
Phvul.002G322200	AT1G12400
Phvul.001G012800	AT5G42800
Phvul.001G077700	AT4G16130
Phvul.001G170300	AT3G53620
Phvul.002G027200	AT2G18550
Phvul.011G042800	AT2G21520
Phvul.007G146300	AT2G47650
Phvul.010G066500	AT3G51600
Phvul.007G236600	AT2G33150
Phvul.008G284100	AT5G35770
Phvul.008G054025	AT5G16440
Phvul.009G231700	AT5G56970
Phvul.011G034200	AT4G38660
Phvul.007G086200	AT2G45570
Phvul.002G170800	AT2G02990
Phvul.001G124500	AT3G10210
Phvul.002G004200	AT2G38740
Phvul.L003346	AT1G27290
Phvul.010G056000	AT1G02065
Phvul.003G266600	AT4G35880
Phvul.005G136900	AT5G60450
Phvul.009G254300	AT5G49360
Phvul.008G014400	AT3G55410
Phvul.008G269000	AT4G22380
Phvul.010G129300	AT1G54150
Phvul.002G020600	AT3G50560
Phvul.009G250000	AT5G49120
Phvul.006G035500	AT2G42790
Phvul.007G089500	AT4G09580
Phvul.003G171500	AT1G15690
Phvul.003G164000	AT2G26690
Phvul.001G051300	AT2G25490
Phvul.009G032000	AT1G78260
Phvul.009G159800	AT5G08500
Phvul.006G129100	AT4G05410
Phvul.003G106700	AT3G06850
Phvul.L008243	AT1G07480
Phvul.002G024700	AT3G50780
Phvul.007G046400	AT1G49960
Phvul.011G003800	AT1G33430
Phvul.001G095400	AT1G63290
Phvul.007G061400	AT4G14720
Phvul.002G321400	AT1G58684
Phvul.004G072400	AT3G27080
Phvul.010G102900	AT2G03690
Phvul.003G157100	AT2G24260
Phvul.011G041600	AT2G21430
Phvul.005G048700	AT1G16350
Phvul.008G007600	AT2G39060
Phvul.008G168500	AT1G77810
Phvul.005G165000	AT5G50340
Phvul.011G091300	AT5G22580
Phvul.007G248000	AT2G41370
Phvul.003G076800	AT1G61820
Phvul.003G031800	AT1G70780
Phvul.010G138100	AT3G13800
Phvul.009G013900	AT3G54340
Phvul.007G171333	AT4G09820
Phvul.002G197800	AT5G61820
Phvul.009G027600	AT4G08570
Phvul.006G061100	AT5G23810
Phvul.007G225700	AT2G36660
Phvul.003G042800	AT2G03590
Phvul.004G150600	AT1G73590
Phvul.010G076000	AT3G51840
Phvul.003G035600	AT1G13380
Phvul.002G297400	AT5G41850
Phvul.001G224000	AT1G56590
Phvul.011G032200	AT3G19895
Phvul.010G120800	AT1G01050
Phvul.003G284800	AT4G17900
Phvul.005G165600	AT3G16500
Phvul.011G216300	AT2G22420
Phvul.011G055200	AT2G31440
Phvul.007G167600	AT3G63010
Phvul.003G219300	AT5G47570
Phvul.008G260400	AT5G58640
Phvul.001G172700	AT2G37340
Phvul.006G208000	AT1G80670
Phvul.002G256400	AT5G64970
Phvul.003G240400	AT4G37250
Phvul.005G055400	AT1G56010
Phvul.001G017900	AT2G26490
Phvul.008G004300	AT3G02520
Phvul.009G223300	AT3G53690
Phvul.007G018700	AT5G05320
Phvul.009G038800	AT5G24580
Phvul.002G296800	AT5G41800
Phvul.003G160500	AT3G15610
Phvul.011G141300	AT5G54680
Phvul.003G260400	AT4G38920
Phvul.009G221800	AT5G20900
Phvul.007G057600	AT4G14880
Phvul.011G065900	AT5G59960
Phvul.002G012000	AT2G23060
Phvul.006G089200	AT3G05545
Phvul.010G081600	AT4G08870
Phvul.001G126300	AT2G41250
Phvul.008G000800	AT5G50850
Phvul.002G157300	AT1G63470
Phvul.002G314300	AT4G13345
Phvul.009G057500	AT5G42740
Phvul.011G071300	AT1G07890
Phvul.001G034800	AT2G26070
Phvul.001G063900	AT1G77110
Phvul.001G100200	AT3G04070
Phvul.006G190700	AT1G11190
Phvul.011G157500	AT5G53970
Phvul.002G250700	AT2G02850
Phvul.008G113400	AT3G54000
Phvul.009G121000	AT1G37130
Phvul.009G077800	AT5G11870
Phvul.003G096400	AT3G06860
Phvul.002G253200	AT3G26100
Phvul.L003446	AT1G24260
Phvul.002G169200	AT1G26690
Phvul.008G041200	AT5G15230
Phvul.008G243200	AT5G17380
Phvul.007G088600	AT1G71980
Phvul.006G001200	AT3G22240
Phvul.007G175800	AT3G63430
Phvul.002G078600	AT1G70000
Phvul.002G124500	AT4G19450
Phvul.004G143500	AT1G17920
Phvul.005G039800	AT3G14750
Phvul.002G261700	AT5G10170
Phvul.008G288500	AT3G07700
Phvul.006G085600	AT1G17200
Phvul.008G076100	AT4G00200
Phvul.006G069300	AT3G47340
Phvul.011G160900	AT3G15290
Phvul.001G135500	AT2G41870
Phvul.002G170900	AT3G47550
Phvul.001G262400	AT1G27950
Phvul.006G080300	AT5G58290
Phvul.001G265300	AT3G23730
Phvul.003G016200	AT1G14760
Phvul.008G126100	AT1G16180
Phvul.010G097000	AT3G61310
Phvul.005G001000	AT4G24000
Phvul.009G223800	AT5G20830
Phvul.010G007900	AT3G54120
Phvul.009G023100	AT2G21590
Phvul.006G159600	AT5G18840
Phvul.008G238800	AT5G16550
Phvul.010G011900	AT5G02030
Phvul.002G253400	AT1G24470
Phvul.011G139475	AT1G50940
Phvul.008G195600	AT2G30860
Phvul.002G290100	AT1G63660
Phvul.010G111300	AT4G01100
Phvul.002G112600	AT4G35770
Phvul.003G028800	AT1G68640
Phvul.002G191600	AT5G60620
Phvul.008G256300	AT1G17745
Phvul.007G272400	AT5G43460
Phvul.001G117900	AT2G40890
Phvul.005G067700	AT3G15000
Phvul.009G096500	AT5G11320
Phvul.009G076500	AT4G32960
Phvul.006G037800	AT5G54800
Phvul.002G318800	AT1G70710
Phvul.006G151500	AT1G61800
Phvul.003G207200	AT5G50260
Phvul.010G087900	AT2G45650
Phvul.007G140500	AT3G10500
Phvul.006G154400	AT3G06170
Phvul.005G153800	AT2G43400
Phvul.009G121900	AT1G77710
Phvul.010G139300	AT3G13750
Phvul.007G042400	AT2G14900
Phvul.007G143900	AT2G47800
Phvul.001G214000	AT4G02010
Phvul.001G103200	AT1G33110
Phvul.001G024500	AT1G47128
Phvul.010G084600	AT4G00200
Phvul.002G170500	AT1G26780
Phvul.011G021600	AT5G17210
Phvul.003G211800	AT4G23060
Phvul.011G067800	AT2G28680
Phvul.001G207400	AT2G47650
Phvul.010G154400	AT1G80160
Phvul.008G179000	AT4G24390
Phvul.011G045000	AT2G21660
Phvul.002G159600	AT4G25740
Phvul.008G113600	AT3G09270
Phvul.001G135200	AT3G57520
Phvul.007G166600	AT4G03120
Phvul.002G105700	AT2G17770
Phvul.011G174600	AT3G12920
Phvul.006G150400	AT1G11650
Phvul.002G246800	AT1G30490
Phvul.003G178400	AT3G18580
Phvul.009G015000	AT5G42520
Phvul.009G175300	AT4G24670
Phvul.002G332300	AT1G18360
Phvul.011G084300	AT4G05160
Phvul.007G176900	AT4G02590
Phvul.010G103100	AT1G01540
Phvul.006G152000	AT5G19200
Phvul.001G185200	AT3G52990
Phvul.002G111000	AT4G38920
Phvul.004G000800	AT5G63680
Phvul.011G079800	AT5G60690
Phvul.003G180900	AT5G08170
Phvul.004G011100	AT5G14580
Phvul.003G222500	AT5G47400
Phvul.009G084500	AT2G26250
Phvul.001G209800	AT3G25585
Phvul.002G253100	AT3G26100
Phvul.010G130200	AT1G72570
Phvul.004G148100	AT1G14760
Phvul.009G124600	AT1G44760
Phvul.009G036200	AT4G24520
Phvul.004G085700	AT1G71870
Phvul.002G053900	AT4G34150
Phvul.010G002800	AT2G40060
Phvul.001G265900	AT4G14040
Phvul.002G254200	AT5G65110
Phvul.002G046800	AT5G26340
Phvul.008G257800	AT5G58490
Phvul.008G230400	AT3G55605
Phvul.006G088500	AT3G05600
Phvul.009G032200	AT4G08980
Phvul.008G225700	AT3G55830
Phvul.005G183600	AT5G25900
Phvul.009G124700	AT1G21870
Phvul.001G127700	AT2G30810
Phvul.003G098200	AT4G15530
Phvul.011G105100	AT5G20570
Phvul.009G002400	AT4G38920
Phvul.L002846	AT1G27970
Phvul.009G143550	AT4G24620
Phvul.008G079500	AT3G08650
Phvul.007G025300	AT1G25520
Phvul.006G181200	AT2G33860
Phvul.004G056700	AT5G40780
Phvul.001G001000	AT4G35090
Phvul.002G193800	AT2G34470
Phvul.001G187500	AT2G36400
Phvul.001G196800	AT3G05690
Phvul.009G126400	AT1G44170
Phvul.010G117100	AT2G46660
Phvul.007G088200	AT1G71890
Phvul.010G017400	AT2G37790
Phvul.008G045400	AT1G05940
Phvul.002G090900	AT1G13950
Phvul.010G118500	AT4G00820
Phvul.008G194300	AT1G06570
Phvul.007G062500	AT3G22880
Phvul.004G116400	AT5G23760
Phvul.009G158200	AT1G35515
Phvul.010G007800	AT3G54110
Phvul.001G168800	AT2G20140
Phvul.006G149300	AT3G53970
Phvul.008G225300	AT2G38120
Phvul.002G330600	AT1G18260
Phvul.009G134300	AT1G21460
Phvul.008G291900	AT4G38350
Phvul.007G258000	AT5G06820
Phvul.004G035400	AT5G15550
Phvul.004G025100	AT5G39990
Phvul.003G165600	AT1G80133
Phvul.001G179900	AT2G36870
Phvul.004G012200	AT3G01520
Phvul.001G028300	AT3G12350
Phvul.006G218500	AT4G24330
Phvul.003G198700	AT1G24450
Phvul.002G237200	AT5G19820
Phvul.009G170800	AT5G50260
Phvul.006G128600	AT1G30490
Phvul.008G265100	AT5G54800
Phvul.003G146600	AT5G57490
Phvul.009G146000	AT5G65670
Phvul.011G026100	AT2G21190
Phvul.006G187200	AT3G47160
Phvul.006G205400	AT5G64250
Phvul.002G001700	AT4G17030
Phvul.002G183100	AT2G01600
Phvul.001G172900	AT2G37330
Phvul.009G132900	AT5G09300
Phvul.002G153100	AT4G11910
Phvul.001G027400	AT3G03990
Phvul.007G191700	AT1G03900
Phvul.002G139800	AT4G17790
Phvul.011G207100	AT3G54450
Phvul.009G070400	AT5G65860
Phvul.005G182100	AT1G80820
Phvul.005G167400	AT4G35420
Phvul.007G247500	AT3G56240
Phvul.003G051200	AT4G13940
Phvul.004G033700	AT3G53110
Phvul.008G036400	AT4G32210
Phvul.006G048800	AT1G09870
Phvul.003G197800	AT5G62890
Phvul.006G217000	AT4G20020
Phvul.007G212900	AT2G47260
Phvul.003G220400	AT4G16600
Phvul.008G137900	AT3G07510
Phvul.007G028700	AT1G68320
Phvul.004G166400	AT4G29080
Phvul.004G042300	AT3G02310
Phvul.002G216900	AT1G58440
Phvul.007G226900	AT3G52610
Phvul.003G213000	AT1G12570
Phvul.003G228800	AT2G35390
Phvul.008G196100	AT1G31300
Phvul.009G023400	AT2G21620
Phvul.008G132300	AT3G25150
Phvul.007G119178	AT3G22120
Phvul.011G022600	AT5G12470
Phvul.004G152601	AT2G04066
Phvul.010G005500	AT3G53980
Phvul.009G183300	AT1G19000
Phvul.009G165100	AT5G50670
Phvul.003G110400	AT5G49300
Phvul.011G050600	AT3G18990
Phvul.011G215100	AT5G61510
Phvul.011G033000	AT1G60630
Phvul.010G005600	AT5G02020
Phvul.008G036200	AT5G15410
Phvul.010G165100	AT1G78950
Phvul.002G019400	AT5G66800
Phvul.005G103900	AT4G28290
Phvul.006G167900	AT5G42300
Phvul.001G209600	AT4G02280
Phvul.003G229000	AT1G32450
Phvul.006G012501	AT1G64660
Phvul.003G144500	AT5G57390
Phvul.001G257300	AT1G67730
Phvul.002G304900	AT4G29490
Phvul.009G039900	AT1G18000
Phvul.005G024100	AT3G08030
Phvul.001G039100	AT5G19530
Phvul.008G269300	AT4G26910
Phvul.003G207400	AT1G67750
Phvul.002G114600	AT4G35260
Phvul.006G071000	AT5G58560
Phvul.011G169200	AT3G60540
Phvul.009G256400	AT4G16260
Phvul.002G131800	AT4G19045
Phvul.002G001400	AT5G47120
Phvul.009G140700	AT5G05340
Phvul.009G070900	AT1G27450
Phvul.008G057300	AT2G46170
Phvul.011G073500	AT3G45300
Phvul.002G265100	AT5G64850
Phvul.005G166900	AT1G52150
Phvul.009G165200	AT5G63520
Phvul.008G268400	AT4G32605
Phvul.011G153400	AT4G27260
Phvul.009G225400	AT1G19170
Phvul.004G056300	AT3G27240
Phvul.008G197000	AT3G59030
Phvul.002G006700	AT5G46640
Phvul.011G174400	AT1G16560
Phvul.003G195700	AT1G19000
Phvul.001G018700	AT2G26510
Phvul.006G096100	AT1G08860
Phvul.001G229500	AT5G37600
Phvul.007G198300	AT1G56230
Phvul.001G141000	AT2G42200
Phvul.003G240500	AT5G67260
Phvul.008G283100	AT5G12840
Phvul.009G126700	AT1G77510
Phvul.007G056000	AT2G32150
Phvul.002G324700	AT2G32730
Phvul.003G145400	AT4G30210
Phvul.003G062500	AT1G70510
Phvul.002G286100	AT3G48680
Phvul.003G289800	AT2G22475
Phvul.006G060900	AT5G08180
Phvul.003G282500	AT2G02100
Phvul.003G143800	AT5G57350
Phvul.010G069500	AT3G08770
Phvul.010G156101	AT1G80100
Phvul.006G209300	AT1G43710
Phvul.001G176500	AT2G37160
Phvul.001G000700	AT2G33630
Phvul.002G104800	AT2G17710
Phvul.006G097000	AT1G08830
Phvul.009G033800	AT1G72210
Phvul.003G237900	AT4G37470
Phvul.002G307700	AT2G19760
Phvul.L004901	AT4G24140
Phvul.009G143100	AT5G05270
Phvul.007G088800	AT1G71960
Phvul.006G179900	AT2G33880
Phvul.003G232000	AT4G37790
Phvul.004G125300	AT5G62200
Phvul.011G000200	AT3G14690
Phvul.009G127500	AT1G77410
Phvul.010G104900	AT2G46110
Phvul.008G079300	AT3G08630
Phvul.003G126300	AT4G33150
Phvul.005G074500	AT5G53950
Phvul.003G160600	AT2G18660
Phvul.008G093100	AT3G18880
Phvul.007G184100	AT5G27150
Phvul.007G025500	AT1G68640
Phvul.010G143500	AT1G14520
Phvul.003G101100	AT3G06390
Phvul.003G102600	AT3G06410
Phvul.008G280000	AT4G26620
Phvul.002G291400	AT5G41350
Phvul.001G011300	AT1G44970
Phvul.008G261700	AT5G58760
Phvul.006G122500	AT1G30630
Phvul.009G061200	AT1G27620
Phvul.004G113000	AT4G23420
Phvul.004G165800	AT1G67300
Phvul.009G159300	AT5G51070
Phvul.002G314800	AT3G24420
Phvul.008G187400	AT2G40815
Phvul.001G235800	AT5G06060
Phvul.002G153600	AT4G11820
Phvul.003G024900	AT1G68760
Phvul.008G076400	AT4G00090
Phvul.007G021200	AT2G38700
Phvul.008G122400	AT3G24660
Phvul.001G162000	AT4G21150
Phvul.004G088788	AT5G46050
Phvul.004G116300	AT3G48970
Phvul.003G040800	AT1G13700
Phvul.007G274100	AT3G23290
Phvul.007G041500	AT4G34265
Phvul.008G257600	AT5G58470
Phvul.006G127500	AT4G20930
Phvul.003G223100	AT4G16770
Phvul.007G029900	AT1G68400
Phvul.005G023500	AT4G12290
Phvul.009G217600	AT1G15440
Phvul.007G032100	AT2G01210
Phvul.010G105400	AT2G46170
Phvul.008G206600	AT2G27040
Phvul.007G061300	AT3G22820
Phvul.003G045600	AT1G69490
Phvul.009G170500	AT1G67750
Phvul.007G270100	AT2G36060
Phvul.009G164900	AT5G63530
Phvul.003G281000	AT1G26310
Phvul.009G106400	AT2G25737
Phvul.010G108200	AT2G46260
Phvul.006G048000	AT5G10770
Phvul.008G065700	AT1G01710
Phvul.002G025900	AT4G36850
Phvul.009G129100	AT1G77350
Phvul.004G139400	AT1G34130
Phvul.003G209200	AT5G03860
Phvul.008G003900	AT5G13390
Phvul.001G267100	AT3G23830
Phvul.001G026200	AT4G24230
Phvul.010G073700	AT2G38290
Phvul.004G122500	AT1G12580
Phvul.001G120400	AT4G39250
Phvul.001G121400	AT1G05055
Phvul.002G226000	AT1G61065
Phvul.003G166900	AT3G24150
Phvul.008G189100	AT1G33060
Phvul.001G185400	AT2G36570
Phvul.003G219400	AT4G17260
Phvul.003G131600	AT2G06050
Phvul.002G106100	AT5G42190
Phvul.009G160900	AT5G61850
Phvul.011G093700	AT1G08320
Phvul.006G121300	AT1G48100
Phvul.010G127300	AT3G14100
Phvul.008G141200	AT1G02050
Phvul.009G092200	AT5G11160
Phvul.009G133200	AT1G21410
Phvul.004G011300	AT3G01550
Phvul.009G163400	AT5G50870
Phvul.007G068900	AT5G52240
Phvul.005G029700	AT3G54490
Phvul.002G062200	AT4G16520
Phvul.010G126400	AT3G14180
Phvul.003G059000	AT2G43800
Phvul.009G241300	AT1G31040
Phvul.001G220100	AT1G02305
Phvul.L004743	AT2G28840
Phvul.008G027900	AT3G02310
Phvul.002G042900	AT1G76690
Phvul.009G000400	AT4G34860
Phvul.003G290200	AT2G33860
Phvul.007G255600	AT3G57680
Phvul.002G315500	AT3G18440
Phvul.008G015500	AT2G39450
Phvul.003G222900	AT5G47390
Phvul.003G129500	AT1G19140
Phvul.005G180000	AT2G32600
Phvul.002G234100	AT4G21610
Phvul.011G159400	AT3G15010
Phvul.001G160700	AT2G31200
Phvul.007G033800	AT2G01140
Phvul.008G231200	AT3G11410
Phvul.001G198900	AT5G06570
Phvul.002G170300	AT2G03090
Phvul.006G088400	AT3G05600
Phvul.009G032300	AT1G22410
Phvul.004G142900	AT1G48410
Phvul.001G236000	AT3G11410
Phvul.002G288900	AT1G63470
Phvul.011G004000	AT1G33420
Phvul.006G169600	AT4G18960
Phvul.001G102600	AT5G05080
Phvul.010G146500	AT1G79780
Phvul.006G028900	AT3G22330
Phvul.011G164800	AT1G53160
Phvul.001G101400	AT5G04200
Phvul.010G075400	AT3G09270
Phvul.007G249500	AT3G57220
Phvul.007G143800	AT1G02870
Phvul.005G114900	AT2G32400
Phvul.001G001300	AT1G20510
Phvul.003G052600	AT1G70310
Phvul.006G168400	AT4G18040
Phvul.007G062900	AT3G22890
Phvul.L001785	AT5G51150
Phvul.007G145900	AT1G02850
Phvul.008G053700	AT3G02750
Phvul.003G182900	AT1G69170
Phvul.007G111600	AT5G51590
Phvul.005G126400	AT5G22580
Phvul.L002346	AT1G27930
Phvul.001G136400	AT3G57610
Phvul.001G038800	AT5G21482
Phvul.009G226000	AT4G24000
Phvul.011G090100	AT2G27830
Phvul.001G114500	AT5G40870
Phvul.010G049200	AT3G60270
Phvul.005G176100	AT1G80160
Phvul.010G011800	AT2G37890
Phvul.008G195500	AT2G30860
Phvul.008G232800	AT3G55470
Phvul.002G136700	AT1G32210
Phvul.002G056300	AT4G16780
Phvul.002G002700	AT1G32740
Phvul.004G139300	AT5G23250
Phvul.006G204400	AT5G12200
Phvul.007G259300	AT3G12130
Phvul.011G086700	AT3G44880
Phvul.008G108100	AT3G09085
Phvul.008G024100	AT3G30390
Phvul.007G086800	AT1G34210
Phvul.003G081800	AT1G62360
Phvul.004G114600	AT3G48990
Phvul.003G148700	AT5G57655
Phvul.003G283900	AT1G10680
Phvul.003G236200	AT5G67420
Phvul.004G019900	AT5G14920
Phvul.003G223748	AT4G17510
Phvul.008G214600	AT1G04990
Phvul.007G196400	AT3G62770
Phvul.009G224100	AT1G19230
Phvul.008G123800	AT2G32670
Phvul.003G151500	AT5G57790
Phvul.005G059200	AT1G79530
Phvul.008G201600	AT2G25340
Phvul.001G016050	AT1G75080
Phvul.003G064300	AT5G38030
Phvul.003G248075	AT2G23590
Phvul.011G183200	AT5G13780
Phvul.006G168300	AT4G32520
Phvul.006G006400	AT1G52825
Phvul.009G088100	AT2G25110
Phvul.006G084200	AT5G37020
Phvul.003G234100	AT5G67620
Phvul.009G106800	AT5G11520
Phvul.009G050500	AT4G27780
Phvul.006G125100	AT5G11720
Phvul.008G137200	AT5G48500
Phvul.003G201900	AT5G50290
Phvul.007G041200	AT3G19500

## Sheet: S10 Down-regulated_orthologous
Table S10. Arabidopsis thaliana homologous genes for the down-regulated gene set
P. vulgaris	A. thaliana
Phvul.002G083100	AT2G14960
Phvul.008G161000	AT1G44446
Phvul.003G255600	AT5G66470
Phvul.003G055100	AT1G10522
Phvul.002G242800	AT1G29690
Phvul.008G285100	AT2G05100
Phvul.007G172100	AT3G63140
Phvul.011G059500	AT3G12080
Phvul.003G206700	AT4G24770
Phvul.007G064900	AT5G51820
Phvul.011G040700	AT2G21380
Phvul.001G262200	AT1G27385
Phvul.009G135000	AT1G77122
Phvul.002G273200	AT4G33470
Phvul.002G017100	AT4G34090
Phvul.010G052000	AT3G60370
Phvul.009G125100	AT1G44575
Phvul.005G172300	AT3G15940
Phvul.008G259800	AT2G30020
Phvul.002G132200	AT5G48790
Phvul.009G204100	AT1G73990
Phvul.006G199500	AT5G65630
Phvul.007G020900	AT2G02070
Phvul.003G209832	AT4G24830
Phvul.007G198500	AT3G05625
Phvul.008G118000	AT5G02120
Phvul.004G171000	AT4G29590
Phvul.009G139100	AT5G64840
Phvul.002G256700	AT5G65220
Phvul.003G274000	AT1G32080
Phvul.010G045500	AT1G02150
Phvul.007G043200	AT4G15090
Phvul.002G304400	AT5G56840
Phvul.010G100500	AT4G00335
Phvul.002G120200	AT5G65930
Phvul.006G202600	AT4G33580
Phvul.002G142100	AT5G46800
Phvul.009G125600	AT1G21722
Phvul.009G039000	AT1G33060
Phvul.010G154200	AT1G15390
Phvul.008G112000	AT3G54050
Phvul.011G096200	AT5G22340
Phvul.005G178800	AT1G80030
Phvul.008G059200	AT4G01310
Phvul.009G176100	AT5G63050
Phvul.001G087100	AT5G13200
Phvul.009G028601	AT1G78010
Phvul.009G149600	AT5G64580
Phvul.001G147500	AT2G48070
Phvul.002G213400	AT5G64380
Phvul.009G116200	AT4G35250
Phvul.011G160000	AT1G53300
Phvul.009G202300	AT1G18620
Phvul.008G186300	AT2G40770
Phvul.004G061800	AT3G01650
Phvul.002G140800	AT1G30380
Phvul.009G129400	AT1G21650
Phvul.009G123500	AT4G08280
Phvul.005G055200	AT1G79040
Phvul.003G081400	AT1G62310
Phvul.001G233800	AT2G04660
Phvul.003G081300	AT4G04350
Phvul.011G011400	AT1G59453
Phvul.011G091900	AT2G27120
Phvul.006G082300	AT3G54210
Phvul.003G262700	AT2G17990
Phvul.003G126900	AT1G73430
Phvul.004G048400	AT2G20000
Phvul.006G063900	AT3G46960
Phvul.005G030300	AT1G56180
Phvul.001G197300	AT5G62980
Phvul.001G264200	AT4G14210
Phvul.009G065400	AT1G45230
Phvul.L004046	AT1G14270
Phvul.003G292100	AT2G15620
Phvul.010G041700	AT3G60210
Phvul.011G164900	AT3G15260
Phvul.008G185100	AT1G58290
Phvul.006G089800	AT1G09130
Phvul.010G140100	AT5G49010
Phvul.003G213900	AT4G22890
Phvul.002G056400	AT2G39810
Phvul.008G202600	AT2G26850
Phvul.011G078100	AT1G50450
Phvul.003G250500	AT4G36870
Phvul.005G175100	AT1G52670
Phvul.003G144200	AT2G18890
Phvul.011G039100	AT2G21330
Phvul.007G098900	AT2G39140
Phvul.002G299700	AT4G23940
Phvul.009G030200	AT1G78140
Phvul.009G033600	AT4G09040
Phvul.002G019600	AT4G37040
Phvul.001G017500	AT1G74970
Phvul.010G060500	AT2G38660
Phvul.003G155400	AT4G30610
Phvul.007G144600	AT3G10540
Phvul.009G135200	AT1G77220
Phvul.004G032300	AT4G13700
Phvul.002G305100	AT4G26210
Phvul.001G140700	AT2G42220
Phvul.001G059800	AT3G53920
Phvul.006G075100	AT5G26110
Phvul.005G055100	AT1G55980
Phvul.005G123600	AT2G27500
Phvul.007G166500	AT2G47940
Phvul.011G185400	AT5G04900
Phvul.011G040900	AT2G21385
Phvul.007G179500	AT3G05380
Phvul.011G032600	AT1G60860
Phvul.008G024400	AT2G31400
Phvul.002G133500	AT1G33810
Phvul.009G221700	AT1G48350
Phvul.002G024000	AT3G50820
Phvul.001G194200	AT5G06290
Phvul.009G051300	AT5G53080
Phvul.003G189600	AT1G74470
Phvul.007G106300	AT2G45570
Phvul.010G092700	AT3G61080
Phvul.003G138460	AT5G43745
Phvul.011G054800	AT1G05960
Phvul.011G051000	AT2G30695
Phvul.001G205600	AT1G02910
Phvul.005G109600	AT4G03270
Phvul.004G158500	AT1G73885
Phvul.009G177200	AT5G17990
Phvul.006G163000	AT5G18570
Phvul.006G176900	AT1G29070
Phvul.001G131500	AT2G41720
Phvul.008G210600	AT3G44020
Phvul.003G012000	AT2G19940
Phvul.008G058100	AT2G46090
Phvul.003G173400	AT2G47910
Phvul.007G259700	AT2G42130
Phvul.001G222700	AT1G56720
Phvul.011G127700	AT1G06410
Phvul.011G071200	AT3G45630
Phvul.002G315200	AT1G18440
Phvul.008G176700	AT4G09010
Phvul.002G281900	AT4G25080
Phvul.011G071400	AT3G45640
Phvul.004G093600	AT1G21090
Phvul.011G029800	AT5G23120
Phvul.009G142000	AT3G56330
Phvul.003G023800	AT2G43630
Phvul.006G005700	AT3G07670
Phvul.003G137100	AT5G56860
Phvul.008G255600	AT3G21200
Phvul.003G275400	AT5G44650
Phvul.003G224400	AT5G47120
Phvul.008G089700	AT3G08840
Phvul.002G256500	AT2G22300
Phvul.010G148600	AT1G52220
Phvul.003G075600	AT2G23390
Phvul.004G149800	AT5G14660
Phvul.009G051800	AT5G53020
Phvul.011G045100	AT2G21710
Phvul.006G033600	AT2G42880
Phvul.006G048500	AT5G55230
Phvul.L002143	AT5G59750
Phvul.009G105600	AT5G11480
Phvul.007G238700	AT3G23980
Phvul.001G261100	AT1G67400
Phvul.005G050700	AT1G56190
Phvul.005G085900	AT5G54280
Phvul.008G131500	AT4G13040
Phvul.003G274800	AT5G58140
Phvul.003G181900	AT5G08130
Phvul.008G062000	AT2G45950
Phvul.011G155700	AT5G54270
Phvul.007G166900	AT4G03110
Phvul.011G114600	AT2G20725
Phvul.002G279500	AT5G23570
Phvul.004G168100	AT4G29060
Phvul.006G124200	AT1G30660
Phvul.002G150000	AT1G70610
Phvul.005G044400	AT1G54350
Phvul.008G017400	AT3G28040
Phvul.002G329500	AT3G18010
Phvul.010G119500	AT1G01080
Phvul.009G240655	AT3G54070
Phvul.007G232900	AT3G24320
Phvul.006G083300	AT5G16620
Phvul.005G024500	AT3G08010
Phvul.005G129900	AT4G02860
Phvul.010G076200	AT5G05580
Phvul.001G202600	AT3G62980
Phvul.010G048100	AT1G07320
Phvul.001G088800	AT4G31115
Phvul.005G170100	AT1G52160
Phvul.002G089100	AT1G14370
Phvul.007G005400	AT1G51110
Phvul.008G250200	AT2G30320
Phvul.006G098400	AT5G17540
Phvul.007G219800	AT5G52970
Phvul.008G231100	AT3G14900
Phvul.003G224200	AT4G17530
Phvul.002G320500	AT1G14860
Phvul.008G272400	AT5G55220
Phvul.001G191200	AT5G03940
Phvul.006G206900	AT5G64170
Phvul.009G153500	AT4G33480
Phvul.006G130700	AT5G45170
Phvul.006G099100	AT4G14880
Phvul.007G147100	AT2G47590
Phvul.007G147800	AT5G03420
Phvul.009G027200	AT1G22060
Phvul.L001872	AT2G33255
Phvul.011G070000	AT3G45850
Phvul.002G269400	AT5G64040
Phvul.001G244900	AT3G56040
Phvul.011G111000	AT4G21450
Phvul.002G101000	AT4G26370
Phvul.002G151400	AT4G12060
Phvul.008G196500	AT1G06680
Phvul.010G023600	AT4G13020
Phvul.005G153200	AT3G59470
Phvul.002G165400	AT4G15110
Phvul.004G054500	AT3G27160
Phvul.004G160900	AT3G24430
Phvul.L006501	AT1G28150
Phvul.007G244000	AT5G04440
Phvul.011G155300	AT5G54280
Phvul.007G038900	AT4G34190
Phvul.009G246300	AT4G02570
Phvul.008G270100	AT4G22350
Phvul.007G180000	AT5G27560
Phvul.001G051700	AT5G11170
Phvul.008G264400	AT1G07650
Phvul.007G020500	AT1G75010
Phvul.007G156100	AT2G20190
Phvul.002G298304	AT1G64430
Phvul.009G240300	AT1G31160
Phvul.001G075000	AT5G53050
Phvul.001G242100	AT2G40100
Phvul.006G162800	AT5G18590
Phvul.009G045100	AT5G24490
Phvul.008G250000	AT1G06950
Phvul.002G059000	AT1G10740
Phvul.006G082200	AT5G58250
Phvul.007G215600	AT1G02660
Phvul.003G150500	AT4G28025
Phvul.002G328800	AT1G73660
Phvul.005G109200	AT4G28100
Phvul.001G236900	AT2G39800
Phvul.005G100700	AT2G20570
Phvul.009G238000	AT2G04842
Phvul.010G148800	AT1G52230
Phvul.002G182400	AT1G66140
Phvul.006G214200	AT3G26070
Phvul.005G069800	AT1G53510
Phvul.009G189500	AT1G74690
Phvul.010G140200	AT3G13690
Phvul.007G240600	AT5G51100
Phvul.008G279400	AT3G13180
Phvul.003G049700	AT5G57930
Phvul.008G256500	AT1G07010
Phvul.004G056200	AT5G14260
Phvul.005G000200	AT1G35420
Phvul.006G206500	AT3G14110
Phvul.007G027600	AT3G25920
Phvul.010G006200	AT3G09210
Phvul.001G064300	AT1G21460
Phvul.001G087700	AT3G26840
Phvul.004G004800	AT5G50180
Phvul.010G088050	AT2G45660
Phvul.005G126100	AT3G44600
Phvul.003G164500	AT3G47650
Phvul.002G282500	AT5G50920
Phvul.007G077700	AT5G52920
Phvul.003G230200	AT1G32550
Phvul.008G113800	AT5G02010
Phvul.007G176700	AT1G04240
Phvul.009G086500	AT4G31850
Phvul.010G120000	AT3G61950
Phvul.003G249800	AT3G50820
Phvul.003G209600	AT5G63420
Phvul.002G216200	AT4G04850
Phvul.003G072700	AT4G30720
Phvul.008G274300	AT5G55480
Phvul.008G192400	AT2G39730
Phvul.001G059500	AT5G10690
Phvul.006G059254	AT1G56200
Phvul.004G063600	AT5G38510
Phvul.007G196300	AT1G09060
Phvul.007G142900	AT5G22800
Phvul.007G237700	AT4G13590
Phvul.002G152600	AT4G11970
Phvul.009G064900	AT1G45474
Phvul.008G081300	AT5G01920
Phvul.004G109800	AT5G52520
Phvul.001G108700	AT3G56940
Phvul.007G243400	AT1G22690
Phvul.007G001100	AT5G13120
Phvul.006G165700	AT1G30130
Phvul.009G029100	AT1G22180
Phvul.009G150600	AT1G74880
Phvul.004G062900	AT5G16030
Phvul.011G009800	AT3G63510
Phvul.L002157	AT3G45850
Phvul.002G287600	AT1G12800
Phvul.006G218300	AT5G49940
Phvul.004G151100	AT1G48570
Phvul.003G056200	AT1G24160
Phvul.009G063100	AT2G26540
Phvul.010G058150	AT5G01920
Phvul.003G141200	AT4G25990
Phvul.009G050900	AT5G24314
Phvul.003G253800	AT5G66550
Phvul.007G169400	AT2G48120
Phvul.001G224100	AT4G15510
Phvul.002G074400	AT1G60010
Phvul.006G034100	AT3G58790
Phvul.001G061400	AT5G24120
Phvul.008G267400	AT1G11660
Phvul.006G043700	AT3G20410
Phvul.004G013500	AT3G01500
Phvul.002G244600	AT5G46400
Phvul.008G266600	AT3G20410
Phvul.010G152800	AT1G52770
Phvul.008G099200	AT1G65260
Phvul.001G030600	AT3G13120
Phvul.002G061100	AT1G12250
Phvul.001G127000	AT5G04020
Phvul.002G098700	AT5G45040
Phvul.001G070600	AT1G77320
Phvul.008G154100	AT5G03900
Phvul.011G177250	AT3G12800
Phvul.006G073300	AT2G30200
Phvul.007G161000	AT5G02710
Phvul.006G084300	AT2G01918
Phvul.009G186500	AT3G47470
Phvul.002G275500	AT5G63610
Phvul.005G096700	AT1G06230
Phvul.006G009940	AT1G64680
Phvul.001G098100	AT3G26650
Phvul.001G252300	AT4G39900
Phvul.001G010900	AT1G45130
Phvul.008G136800	AT5G48460
Phvul.004G010800	AT1G50170
Phvul.009G116900	AT5G22800
Phvul.004G073700	AT5G16715
Phvul.003G149000	AT5G57660
Phvul.L001660	AT5G28960
Phvul.008G275700	AT5G55580
Phvul.011G021800	AT5G04590
Phvul.001G165600	AT2G20340
Phvul.011G179100	AT1G54310
Phvul.005G036700	AT5G26880
Phvul.007G201500	AT5G26850
Phvul.006G069900	AT1G07110
Phvul.011G040400	AT2G21350
Phvul.002G034500	AT5G08280
Phvul.002G213200	AT4G33630
Phvul.003G184300	AT1G74210
Phvul.002G169400	AT1G14030
Phvul.004G174700	AT4G26300
Phvul.005G000500	AT1G72040
Phvul.004G055400	AT5G14210
Phvul.009G224900	AT5G20720
Phvul.009G191300	AT5G23050
Phvul.004G128700	AT1G33360
Phvul.L010043	AT5G19620
Phvul.010G006700	AT3G54090
Phvul.005G160100	AT1G55140
Phvul.008G108300	AT5G48470
Phvul.006G195100	AT1G11430
Phvul.007G074800	AT5G52740
Phvul.007G177200	AT3G54660
Phvul.007G150700	AT2G37220
Phvul.002G001200	AT5G47190
Phvul.009G081500	AT5G21430
Phvul.001G194100	AT5G06290
Phvul.008G130800	AT4G13050
Phvul.007G177300	AT2G30570
Phvul.007G212500	AT2G47240
Phvul.009G168200	AT3G48500
Phvul.006G091700	AT3G05350
Phvul.003G080400	AT1G11860
Phvul.007G182300	AT5G27390
Phvul.007G208700	AT4G01690
Phvul.007G009700	AT1G15730
Phvul.010G131400	AT1G17460
Phvul.001G127900	AT2G41430
Phvul.004G047500	AT3G02450
Phvul.004G107001	AT5G52740
Phvul.007G162500	AT5G02810
Phvul.002G094000	AT1G23080
Phvul.002G079300	AT1G69935
Phvul.001G179700	AT5G03430
Phvul.011G174800	AT1G56050
Phvul.008G229700	AT3G55640
Phvul.003G067900	AT1G14370
Phvul.002G241100	AT4G18810
Phvul.011G024400	AT3G22210
Phvul.005G065000	AT3G14690
Phvul.002G137400	AT2G35500
Phvul.005G167100	AT3G16290
Phvul.001G123900	AT5G04140
Phvul.001G219400	AT3G62030
Phvul.007G251800	AT2G41680
Phvul.003G245700	AT4G37080
Phvul.002G210900	AT5G64300
Phvul.009G165800	AT4G24930
Phvul.008G284200	AT3G09150
Phvul.011G156900	AT3G15030
Phvul.010G003200	AT2G38140
Phvul.003G122300	AT5G48960
Phvul.005G181700	AT1G16880
Phvul.001G007300	AT5G42560
Phvul.011G157700	AT3G15360
Phvul.002G275200	AT4G34240
Phvul.007G057300	AT1G05385
Phvul.002G326400	AT1G48650
Phvul.009G065200	AT1G07700
Phvul.009G032700	AT1G11870
Phvul.007G126100	AT1G04280
Phvul.009G008400	AT1G76450
Phvul.008G068100	AT2G45790
Phvul.002G273700	AT5G64030
Phvul.006G215600	AT1G71220
Phvul.002G165600	AT1G08520
Phvul.007G136000	AT5G61580
Phvul.007G240000	AT5G13610
Phvul.005G020200	AT3G63540
Phvul.001G220500	AT5G26742
Phvul.003G002000	AT1G14690
Phvul.007G249200	AT3G10160
Phvul.009G225500	AT1G19150
Phvul.007G231600	AT1G60000
Phvul.008G007700	AT5G16180
Phvul.001G105633	AT3G03710
Phvul.003G200300	AT5G62790
Phvul.011G098200	AT3G44200
Phvul.008G265800	AT3G20530
Phvul.009G252600	ATMG00160
Phvul.002G274500	AT3G52430
Phvul.008G225100	AT5G05740
Phvul.007G006200	AT2G34860
Phvul.009G169900	AT3G48420
Phvul.003G105800	AT4G15820
Phvul.008G016700	AT2G35450
Phvul.001G187400	AT3G09980
Phvul.002G075200	AT1G24100
Phvul.006G036200	AT3G25660
Phvul.005G039000	AT3G52150
Phvul.009G225300	AT1G74950
Phvul.002G270500	AT3G18680
Phvul.001G252900	AT2G22360
Phvul.007G009500	AT2G39410
Phvul.008G092900	AT2G38330
Phvul.002G147200	AT5G10490
Phvul.002G007300	AT2G35260
Phvul.002G275600	AT5G08740
Phvul.011G044800	AT4G34530
Phvul.006G168100	AT2G34640
Phvul.011G031600	AT1G50260
Phvul.010G104000	AT4G13670
Phvul.002G078400	AT1G59840
Phvul.007G096800	AT3G10350
Phvul.002G333600	AT3G17670
Phvul.006G102800	AT3G04650
Phvul.011G015300	AT3G47450
Phvul.004G032400	AT3G29185
Phvul.011G004500	AT5G51545
Phvul.008G104600	AT3G51870
Phvul.001G269000	AT5G19850
Phvul.002G272100	AT1G53570
Phvul.003G118600	AT5G30510
Phvul.009G128700	AT1G21660
Phvul.010G161600	AT1G16880
Phvul.009G176900	AT3G48200
Phvul.010G087600	AT3G61130
Phvul.001G209900	AT4G02260
Phvul.009G167400	AT5G63420
Phvul.006G162900	AT2G39090
Phvul.007G113200	AT1G33290
Phvul.009G154300	AT5G09230
Phvul.003G144400	AT4G30200
Phvul.007G167701	AT4G03020
Phvul.003G060300	AT1G23740
Phvul.007G000600	AT2G33490
Phvul.004G151800	AT3G18070
Phvul.010G000900	AT3G08920
Phvul.008G141100	AT2G44950
Phvul.008G255300	AT1G51630
Phvul.008G229500	AT5G59190
Phvul.007G093900	AT2G39190
Phvul.010G157100	AT1G52510
Phvul.001G025000	AT3G16150
Phvul.008G270400	AT1G72050
Phvul.001G018300	AT5G42630
Phvul.009G183000	AT3G48090
Phvul.007G267300	AT3G11820
Phvul.009G021400	AT5G42270
Phvul.010G075900	AT2G38270
Phvul.011G018100	AT5G16650
Phvul.011G179800	AT1G14270
Phvul.011G000750	AT1G22850
Phvul.008G175600	AT1G22370
Phvul.L001972	AT4G17740
Phvul.009G125200	AT1G77580
Phvul.003G159600	AT2G26900
Phvul.007G126200	AT3G23070
Phvul.011G046500	AT1G11750
Phvul.004G176700	AT4G26160
Phvul.002G143200	AT4G37920
Phvul.008G056400	AT1G31800
Phvul.011G051700	AT2G43560
Phvul.007G015100	AT5G08320
Phvul.006G177200	AT4G18570
Phvul.006G077500	AT1G06900
Phvul.003G158300	AT4G31020
Phvul.010G161100	AT1G80840
Phvul.008G128100	AT5G48720
Phvul.003G040700	AT1G69200
Phvul.011G041800	AT2G38780
Phvul.007G208200	AT2G46930
Phvul.001G078300	AT2G25870
Phvul.006G166100	AT4G18370
Phvul.011G141900	AT5G54650
Phvul.006G101800	AT5G28750
Phvul.001G115400	AT5G35220
Phvul.011G017600	AT1G30610
Phvul.008G229400	AT5G59190
Phvul.007G021100	AT2G35130
Phvul.002G269000	AT5G09820
Phvul.008G062300	AT4G00440
Phvul.005G174000	AT1G80300
Phvul.004G163300	AT3G24520
Phvul.002G151800	AT4G22830
Phvul.007G158100	AT3G53670
Phvul.002G268200	AT2G21770
Phvul.007G225600	AT3G10060
Phvul.009G010700	AT5G42310
Phvul.008G218900	AT3G56220
Phvul.007G034300	AT2G01110
Phvul.002G297100	AT4G11070
Phvul.009G121100	AT5G14320
Phvul.003G284500	AT5G46690
Phvul.007G084100	AT1G71710
Phvul.006G007380	AT1G32990
Phvul.006G176700	AT2G34090
Phvul.008G005900	AT1G67080
Phvul.006G122300	AT5G44520
Phvul.003G248900	AT2G23460
Phvul.005G090100	AT5G54600
Phvul.010G011000	AT4G31500
Phvul.009G007300	AT1G20816
Phvul.007G240500	AT5G51110
Phvul.002G162800	AT4G11110
Phvul.007G153500	AT4G28660
Phvul.008G158130	AT3G23510
Phvul.007G069500	AT3G61260
Phvul.002G288700	AT4G11600
Phvul.009G010500	AT1G63610
Phvul.009G062900	AT5G42690
Phvul.009G146100	AT1G58290
Phvul.004G116700	AT3G61260
Phvul.006G059272	AT4G26555
Phvul.008G104800	AT5G01510
Phvul.001G201400	AT4G03100
Phvul.002G240600	AT3G19810
Phvul.002G183200	AT1G70760
Phvul.002G123800	AT5G45290
Phvul.011G047800	AT1G49380
Phvul.008G070300	AT1G01860
Phvul.004G153501	AT1G17970
Phvul.010G010050	AT5G02250
Phvul.004G125800	AT5G51720
Phvul.002G274000	AT2G13440
Phvul.010G151600	AT1G80410
Phvul.005G175400	AT1G52670
Phvul.002G242300	AT4G18910
Phvul.011G013400	AT5G13800
Phvul.001G003100	AT3G59890
Phvul.002G328804	AT1G18170
Phvul.001G264000	AT3G23700
Phvul.006G034900	AT1G26230
Phvul.001G155800	AT3G51510
Phvul.002G108000	AT5G66190
Phvul.009G050800	AT4G27800
Phvul.007G227600	AT3G52750
Phvul.005G157400	AT3G13900
Phvul.006G178700	AT2G33990
Phvul.006G115700	AT3G61870
Phvul.001G108000	AT5G17710
Phvul.006G219600	AT5G49910
Phvul.003G111801	AT1G13270
Phvul.007G038400	AT4G34160
Phvul.003G286600	AT4G37930
Phvul.010G049401	AT3G48110
Phvul.007G075000	AT5G52740
Phvul.003G050900	AT2G04160
Phvul.005G025600	AT3G06730
Phvul.L007843	AT5G59610
Phvul.002G333400	AT1G17850
Phvul.002G135300	AT1G32160
Phvul.007G274900	AT5G46050
Phvul.008G053000	AT5G16390
Phvul.006G013400	AT5G35690
Phvul.002G131600	AT4G19100
Phvul.008G009400	AT5G13410
Phvul.010G038500	AT5G17610
Phvul.001G240200	AT3G55800
Phvul.002G104000	AT5G66055
Phvul.006G089700	AT5G27710
Phvul.010G095600	AT1G01790
Phvul.002G128500	AT5G45390
Phvul.004G128200	AT4G10340
Phvul.003G199100	AT3G48000
Phvul.010G108500	AT4G01150
Phvul.005G044700	AT5G44590
Phvul.010G149900	AT3G24506
Phvul.011G070300	AT3G45780
Phvul.009G254900	AT4G16155
Phvul.008G055800	AT3G54900
Phvul.004G101300	AT5G52960
Phvul.002G304800	AT5G56750
Phvul.003G208500	AT5G63310
Phvul.003G140800	AT5G57150
Phvul.006G086600	AT5G40160
Phvul.002G283000	AT3G48830
Phvul.010G090800	AT4G00750
Phvul.006G106700	AT1G71300
Phvul.010G143600	AT3G16370
Phvul.003G247200	AT5G66910
Phvul.011G168200	AT1G78630
Phvul.009G008100	AT1G20850
Phvul.009G040800	AT4G27870
Phvul.004G012700	AT3G27870
Phvul.005G031700	AT5G40950
Phvul.001G151200	AT4G02790
Phvul.005G127300	AT5G22640
Phvul.009G230300	AT5G57030
Phvul.003G193800	AT3G47950
Phvul.003G296200	AT3G52050
Phvul.002G083200	AT1G68910
Phvul.002G257400	AT4G39970
Phvul.003G203200	AT3G48210
Phvul.004G063000	AT5G38660
Phvul.004G019800	AT5G14910
Phvul.006G166600	AT4G18390
Phvul.002G264200	AT5G64940
Phvul.003G083700	AT5G20130
Phvul.007G190600	AT4G28600
Phvul.009G007100	AT1G20810
Phvul.010G157200	AT1G15290
Phvul.007G019300	AT1G68010
Phvul.002G280800	AT3G23760
Phvul.011G096400	AT1G08380
Phvul.001G213000	AT2G47390
Phvul.010G118300	AT1G01140
Phvul.004G020000	AT5G14930
Phvul.009G171900	AT4G24750
Phvul.004G157500	AT1G73875
Phvul.006G165800	AT1G30135
Phvul.010G121400	AT3G61470
Phvul.003G197500	AT5G62570
Phvul.010G134300	AT1G54217
Phvul.004G106000	AT4G21190
Phvul.008G137700	AT4G12970
Phvul.005G012800	AT3G54360
Phvul.008G119600	AT2G37660
Phvul.009G094300	AT5G11270
Phvul.005G062700	AT1G53580
Phvul.001G041100	AT2G25080
Phvul.007G230450	AT5G06220
Phvul.007G161800	AT5G12130
Phvul.002G181900	AT4G31210
Phvul.009G111700	AT2G25840
Phvul.010G038400	AT5G64050
Phvul.005G108600	AT2G20890
Phvul.007G180900	AT1G08980
Phvul.003G217300	AT1G62750
Phvul.007G192400	AT1G06190
Phvul.009G082400	AT5G21930
Phvul.007G186000	AT3G04870
Phvul.002G210750	AT1G60600
Phvul.002G035500	AT4G10030
Phvul.008G218200	AT5G48220
Phvul.001G058000	AT5G19940
Phvul.009G093000	AT4G32320
Phvul.011G202000	AT2G25630
Phvul.011G016400	AT1G64860
Phvul.008G081100	AT5G08380
Phvul.001G047001	AT4G31990
Phvul.008G015100	AT3G55330
Phvul.009G036100	AT1G09700
Phvul.005G057920	AT3G58830
Phvul.006G144000	AT4G22310
Phvul.003G273400	AT1G55690
Phvul.009G206800	AT5G58000
Phvul.002G164600	AT4G23860
Phvul.006G090200	AT1G09090
Phvul.004G143300	AT1G73530
Phvul.007G198700	AT3G05640
Phvul.009G202100	AT5G08050
Phvul.007G006000	AT1G04880
Phvul.006G151900	AT3G06070
Phvul.009G138700	AT4G39470
Phvul.006G207300	AT1G15820
Phvul.003G052100	AT1G60230
Phvul.004G041700	AT5G38970
Phvul.006G159000	AT4G15545
Phvul.001G266600	AT4G13930
Phvul.002G262400	AT4G39710
Phvul.007G227300	AT3G24050
Phvul.010G133500	AT1G72640
Phvul.008G096500	AT3G51820
Phvul.004G156500	AT3G18390
Phvul.009G029400	AT1G78070
Phvul.008G106900	AT5G01220
Phvul.002G012600	AT4G37510
Phvul.003G243800	AT5G67030
Phvul.007G091500	AT4G32915
Phvul.009G091200	AT2G31170
Phvul.007G091800	AT2G35830
Phvul.007G099300	AT3G10405
Phvul.002G190900	AT2G30950
Phvul.001G230400	AT5G16710
Phvul.003G022100	AT2G01590
Phvul.011G177100	AT5G08280
Phvul.003G056400	AT1G70060
Phvul.001G035500	AT4G33010
Phvul.002G247200	AT1G55480
Phvul.002G040800	AT5G42390
Phvul.005G051700	AT1G55490
Phvul.010G143200	AT5G35790
Phvul.009G118200	AT3G06980
Phvul.009G248600	AT3G16630
Phvul.002G300600	AT1G64510
Phvul.004G089600	AT1G71720
Phvul.006G062000	AT2G01870
Phvul.003G236800	AT5G67385
Phvul.005G136300	AT5G60470
Phvul.002G264700	AT2G21960
Phvul.001G148300	AT4G02920
Phvul.011G083600	AT3G45050
Phvul.003G291700	AT4G34020
Phvul.008G035600	AT5G15450
Phvul.011G011700	AT3G59980
Phvul.006G180500	AT1G28530
Phvul.005G161800	AT3G21300
Phvul.005G173200	AT1G80380
Phvul.002G114800	AT5G66030
Phvul.002G327000	AT1G18060
Phvul.002G152800	AT4G22890
Phvul.011G167800	AT1G53430
Phvul.010G011700	AT1G18870
Phvul.009G057900	AT5G42765
Phvul.011G148100	AT3G15520
Phvul.001G194300	AT2G33180
Phvul.002G043700	AT4G14770
Phvul.005G079100	AT1G53430
Phvul.001G257000	AT1G24490
Phvul.007G162000	AT5G02780
Phvul.005G057100	AT3G12930
Phvul.003G076600	AT1G61800
Phvul.011G160500	AT1G73170
Phvul.007G000300	AT1G28140
Phvul.008G184400	AT4G24400
Phvul.004G146900	AT1G68090
Phvul.002G238000	AT4G28590
Phvul.006G108200	AT1G08550
Phvul.009G195600	AT4G28080
Phvul.002G297000	AT1G64355
Phvul.006G042800	AT3G32930
Phvul.011G173500	AT1G17040
Phvul.001G111000	AT3G03900
Phvul.002G303300	AT3G10670
Phvul.002G280900	AT5G51010
Phvul.003G189200	AT3G47490
Phvul.011G169600	AT1G16670
Phvul.002G036500	AT3G18110
Phvul.003G141000	AT5G57170
Phvul.002G077700	AT1G70070
Phvul.011G024801	AT3G45960
Phvul.005G090700	AT5G54670
Phvul.009G182400	AT1G74910
Phvul.008G203100	AT5G12240
Phvul.003G086900	AT5G47650
Phvul.009G157100	AT5G08650
Phvul.008G264100	AT3G58760
Phvul.011G030400	AT2G05990
Phvul.008G188400	AT5G54090
Phvul.008G289000	AT2G05310
Phvul.003G199600	AT5G62840
Phvul.008G050400	AT3G25480
Phvul.002G290300	AT1G63680
Phvul.001G062000	AT5G53170
Phvul.002G242600	AT1G29750
Phvul.011G082700	AT3G45090
Phvul.003G074600	AT2G43945
Phvul.003G151100	AT4G28030
Phvul.002G006500	AT1G32540
Phvul.001G083400	AT3G19340
Phvul.007G172000	AT1G03160
Phvul.007G234900	AT5G04810
Phvul.003G052500	AT1G23800
Phvul.009G037700	AT5G49970
Phvul.006G038600	AT1G50900
Phvul.002G289700	AT5G41310
Phvul.001G201900	AT4G03150
Phvul.009G208900	AT5G35170
Phvul.011G201400	AT5G06970
Phvul.001G223300	AT1G09420
Phvul.010G120500	AT3G61960
Phvul.011G047900	AT4G34350
Phvul.003G215800	AT1G12410
Phvul.009G017500	AT1G30755
Phvul.004G081400	AT3G26900
Phvul.005G176800	AT1G52590
Phvul.001G011200	AT5G57960
Phvul.010G161300	AT1G15980
Phvul.009G205700	AT1G31190
Phvul.007G181600	AT1G54820
Phvul.001G201200	AT2G47980
Phvul.008G029300	AT5G15640
Phvul.008G051700	AT5G36700
Phvul.011G142200	AT5G54590
Phvul.007G238800	AT1G04620
Phvul.011G087900	AT2G27920
Phvul.009G238700	AT4G25910
Phvul.003G167700	AT4G32280
Phvul.011G097600	AT2G27290
Phvul.004G149500	AT3G17860
Phvul.007G193100	AT4G14385
Phvul.001G168100	AT4G28760
Phvul.002G000500	AT4G16845
Phvul.002G318600	AT4G33760
Phvul.009G130500	AT5G52560
Phvul.003G241200	AT3G49620
Phvul.004G023900	AT3G28460
Phvul.003G116800	AT3G17120
Phvul.003G037800	AT1G69020
Phvul.002G075400	AT1G10510
Phvul.007G140600	AT5G58330
Phvul.009G206700	AT2G18710
Phvul.005G071200	AT3G15360
Phvul.003G279200	AT5G65930
Phvul.010G112200	AT3G15110
Phvul.007G213700	AT1G02560
Phvul.001G101200	AT5G05000
Phvul.002G330400	AT3G18000
Phvul.002G237900	AT1G55320
Phvul.002G154800	AT4G23050
Phvul.001G181000	AT2G21170
Phvul.011G030700	AT3G19740
Phvul.006G205200	AT4G33510
Phvul.009G162100	AT5G50920
Phvul.002G310700	AT1G67280
Phvul.001G179200	AT3G46100
Phvul.007G172400	AT3G63190
Phvul.002G259200	AT3G26380
Phvul.006G198500	AT5G09650
Phvul.005G033400	AT4G31560
Phvul.011G089900	AT5G22740
Phvul.010G046700	AT2G44760
Phvul.007G253400	AT5G13650
Phvul.008G153900	AT5G40500
Phvul.008G124000	AT5G48830
Phvul.006G073500	AT2G30170
Phvul.001G156500	AT1G04240
Phvul.007G035000	AT1G15140
Phvul.003G017900	AT2G01755
Phvul.006G214900	AT1G10910
Phvul.011G169700	AT1G79050
Phvul.002G181400	AT4G38460
Phvul.003G166300	AT4G02530
Phvul.010G041600	AT2G44640
Phvul.008G155600	AT3G27820
Phvul.002G052700	AT4G34290
Phvul.010G114100	AT1G01320
Phvul.006G155800	AT5G35630
Phvul.008G262300	AT3G47060
Phvul.010G008100	AT2G38025
Phvul.002G331000	AT3G17930
Phvul.011G119600	AT4G22930
Phvul.007G158400	AT3G53620
Phvul.006G219500	AT5G49910
Phvul.001G157100	AT2G30570
Phvul.002G083000	AT2G04030
Phvul.007G281100	AT5G17560
Phvul.007G021800	AT5G08415
Phvul.008G209900	AT1G04580
Phvul.003G068800	AT2G02740
Phvul.005G022900	AT1G68890
Phvul.008G054400	AT4G12800
Phvul.004G088600	AT4G09730
Phvul.003G264400	AT5G66150
Phvul.008G010100	AT3G58140
Phvul.001G144600	AT5G06670
Phvul.011G040600	AT2G21370
Phvul.009G103300	AT4G31290
Phvul.008G234800	AT1G66430
Phvul.009G006700	AT1G42960
Phvul.009G261100	AT1G53800
Phvul.002G299900	AT5G42070
Phvul.004G127000	AT4G25370
Phvul.004G001400	ATCG00810
Phvul.009G132100	AT1G44000
Phvul.008G233300	AT2G39670
Phvul.008G202200	AT5G12200
Phvul.003G259500	AT3G51140
Phvul.003G128266	AT3G26060
Phvul.003G180100	AT5G23060
Phvul.009G098000	AT5G11450
Phvul.007G044600	AT1G49970
Phvul.008G274200	AT5G55480
Phvul.003G215400	AT1G12360
Phvul.002G228200	AT1G65070
Phvul.001G108200	AT1G33110
Phvul.004G159200	AT1G49050
Phvul.002G302900	AT5G35360
Phvul.008G139400	AT1G80770
Phvul.002G064600	AT1G10670
Phvul.001G258300	AT1G67700
Phvul.008G010000	AT1G66670
Phvul.003G076400	AT5G19210
Phvul.L001848	AT3G45780
Phvul.008G002700	AT2G43200
Phvul.005G170200	AT3G16250
Phvul.005G064500	AT1G53520
Phvul.005G150500	AT3G20780
Phvul.011G177500	AT1G79560
Phvul.008G180200	AT4G24620
Phvul.007G080600	AT1G76760
Phvul.010G111600	AT2G46380
Phvul.004G171400	AT2G38140
Phvul.007G113400	AT4G10300
Phvul.001G267200	AT3G59780
Phvul.001G203900	AT3G62910
Phvul.003G180200	AT5G23040
Phvul.009G074400	AT4G07960
Phvul.002G035200	AT1G71500
Phvul.001G110100	AT1G64770
Phvul.008G206400	AT5G60335
Phvul.003G294200	AT2G15790
Phvul.011G052100	AT3G59580
Phvul.004G029800	AT5G15310
Phvul.003G000300	AT5G08540
Phvul.004G073400	AT5G38420
Phvul.008G167850	AT1G44446
Phvul.011G065100	AT2G28800
Phvul.003G130400	AT2G05940
Phvul.004G034000	AT5G15450
Phvul.003G128700	AT1G74960
Phvul.007G274000	AT1G04420
Phvul.008G043100	AT5G39890
Phvul.003G026100	AT3G25690
Phvul.009G134500	AT1G77090
Phvul.004G037200	AT5G39210
Phvul.007G145000	AT3G52180
Phvul.004G164000	AT3G24550
Phvul.010G112100	AT4G01050
Phvul.007G046800	AT1G49975
Phvul.005G158300	AT1G17650
Phvul.010G081700	AT2G45270
Phvul.006G100800	AT5G49570
Phvul.006G116300	AT2G46710
Phvul.009G056700	AT1G75100
Phvul.009G130100	AT1G77300
Phvul.007G011800	AT3G55400
Phvul.009G082000	AT2G26340
Phvul.004G079500	AT1G55370
Phvul.002G207500	AT1G15820
Phvul.003G234700	AT5G67570
Phvul.002G031900	AT5G66530
Phvul.003G208300	AT4G24810
Phvul.009G125900	AT1G01720
Phvul.007G026900	AT1G68560
Phvul.008G173700	AT4G08920
Phvul.011G086500	AT3G44890
Phvul.007G206800	AT1G09570
Phvul.001G132200	AT5G13630
Phvul.009G043400	AT3G56380
Phvul.009G117700	AT2G43030
Phvul.007G191400	AT2G20470
Phvul.001G024200	AT5G47820
Phvul.004G163700	AT5G19540
Phvul.011G002600	AT2G44870
Phvul.002G239200	AT1G29240
Phvul.003G138382	AT1G04240
Phvul.006G176980	AT1G29070
Phvul.009G260200	AT3G61470
Phvul.001G170100	AT3G53670
Phvul.002G189800	AT2G44050
Phvul.007G180100	AT1G09010
Phvul.005G075700	AT1G28100
Phvul.002G312800	AT3G24590
Phvul.001G063700	AT5G53130
Phvul.007G066540	AT5G52030
Phvul.005G096600	AT1G06240
Phvul.009G040400	AT3G49560
Phvul.005G058300	AT1G03410
Phvul.007G073200	AT5G52440
Phvul.008G284000	AT5G48300
Phvul.002G140400	AT2G35410
Phvul.007G226500	AT3G53130
Phvul.007G164300	AT5G03040
Phvul.006G021000	AT3G20320
Phvul.004G069700	AT3G26710
Phvul.L002432	AT3G04260
Phvul.011G091000	AT3G44620
Phvul.003G154700	AT2G24060
Phvul.004G084494	AT1G34380
Phvul.009G179300	AT1G27510
Phvul.006G192800	AT4G05090
Phvul.008G211600	AT2G32180
Phvul.004G107100	AT5G52740
Phvul.003G022200	AT1G23180
Phvul.L001662	AT5G54110
Phvul.010G046400	AT3G13490
Phvul.003G148000	AT4G30310
Phvul.003G263200	AT5G66190
Phvul.011G031300	AT3G19800
Phvul.002G267900	AT2G21790
Phvul.010G151100	AT1G04940
Phvul.002G194000	AT2G34460
Phvul.005G065500	AT3G14930
Phvul.010G040100	AT5G17660
Phvul.005G085800	AT5G54270
Phvul.002G104200	AT4G35790
Phvul.009G019500	AT1G76050
Phvul.004G106100	AT5G24060
Phvul.006G178400	AT4G18480
Phvul.008G128400	AT3G07120
Phvul.001G119300	AT2G40950
Phvul.001G031100	AT1G44920
Phvul.003G188800	AT5G61410
Phvul.003G008300	AT2G02070
Phvul.009G082300	AT5G21920
Phvul.009G002100	AT4G34730
Phvul.003G061500	AT1G60550
Phvul.002G276400	AT5G08720
Phvul.009G052200	AT3G49260
Phvul.001G012400	AT1G75350
Phvul.002G333700	AT4G24090
Phvul.005G125766	AT2G27680
Phvul.006G081700	AT5G58260
Phvul.009G072200	AT1G10200
Phvul.001G174000	AT5G02830
Phvul.002G150800	AT1G70580
Phvul.008G082900	AT3G08740
Phvul.003G282900	AT1G45100
Phvul.001G123100	AT5G04130
Phvul.006G061200	AT4G29400
Phvul.L001937	AT5G23310
Phvul.003G267600	AT2G17695
Phvul.011G002800	AT3G20230
Phvul.008G144300	AT4G00050
Phvul.001G152000	AT3G63170
Phvul.008G108700	AT2G38040
Phvul.011G038800	AT2G21300
Phvul.004G139200	AT3G19180
Phvul.011G127500	AT2G42750
Phvul.006G114600	AT2G46550
Phvul.007G265400	AT1G06820
Phvul.002G318100	AT1G73805
Phvul.003G195800	AT1G74850
Phvul.006G207400	AT4G33500
Phvul.007G149600	AT2G36990
Phvul.006G128000	AT2G34730
Phvul.011G038600	AT2G21280
Phvul.007G012300	AT2G31840
Phvul.004G041900	AT5G15802
Phvul.001G224700	AT1G56500
Phvul.007G074900	AT5G52740
Phvul.006G194500	AT4G21390
Phvul.008G057900	AT1G01470
Phvul.002G263600	AT4G39620
Phvul.009G136100	AT1G21350
Phvul.007G027200	AT1G68520
Phvul.007G204500	AT3G05830
Phvul.004G148500	AT1G18300
Phvul.008G185600	AT2G40690
Phvul.003G156600	AT4G30950
Phvul.009G129900	AT1G21600
Phvul.007G170300	AT1G03250
Phvul.001G135300	AT3G57530
Phvul.002G279200	AT5G23610
Phvul.006G047100	AT4G26860
Phvul.002G310400	AT2G20020
Phvul.004G016700	AT3G55250
Phvul.002G208800	AT4G33520
Phvul.011G084200	AT5G60800
Phvul.001G210500	AT2G47500
Phvul.002G069400	AT2G03390
Phvul.011G036300	AT4G34830
Phvul.003G059800	AT1G21500
Phvul.008G005100	AT1G68590
Phvul.011G124200	AT2G20570
Phvul.002G249600	AT1G60990
Phvul.003G289200	AT5G10470
Phvul.003G136300	AT4G29750
Phvul.005G006400	AT2G17390
Phvul.002G137100	AT5G46910
Phvul.007G281200	AT2G44160
Phvul.008G224000	AT3G08510
Phvul.003G178500	AT1G74070
Phvul.006G110400	AT2G46330
Phvul.007G103400	AT3G20930
Phvul.006G066400	AT1G07820
Phvul.011G061600	AT3G46780
Phvul.007G048700	AT4G38830
Phvul.007G155500	AT2G20260
Phvul.L004437	AT2G21530
Phvul.001G195600	AT3G11670
Phvul.002G016800	AT4G36910
Phvul.003G076500	AT5G19220
Phvul.003G153700	AT2G24090
Phvul.001G119100	AT3G56650
Phvul.001G252200	AT5G10240
Phvul.007G014500	AT5G23330
Phvul.011G018700	AT4G27600
Phvul.003G011200	AT2G26500
Phvul.005G054600	AT1G17220
Phvul.008G269600	AT4G26850
Phvul.001G260000	AT1G67550
Phvul.003G097001	AT3G16630
Phvul.001G055400	AT5G11300
Phvul.002G286700	AT1G53120
Phvul.007G157900	AT3G53680
Phvul.002G223300	AT5G14450
Phvul.001G223800	AT1G09340
Phvul.003G065400	AT5G27270
Phvul.006G134500	AT3G52155
Phvul.009G216400	AT1G30380
Phvul.001G095800	AT5G14220
Phvul.006G105300	AT1G08640
Phvul.007G103100	AT5G04710
Phvul.009G113300	AT1G10030
Phvul.006G128100	AT1G30520
Phvul.009G243500	AT4G20130
Phvul.010G095500	AT3G61220
Phvul.011G162800	AT3G15190
Phvul.011G000500	AT1G35530
Phvul.005G051800	AT3G14415
Phvul.008G190000	AT2G04270
Phvul.L002051	AT3G04340
Phvul.002G244500	AT5G46420
Phvul.010G095800	AT1G01790
Phvul.005G109400	AT4G03280
Phvul.009G186200	AT1G18730
Phvul.002G060700	AT1G62780
Phvul.004G020800	AT3G01370
Phvul.011G082600	AT2G28000
Phvul.001G178600	AT2G36990
Phvul.005G094900	AT3G58640
Phvul.005G135800	AT5G60600
Phvul.001G019900	AT2G26550
Phvul.010G002100	AT5G01530
Phvul.003G093200	AT5G19030
Phvul.009G171500	AT4G24770
Phvul.006G113000	AT1G01320
Phvul.011G048000	AT3G18890
Phvul.002G222100	AT4G05010
Phvul.002G133100	AT1G32060
Phvul.002G040600	AT5G16810
Phvul.001G248900	AT3G10970
Phvul.002G302500	AT5G35400
Phvul.009G232800	AT5G56850
Phvul.011G057400	AT1G51140
Phvul.006G218100	AT1G09795
Phvul.008G007100	AT1G67040
Phvul.002G054400	AT1G49630
Phvul.005G073100	AT5G53860
Phvul.007G010700	AT2G39470
Phvul.008G061600	AT2G45990
Phvul.009G048400	AT4G27700
Phvul.001G094800	AT3G27180
Phvul.004G105900	AT5G62650
Phvul.011G059600	AT1G51310
Phvul.009G130400	AT4G37925
Phvul.005G076500	AT1G78580
Phvul.002G037500	AT5G17170
Phvul.001G107100	AT5G17790
Phvul.005G184300	AT1G73110
Phvul.010G105900	AT4G01210
Phvul.007G280100	AT5G43750
Phvul.009G050400	AT5G53490
Phvul.006G029100	AT2G13360
Phvul.008G133700	AT2G20260
Phvul.007G089400	AT1G35680
Phvul.007G113000	AT4G10340
Phvul.004G121700	AT5G52060
Phvul.009G227400	AT2G06025
Phvul.006G149680	AT1G11720
Phvul.009G067800	AT3G16150
Phvul.011G086300	AT2G28190
Phvul.009G079900	AT4G33120
Phvul.004G152000	AT1G73690
Phvul.008G201800	AT5G19370
Phvul.001G008000	AT1G19835
Phvul.010G052300	AT4G05180
Phvul.006G047000	AT3G20440
Phvul.001G007500	AT1G75690
Phvul.003G090501	AT2G02450
Phvul.007G015500	AT1G50320
Phvul.003G143200	AT4G30160
Phvul.008G006100	AT5G38360
Phvul.001G026000	AT1G27700
Phvul.002G006000	AT2G35370
Phvul.005G104600	AT2G20750
Phvul.010G161700	AT1G73060
Phvul.003G013300	AT5G23370
Phvul.002G229700	AT2G33800
Phvul.007G161600	AT2G37300
Phvul.007G111200	AT4G14640
Phvul.002G035800	AT1G71480
Phvul.007G249100	AT3G57190
Phvul.002G188400	AT2G39080
Phvul.008G210100	AT5G20950
Phvul.007G006600	AT3G60750
Phvul.006G120200	AT3G17170
Phvul.005G004500	AT5G09860
Phvul.003G220700	AT4G17300
Phvul.007G201800	AT5G26820
Phvul.009G049500	AT5G53580
Phvul.005G100600	AT2G20562
Phvul.005G083700	AT4G27440
Phvul.006G134400	AT3G13340
Phvul.003G114100	AT3G17040
Phvul.005G128800	AT5G22830
Phvul.008G215900	AT2G04530
Phvul.009G118500	AT5G63570
Phvul.002G232300	AT5G46110
Phvul.004G017000	AT3G01480
Phvul.008G289900	AT1G03475
Phvul.001G137000	AT3G20860
Phvul.002G231100	AT3G58830
Phvul.001G248800	AT2G40490
Phvul.001G235600	AT2G44920
Phvul.007G113800	AT5G38520
Phvul.001G107500	AT3G03630
Phvul.007G066600	AT5G52100
Phvul.001G006800	AT1G75730
Phvul.005G005700	AT2G24020
Phvul.009G249000	AT3G06880
Phvul.009G094900	AT3G15680
Phvul.003G216100	AT1G12420
Phvul.001G127100	AT4G33030
Phvul.008G016900	AT5G13110
Phvul.003G026200	AT1G26090
Phvul.004G038000	AT1G69230
Phvul.001G152500	AT4G02725
Phvul.006G027801	AT1G06680
Phvul.005G185400	AT2G46915
Phvul.010G093100	AT2G31890
Phvul.006G149700	AT4G04640
Phvul.011G207800	AT3G54470
Phvul.003G032801	AT2G01440
Phvul.001G171900	AT3G09560
Phvul.009G004200	AT4G39070
Phvul.002G307900	AT5G56550
Phvul.007G278700	AT2G33450
Phvul.011G031200	AT3G19780
Phvul.002G266200	AT4G39460
Phvul.004G000700	AT5G08400
Phvul.009G127100	AT1G69740
Phvul.003G027300	AT1G68830
Phvul.010G093600	AT2G45770
Phvul.005G018300	AT5G07020
Phvul.002G257300	AT2G22360
Phvul.007G090400	AT1G22700
Phvul.006G131100	AT1G08490
Phvul.003G224900	AT4G17040
Phvul.010G076500	AT5G01370
Phvul.007G129000	AT5G43500
Phvul.007G008700	AT5G13560
Phvul.006G189300	AT1G61150
Phvul.001G189700	AT3G52750
Phvul.002G011400	AT2G22950
Phvul.008G007300	AT5G16140
Phvul.002G108700	AT2G17890
Phvul.L001631	AT1G31330
Phvul.003G060200	AT3G59760
Phvul.004G121600	AT5G52110
Phvul.008G289700	AT1G61520
Phvul.004G116200	AT1G05190
Phvul.011G110700	AT2G20890
Phvul.008G052200	AT5G36170
Phvul.006G135100	AT5G47780
Phvul.010G065700	AT5G01590
Phvul.001G196700	AT3G52380
Phvul.002G058200	AT5G47470
Phvul.003G225000	AT4G17600
Phvul.009G025800	AT1G77800
Phvul.011G004200	AT5G61670
Phvul.009G007500	AT1G20830
Phvul.004G071500	AT3G54890
Phvul.007G004000	AT2G43235
Phvul.006G100300	AT5G28300
Phvul.001G244400	AT3G56010
Phvul.002G276700	AT5G63770
Phvul.010G113000	AT3G61700
Phvul.003G099600	AT4G15560
Phvul.002G074900	AT1G70200
Phvul.010G099800	AT4G00370
Phvul.002G293000	AT4G11280
Phvul.007G263400	AT3G11945
Phvul.006G138400	AT5G47690
Phvul.002G161500	AT1G64150
Phvul.007G206000	AT1G09530
Phvul.008G265700	AT1G50840
Phvul.011G011500	AT3G63490
Phvul.007G182400	AT1G54780
Phvul.002G322100	AT1G48520
Phvul.008G098100	AT5G05580
Phvul.007G036800	AT2G01320
Phvul.009G067100	AT5G47820
Phvul.005G090800	AT3G01440
Phvul.006G213600	AT5G24690
Phvul.003G090900	AT2G02500
Phvul.001G144400	AT2G41950
Phvul.006G055300	AT3G13120
Phvul.001G099500	AT3G02060
Phvul.007G015300	AT3G59040
Phvul.009G232700	AT5G56860
Phvul.005G181800	AT1G80840
Phvul.009G006600	AT1G42970
Phvul.002G063100	AT5G47500
Phvul.009G113600	AT4G08170
Phvul.003G105600	AT5G49030
Phvul.001G102700	AT3G43810

## Sheet: S11 Discordant_genes_orthologou
Table S11. Arabidopsis thaliana homologous genes for the discordant gene set
P. vulgaris	A. thaliana
Phvul.006G182000	AT1G28420
Phvul.011G214200	AT2G44500
Phvul.003G221300	AT4G17330
Phvul.002G049500	AT4G23310
Phvul.001G043400	AT4G31750
Phvul.001G247200	AT1G15710
Phvul.007G256800	AT2G42300
Phvul.006G107900	AT1G02820
Phvul.011G053700	AT2G31380
Phvul.003G260000	AT2G18080
Phvul.002G080800	AT1G27100
Phvul.001G005000	AT1G75800
Phvul.006G032100	AT1G06490
Phvul.001G018800	AT5G04720
Phvul.001G025800	AT2G39540
Phvul.007G210600	AT2G47070
Phvul.008G223400	AT3G55980
Phvul.004G014800	AT5G14780
Phvul.008G090300	AT2G38470
Phvul.003G247550	AT5G66910
Phvul.001G058900	AT2G24520
Phvul.011G098800	AT1G08430
Phvul.011G099200	AT5G22120
Phvul.008G199800	AT2G13370
Phvul.004G114100	AT4G24020
Phvul.006G103900	AT1G08730
Phvul.008G114000	AT5G02020
Phvul.008G089000	AT5G01750
Phvul.008G255200	AT3G21180
Phvul.009G219900	AT3G06483
Phvul.005G073400	AT3G23550
Phvul.002G159000	AT5G41410
Phvul.006G186300	AT3G05500
Phvul.009G045000	AT5G24470
Phvul.006G171000	AT4G18910
Phvul.004G057000	AT5G40760
Phvul.008G133600	AT5G48560
Phvul.011G029450	AT5G23150
Phvul.006G088900	AT3G05580
Phvul.006G186700	AT4G04955
Phvul.006G189200	AT1G61140
Phvul.001G218000	AT3G62150
Phvul.002G082300	AT1G13340
Phvul.008G214200	AT1G05010
Phvul.003G180800	AT1G73980
Phvul.010G152900	AT1G80300
Phvul.008G152200	AT5G14880
Phvul.007G228900	AT2G36320
Phvul.008G205700	AT2G26980
Phvul.002G071100	AT1G10600
Phvul.004G052700	AT3G56891
Phvul.011G088200	AT2G27880
Phvul.002G238200	AT1G29120
Phvul.004G027700	AT5G39860
Phvul.009G112300	AT4G32850
Phvul.006G001100	AT5G42050
Phvul.006G147800	AT4G22070
Phvul.007G037900	AT1G71050
Phvul.009G187400	AT5G15230
Phvul.003G249300	AT2G23450
Phvul.005G185500	AT1G16800
Phvul.004G120400	AT5G07250
Phvul.003G175700	AT5G20320
Phvul.008G038100	AT3G01120
Phvul.002G071500	AT1G70370
Phvul.011G092500	AT4G33790
Phvul.006G210300	AT1G68170
Phvul.002G140600	AT4G17900
Phvul.002G266300	AT4G39420
Phvul.010G003600	AT2G38120
Phvul.005G002000	AT4G09140
Phvul.002G255500	AT4G39850
Phvul.001G147800	AT4G02940
Phvul.007G061200	AT4G14740
Phvul.002G105100	AT2G17730
Phvul.007G223600	AT5G04560
Phvul.002G278100	AT2G30390
Phvul.005G050300	AT1G16270
Phvul.009G108800	AT2G25810
Phvul.002G057300	AT4G17350
Phvul.010G119400	AT4G00800
Phvul.003G100200	AT2G28290
Phvul.004G150500	AT3G18000
Phvul.007G062300	AT5G18525
Phvul.009G035200	AT1G58250
Phvul.009G013400	AT1G75500
Phvul.002G260100	AT1G12990
Phvul.007G267900	AT2G35940
Phvul.009G016800	AT1G75750
Phvul.008G215500	AT2G04570
Phvul.009G019200	AT1G76020
Phvul.007G088900	AT1G76850
Phvul.005G021601	AT1G70880
Phvul.002G213300	AT2G22570
Phvul.007G243200	AT1G53390
Phvul.003G171300	AT5G20410
Phvul.003G131700	AT5G35560
Phvul.001G170400	AT2G37450
Phvul.009G245700	AT4G20260
Phvul.002G090301	ATCG00670
Phvul.009G223600	AT5G20840
Phvul.009G252200	AT5G49215
Phvul.011G061100	AT5G59150
Phvul.006G195900	AT1G16170
Phvul.005G073200	AT5G53870
Phvul.001G140600	AT1G05310
Phvul.006G185400	AT2G33770
Phvul.007G218700	AT1G02820
Phvul.009G231000	AT2G26190
Phvul.003G258300	AT4G36360
Phvul.007G129700	AT1G04300
Phvul.008G279600	AT1G55850
Phvul.006G157700	AT4G15475
Phvul.005G112000	AT4G15180
Phvul.009G260000	AT1G01040
Phvul.001G191600	AT2G36190
Phvul.010G100100	AT2G46020
Phvul.008G081200	AT5G01930
Phvul.009G138900	AT5G64810
Phvul.009G152200	AT3G05270
Phvul.011G049400	AT1G49430
Phvul.007G163300	AT5G02880
Phvul.006G110900	AT2G46370
Phvul.008G168000	AT1G37130
Phvul.004G086100	AT1G34220
Phvul.007G072000	AT5G23890
Phvul.008G224600	AT5G05690
Phvul.007G100700	AT1G04560
Phvul.007G095300	AT3G54810
Phvul.006G085900	AT1G65840
Phvul.003G151800	AT2G23810
Phvul.003G039900	AT4G36470
Phvul.004G074000	AT5G55000
Phvul.003G050600	AT4G13840
Phvul.001G204500	AT3G62900
Phvul.005G078500	AT3G14840
Phvul.001G060300	AT4G31570
Phvul.002G292300	AT4G23500
Phvul.002G223000	AT4G21560
Phvul.005G082300	AT1G79000
Phvul.004G028800	AT5G15230
Phvul.008G010300	AT2G39650
Phvul.009G236800	AT2G19170
Phvul.002G108900	AT2G17930
Phvul.003G249100	AT3G50380
Phvul.001G265700	AT4G14070
Phvul.009G241000	AT2G35060
Phvul.003G062900	AT1G10760
Phvul.002G164000	AT4G23850
Phvul.007G085600	AT1G34180
Phvul.002G180200	AT1G30220
Phvul.003G133500	AT5G20490
Phvul.001G253000	AT4G30990
Phvul.002G041700	AT3G02890
Phvul.008G156500	AT3G27730
Phvul.005G052101	AT3G14415
Phvul.008G104500	AT2G38170
Phvul.008G106300	AT2G38120
Phvul.002G129100	AT1G31850
Phvul.004G006500	AT3G27570
Phvul.003G199400	AT5G50000
Phvul.008G251300	AT2G38470
Phvul.007G108900	AT1G04400
Phvul.004G063200	AT1G67780
Phvul.006G136200	AT1G03370
Phvul.005G058600	AT1G70880
Phvul.009G113800	AT5G49630
Phvul.004G133600	AT5G26360
Phvul.008G017000	AT5G13100
Phvul.009G167000	AT2G18110
Phvul.007G209700	AT3G62150
Phvul.011G209400	AT2G38750
Phvul.008G187000	AT1G26910
Phvul.002G035700	AT4G25340
Phvul.005G078300	AT4G03320
Phvul.002G057600	AT5G47380
Phvul.011G064500	AT3G53750
Phvul.009G128200	AT1G44110
Phvul.009G049400	AT3G52590
Phvul.005G183800	AT1G16070
Phvul.009G247500	AT4G15790
Phvul.007G040500	AT4G34215
Phvul.005G161700	AT1G51780
Phvul.007G189900	AT2G33370
Phvul.007G215500	AT1G53850
Phvul.009G086700	AT4G31840
Phvul.001G058200	AT2G24440
Phvul.006G061800	AT5G56120
Phvul.004G178400	AT2G07170
Phvul.010G151732	AT3G15540
Phvul.005G034700	AT1G51410
Phvul.010G145200	AT4G12540
Phvul.004G073800	AT2G27020
Phvul.009G106900	AT5G25754
Phvul.011G092200	AT5G20890
Phvul.002G011900	AT5G67460
Phvul.002G171200	AT1G26880
Phvul.001G045900	AT4G31890
Phvul.001G034000	AT5G11780
Phvul.008G228400	AT5G05940
Phvul.009G218000	AT5G44560
Phvul.005G034633	AT1G51410
Phvul.008G009100	AT1G60640
Phvul.001G261000	AT1G27400
Phvul.008G095900	AT3G51800
Phvul.008G236000	AT1G14900
Phvul.011G006100	AT5G62390
Phvul.002G127900	AT3G49010
Phvul.007G275400	AT4G14310
Phvul.008G196600	AT3G10260
Phvul.003G129200	AT1G74950
Phvul.002G029500	AT5G66750
Phvul.010G162600	AT1G80920
Phvul.002G176900	AT1G67680
Phvul.011G125100	AT4G28430
Phvul.011G035800	AT4G35050
Phvul.003G276400	AT3G49010
Phvul.002G146300	AT5G10520
Phvul.008G203300	AT2G26760
Phvul.001G091000	AT3G02040
Phvul.008G209100	AT5G08420
Phvul.007G070900	AT5G14520
Phvul.001G191400	AT3G11500
Phvul.008G246100	AT5G20920
Phvul.007G055800	AT3G22400
Phvul.001G239800	AT5G58030
Phvul.009G064100	AT5G42700
Phvul.002G142800	AT5G10570
Phvul.006G051300	AT5G20290
Phvul.003G017600	AT4G01560
Phvul.005G167000	AT3G16310
Phvul.001G117000	AT3G12390
Phvul.001G204100	AT4G02230
Phvul.002G022700	AT4G37110
Phvul.007G163700	AT5G02960
Phvul.010G077700	AT3G60660
Phvul.005G024200	AT3G23890
Phvul.002G208600	AT5G64200
Phvul.007G260900	AT5G06710
Phvul.008G113700	AT3G09270
Phvul.005G089300	AT5G04600
Phvul.003G214600	AT4G00100
Phvul.010G013100	AT5G36220
Phvul.007G188500	AT1G54460
Phvul.001G256700	AT1G24510
Phvul.010G020800	AT3G07170
Phvul.002G208000	AT5G64160
Phvul.009G159900	AT2G31305
Phvul.011G158800	AT1G53140
Phvul.004G172700	AT5G05920
Phvul.003G176500	AT4G13370
Phvul.001G041400	AT4G31840
Phvul.009G141800	AT3G56340
Phvul.006G091500	AT1G54960
Phvul.002G327100	AT1G18070
Phvul.011G044300	AT4G25730
Phvul.002G245800	AT3G20050
Phvul.008G091400	AT3G51670
Phvul.006G145300	AT1G12000
Phvul.006G099500	AT3G04920
Phvul.003G043200	AT1G26480
Phvul.008G077000	AT3G54220
Phvul.007G163800	AT2G37080
Phvul.010G032100	AT5G10360
Phvul.010G092100	AT2G45720
Phvul.009G033700	AT4G09060
Phvul.006G211900	AT3G54630
Phvul.007G237900	AT3G22520
Phvul.L003843	AT5G02560
Phvul.003G083900	AT4G22360
Phvul.008G204800	AT5G19510
Phvul.003G163900	AT2G37990
Phvul.008G258300	AT2G40430
Phvul.010G006400	AT5G62690
Phvul.001G004300	AT1G75900
Phvul.007G153200	AT5G06140
Phvul.010G164300	AT3G20260
Phvul.001G083000	AT5G13930
Phvul.003G175800	AT2G07690
Phvul.009G039300	AT4G27585
Phvul.009G112600	AT2G25880
Phvul.007G083400	AT1G22780
Phvul.010G063300	AT3G51670
Phvul.006G033900	AT2G42840
Phvul.002G306200	AT2G19800
Phvul.005G034600	AT1G51410
Phvul.002G057000	AT4G16720
Phvul.008G287000	AT4G18905
Phvul.004G065100	AT3G53740
Phvul.009G015100	AT1G19880
Phvul.008G070100	AT1G12600
Phvul.005G161600	AT1G04170
Phvul.003G012500	AT4G33945
Phvul.002G048200	AT4G04890
Phvul.001G253500	AT5G65280
Phvul.002G317200	AT3G02560
Phvul.003G290800	AT1G04850
Phvul.007G084300	AT1G07140
Phvul.011G042200	AT3G05060
Phvul.003G125700	AT5G20900
Phvul.007G081800	AT1G43170
Phvul.006G033100	AT1G06520
Phvul.009G111500	AT5G11670
Phvul.003G197200	AT3G47830
Phvul.008G253500	AT3G54180
Phvul.009G038400	AT3G49470
Phvul.007G264200	AT3G11940
Phvul.004G131900	AT5G35530
Phvul.004G001900	AT1G66780
Phvul.008G258000	AT5G58490
Phvul.002G175800	AT1G67590
Phvul.004G034800	AT5G15520
Phvul.008G228200	AT5G14440
Phvul.002G060800	AT1G62740
Phvul.007G072100	AT3G53740
Phvul.003G089300	AT4G17150
Phvul.001G204900	AT1G02970
Phvul.L003700	AT3G16080
Phvul.004G151300	AT1G48620
Phvul.011G021300	AT5G17160
Phvul.011G034000	AT2G21050
Phvul.009G248300	AT4G15830
Phvul.001G030000	AT4G31180
Phvul.010G082900	AT4G00100
Phvul.003G025200	AT1G74050
Phvul.001G174800	AT2G37070
Phvul.003G009000	AT2G33560
Phvul.001G151000	AT4G02800
Phvul.004G162200	AT3G24503
Phvul.003G192100	AT5G62530
Phvul.009G169800	AT3G48425
Phvul.005G179300	AT1G52500
Phvul.006G220100	AT1G09640
Phvul.006G155200	AT1G07770
Phvul.003G020600	AT3G11250
Phvul.004G000900	AT1G08580
Phvul.001G161200	AT2G20515
Phvul.001G186300	AT5G03740
Phvul.001G119700	AT5G06150
Phvul.001G007700	AT2G18110
Phvul.002G294500	AT4G23650
Phvul.007G202900	AT1G09320
Phvul.001G004400	AT1G75900
Phvul.010G049300	AT4G16830
Phvul.007G086400	AT5G48100
Phvul.008G004500	AT5G16070
Phvul.001G031500	AT3G12210
Phvul.009G001100	AT2G31270
Phvul.003G286400	AT5G10570
Phvul.008G015200	AT3G55280
Phvul.005G034666	AT1G51410
Phvul.001G235900	AT3G16080
Phvul.008G230500	AT5G56740
Phvul.007G270900	AT5G35620
Phvul.003G054600	AT3G11400
Phvul.009G078500	AT2G26180
Phvul.011G110000	AT4G03270
Phvul.007G047300	AT1G50010
Phvul.001G230000	AT1G66250
Phvul.003G075200	AT1G09640
Phvul.002G190400	AT1G07070
Phvul.007G278600	AT5G43810
Phvul.001G208200	AT5G27850
Phvul.001G061100	AT4G32720
Phvul.001G206400	AT4G02450
Phvul.007G231200	AT5G35530
Phvul.008G134500	AT3G07370
Phvul.L003800	AT3G16080
Phvul.005G116300	AT2G32610
Phvul.001G258800	AT3G25980
Phvul.007G274200	AT3G62870
Phvul.008G227300	AT1G07070
Phvul.005G168900	AT1G79840
Phvul.003G209500	AT1G56110
Phvul.010G155700	AT1G15340
Phvul.004G128100	AT5G51560
Phvul.001G109200	AT1G08570
Phvul.007G162900	AT5G02870
Phvul.008G073800	AT2G45660
Phvul.011G107700	AT2G32290
Phvul.003G186400	AT3G49990
Phvul.001G183800	AT2G36670
Phvul.002G305600	AT2G19740
Phvul.010G165800	AT1G16720
Phvul.003G083500	AT4G12610
Phvul.005G107000	AT3G11940
Phvul.004G058100	AT3G01710
Phvul.004G080200	AT3G03910
Phvul.007G209100	AT4G01730
Phvul.002G296700	AT4G11080
Phvul.009G024800	AT1G29965
Phvul.003G240600	AT3G50100
Phvul.002G037700	AT4G33260
Phvul.001G000500	AT1G76540
Phvul.009G258100	AT2G37990
Phvul.009G158000	AT5G63660
Phvul.010G069638	AT4G14330
Phvul.007G174200	AT3G63280
Phvul.002G015300	AT5G67270
Phvul.008G208800	AT3G11830
Phvul.010G013000	AT5G36220
Phvul.009G089400	AT3G02190
Phvul.008G050600	AT1G75670
Phvul.007G009400	AT3G55170
Phvul.004G166000	AT4G28950
Phvul.001G261400	AT3G27080
Phvul.007G199400	AT2G40650
Phvul.008G125900	AT3G07110
Phvul.007G011000	AT3G55340
Phvul.008G188100	AT5G24610
Phvul.002G021500	AT1G49520
Phvul.001G098200	AT5G13870
Phvul.010G139000	AT1G72970
Phvul.010G020000	AT5G48720
Phvul.006G060600	AT3G48930
Phvul.006G089100	AT3G05560
Phvul.005G158400	AT2G34570
Phvul.007G003500	AT4G16830
Phvul.006G180300	AT5G46020
Phvul.002G182800	AT3G18240
Phvul.003G141775	AT5G57280
Phvul.009G086600	AT5G25080
Phvul.007G063200	AT5G07180
Phvul.009G188000	AT1G18800
Phvul.007G013600	AT5G08580
Phvul.001G169500	AT5G02540
Phvul.008G006700	AT5G38720
Phvul.010G068219	AT4G27090
Phvul.008G017300	AT1G10840
Phvul.002G254000	AT3G48930
Phvul.002G307800	AT5G56590
Phvul.011G147800	AT3G15500
Phvul.003G186500	AT5G61210
Phvul.008G047300	AT4G16830
Phvul.011G159000	AT1G53240
Phvul.009G099900	AT4G31120
Phvul.008G271000	AT4G26830
Phvul.004G141900	AT3G17680
Phvul.005G127600	AT5G22650
Phvul.003G173800	AT3G48930
Phvul.007G158000	AT2G37500
Phvul.011G128300	AT2G42710
Phvul.002G063300	AT4G29390
Phvul.001G061500	AT5G38720
Phvul.008G153300	AT1G78060
Phvul.002G051100	AT3G45030
Phvul.002G249700	AT1G61000
Phvul.006G137800	AT2G29570
Phvul.003G126800	AT5G20850
Phvul.002G227400	AT3G06350
Phvul.002G229200	AT1G28290
Phvul.002G182000	AT1G14720
Phvul.001G211000	AT1G02730
Phvul.004G069100	AT3G61110
Phvul.005G025200	AT3G12600
Phvul.010G017700	AT1G55510
Phvul.001G232800	AT5G13840
Phvul.003G268000	AT4G35730
Phvul.005G031000	AT1G63780
Phvul.002G333100	AT1G17920
Phvul.005G129400	AT3G28680
Phvul.007G190400	AT1G04030
Phvul.003G193100	AT5G62710
Phvul.002G205400	AT3G26420
Phvul.004G151900	AT3G18050
Phvul.009G114100	AT1G50010
Phvul.009G100200	AT5G24850
